# Supplementary material for: The genome of the stable fly, Stomoxys calcitrans, reveals potential mechanisms underlying reproduction, host interactions, and novel targets for pest control
Source: BMC Biol. 2021 Mar 10;19:41. doi: 10.1186/s12915-021-00975-9 (PMC7944917; doi:10.1186/s12915-021-00975-9)
Supplement: Supplementary file 2 — Additional file 2. Functional annotation of transcripts assembled from the Stomoxys genome and output from g:Profiler analysis. [file 12915_2021_975_MOESM2_ESM.xlsx]

## Sheet: Functional Annotation
Additional File 2. Functional annotation of transcripts assembled from the Stomoxys genome.
Link to pep	First residue	Seq size	Description	DP's	mRNA name	Link to CDS	Seq size	Locus	ATG?	*	Supercontig	N1	N2	Orientation	No. Exons	Exons	SigP Result	Cleavage Position	MW	pI	Mature MW	pI	TMHMM result	Predicted helices	% membrane	% outside	% inside	Possible GPI?	Length of peptide after last membrane helix	No. potential glyc sites	Percent Ser+Thr	Percent Gly	Percent Pro	Percent GGY	ProP furin cleavage predictions	Contig name	Comments	Class	DBase	Evalue	% Coverage	Match to salivary motifs	Non promiscuous motifs	Best match to NR-LIGHT protein database	E value	Match	% identity	% similarity	% Coverage
XP_013103989.1	M	640	separase isoform X2	1	XM_013248535	XM_013248535_1	1923	LOC106084670	ATG	*	NW_013172111.1	106003	112948	+	10	106003-106244 106299-106471 106694-106998 111261-111555 111618-111679 111742-111904 111984-112119 112222-112389 112468-112625 112728-112948	CYT		73.922	7.01			ExpAA=0.14 First60=0.00 PredHel=0 Topology=o	0						1	11.1	5.2	4.5	.		XP_013103989.1	Peptidase family C50	pm/protease	PFAM	2e-65	95.2			uncharacterized protein LOC101457071 isoform X1	0.0	gi|498955157	50	66	99
XP_013103988.1	M	644	separase isoform X1	1	XM_013248534	XM_013248534_1	1935	LOC106084670	ATG	*	NW_013172111.1	105861	112948	+	11	105861-105924 106055-106244 106299-106471 106694-106998 111261-111555 111618-111679 111742-111904 111984-112119 112222-112389 112468-112625 112728-112948	CYT		74.216	6.56			ExpAA=0.10 First60=0.00 PredHel=0 Topology=o	0						1	11.2	5.1	4.5	.		XP_013103988.1	Peptidase family C50	pm/protease	PFAM	2e-65	95.2			uncharacterized protein LOC101457071 isoform X1	0.0	gi|498955157	50	66	102
XP_013103990.1	M	507	separin isoform X3	0	XM_013248536	XM_013248536_1	1524	LOC106084670	ATG	*	NW_013172111.1	105861	112948	+	10	105861-105924 106055-106244 106299-106471 111367-111555 111618-111679 111742-111904 111984-112119 112222-112389 112468-112625 112728-112948	CYT		58.009	6.04			ExpAA=0.07 First60=0.00 PredHel=0 Topology=o	0						1	10.3	5.9	4.5	.		XP_013103990.1	Peptidase family C50	pm/protease	PFAM	3e-56	75.6			uncharacterized protein LOC101457071 isoform X1	1E-116	gi|498955157	55	68	57
XP_013115535.1	M	182	UPF0193 protein EVG1 homolog	1	XM_013260081	XM_013260081_1	549	LOC106093100	ATG	*	NW_013173462.1	18115	18733	-	2	18361-18733 18115-18290	CYT		21.421	9.64			ExpAA=0.00 First60=0.00 PredHel=0 Topology=o	0						0	9.3	3.3	6	.		XP_013115535.1	Unknown product	uk						UPF0193 protein EVG1 homolog	2E-079	gi|755890914	84	90	83
XP_013100667.1	M	366	acyl-CoA Delta(11) desaturase-like	1	XM_013245213	XM_013245213_1	1101	LOC106082595	ATG	*	NW_013172011.1	324918	329599	-	4	329341-329599 328409-328745 325302-325487 324918-325236	CYT		42.313	8.51			ExpAA=105.54 First60=7.46 PredHel=3 Topology=i53-75o85-107i200-222o	3	18	42.1	39.9			1	10.4	6.6	3.3	.		XP_013100667.1	Fatty acid desaturase - 4 predicted membrane helices	met/lipd membrane	KOG	0	100.3			acyl-CoA Delta(11) desaturase-like	1E-126	gi|558515926	58	75	91
XP_013110426.1	M	91	uncharacterized protein LOC106089184	0	XM_013254972	XM_013254972_1	276	LOC106089184	ATG	*	NW_013172534.1	314711	315468	-	2	315444-315468 314711-314961	SIG	20-21	10.564	4.17	8.357	3.93	ExpAA=8.48 First60=8.47 PredHel=0 Topology=o	0						0	13.2	1.1	3.3	.		XP_013110426.1	hypothetical secreted protein precursor	s/uk	SWISSP	1000	8.6			uncharacterized protein LOC101460811	3E-015	gi|499000097	41	58	89
XP_013118002.1	M	92	uncharacterized protein LOC106095309	1	XM_013262548	XM_013262548_1	279	LOC106095309	ATG	*	NW_013177731.1	853	1322	+	2	853-862 1054-1322	SIG	19-20	10.779	4.72	8.765	4.57	ExpAA=2.06 First60=2.06 PredHel=0 Topology=o	0						0	7.6	1.1	8.7	.	1 | 42 DHNRMFR|DI 0.517 *ProP* |	XP_013118002.1	hypothetical secreted protein precursor	s/mucin s/uk	SWISSP	1000	2.8			uncharacterized protein LOC101900269	3E-038	gi|557770219	73	81	100
XP_013112003.1	M	276	elongation of very long chain fatty acids protein	0	XM_013256549	XM_013256549_1	831	LOC106090380	ATG	*	NW_013172715.1	327056	340301	-	4	340250-340301 335174-335508 335003-335108 327056-327393	CYT		32.512	9.43			ExpAA=142.84 First60=22.21 PredHel=6 Topology=i21-43o58-80i141-163o167-189i210-227o232-254i	6	46	8.7	45.3			0	12.7	2.9	3.3	.		XP_013112003.1	elongation of very long chain fatty acids protein AAEL008004-like - 6 predicted membrane helices	met/lipd membrane	NR-LIGHT	9e-79	97			elongation of very long chain fatty acids protein AAEL008004-like	9E-079	gi|755889461	52	73	97
XP_013102540.1	M	1545	uncharacterized protein LOC106083831	0	XM_013247086	XM_013247086_1	4638	LOC106083831	ATG	*	NW_013172065.1	175008	197492	+	8	175008-175833 180610-181283 184978-185314 187169-187566 190196-191032 192668-192680 192738-193424 196627-197492	SIG	16-17	164.33	5.02	162.761	5	ExpAA=14.29 First60=0.61 PredHel=0 Topology=o	0						0	13.5	10.8	4.9	0.2		XP_013102540.1	transmembrane protease serine 9 - signalP detected	pm	NR-LIGHT	0	93.1			transmembrane protease serine 9	0.0	gi|755857655	73	82	93
XP_013101397.1	F	326	cadherin-89D-like, partial	1	XM_013245943	XM_013245943_1	983	LOC106083099		*	NW_013172032.1	1016995	1030430	-	5	1030067-1030430 1024215-1024373 1023914-1024144 1022287-1022354 1016995-1017155	BL/SIG		37.075	8.85			ExpAA=0.00 First60=0.00 PredHel=0 Topology=o	0						0	17.8	2.8	6.7	.		XP_013101397.1	Unknown product	uk						cadherin-89D	1E-080	gi|557760787	53	61	16
XP_013107269.1	M	397	uncharacterized protein LOC106086971	0	XM_013251815	XM_013251815_1	1194	LOC106086971	ATG	*	NW_013172295.1	171284	177397	-	3	177182-177397 176387-177111 171284-171536	SIG	25-26	46.1	6.27	43.166	6.13	ExpAA=2.67 First60=2.64 PredHel=0 Topology=o	0												XP_013107269.1	hypothetical secreted protein precursor	s/uk	SWISSP	1000	8.1			uncharacterized protein LOC101900740	0.0	gi|557773057	84	90	100
XP_013112353.1	M	213	probable DNA replication complex GINS protein PSF3	0	XM_013256899	XM_013256899_1	642	LOC106090630	ATG	*	NW_013172761.1	130111	131231	+	3	130111-130213 130279-130673 131088-131231	CYT		24.959	8.29			ExpAA=0.00 First60=0.00 PredHel=0 Topology=o	0						1	9.9	4.2	4.2	.		XP_013112353.1	probable DNA replication complex GINS protein PSF3	uc	REFSEQ-INVERTEBRATE	0	100			DNA replication complex GINS protein PSF3	1E-109	gi|557753841	88	95	100
XP_013105321.1	M	241	protein THEM6	0	XM_013249867	XM_013249867_1	726	LOC106085556	ATG	*	NW_013172184.1	224631	240026	+	3	224631-224793 239390-239604 239679-240026	BL/SIG		28.257	8.5			ExpAA=22.89 First60=22.82 PredHel=1 Topology=i7-29o	1	9.1	88	2.9		212	0	12.9	3.3	2.5	.	1 | 143 MEHRFIR|PS 0.515 *ProP* |	XP_013105321.1	protein THEM6	uc	REFSEQ-INVERTEBRATE	0	100			protein THEM6	1E-126	gi|557758538	90	95	99
XP_013100669.1	M	356	acyl-CoA Delta(11) desaturase-like	2	XM_013245215	XM_013245215_1	1071	LOC106082597	ATG	*	NW_013172011.1	394640	399173	-	4	398930-399173 395564-395900 395018-395203 394640-394943	CYT		41.412	8.95			ExpAA=98.82 First60=12.76 PredHel=4 Topology=i47-69o79-101i195-217o227-249i	4	24.7	5.6	69.7			1	11.2	6.2	3.4	.		XP_013100669.1	Fatty acid desaturase - 4 predicted membrane helices	met/lipd membrane	KOG	0	90.3			acyl-CoA Delta(11) desaturase	1E-132	gi|557771549	60	79	94
XP_013100670.1	M	356	acyl-CoA Delta(11) desaturase-like	2	XM_013245216	XM_013245216_1	1071	LOC106082597	ATG	*	NW_013172011.1	394640	399173	-	4	398930-399173 395564-395900 395018-395203 394640-394943	CYT		41.411	8.95			ExpAA=98.82 First60=12.76 PredHel=4 Topology=i47-69o79-101i195-217o227-249i	4	24.7	5.6	69.7			1	11.2	6.2	3.4	.		XP_013100670.1	Fatty acid desaturase - 4 predicted membrane helices	met/lipd membrane	KOG	0	90.3			acyl-CoA Delta(11) desaturase	1E-132	gi|557771549	60	79	94
XP_013107582.1	M	535	lebercilin isoform X1	0	XM_013252128	XM_013252128_1	1608	LOC106087170	ATG	*	NW_013172319.1	79025	83967	+	7	79025-79095 79157-79388 79451-79567 79635-79774 79855-80080 83090-83662 83719-83967	CYT		61.956	8.63			ExpAA=0.00 First60=0.00 PredHel=0 Topology=o	0												XP_013107582.1	Ciliary protein causing Leber congenital amaurosis disease	cs	CDD	4e-50	97.4			lebercilin-like protein	0.0	gi|755857315	72	82	101
XP_013107583.1	M	534	lebercilin-like protein isoform X2	0	XM_013252129	XM_013252129_1	1605	LOC106087170	ATG	*	NW_013172319.1	79025	83967	+	7	79025-79095 79160-79388 79451-79567 79635-79774 79855-80080 83090-83662 83719-83967	CYT		61.701	8.49			ExpAA=0.00 First60=0.00 PredHel=0 Topology=o	0												XP_013107583.1	Ciliary protein causing Leber congenital amaurosis disease	cs	PFAM	2e-43	97.4			lebercilin-like protein	0.0	gi|755857315	72	82	100
XP_013104860.1	M	81	uncharacterized protein LOC106085252	0	XM_013249406	XM_013249406_1	246	LOC106085252	ATG	*	NW_013172156.1	597433	597809	-	2	597798-597809 597433-597666	SIG	18-19	8.6	9.01	6.702	8.87	ExpAA=38.75 First60=29.29 PredHel=0 Topology=o	0						3	11.1	.	9.9	.		XP_013104860.1	cuticle protein 16.5 isoform A-like - signalP detected	extmat	DIPTERA	3e-34	100			cuticle protein 16.5, isoform A-like	8E-034	gi|755885706	88	89	100
XP_013110837.1	M	251	farnesol dehydrogenase-like	0	XM_013255383	XM_013255383_1	756	LOC106089533	ATG	*	NW_013172579.1	343142	343957	+	2	343142-343717 343778-343957	CYT		27.618	6.16			ExpAA=1.87 First60=0.74 PredHel=0 Topology=o	0						0	12.4	7.2	4.4	.	1 | 134 SSMRQRK|FD 0.541 *ProP* |	XP_013110837.1	Predicted dehydrogenase	detox	KOG	1e-52	91.1			dehydrogenase/reductase SDR family member 11-like	3E-069	gi|557766963	53	72	100
XP_013101439.1	M	92	uncharacterized protein LOC106083132	2	XM_013245985	XM_013245985_1	279	LOC106083132	ATG	*	NW_013172032.1	165143	169216	+	2	165143-165152 168948-169216	SIG	20-21	10.669	6.39	8.572	6.05	ExpAA=7.39 First60=7.39 PredHel=0 Topology=o	0						1	7.6	1.1	9.8	.		XP_013101439.1	hypothetical secreted protein precursor	s/uk	SWISSP	1000	1			uncharacterized protein LOC101899923	9E-043	gi|557770215	81	90	82
XP_013118003.1	M	92	uncharacterized protein LOC106095310	2	XM_013262549	XM_013262549_1	279	LOC106095310	ATG	*	NW_013177731.1	1	495	-	2	486-495 1-269	SIG	20-21	10.663	6.88	8.572	6.45	ExpAA=7.03 First60=7.03 PredHel=0 Topology=o	0						1	7.6	1.1	9.8	.		XP_013118003.1	hypothetical secreted protein precursor	s/reprolysin	SWISSP	1000	12.6			uncharacterized protein LOC101899923	2E-044	gi|557770215	84	92	82
XP_013111025.1	M	171	uncharacterized protein LOC106089649	0	XM_013255571	XM_013255571_1	516	LOC106089649	ATG	*	NW_013172595.1	248301	248816	+	1	248301-248816	CYT		20.034	6.31			ExpAA=0.03 First60=0.01 PredHel=0 Topology=o	0						2	9.9	4.7	6.4	.	1 | 55 EKTRTKR|FY 0.732 *ProP* |	XP_013111025.1	Unknown product	uk						uncharacterized protein LOC101897895	4E-092	gi|557754218	93	95	100
XP_013114182.1	M	871	serine/threonine-protein kinase BRSK1 isoform X1	3	XM_013258728	XM_013258728_1	2616	LOC106091999	ATG	*	NW_013173067.1	149671	250351	-	14	250257-250351 241836-242062 241620-241770 241119-241334 237593-237792 183943-184167 163415-163914 163194-163352 162956-163122 162760-162864 150279-150354 150039-150208 149837-149967 149671-149776	CYT		96.362	9.19			ExpAA=5.66 First60=0.00 PredHel=0 Topology=o	0												XP_013114182.1	Serine/threonine protein kinase	st	KOG	0	86.7			serine/threonine-protein kinase BRSK1	0.0	gi|755860618	95	97	101
XP_013114183.1	M	864	serine/threonine-protein kinase BRSK1 isoform X2	3	XM_013258729	XM_013258729_1	2595	LOC106091999	ATG	*	NW_013173067.1	149671	250351	-	14	250257-250351 241836-242062 241620-241770 241119-241334 237593-237792 183943-184167 163415-163914 163194-163352 162956-163122 162760-162864 150279-150354 150039-150208 149837-149967 149671-149755	CYT		95.604	9.16			ExpAA=5.66 First60=0.00 PredHel=0 Topology=o	0												XP_013114183.1	Serine/threonine protein kinase	st	KOG	0	86.7			serine/threonine-protein kinase BRSK1	0.0	gi|755860618	96	98	100
XP_013098604.1	M	12059	nesprin-1 isoform X6	8	XM_013243150	XM_013243150_1	36180	LOC106081285	ATG	*	NW_013171954.1	525448	839066	+	29	525448-526324 616449-616510 643541-643813 652709-652872 652935-653211 653390-655996 656217-669413 669834-669987 670052-670212 670276-671418 673557-673736 673969-674206 674268-677050 685498-685803 715501-715652 746145-747114 748020-748232 748360-748620 801049-801159 801767-801931 805757-812956 816306-816611 821631-821888 827152-830153 830414-830449 830655-831278 835279-835420 835749-835825 838826-…	IND		1382.91	5.14			ExpAA=6.82 First60=0.00 PredHel=0 Topology=o	0						16	13.5	3.3	4.1	.		XP_013098604.1	BEL-65_CQ-I - 16 OH-glycosylation sites - 16 NetOglyc sites	te	REPBASE-RPS	1e-38	98.9	Hyp37_stringent_pattern |		nesprin-1	0.0	gi|755873388	89	94	100
XP_013105473.1	M	270	uncharacterized protein LOC106085681	0	XM_013250019	XM_013250019_1	813	LOC106085681	ATG	*	NW_013172193.1	687493	688376	+	2	687493-687537 687609-688376	SIG	19-20	30.645	5.84	28.524	5.67	ExpAA=3.04 First60=3.04 PredHel=0 Topology=o	0						2	8.5	2.6	7	.		XP_013105473.1	hypothetical secreted protein precursor	s/uk	SWISSP	1000	17.2			hypothetical protein YYE_01540	0.010	gi|669196858	26	46	13
XP_013111318.1	M	328	uncharacterized protein LOC106089874	0	XM_013255864	XM_013255864_1	987	LOC106089874	ATG	*	NW_013172629.1	71663	72720	-	2	71845-72720 71663-71773	SIG	19-20	36.182	6.45	33.89	6.23	ExpAA=0.30 First60=0.29 PredHel=0 Topology=o	0						2	15.5	4.9	5.8	.		XP_013111318.1	Insect allergen related repeat - probable fragment - signalP detected	s/	CDD	3e-12	43			uncharacterized protein LOC101894107	8E-085	gi|755882679	51	63	98
XP_013113448.1	M	379	uncharacterized protein LOC106091467	1	XM_013257994	XM_013257994_1	1140	LOC106091467	ATG	*	NW_013172924.1	171268	172485	+	2	171268-171310 171389-172485	SIG	18-19	43.268	9.21	41.168	9.21	ExpAA=0.00 First60=0.00 PredHel=0 Topology=o	0						1	11.6	5.3	5.5	.		XP_013113448.1	DNA/RNA non-specific endonuclease - signalP detected	s/met/nuc DNA/RNA	SMART	3e-16	109	RGD_cys_disintegrin |	RGD_cys_disintegrin |	uncharacterized protein LOC101900522, partial	2E-068	gi|755905279	42	56	96
XP_013100701.1	M	374	tryptophan 2,3-dioxygenase	1	XM_013245247	XM_013245247_1	1125	LOC106082625	ATG	*	NW_013172012.1	76813	90467	-	7	90436-90467 83341-83486 83110-83243 82686-83045 82374-82623 76995-77088 76813-76921	CYT		43.643	5.76			ExpAA=0.03 First60=0.00 PredHel=0 Topology=o	0						0	12.6	4	3.5	.		XP_013100701.1	Tryptophan 23-dioxygenase	met/aa	KOG	0	97.4			tryptophan 2,3-dioxygenase	0.0	gi|557755599	90	94	100
XP_013113013.1	M	505	fatty acyl-CoA reductase 1-like isoform X3	2	XM_013257559	XM_013257559_1	1518	LOC106091135	ATG	*	NW_013172854.1	121886	149427	-	9	149376-149427 149188-149315 144746-145146 144563-144672 143598-143986 143291-143481 139305-139451 126728-126802 121886-121910	CYT		58.791	9.03			ExpAA=12.49 First60=0.01 PredHel=0 Topology=o	0						0	10.5	3.8	5.3	.		XP_013113013.1	fatty acyl-CoA reductase CG8306	met/lipd	NR-LIGHT	0	91.3			putative fatty acyl-CoA reductase CG8306	1E-148	gi|557773322	53	73	91
XP_013113012.1	M	515	fatty acyl-CoA reductase 1-like isoform X2	2	XM_013257558	XM_013257558_1	1548	LOC106091135	ATG	*	NW_013172854.1	136562	149427	-	8	149376-149427 149188-149315 144746-145146 144563-144672 143598-143986 143291-143481 139305-139451 136562-136691	CYT		59.95	8.74			ExpAA=13.12 First60=0.01 PredHel=0 Topology=o	0						0	10.1	3.5	5.2	.		XP_013113012.1	fatty acyl-CoA reductase CG8306	met/lipd	NR-LIGHT	0	96.9			putative fatty acyl-CoA reductase CG8306	1E-159	gi|557773322	53	74	97
XP_013113011.1	M	533	fatty acyl-CoA reductase 1-like isoform X1	2	XM_013257557	XM_013257557_1	1602	LOC106091135	ATG	*	NW_013172854.1	121597	149427	-	9	149376-149427 149188-149315 144746-145146 144563-144672 143598-143986 143291-143481 139305-139451 126728-126802 121597-121705	CYT		62.093	9.16			ExpAA=18.22 First60=0.01 PredHel=0 Topology=o	0						0	10.3	3.4	5.8	.		XP_013113011.1	fatty acyl-CoA reductase CG8306	met/lipd	NR-LIGHT	0	91.3			putative fatty acyl-CoA reductase CG8306	1E-148	gi|557773322	53	73	91
XP_013111276.1	M	221	uncharacterized protein LOC106089830	0	XM_013255822	XM_013255822_1	666	LOC106089830	ATG	*	NW_013172625.1	326765	334337	-	5	334265-334337 331510-331728 331324-331444 326891-327091 326765-326816	CYT		25.955	9.22			ExpAA=106.06 First60=20.86 PredHel=5 Topology=o26-48i69-91o101-123i136-157o172-194i	5	49.3	23.1	27.6			1	14.9	1.8	1.8	.		XP_013111276.1	G-protein coupled receptor Mth2-like - probable fragment - 5 predicted membrane helices	st membrane	DIPTERA	3e-48	54.2			G-protein coupled receptor Mth2-like	1E-022	gi|557776566	31	55	81
XP_013101412.1	M	94	uncharacterized protein LOC106083108 isoform X1	1	XM_013245958	XM_013245958_1	285	LOC106083108	ATG	*	NW_013172032.1	121684	147311	+	3	121684-121693 121759-121940 147219-147311	SIG	21-22	10.958	4.69	8.738	4.54	ExpAA=16.13 First60=16.13 PredHel=1 Topology=i5-22o	1	18.1	76.6	5.3		72	0	8.5	2.1	8.5	.		XP_013101412.1	hypothetical secreted protein precursor	s/mucin s/uk	SWISSP	1000	2.3			uncharacterized protein LOC101900093	3E-040	gi|557770217	77	84	100
XP_013101127.1	M	93	uncharacterized protein LOC106082915	2	XM_013245673	XM_013245673_1	282	LOC106082915	ATG	*	NW_013172026.1	696353	696703	-	2	696694-696703 696353-696624	SIG	20-21	10.678	4.46	8.43	4.3	ExpAA=8.04 First60=8.04 PredHel=0 Topology=o	0						1	10.8	2.2	8.6	.		XP_013101127.1	hypothetical secreted protein precursor	s/uk	SWISSP	1000	38.3			uncharacterized protein LOC101892639	2E-031	gi|557782820	64	71	99
XP_013101438.1	M	92	uncharacterized protein LOC106083131	2	XM_013245984	XM_013245984_1	279	LOC106083131	ATG	*	NW_013172032.1	181732	182169	-	2	182160-182169 181732-182000	SIG	20-21	10.657	6.87	8.572	6.45	ExpAA=9.46 First60=9.46 PredHel=0 Topology=o	0						1	6.5	2.2	9.8	.		XP_013101438.1	hypothetical secreted protein precursor	s/uk	SWISSP	1000	1			uncharacterized protein LOC101899750	1E-044	gi|557770213	84	91	100
XP_013099517.1	M	404	uncharacterized protein LOC106081843	0	XM_013244063	XM_013244063_1	1215	LOC106081843	ATG	*	NW_013171977.1	328166	339786	+	6	328166-328318 335553-335683 335748-335871 338856-339269 339329-339660 339726-339786	CYT		46.338	9.53			ExpAA=81.40 First60=20.51 PredHel=4 Topology=o37-56i69-91o101-123i257-276o	4	20.3	43.3	36.4			0	11.9	4	2.7	.		XP_013099517.1	Conserved plasma membrane protein - 5 predicted membrane helices	uc/memb	SWISSP	0				uncharacterized protein LOC105261773	1E-063	gi|755873677	47	69	95
XP_013110710.1	M	190	putative nuclease HARBI1	0	XM_013255256	XM_013255256_1	573	LOC106089412	ATG	*	NW_013171886.1	1737236	1737929	+	3	1737236-1737268 1737332-1737613 1737672-1737929	CYT		21.908	9.69			ExpAA=0.01 First60=0.00 PredHel=0 Topology=o	0						0	8.9	7.4	2.1	.		XP_013110710.1	nuclease HARBI1	te	REFSEQ-INVERTEBRATE	0	100			putative nuclease HARBI1	3E-054	gi|641682144	56	68	57
XP_013110398.1	M	391	uncharacterized protein LOC106089164	1	XM_013254944	XM_013254944_1	1176	LOC106089164	ATG	*	NW_013172533.1	133151	141109	+	5	133151-133471 133542-133736 137173-137304 137380-137704 140907-141109	CYT		43.995	5.65			ExpAA=87.28 First60=0.00 PredHel=4 Topology=i104-126o141-163i175-197o212-234i	4	22.5	7.7	69.8			3	17.1	4.6	6.1	.		XP_013110398.1	Unknown product - 4 predicted membrane helices	uk membrane						uncharacterized protein LOC101894460	0.0	gi|755895037	96	97	100
XP_013116936.1	M	329	amine sulfotransferase-like	0	XM_013261482	XM_013261482_1	990	LOC106094279	ATG	*	NW_013174123.1	49843	59496	+	5	49843-50165 50230-50362 58844-59168 59218-59290 59361-59496	CYT		38.902	6.53			ExpAA=0.03 First60=0.02 PredHel=0 Topology=o	0						0	13.7	3.6	3.6	.	1 | 20 KRQRQRK|FA 0.568 *ProP* |	XP_013116936.1	amine sulfotransferase-like	detox	REFSEQ-INVERTEBRATE	0	100			sulfotransferase 1 family member D1-like	1E-116	gi|557752247	60	75	100
XP_013115848.1	M	522	SET and MYND domain-containing protein 4 isoform X2	1	XM_013260394	XM_013260394_1	1569	LOC106093348	ATG	*	NW_013173571.1	35100	37122	-	5	36948-37122 36548-36884 36161-36282 35467-36103 35100-35397	BL	28-29	58.278	8.41	55.372	8.49	ExpAA=0.65 First60=0.08 PredHel=0 Topology=o	0						0	10.5	5.2	2.9	.		XP_013115848.1	Unknown product	uk						SET and MYND domain-containing protein 4	0.0	gi|557755932	84	91	80
XP_013115847.1	M	652	SET and MYND domain-containing protein 4 isoform X1	2	XM_013260393	XM_013260393_1	1959	LOC106093348	ATG	*	NW_013173571.1	35100	41471	-	6	41090-41471 36948-37130 36548-36884 36161-36282 35467-36103 35100-35397	CYT		73.136	8.47			ExpAA=0.92 First60=0.00 PredHel=0 Topology=o	0						0	10.6	4.9	2.8	.		XP_013115847.1	Unknown product	uk						SET and MYND domain-containing protein 4	0.0	gi|557755932	85	92	100
XP_013113370.1	M	214	synaptosomal-associated protein 25	0	XM_013257916	XM_013257916_1	645	LOC106091404	ATG	*	NW_013172911.1	89822	232414	-	4	232316-232414 106420-106548 89954-90098 89822-89884	CYT		23.952	4.56			ExpAA=0.00 First60=0.00 PredHel=0 Topology=o	0						3	8.4	6.5	2.8	.		XP_013113370.1	SNAP-25 (synaptosome-associated protein) component of SNARE complex	pe	KOG	9e-44	77.6			synaptosomal-associated protein 25	1E-112	gi|498932832	94	96	100
XP_013118447.1	M	104	uncharacterized protein LOC106095699	0	XM_013262993	XM_013262993_1	315	LOC106095699	ATG	*	NW_013171900.1	1133578	1134009	-	3	1133922-1134009 1133743-1133863 1133578-1133683	SIG	19-20	11.386	8.86	9.32	8.69	ExpAA=11.29 First60=11.29 PredHel=0 Topology=o	0						0	7.7	9.6	7.7	.		XP_013118447.1	hypothetical secreted protein precursor	s/uk	SWISSP	1000	19.3			uncharacterized protein LOC101895966	6E-037	gi|755888014	66	79	97
XP_013117485.1	M	120	probable insulin-like peptide 3	0	XM_013262031	XM_013262031_1	363	LOC106094793	ATG	*	NW_013174728.1	39671	40099	+	2	39671-39824 39891-40099	SIG	18-19	13.643	6.49	11.646	6.48	ExpAA=0.06 First60=0.06 PredHel=0 Topology=o	0						0	9.2	6.7	4.2	.		XP_013117485.1	hypothetical secreted protein precursor	s/uk	SWISSP	1000	70.7			probable insulin-like peptide 3	3E-033	gi|755879382	59	71	103
XP_013110011.1	M	120	uncharacterized protein LOC106088854 isoform X2	0	XM_013254557	XM_013254557_1	363	LOC106088854	ATG	*	NW_013172493.1	262584	264311	+	5	262584-262640 262760-262861 263750-263788 264070-264099 264177-264311	SIG	23-24	13.391	7.83	10.82	8.23	ExpAA=3.86 First60=3.86 PredHel=0 Topology=o	0						1	9.2	5	5.8	.		XP_013110011.1	hypothetical secreted protein precursor	s/uk	SWISSP	1000	13.5			uncharacterized protein LOC101899131 isoform X2	6E-047	gi|557769006	77	85	101
XP_013117151.1	M	844	kinesin-like protein KIF18A isoform X1	1	XM_013261697	XM_013261697_1	2535	LOC106094477	ATG	*	NW_013174291.1	19748	21826	+	4	19748-19785 20288-20617 20704-21412 21473-21826	CYT		95.628	9.42			ExpAA=1.65 First60=0.00 PredHel=0 Topology=o	0						0	15.8	4.4	2.4	.	1 | 794 SPSRVRK|SP 0.669 *ProP* |	XP_013117151.1	Kinesin-like protein - probable fragment	cs	KOG	2e-71	33			kinesin-like protein KIF18A	0.0	gi|755893330	78	87	101
XP_013117152.1	M	844	kinesin-like protein KIF18A isoform X1	1	XM_013261698	XM_013261698_1	2535	LOC106094477	ATG	*	NW_013174291.1	19748	21826	+	4	19748-19785 20288-20617 20704-21412 21473-21826	CYT		95.664	9.42			ExpAA=1.65 First60=0.00 PredHel=0 Topology=o	0						0	15.8	4.4	2.4	.	1 | 794 SPSRVRK|SP 0.669 *ProP* |	XP_013117152.1	Kinesin-like protein - probable fragment	cs	KOG	2e-71	33			kinesin-like protein KIF18A	0.0	gi|755893330	78	87	101
XP_013117153.1	M	844	kinesin-like protein KIF18A isoform X1	1	XM_013261699	XM_013261699_1	2535	LOC106094477	ATG	*	NW_013174291.1	19748	21826	+	4	19748-19785 20288-20617 20704-21412 21473-21826	CYT		95.664	9.42			ExpAA=1.65 First60=0.00 PredHel=0 Topology=o	0						0	15.8	4.4	2.4	.	1 | 794 SPSRVRK|SP 0.669 *ProP* |	XP_013117153.1	Kinesin-like protein - probable fragment	cs	KOG	2e-71	33			kinesin-like protein KIF18A	0.0	gi|755893330	78	87	101
XP_013107034.1	M	145	uncharacterized protein LOC106086779	0	XM_013251580	XM_013251580_1	438	LOC106086779	ATG	*	NW_013172279.1	454594	458542	-	3	458523-458542 458228-458468 454594-454770	CYT		17.069	9.72			ExpAA=2.36 First60=0.08 PredHel=0 Topology=i	0						0	8.3	5.5	1.4	.		XP_013107034.1	ribonuclease P/MRP protein subunit POP5	met/nuc	NR-LIGHT	4e-64	98.6			ribonuclease P/MRP protein subunit POP5	4E-064	gi|557775835	79	90	99
XP_013114685.1	M	264	elongation of very long chain fatty acids protein	1	XM_013259231	XM_013259231_1	795	LOC106092386	ATG	*	NW_013173176.1	24170	36125	-	5	36080-36125 35817-36007 32288-32431 32114-32219 24170-24477	BL/ANC		31.512	9.67			ExpAA=122.17 First60=21.26 PredHel=5 Topology=o20-42i63-85o139-161i168-187o230-252i	5	40.5	44.3	15.2									XP_013114685.1	elongation of very long chain fatty acids protein AAEL008004-like - 5 predicted membrane helices	met/lipd membrane	NR-LIGHT	0	95.9			elongation of very long chain fatty acids protein AAEL008004-like	1E-104	gi|557780074	65	80	96
XP_013110639.1	M	555	myrosinase 1 isoform X1	1	XM_013255185	XM_013255185_1	1668	LOC106089352	ATG	*	NW_013172548.1	281034	328618	-	5	328551-328618 302173-302368 285052-285624 284392-284703 281034-281272	SIG	22-23	64.548	6.66	62.119	6.41	ExpAA=20.96 First60=9.04 PredHel=0 Topology=o	0						0	13.9	6.3	4.9	.		XP_013110639.1	Beta-glucosidase lactase phlorizinhydrolase - signalP detected	met/carb/secreted Beta-glucosidase	KOG	0	106.5			beta-glucosidase	0.0	gi|406654346	80	91	99
XP_013110008.1	M	123	uncharacterized protein LOC106088854 isoform X1	0	XM_013254554	XM_013254554_1	372	LOC106088854	ATG	*	NW_013172493.1	262584	264311	+	5	262584-262640 262760-262861 263750-263788 264070-264108 264177-264311	SIG	23-24	13.658	7.83	11.134	8.23	ExpAA=3.82 First60=3.82 PredHel=0 Topology=o	0						1	9.8	4.9	5.7	.		XP_013110008.1	hypothetical secreted protein precursor	s/uk	SWISSP	1000	23.6			uncharacterized protein LOC101899131 isoform X1	2E-048	gi|557769004	78	85	101
XP_013110009.1	M	123	uncharacterized protein LOC106088854 isoform X1	0	XM_013254555	XM_013254555_1	372	LOC106088854	ATG	*	NW_013172493.1	262584	264311	+	5	262584-262640 262760-262861 263750-263788 264070-264108 264177-264311	SIG	23-24	13.61	7.83	11.134	8.23	ExpAA=3.82 First60=3.82 PredHel=0 Topology=o	0						1	9.8	4.9	5.7	.		XP_013110009.1	hypothetical secreted protein precursor	s/uk	SWISSP	1000	23.6			uncharacterized protein LOC101899131 isoform X1	2E-048	gi|557769004	78	85	101
XP_013113513.1	M	509	putative fatty acyl-CoA reductase CG5065	2	XM_013258059	XM_013258059_1	1530	LOC106091518	ATG	*	NW_013171889.1	915256	921942	+	7	915256-915453 915541-916045 920604-920802 921081-921317 921400-921531 921613-921738 921810-921942	CYT		59.354	8.63			ExpAA=46.09 First60=0.84 PredHel=2 Topology=o354-376i476-498o	2	8.6	71.7	19.6			0	9	3.7	4.9	.	1 | 51 IICRAKR|EK 0.680 *ProP* |	XP_013113513.1	fatty acyl-CoA reductase CG8306 - 3 predicted membrane helices	met/lipd membrane	NR-LIGHT	0	100			putative fatty acyl-CoA reductase CG8306	0.0	gi|557752574	64	79	100
XP_013113521.1	M	509	putative fatty acyl-CoA reductase CG5065	2	XM_013258067	XM_013258067_1	1530	LOC106091518	ATG	*	NW_013171889.1	915256	921942	+	7	915256-915453 915541-916045 920604-920802 921081-921317 921400-921531 921613-921738 921810-921942	CYT		59.314	8.63			ExpAA=46.09 First60=0.84 PredHel=2 Topology=o354-376i476-498o	2	8.6	71.7	19.6			0	9	3.7	4.9	.	1 | 51 IICRAKR|EK 0.680 *ProP* |	XP_013113521.1	fatty acyl-CoA reductase CG8306 - 3 predicted membrane helices	met/lipd membrane	NR-LIGHT	0	100			putative fatty acyl-CoA reductase CG8306	0.0	gi|557752574	64	79	100
XP_013113530.1	M	509	putative fatty acyl-CoA reductase CG5065	2	XM_013258076	XM_013258076_1	1530	LOC106091518	ATG	*	NW_013171889.1	915256	921942	+	7	915256-915453 915541-916045 920604-920802 921081-921317 921400-921531 921613-921738 921810-921942	CYT		59.318	8.63			ExpAA=46.09 First60=0.84 PredHel=2 Topology=o354-376i476-498o	2	8.6	71.7	19.6			0	9	3.7	4.9	.	1 | 51 IICRAKR|EK 0.680 *ProP* |	XP_013113530.1	fatty acyl-CoA reductase CG8306 - 3 predicted membrane helices	met/lipd membrane	NR-LIGHT	0	100			putative fatty acyl-CoA reductase CG8306	0.0	gi|557752574	64	79	100
XP_013110640.1	M	491	myrosinase 1 isoform X2	1	XM_013255186	XM_013255186_1	1476	LOC106089352	ATG	*	NW_013172548.1	281034	302244	-	4	302173-302244 285052-285624 284392-284703 281034-281272	CYT		57.327	6.97			ExpAA=12.34 First60=0.00 PredHel=0 Topology=o	0						0	14.1	5.9	4.9	.		XP_013110640.1	Beta-glucosidase lactase phlorizinhydrolase	met/carb	KOG	0	84.7			beta-glucosidase	0.0	gi|406654346	81	91	88
XP_013108959.1	M	773	phosphatidylinositol-binding clathrin assembly protein	1	XM_013253505	XM_013253505_1	2322	LOC106088147	ATG	*	NW_013172400.1	271182	348006	+	15	271182-271317 299925-300067 304033-304108 305126-305158 309299-309401 309480-309601 309674-309867 309936-310072 314991-315156 315252-315555 318652-318744 322654-322923 329428-329674 336287-336386 347809-348006	CYT		81.752	6.61			ExpAA=0.39 First60=0.00 PredHel=0 Topology=o	0						8	16.9	7.9	5.7	.		XP_013108959.1	Clathrin assembly protein AP180	st	KOG	0	101.2			phosphatidylinositol-binding clathrin assembly protein LAP	0.0	gi|755885065	82	84	103
XP_013105386.1	M	308	alpha-tocopherol transfer protein-like isoform X2	0	XM_013249932	XM_013249932_1	927	LOC106085616	ATG	*	NW_013172190.1	31141	34903	+	4	31141-31469 31534-31906 34270-34432 34842-34903	CYT		35.697	7.66			ExpAA=0.04 First60=0.00 PredHel=0 Topology=o	0						1	10.4	4.2	5.8	.	1 | 294 YAIRKKR|SS 0.789 *ProP* |	XP_013105386.1	Phosphatidylinositol transfer protein SEC14	met/lipd	KOG	3e-51	91.1			alpha-tocopherol transfer protein-like	1E-139	gi|557784513	77	86	96
XP_013118660.1	M	312	cilia- and flagella-associated protein 36	1	XM_013263206	XM_013263206_1	939	LOC106095817	ATG	*	NW_013171903.1	1065127	1069490	-	5	1069388-1069490 1069123-1069328 1068866-1069026 1065518-1065674 1065127-1065438	CYT		36.028	5.02			ExpAA=0.40 First60=0.40 PredHel=0 Topology=o	0						6	11.2	2.6	4.2	.		XP_013118660.1	cilia- and flagella-associated protein 36cilia- and flagella-associated protein 36	uc	REFSEQ-INVERTEBRATE	0	100			cilia- and flagella-associated protein 36	1E-150	gi|755883312	85	92	100
XP_013110034.1	M	348	uncharacterized protein LOC106088871	2	XM_013254580	XM_013254580_1	1047	LOC106088871	ATG	*	NW_013172496.1	241012	242345	+	2	241012-241147 241435-242345	CYT		40.259	5.49			ExpAA=0.01 First60=0.00 PredHel=0 Topology=o	0						4	10.1	2.6	7.5	.		XP_013110034.1	Alcohol dehydrogenase transcription factor Myb/SANT-like	tm	PFAM	5e-16	111			uncharacterized protein LOC101889195	3E-058	gi|557774762	37	54	99
XP_013105426.1	M	310	alpha-tocopherol transfer protein-like	1	XM_013249972	XM_013249972_1	933	LOC106085649	ATG	*	NW_013172190.1	227051	231992	-	3	231691-231992 227380-227749 227051-227311	CYT		36.02	6.52			ExpAA=0.06 First60=0.00 PredHel=0 Topology=o	0						0	8.4	5.2	4.8	.		XP_013105426.1	Phosphatidylinositol transfer protein SEC14	met/lipd	KOG	5e-35	94.6			alpha-tocopherol transfer protein-like	7E-089	gi|755850424	49	70	100
XP_013102248.1	M	442	PH domain-containing protein DDB_G0275795	0	XM_013246794	XM_013246794_1	1329	LOC106083648	ATG	*	NW_013172058.1	455959	477619	+	5	455959-456051 456460-456648 476354-476591 476685-476906 477033-477619	CYT		48.324	5.76			ExpAA=0.41 First60=0.00 PredHel=0 Topology=o	0						1	11.5	8.8	6.6	.		XP_013102248.1	nuclear transcription factor Y subunit beta isoform X1	tf	REFSEQ-INVERTEBRATE	0	101.3			nuclear transcription factor Y subunit beta isoform X1	1E-116	gi|557750341	63	69	101
XP_013098684.1	M	334	zinc transporter ZIP1-like	0	XM_013243230	XM_013243230_1	1005	LOC106081342	ATG	*	NW_013171957.1	1277601	1278605	+	1	1277601-1278605	CYT		36.098	7.11			ExpAA=169.22 First60=21.26 PredHel=8 Topology=i34-54o64-86i93-112o178-200i207-229o239-261i268-290o310-332i	8	51.2	31.7	17.1			0	16.2	8.7	3.3	.		XP_013098684.1	zinc transporter ZIP3 - 8 predicted membrane helices	tr membrane	NR-LIGHT	6e-89	99.4			zinc transporter ZIP3	6E-089	gi|557762759	50	65	99
XP_013108969.1	M	758	phosphatidylinositol-binding clathrin assembly protein	1	XM_013253515	XM_013253515_1	2277	LOC106088147	ATG	*	NW_013172400.1	271182	348006	+	15	271182-271317 299925-300067 304033-304108 305126-305158 309299-309401 309480-309601 309674-309867 309936-310072 314991-315156 315252-315513 318652-318744 322654-322923 329428-329674 336287-336386 347812-348006	CYT		79.99	6.39			ExpAA=0.39 First60=0.00 PredHel=0 Topology=o	0						8	17.2	7.9	5.8	.		XP_013108969.1	Clathrin assembly protein AP180	st	KOG	0	99.3			phosphatidylinositol-binding clathrin assembly protein LAP	0.0	gi|755885065	81	83	103
XP_013100668.1	M	363	acyl-CoA Delta(11) desaturase-like	2	XM_013245214	XM_013245214_1	1092	LOC106082596	ATG	*	NW_013172011.1	365036	372609	-	4	372357-372609 367700-368036 365414-365599 365036-365351	CYT		42.011	8.43			ExpAA=100.15 First60=9.77 PredHel=4 Topology=i50-72o82-104i198-220o230-252i	4	24.2	5.5	70.2			1	12.1	5.8	3.9	.		XP_013100668.1	Fatty acid desaturase - 4 predicted membrane helices	met/lipd membrane	KOG	0	100			acyl-CoA Delta(11) desaturase	1E-136	gi|557771549	61	78	96
XP_013117154.1	M	752	kinesin-like protein KIF18A isoform X2	0	XM_013261700	XM_013261700_1	2259	LOC106094477	ATG	*	NW_013174291.1	20526	21826	+	3	20526-20617 20704-21412 21473-21826	CYT		84.705	9.38			ExpAA=5.26 First60=5.16 PredHel=0 Topology=o	0						0	16.4	4.7	2.3	.	1 | 702 SPSRVRK|SP 0.669 *ProP* |	XP_013117154.1	Kinesin-like protein - probable fragment	cs	KOG	2e-65	43.5			kinesin-like protein KIF18A	0.0	gi|755893330	76	86	92
XP_013113243.1	M	254	trypsin-like	0	XM_013257789	XM_013257789_1	765	LOC106091311	ATG	*	NW_013172883.1	48223	48987	+	1	48223-48987	SIG	16-17	27.349	6.22	25.604	5.99	ExpAA=0.19 First60=0.18 PredHel=0 Topology=o	0						1	15.4	9.1	3.5	.		XP_013113243.1	trypsin-like - signalP detected	s/protease	NR-LIGHT	0	100			trypsin-like	1E-132	gi|557776107	90	96	100
XP_013104381.1	M	271	fibrinogen C domain-containing protein 1-like	1	XM_013248927	XM_013248927_1	816	LOC106084942	ATG	*	NW_013171879.1	243967	255632	+	6	243967-244047 249143-249228 249302-249322 253288-253362 255022-255456 255515-255632	SIG	17-18	31.785	6.62	29.933	6.24	ExpAA=0.37 First60=0.36 PredHel=0 Topology=o	0						1	11.8	6.6	1.1	.		XP_013104381.1	ficolin-2-like - signalP detected	imm/secreted ficolin-2-like	REFSEQ-INVERTEBRATE	0	102.2			ficolin-2-like	8E-058	gi|755900092	47	62	103
XP_013108111.1	M	374	ELAV-like protein 3 isoform X1	0	XM_013252657	XM_013252657_1	1125	LOC106087570	ATG	*	NW_013172348.1	89862	99108	-	6	98919-99108 98801-98845 98479-98751 93262-93508 92733-92777 89862-90186	CYT		40.413	9.35			ExpAA=0.19 First60=0.00 PredHel=0 Topology=o	0												XP_013108111.1	RNA-binding protein ELAV/HU (RRM superfamily)	tm	KOG	0	101.3			ELAV-like protein 3 isoform X1	0.0	gi|755874814	95	95	104
XP_013108112.1	M	369	ELAV-like protein 3 isoform X2	0	XM_013252658	XM_013252658_1	1110	LOC106087570	ATG	*	NW_013172348.1	89862	99108	-	6	98919-99108 98801-98845 98479-98736 93262-93508 92733-92777 89862-90186	CYT		39.873	9.35			ExpAA=0.19 First60=0.00 PredHel=0 Topology=o	0												XP_013108112.1	RNA-binding protein ELAV/HU (RRM superfamily)	tm	KOG	0	100			ELAV-like protein 3 isoform X2	0.0	gi|557767483	95	95	104
XP_013108113.1	M	359	ELAV-like protein 3 isoform X3	0	XM_013252659	XM_013252659_1	1080	LOC106087570	ATG	*	NW_013172348.1	89862	99108	-	5	98919-99108 98801-98845 98479-98751 93262-93508 89862-90186	CYT		38.843	9.21			ExpAA=0.24 First60=0.00 PredHel=0 Topology=o	0												XP_013108113.1	RNA-binding protein ELAV/HU (RRM superfamily)	tm	KOG	0	99.4			ELAV-like protein 3 isoform X1	0.0	gi|755874814	99	99	100
XP_013108114.1	M	354	ELAV-like protein 3 isoform X4	0	XM_013252660	XM_013252660_1	1065	LOC106087570	ATG	*	NW_013172348.1	89862	99108	-	5	98919-99108 98801-98845 98479-98736 93262-93508 89862-90186	CYT		38.298	9.21			ExpAA=0.25 First60=0.00 PredHel=0 Topology=o	0												XP_013108114.1	RNA-binding protein ELAV/HU (RRM superfamily)	tm	KOG	0	98			ELAV-like protein 3 isoform X2	0.0	gi|557767483	100	100	100
XP_013116000.1	M	257	FERM domain-containing protein 8-like	1	XM_013260546	XM_013260546_1	774	LOC106093487	ATG	*	NW_013173638.1	68865	106321	-	6	106227-106321 105988-106176 105799-105928 105643-105741 85919-86051 68865-68992	CYT		29.321	7.72			ExpAA=0.30 First60=0.00 PredHel=0 Topology=o	0						0	14.4	5.8	3.9	.		XP_013116000.1	FERM domain-containing protein KRIT1 - probable fragment	st	KOG	4e-40	39.6			Band4.1 inhibitor LRP interactor, isoform B	1E-114	gi|281362532	76	88	32
XP_013104498.1	M	816	myeloid zinc finger 1 isoform X2	1	XM_013249044	XM_013249044_1	2451	LOC106085041	ATG	*	NW_013172143.1	318516	330396	-	6	329950-330396 324950-325844 324085-324270 323737-324023 323549-323650 318516-319049	CYT		88.385	9.03			ExpAA=0.09 First60=0.07 PredHel=0 Topology=o	0						0	9.7	10.2	8.6	.		XP_013104498.1	endothelial zinc finger protein induced by tumor necrosis factor alpha isoform X2	imm	NR-LIGHT	0	101.2			endothelial zinc finger protein induced by tumor necrosis factor alpha isoform	0.0	gi|755861738	91	92	101
XP_013113241.1	M	255	trypsin-like	0	XM_013257787	XM_013257787_1	768	LOC106091309	ATG	*	NW_013172883.1	59658	60425	+	1	59658-60425	SIG	17-18	27.289	8.35	25.411	8.1	ExpAA=1.08 First60=1.01 PredHel=0 Topology=o	0						2	16.1	9.8	3.9	.		XP_013113241.1	trypsin-like - signalP detected	s/protease	NR-LIGHT	0	100.3			trypsin-like	1E-111	gi|557776107	78	87	100
XP_013101413.1	M	94	uncharacterized protein LOC106083108 isoform X2	1	XM_013245959	XM_013245959_1	285	LOC106083108	ATG	*	NW_013172032.1	121684	122033	+	2	121684-121693 121759-122033	SIG	21-22	10.959	4.69	8.738	4.54	ExpAA=16.13 First60=16.13 PredHel=1 Topology=i5-22o	1	18.1	76.6	5.3		72	0	8.5	2.1	8.5	.		XP_013101413.1	hypothetical secreted protein precursor	s/mucin s/uk	SWISSP	1000	2.3			uncharacterized protein LOC101900093	3E-040	gi|557770217	77	84	100
XP_013112442.1	M	159	uncharacterized protein LOC106090707	0	XM_013256988	XM_013256988_1	480	LOC106090707	ATG	*	NW_013172776.1	333026	333563	+	2	333026-333059 333118-333563	SIG	25-26	18.148	8.61	15.551	8.42	ExpAA=20.37 First60=19.92 PredHel=1 Topology=o5-24i	1	11.9	3.1	84.9		135	0	5.7	3.1	1.9	.		XP_013112442.1	hypothetical secreted protein precursor	s/uk	SWISSP	1000	9.7			uncharacterized protein LOC105262252	7E-039	gi|755853296	45	66	96
XP_013117706.1	M	347	Bardet-Biedl syndrome 5 protein homolog isoform X2	1	XM_013262252	XM_013262252_1	1044	LOC106094907	ATG	*	NW_013171870.1	954709	961242	+	5	954709-954716 957505-957653 957714-957903 960482-960719 960784-961242	CYT		40.192	7.65			ExpAA=1.43 First60=0.04 PredHel=0 Topology=o	0						0	11.2	7.2	3.5	0.9		XP_013117706.1	Bardet-Biedl syndrome 5 protein homolog isoform X2	uc	REFSEQ-INVERTEBRATE	0	100			Bardet-Biedl syndrome 5 protein homolog	0.0	gi|557777274	91	95	94
XP_013117632.1	M	367	Bardet-Biedl syndrome 5 protein homolog isoform X1	1	XM_013262178	XM_013262178_1	1104	LOC106094907	ATG	*	NW_013171870.1	957366	961242	+	5	957366-957433 957505-957653 957714-957903 960482-960719 960784-961242	CYT		42.512	5.7			ExpAA=0.05 First60=0.00 PredHel=0 Topology=o	0						0	10.9	6.8	3.5	0.8		XP_013117632.1	Bardet-Biedl syndrome 5 protein homolog isoform X1	uc	REFSEQ-INVERTEBRATE	0	100			Bardet-Biedl syndrome 5 protein homolog	0.0	gi|557777274	91	95	100
XP_013117035.1	M	197	protein CREG1-like	1	XM_013261581	XM_013261581_1	594	LOC106094369	ATG	*	NW_013174196.1	10045	10774	-	3	10373-10774 10230-10311 10045-10154	SIG	21-22	22.653	6.37	20.438	6.17	ExpAA=9.81 First60=9.54 PredHel=0 Topology=o	0						0	12.7	2.5	2.5	.		XP_013117035.1	Cellular repressor of transcription - signalP detected	tm	KOG	5e-72	80.4			protein CREG1	8E-063	gi|557782716	59	75	87
XP_013117827.1	M	421	organic cation transporter protein, partial	0	XM_013262373	XM_013262373_1	1266	LOC106095127	ATG	*	NW_013175534.1	103	19622	+	4	103-236 18341-19110 19178-19359 19443-19622	CYT		47.158	8.91			ExpAA=206.23 First60=16.29 PredHel=8 Topology=i51-70o80-102i107-126o136-155i218-240o255-273i280-299o309-328i	8	37.3	10.7	52			0	11.2	6.4	3.8	.		XP_013117827.1	solute carrier family 22 member 3 - probable fragment - 8 predicted membrane helices	tr membrane	NR-LIGHT	0	71.5			solute carrier family 22 member 3	0.0	gi|755871579	81	90	72
XP_013106589.1	M	239	sarcotoxin II-1-like	1	XM_013251135	XM_013251135_1	720	LOC106086453	ATG	*	NW_013172255.1	491868	492659	-	2	492496-492659 491868-492423	SIG	19-20	25.619	9.58	23.495	9.59	ExpAA=11.51 First60=11.51 PredHel=0 Topology=o	0						1	18.8	11.7	3.8	.		XP_013106589.1	sarcotoxin II-1-like - signalP detected	s/toxin	REFSEQ-INVERTEBRATE	0	100			sarcotoxin II-1-like	1E-080	gi|557760710	61	76	100
XP_013113559.1	M	244	receptor expression-enhancing protein 1-like	1	XM_013258105	XM_013258105_1	735	LOC106091553	ATG	*	NW_013171889.1	797972	798706	-	1	797972-798706	CYT		28.032	9.35			ExpAA=51.01 First60=38.50 PredHel=2 Topology=o5-27i40-62o	2	18	76.6	5.3		182	2	14.3	5.7	3.7	.	2 | 105 HESRIDR|AL 0.515 *ProP* | 229 GRGRKAR|DI 0.728 *ProP* |	XP_013113559.1	receptor expression-enhancing protein 1-like - 3 predicted membrane helices	st membrane	NR-LIGHT	1e-68	100			receptor expression-enhancing protein 1-like	1E-068	gi|557752611	81	92	100
XP_013102302.1	M	264	protein rolling stone-like	1	XM_013246848	XM_013246848_1	795	LOC106083682	ATG	*	NW_013172059.1	740797	753779	+	5	740797-740907 740969-741182 741243-741344 753271-753457 753599-753779	BL/ANC		30.823	8.94			ExpAA=134.34 First60=13.90 PredHel=6 Topology=i48-70o76-98i119-141o151-173i180-202o222-244i	6	50	13.6	36.4			0	11	6.1	3.4	.		XP_013102302.1	Conserved plasma membrane protein - 6 predicted membrane helices	uc/memb	SWISSP	0				LOW QUALITY PROTEIN: protein rolling stone-like	1E-121	gi|755858372	76	85	99
XP_013102303.1	M	264	protein rolling stone-like	1	XM_013246849	XM_013246849_1	795	LOC106083682	ATG	*	NW_013172059.1	740797	753779	+	5	740797-740907 740969-741182 741243-741344 753271-753457 753599-753779	BL/ANC		30.802	8.94			ExpAA=134.34 First60=13.90 PredHel=6 Topology=i48-70o76-98i119-141o151-173i180-202o222-244i	6	50	13.6	36.4			0	11	6.1	3.4	.		XP_013102303.1	Conserved plasma membrane protein - 6 predicted membrane helices	uc/memb	SWISSP	0				LOW QUALITY PROTEIN: protein rolling stone-like	1E-121	gi|755858372	76	85	99
XP_013105828.1	M	390	uncharacterized protein LOC106085906	1	XM_013250374	XM_013250374_1	1173	LOC106085906	ATG	*	NW_013172214.1	31485	32794	-	3	32778-32794 32528-32715 31485-32452	CYT		42.756	5.67			ExpAA=1.20 First60=1.20 PredHel=0 Topology=o	0						10	13.1	4.1	12.3	.		XP_013105828.1	Unknown product - 10 OH-glycosylation sites	uk						extensin	1E-120	gi|557780508	63	73	107
XP_013103705.1	M	630	uncharacterized protein LOC106084519	0	XM_013248251	XM_013248251_1	1893	LOC106084519	ATG	*	NW_013172104.1	12299	31412	+	6	12299-12452 13981-14483 17086-17826 17970-18256 22176-22315 31345-31412	SIG	19-20	71.512	8.83	69.444	8.89	ExpAA=86.36 First60=0.04 PredHel=4 Topology=o350-369i376-398o408-430i603-625o	4	13.5	57.9	28.6			0	12.5	5.7	3.3	.		XP_013103705.1	ionotropic receptor partial - signalP detected - 5 predicted membrane helices	st membrane	DIPTERA	0	92.4			ionotropic receptor 31a, isoform C	1E-147	gi|442627287	41	61	100
XP_013115998.1	M	743	ral guanine nucleotide dissociation stimulator-like 1	2	XM_013260544	XM_013260544_1	2232	LOC106093484	ATG	*	NW_013173636.1	41130	104845	-	6	104843-104845 52426-52527 51193-51972 50946-51098 42235-42384 41130-42173	CYT		83.964	6.52			ExpAA=0.00 First60=0.00 PredHel=0 Topology=o	0						3	16.7	5	3.8	.	1 | 739 SGSRSSR|SS 0.570 *ProP* |	XP_013115998.1	Guanine-nucleotide releasing factor	st	KOG	0	104.6			ral guanine nucleotide dissociation stimulator-like 1 isoform X3	0.0	gi|755875081	96	97	100
XP_013115997.1	M	751	ral guanine nucleotide dissociation stimulator-like 1	2	XM_013260543	XM_013260543_1	2256	LOC106093484	ATG	*	NW_013173636.1	41130	133746	-	6	133720-133746 52426-52527 51193-51972 50946-51098 42235-42384 41130-42173	CYT		84.766	6.43			ExpAA=0.00 First60=0.00 PredHel=0 Topology=o	0						3	16.8	4.9	3.7	.	1 | 747 SGSRSSR|SS 0.570 *ProP* |	XP_013115997.1	Guanine-nucleotide releasing factor	st	KOG	0	104.6			ral guanine nucleotide dissociation stimulator-like 1 isoform X2	0.0	gi|755875077	96	97	100
XP_013115996.1	M	892	ral guanine nucleotide dissociation stimulator-like 1	2	XM_013260542	XM_013260542_1	2679	LOC106093484	ATG	*	NW_013173636.1	41130	104845	-	7	104843-104845 61049-61495 52426-52527 51193-51972 50946-51098 42235-42384 41130-42173	CYT		100.274	8.69			ExpAA=0.00 First60=0.00 PredHel=0 Topology=o	0						14	18.4	4.3	4.9	.	1 | 888 SGSRSSR|SS 0.570 *ProP* |	XP_013115996.1	Guanine-nucleotide releasing factor - 15 OH-glycosylation sites - 15 NetOglyc sites	st	KOG	0	104.6			ral guanine nucleotide dissociation stimulator-like 1 isoform X1	0.0	gi|557767680	91	93	85
XP_013115995.1	M	1049	ral guanine nucleotide dissociation stimulator-like 1	2	XM_013260541	XM_013260541_1	3150	LOC106093484	ATG	*	NW_013173636.1	41130	104845	-	7	104843-104845 61049-61966 52426-52527 51193-51972 50946-51098 42235-42384 41130-42173	CYT		118.679	8.84			ExpAA=0.00 First60=0.00 PredHel=0 Topology=o	0						11	17	3.6	5.1	.	1 | 1045 SGSRSSR|SS 0.570 *ProP* |	XP_013115995.1	Guanine-nucleotide releasing factor - 11 OH-glycosylation sites - 11 NetOglyc sites	st	KOG	0	104.6			ral guanine nucleotide dissociation stimulator-like 1 isoform X1	0.0	gi|557767680	86	89	101
XP_013115159.1	M	399	3 beta-hydroxysteroid dehydrogenase/Delta	0	XM_013259705	XM_013259705_1	1200	LOC106092781	ATG	*	NW_013173326.1	35555	36506	-	2	36081-36506 35555-36015	CYT		44.874	9.21			ExpAA=20.95 First60=0.73 PredHel=0 Topology=o	0						0	12.5	7.3	3.8	.		XP_013115159.1	3 beta-hydroxysteroid dehydrogenase/Delta 5-->4-isomerase type 1	met/lipd	NR-LIGHT	0	99.7			3 beta-hydroxysteroid dehydrogenase/Delta 5-->4-isomerase type 1	1E-166	gi|557785309	70	85	100
XP_013107420.1	M	101	acylphosphatase-2	0	XM_013251966	XM_013251966_1	306	LOC106087069	ATG	*	NW_013171881.1	1531311	1540687	-	3	1540624-1540687 1531485-1531611 1531311-1531425	CYT		11.6	8.7			ExpAA=0.00 First60=0.00 PredHel=0 Topology=o	0						0	11.9	10.9	3	.		XP_013107420.1	Acylphosphatase	met/energy	KOG	6e-34	97.9			acylphosphatase-2 isoform X3	1E-053	gi|557779540	96	99	100
XP_013102098.1	M	123	uncharacterized protein LOC106083556	0	XM_013246644	XM_013246644_1	372	LOC106083556	ATG	*	NW_013172055.1	141619	151039	-	4	150976-151039 150509-150591 141889-142022 141619-141709	SIG	21-22	13.11	6.33	10.991	6.35	ExpAA=2.06 First60=2.06 PredHel=0 Topology=o	0						13	21.1	6.5	3.3	.		XP_013102098.1	hypothetical secreted protein precursor	s/mucin	netoglyc					uncharacterized protein LOC101901272	3E-046	gi|557778884	74	83	101
XP_013099223.1	M	592	protein kinase C isoform X2	0	XM_013243769	XM_013243769_1	1779	LOC106081647	ATG	*	NW_013171968.1	572305	616421	-	10	616419-616421 604469-604590 602609-602682 582121-582191 581748-582035 581231-581668 575841-576068 575510-575762 575312-575451 572305-572466	BL	20-21	66.902	6.78	64.583	6.52	ExpAA=12.38 First60=12.28 PredHel=0 Topology=o	0						6	11.5	6.1	4.6	.	1 | 78 VHKRCHR|SV 0.538 *ProP* |	XP_013099223.1	Serine/threonine protein kinase	st	KOG	0	82.6			protein kinase C isoform X2	0.0	gi|557771876	92	94	100
XP_013097311.1	M	236	cysteine dioxygenase type 1 isoform X2	0	XM_013241857	XM_013241857_1	711	LOC106080475	ATG	*	NW_013171871.1	1333161	1333936	-	2	1333402-1333936 1333161-1333336	CYT		27.383	6.22			ExpAA=0.00 First60=0.00 PredHel=0 Topology=o	0						0	14	5.9	3	.		XP_013097311.1	Cysteine dioxygenase CDO1	met/aa	KOG	2e-86	107.1			cysteine dioxygenase type 1 isoform X1	1E-126	gi|755865640	87	96	97
XP_013097320.1	M	236	cysteine dioxygenase type 1 isoform X2	0	XM_013241866	XM_013241866_1	711	LOC106080475	ATG	*	NW_013171871.1	1333161	1333936	-	2	1333402-1333936 1333161-1333336	CYT		27.371	6.22			ExpAA=0.00 First60=0.00 PredHel=0 Topology=o	0						0	14	5.9	3	.		XP_013097320.1	Cysteine dioxygenase CDO1	met/aa	KOG	2e-86	107.1			cysteine dioxygenase type 1 isoform X1	1E-126	gi|755865640	87	96	97
XP_013097303.1	M	243	cysteine dioxygenase type 1 isoform X1	0	XM_013241849	XM_013241849_1	732	LOC106080475	ATG	*	NW_013171871.1	1333161	1352645	-	3	1352643-1352645 1333402-1333954 1333161-1333336	CYT		28.247	6.39			ExpAA=0.00 First60=0.00 PredHel=0 Topology=o	0						0	14	5.8	2.9	.		XP_013097303.1	Cysteine dioxygenase CDO1	met/aa	KOG	2e-86	107.1			cysteine dioxygenase type 1 isoform X1	1E-130	gi|755865640	88	96	100
XP_013116875.1	M	78	protease inhibitor-like	0	XM_013261421	XM_013261421_1	237	LOC106094220	ATG	*	NW_013174067.1	25298	25601	+	2	25298-25373 25441-25601	SIG	21-22	8.883	6.53	6.521	5.7	ExpAA=17.28 First60=17.28 PredHel=1 Topology=i5-22o	1	21.8	71.8	6.4		56	0	11.5	5.1	2.6	.		XP_013116875.1	protease inhibitor-like - signalP detected	s/protinh	NR-LIGHT	3e-28	100			protease inhibitor-like	3E-028	gi|557784991	70	88	100
XP_013110120.1	M	125	lectin subunit alpha-like	0	XM_013254666	XM_013254666_1	378	LOC106088952	ATG	*	NW_013172506.1	384408	389781	-	3	389770-389781 388516-388627 384408-384661	CYT		14.75	5.68			ExpAA=0.00 First60=0.00 PredHel=0 Topology=o	0						0	10.4	8	2.4	.		XP_013110120.1	lectin subunit alpha-like	imm	DIPTERA	3e-76	100			lectin subunit alpha-like	9E-033	gi|557776283	50	65	42
XP_013103700.1	M	401	glutamine synthetase 1, mitochondrial-like	4	XM_013248246	XM_013248246_1	1206	LOC106084515	ATG	*	NW_013172103.1	511482	512687	-	1	511482-512687	CYT		44.47	6.14			ExpAA=0.00 First60=0.00 PredHel=0 Topology=o	0						0	11.2	8.7	5.7	.		XP_013103700.1	Glutamine synthetase	met/aa	KOG	0	97.1			glutamine synthetase 1, mitochondrial-like	0.0	gi|557764229	86	93	100
XP_013104859.1	M	81	uncharacterized protein LOC106085251	0	XM_013249405	XM_013249405_1	246	LOC106085251	ATG	*	NW_013172156.1	604228	604626	+	2	604228-604239 604393-604626	SIG	18-19	8.57	9.24	6.61	9.19	ExpAA=45.90 First60=36.26 PredHel=2 Topology=i5-27o47-69i	2	54.3	24.7	21		12	3	11.1	1.2	9.9	.		XP_013104859.1	cuticle protein 16.5 isoform A-like - signalP detected - 2 predicted membrane helices	extmat membrane	DIPTERA	6e-35	100			cuticle protein 16.5, isoform A-like	2E-034	gi|755885706	88	90	100
XP_013107208.1	M	431	chitinase-like protein Idgf3	0	XM_013251754	XM_013251754_1	1296	LOC106086935	ATG	*	NW_013172292.1	88263	93349	+	3	88263-88371 88435-89004 92733-93349	SIG	19-20	48.215	9.54	46.202	9.51	ExpAA=3.85 First60=3.84 PredHel=0 Topology=o	0						0	12.5	7.4	3.5	.		XP_013107208.1	Chitinase - signalP detected	met/carb	KOG	4e-63	96			chitinase-like protein Idgf4	1E-129	gi|557779380	54	70	101
XP_013110848.1	M	209	farnesol dehydrogenase-like	0	XM_013255394	XM_013255394_1	630	LOC106089545	ATG	*	NW_013172579.1	339749	340444	+	2	339749-340198 340265-340444	CYT		23.386	5.66			ExpAA=0.15 First60=0.00 PredHel=0 Topology=o	0						0	11.5	5.7	4.8	.	1 | 92 SSMRQRK|FD 0.541 *ProP* |	XP_013110848.1	Predicted dehydrogenase - probable fragment	detox	KOG	3e-42	68.4			dehydrogenase/reductase SDR family member 11-like	2E-056	gi|557766963	52	72	83
XP_013114772.1	M	587	uncharacterized protein LOC106092448	0	XM_013259318	XM_013259318_1	1764	LOC106092448	ATG	*	NW_013173194.1	163601	165364	+	1	163601-165364	CYT		69.827	5.86			ExpAA=0.18 First60=0.00 PredHel=0 Topology=o	0												XP_013114772.1	probable protein disulfide-isomerase ER-60 - probable fragment	pm	NR-LIGHT	8e-16	72.6	OneOfEach_stringent_pattern |	OneOfEach_stringent_pattern |	uncharacterized protein LOC105261649	1E-121	gi|755867100	40	62	100
XP_013104315.1	M	538	pyruvate kinase-like	0	XM_013248861	XM_013248861_1	1617	LOC106084899	ATG	*	NW_013172129.1	130814	136209	-	2	134841-136209 130814-131061	CYT		59.336	7.08			ExpAA=0.10 First60=0.00 PredHel=0 Topology=o	0						0	12.8	5.4	2.8	.		XP_013104315.1	Pyruvate kinase	met/carb	KOG	0	98			pyruvate kinase-like	1E-174	gi|755884639	61	79	100
XP_013099950.1	M	451	uncharacterized protein LOC106082149	1	XM_013244496	XM_013244496_1	1356	LOC106082149	ATG	*	NW_013171990.1	16822	67868	-	2	67845-67868 16822-18153	SIG	24-25	54.683	9.73	52.069	9.71	ExpAA=8.71 First60=8.71 PredHel=0 Topology=o	0						0	7.5	3.1	7.3	.		XP_013099950.1	hypothetical secreted protein precursor	s/uk	SWISSP	1000	5			uncharacterized protein LOC105262559	0.0	gi|755855254	79	86	104
XP_013099020.1	M	512	probable cytochrome P450 4ac1	2	XM_013243566	XM_013243566_1	1539	LOC106081546	ATG	*	NW_013171966.1	579490	586226	+	8	579490-579685 579738-579941 580024-580105 580244-580344 585075-585336 585397-585614 585688-585999 586063-586226	SIG	16-17	58.908	7.57	57.195	7.67	ExpAA=44.28 First60=22.59 PredHel=1 Topology=i2-24o	1	4.3	95.3	0.4		488	0	11.1	4.1	3.5	.		XP_013099020.1	probable cytochrome P450 4ac1 isoform X3 - signalP detected	detox/ox	NR-LIGHT	0	100			probable cytochrome P450 4ac1 isoform X3	0.0	gi|755883437	79	89	100
XP_013115973.1	M	480	homeotic protein bicoid	3	XM_013260519	XM_013260519_1	1443	LOC106093463	ATG	*	NW_013171893.1	1075869	1086926	-	4	1086810-1086926 1080627-1080702 1079570-1080558 1075869-1076129	CYT		53.11	6.85			ExpAA=0.00 First60=0.00 PredHel=0 Topology=o	0						16	19.2	5.8	9.4	.	1 | 130 FKNRRRR|HK 0.692 *ProP* |	XP_013115973.1	Homeodomain - 16 OH-glycosylation sites - 16 NetOglyc sites	tm	SMART	2e-19	100			homeotic protein bicoid-like	0.0	gi|558515907	85	90	103
XP_013098147.1	M	639	uncharacterized protein LOC106081024	1	XM_013242693	XM_013242693_1	1920	LOC106081024	ATG	*	NW_013171940.1	1251905	1318466	-	3	1317367-1318466 1252177-1252788 1251905-1252112	CYT		67.735	6.96			ExpAA=46.16 First60=0.44 PredHel=2 Topology=o419-441i453-475o	2	6.9	91.2	1.9			9	20.8	7.5	7.2	0.5		XP_013098147.1	mucin-12-like - Conserved membrane protein mucin-12-like - 3 predicted membrane helices	uc/memb mucin-12-like	REFSEQ-INVERTEBRATE	0	104.5			mucin-12-like	0.0	gi|755876526	68	77	105
XP_013115012.1	M	204	exostosin-1-like	0	XM_013259558	XM_013259558_1	615	LOC106092647	ATG	*	NW_013173268.1	59640	103694	-	6	103645-103694 103168-103320 73074-73148 72539-72665 59959-60078 59640-59729	CYT		23.869	6.31			ExpAA=0.14 First60=0.03 PredHel=0 Topology=o	0												XP_013115012.1	Unknown product	uk						exostosin-1-like, partial	4E-088	gi|557776818	98	100	34
XP_013101303.1	M	414	serine/arginine repetitive matrix protein 2-like	0	XM_013245849	XM_013245849_1	1245	LOC106083033	ATG	*	NW_013172030.1	354933	356244	+	2	354933-355181 355249-356244	CYT		45.976	12.28			ExpAA=0.00 First60=0.00 PredHel=0 Topology=o	0						17	32.4	5.1	2.4	.	10 | 151 RRSRSRR|SK 0.868 *ProP* | 206 SSGRSKR|AR 0.665 *ProP* | 209 RSKRARR|RS 0.568 *ProP* | 233 SGSRRRR|ST 0.798 *ProP* | 266 SGSRRRR|ST 0.770 *ProP* | 280 KRSRVSR|SR 0.729 *ProP* | 312 TSARSRK|RT 0.556 *ProP* | 332 SRKRARR|RS 0.599 *ProP* | 356 SGFRRRR|ST 0.637 *ProP* | 370 KRSRVSR|SK 0.722 *ProP* |	XP_013101303.1	Micronuclear linker histone polyprotein - probable fragment - 17 OH-glycosylation sites - 17 NetOglyc sites	te	SWISSP	2e-24	54.3			IWS1-like protein	3E-034	gi|557758826	31	46	56
XP_013115002.1	M	296	tyrosine-protein phosphatase non-receptor type 23-like	1	XM_013259548	XM_013259548_1	891	LOC106092636	ATG	*	NW_013173263.1	167220	168110	+	1	167220-168110	SIG	21-22	31.556	8.46	29.41	8.63	ExpAA=16.99 First60=16.99 PredHel=1 Topology=i5-24o	1	6.4	91.9	1.7		272							XP_013115002.1	tyrosine-protein phosphatase non-receptor type 23-like - signalP detected	st/secreted tyrosine-protein	REFSEQ-INVERTEBRATE	0	100			altered inheritance of mitochondria protein 3-like	1E-025	gi|755869934	31	45	55
XP_013113008.1	M	994	probable peroxisomal acyl-coenzyme A oxidase 1	2	XM_013257554	XM_013257554_1	2985	LOC106091132	ATG	*	NW_013172853.1	22600	33552	+	3	22600-23561 27353-28327 32505-33552	CYT		112.818	8.92			ExpAA=2.95 First60=0.00 PredHel=0 Topology=o	0						0	10.1	6.7	3.9	.		XP_013113008.1	Peroxisomal acyl-CoA oxidase	met/lipd	CDD	0	106			probable peroxisomal acyl-coenzyme A oxidase 1	0.0	gi|755851252	71	83	100
XP_013118295.1	M	407	arrestin domain-containing protein 3-like	0	XM_013262841	XM_013262841_1	1224	LOC106095601	ATG	*	NW_013171898.1	1370641	1377627	+	5	1370641-1370755 1376317-1376445 1376519-1376733 1376803-1377388 1377449-1377627	CYT		45.468	8.6			ExpAA=0.25 First60=0.03 PredHel=0 Topology=o	0						5	16.7	4.9	7.6	.		XP_013118295.1	arrestin domain-containing protein 3-like	st	REFSEQ-INVERTEBRATE	0	100			arrestin domain-containing protein 2	1E-172	gi|557752918	72	86	100
XP_013107887.1	M	81	probable H/ACA ribonucleoprotein complex subunit 1	0	XM_013252433	XM_013252433_1	246	LOC106087408	ATG	*	NW_013172335.1	412713	413087	-	2	413033-413087 412713-412903	SIG	19-20	7.326	8.38	5.046	5.78	ExpAA=9.59 First60=9.58 PredHel=0 Topology=o	0												XP_013107887.1	hypothetical secreted protein precursor	s/uk	SWISSP	1000	5.8			probable H/ACA ribonucleoprotein complex subunit 1	6E-035	gi|807027726	74	86	99
XP_013104170.1	M	725	zinc finger protein 271-like	1	XM_013248716	XM_013248716_1	2178	LOC106084789	ATG	*	NW_013171879.1	609326	611571	-	2	611434-611571 609326-611365	CYT		85.11	6.74			ExpAA=0.00 First60=0.00 PredHel=0 Topology=o	0						0	14.3	2.9	3	.		XP_013104170.1	transcription factor grauzone-like	tf	NR-LIGHT	1e-44	102	SG1_stringent_pattern |		zinc finger protein 62 homolog	1E-049	gi|755867758	25	42	49
XP_013115568.1	M	2426	titin-like	1	XM_013260114	XM_013260114_1	7281	LOC106093120	ATG	*	NW_013173473.1	6432	17790	-	5	11731-17790 11362-11667 11239-11301 11114-11176 6432-7220	CYT		274	5.15			ExpAA=0.01 First60=0.01 PredHel=0 Topology=o	0						6	16.4	3	5	.		XP_013115568.1	microtubule-associated protein futsch-like	cs	REFSEQ-INVERTEBRATE	0	102.3			microtubule-associated protein futsch-like	0.0	gi|755870368	33	49	102
XP_013111464.1	M	504	probable cytochrome P450 28d1	1	XM_013256010	XM_013256010_1	1515	LOC106089987	ATG	*	NW_013172639.1	229808	255582	+	8	229808-230001 242892-243030 243098-243205 243268-243372 243529-243939 245253-245376 255079-255345 255416-255582	SIG	20-21	58.314	8.39	56.246	8.54	ExpAA=28.84 First60=21.94 PredHel=1 Topology=i7-29o	1	4.4	94.2	1.4		475	0	10.3	5.8	5.2	.		XP_013111464.1	probable cytochrome P450 28d1 - signalP detected	detox/ox	NR-LIGHT	0	99.6			probable cytochrome P450 28d1	0.0	gi|557761474	63	80	100
XP_013101099.1	M	818	coiled-coil domain-containing protein CG32809 isoform X6	5	XM_013245645	XM_013245645_1	2457	LOC106082865	ATG	*	NW_013171876.1	393113	449684	-	19	449543-449684 449167-449220 448786-448901 443764-443793 443531-443702 443101-443447 442973-443035 424151-424235 423280-423394 423124-423219 413259-413422 412684-412749 412496-412579 411363-411425 410784-411243 410540-410722 406376-406469 401143-401186 393113-393191	CYT		92.363	9.43			ExpAA=0.00 First60=0.00 PredHel=0 Topology=o	0						5	15.2	6.1	7.5	.		XP_013101099.1	Unknown product	uk						uncharacterized protein Dmel_CG32809, isoform H	0.0	gi|386763611	85	90	102
XP_013117555.1	M	317	uncharacterized protein LOC106094861	0	XM_013262101	XM_013262101_1	954	LOC106094861	ATG	*	NW_013174858.1	12162	12844	-	1	12162-12844	CYT		36.828	8.79			ExpAA=0.08 First60=0.00 PredHel=0 Topology=o	0						0	11.7	2.8	3.5	.	1 | 59 KLARYKR|DI 0.763 *ProP* |	XP_013117555.1	Unknown product	uk						uncharacterized protein LOC105664928	4E-015	gi|807029770	23	46	96
XP_013101075.1	M	1149	coiled-coil domain-containing protein CG32809 isoform X3	5	XM_013245621	XM_013245621_1	3450	LOC106082865	ATG	*	NW_013171876.1	392042	449684	-	20	449543-449684 449167-449220 448786-448901 443764-443793 443594-443702 443101-443447 442973-443035 424151-424235 423682-423774 423280-423394 423124-423219 413259-413422 412684-412749 412496-412579 411351-411425 410784-411243 410540-410722 406376-406469 393069-393191 392042-392992	CYT		127.107	9.1			ExpAA=0.00 First60=0.00 PredHel=0 Topology=o	0						11	16	6	8.6	.		XP_013101075.1	coiled-coil domain-containing protein cg32809 - 11 OH-glycosylation sites - 11 NetOglyc sites	uc	SWISSP	0	104.1			coiled-coil domain-containing protein CG32809	0.0	gi|755866228	88	91	100
XP_013101067.1	M	1166	coiled-coil domain-containing protein CG32809 isoform X2	5	XM_013245613	XM_013245613_1	3501	LOC106082865	ATG	*	NW_013171876.1	392042	449684	-	20	449543-449684 449167-449220 448786-448901 443764-443793 443531-443702 443101-443447 442973-443035 424151-424235 423682-423774 423280-423394 423124-423219 413259-413422 412684-412749 412496-412579 411363-411425 410784-411243 410540-410722 406376-406469 393069-393191 392042-392992	CYT		129.04	9.2			ExpAA=0.00 First60=0.00 PredHel=0 Topology=o	0						12	16.1	5.9	8.7	.		XP_013101067.1	coiled-coil domain-containing protein cg32809 - 12 OH-glycosylation sites - 12 NetOglyc sites	uc	SWISSP	0	103.8			coiled-coil domain-containing protein CG32809	0.0	gi|755866228	90	93	100
XP_013101059.1	M	1170	coiled-coil domain-containing protein CG32809 isoform X1	5	XM_013245605	XM_013245605_1	3513	LOC106082865	ATG	*	NW_013171876.1	392042	449684	-	20	449543-449684 449167-449220 448786-448901 443764-443793 443531-443702 443101-443447 442973-443035 424151-424235 423682-423774 423280-423394 423124-423219 413259-413422 412684-412749 412496-412579 411351-411425 410784-411243 410540-410722 406376-406469 393069-393191 392042-392992	CYT		129.449	9.23			ExpAA=0.00 First60=0.00 PredHel=0 Topology=o	0						11	16.2	6	8.7	.		XP_013101059.1	coiled-coil domain-containing protein cg32809 - 11 OH-glycosylation sites - 11 NetOglyc sites	uc	SWISSP	0	104.1			coiled-coil domain-containing protein CG32809	0.0	gi|755866228	90	93	100
XP_013101091.1	M	1135	coiled-coil domain-containing protein CG32809 isoform X5	5	XM_013245637	XM_013245637_1	3408	LOC106082865	ATG	*	NW_013171876.1	392042	449684	-	19	449543-449684 449167-449220 448786-448901 443764-443793 443531-443702 443101-443447 442973-443035 424151-424235 423280-423394 423124-423219 413259-413422 412684-412749 412496-412579 411363-411425 410784-411243 410540-410722 406376-406469 393069-393191 392042-392992	CYT		125.619	9.18			ExpAA=0.00 First60=0.00 PredHel=0 Topology=o	0						12	16.1	5.9	8.3	.		XP_013101091.1	coiled-coil domain-containing protein cg32809 - 12 OH-glycosylation sites - 12 NetOglyc sites	uc	SWISSP	0	101			coiled-coil domain-containing protein CG32809	0.0	gi|755866228	87	90	100
XP_013101081.1	M	1139	coiled-coil domain-containing protein CG32809 isoform X4	5	XM_013245627	XM_013245627_1	3420	LOC106082865	ATG	*	NW_013171876.1	392042	449684	-	19	449543-449684 449167-449220 448786-448901 443764-443793 443531-443702 443101-443447 442973-443035 424151-424235 423280-423394 423124-423219 413259-413422 412684-412749 412496-412579 411351-411425 410784-411243 410540-410722 406376-406469 393069-393191 392042-392992	CYT		126.158	9.21			ExpAA=0.00 First60=0.00 PredHel=0 Topology=o	0						11	16.2	6	8.3	.		XP_013101081.1	coiled-coil domain-containing protein cg32809 - 11 OH-glycosylation sites - 11 NetOglyc sites	uc	SWISSP	0	101.6			coiled-coil domain-containing protein CG32809	0.0	gi|755866228	88	90	100
XP_013105022.1	M	511	alpha-methyldopa hypersensitive protein isoform X2	2	XM_013249568	XM_013249568_1	1536	LOC106085354	ATG	*	NW_013172171.1	359392	387225	+	3	359392-359471 359539-359773 386005-387225	CYT		57.934	5.81			ExpAA=0.25 First60=0.00 PredHel=0 Topology=o	0						0	9.2	6.3	4.1	.		XP_013105022.1	Pyridoxal-dependent decarboxylase conserved domain	met/int	CDD	0	101.8	RGD_cys_disintegrin |	RGD_cys_disintegrin |	alpha-methyldopa hypersensitive protein	0.0	gi|557760147	75	87	101
XP_013105021.1	M	511	alpha-methyldopa hypersensitive protein isoform X1	2	XM_013249567	XM_013249567_1	1536	LOC106085354	ATG	*	NW_013172171.1	375445	387225	+	3	375445-375524 375597-375831 386005-387225	CYT		57.878	5.56			ExpAA=0.50 First60=0.00 PredHel=0 Topology=o	0						0	9.6	6.1	4.1	.		XP_013105021.1	Pyridoxal-dependent decarboxylase conserved domain	met/int	CDD	0	101.8			alpha-methyldopa hypersensitive protein	0.0	gi|557760147	77	89	101
XP_013097841.1	M	1098	transcription factor hamlet isoform X2	2	XM_013242387	XM_013242387_1	3297	LOC106080816	ATG	*	NW_013171931.1	903689	963531	+	8	903689-903716 915266-915726 926287-926427 926500-926659 943831-943984 948444-948600 959630-960655 962362-963531	CYT		122.862	6.36			ExpAA=0.00 First60=0.00 PredHel=0 Topology=o	0						13	15.8	5.5	7.7	0.3	1 | 437 NLCRHKR|MH 0.624 *ProP* |	XP_013097841.1	Transcription factor hamlet - 13 OH-glycosylation sites - 13 NetOglyc sites	tf	SWISSP	0	104.9			transcription factor hamlet	0.0	gi|755864509	76	84	101
XP_013097842.1	M	1098	transcription factor hamlet isoform X2	2	XM_013242388	XM_013242388_1	3297	LOC106080816	ATG	*	NW_013171931.1	903689	963531	+	8	903689-903716 915266-915726 926287-926427 926500-926659 943831-943984 948444-948600 959630-960655 962362-963531	CYT		122.862	6.36			ExpAA=0.00 First60=0.00 PredHel=0 Topology=o	0						13	15.8	5.5	7.7	0.3	1 | 437 NLCRHKR|MH 0.624 *ProP* |	XP_013097842.1	Transcription factor hamlet - 13 OH-glycosylation sites - 13 NetOglyc sites	tf	SWISSP	0	104.9			transcription factor hamlet	0.0	gi|755864509	76	84	101
XP_013097843.1	M	1098	transcription factor hamlet isoform X2	2	XM_013242389	XM_013242389_1	3297	LOC106080816	ATG	*	NW_013171931.1	903689	963531	+	8	903689-903716 915266-915726 926287-926427 926500-926659 943831-943984 948444-948600 959630-960655 962362-963531	CYT		122.862	6.36			ExpAA=0.00 First60=0.00 PredHel=0 Topology=o	0						13	15.8	5.5	7.7	0.3	1 | 437 NLCRHKR|MH 0.624 *ProP* |	XP_013097843.1	Transcription factor hamlet - 13 OH-glycosylation sites - 13 NetOglyc sites	tf	SWISSP	0	104.9			transcription factor hamlet	0.0	gi|755864509	76	84	101
XP_013102906.1	M	460	calmodulin-lysine N-methyltransferase	0	XM_013247452	XM_013247452_1	1383	LOC106084031	ATG	*	NW_013172079.1	331442	332824	-	1	331442-332824	CYT		51.394	5.63			ExpAA=0.02 First60=0.00 PredHel=0 Topology=o	0						5	17.2	4.6	5.4	.		XP_013102906.1	calmodulin-lysine N-methyltransferase	st	REFSEQ-INVERTEBRATE	0	100			calmodulin-lysine N-methyltransferase	0.0	gi|557772248	73	81	100
XP_013108175.1	M	496	uncharacterized protein LOC106087607	0	XM_013252721	XM_013252721_1	1491	LOC106087607	ATG	*	NW_013171881.1	1319567	1366836	+	5	1319567-1319777 1360953-1361540 1361658-1361850 1362761-1363098 1366742-1366836	SIG	46-47	55.622	6.1	50.429	5.86	ExpAA=4.06 First60=3.93 PredHel=0 Topology=o	0						6	12.5	4.4	8.3	.	2 | 95 TINKVKR|SN 0.597 *ProP* | 356 PDMRLKR|DT 0.622 *ProP* |	XP_013108175.1	hypothetical secreted protein precursor	s/uk	SWISSP	1000	22.4			uncharacterized protein LOC101887607, partial	1E-174	gi|755905116	75	83	102
XP_013100116.1	M	504	lysyl oxidase homolog 2B	1	XM_013244662	XM_013244662_1	1515	LOC106082270	ATG	*	NW_013171994.1	378724	385503	+	4	378724-378922 384058-384997 385058-385215 385286-385503	SIG	23-24	57.556	5.44	54.926	5.29	ExpAA=3.98 First60=3.98 PredHel=0 Topology=o	0						0	8.1	7.5	3	.		XP_013100116.1	Scavenger receptor Cys-rich - signalP detected	st/secreted Scavenger	SMART	6e-40	99			lysyl oxidase homolog 2B	0.0	gi|557771202	90	95	100
XP_013111100.1	M	545	membrane metallo-endopeptidase-like 1 isoform X2	1	XM_013255646	XM_013255646_1	1638	LOC106089695	ATG	*	NW_013172600.1	284416	286053	+	1	284416-286053	CYT		64.39	6			ExpAA=0.09 First60=0.00 PredHel=0 Topology=o	0						0	11.4	2.9	4.2	.		XP_013111100.1	M13 family peptidase	met/aa	KOG	8e-34	79.3			neprilysin-21-like	7E-096	gi|755887685	53	75	73
XP_013111101.1	M	545	membrane metallo-endopeptidase-like 1 isoform X2	1	XM_013255647	XM_013255647_1	1638	LOC106089695	ATG	*	NW_013172600.1	284416	286053	+	1	284416-286053	CYT		64.379	6			ExpAA=0.09 First60=0.00 PredHel=0 Topology=o	0						0	11.4	2.9	4.2	.		XP_013111101.1	M13 family peptidase	met/aa	KOG	8e-34	79.3			neprilysin-21-like	7E-096	gi|755887685	53	75	73
XP_013111099.1	M	665	neprilysin-1-like isoform X1	2	XM_013255645	XM_013255645_1	1998	LOC106089695	ATG	*	NW_013172600.1	284056	286053	+	1	284056-286053	SIG	26-27	78.326	6.04	75.477	5.91	ExpAA=0.21 First60=0.16 PredHel=0 Topology=o	0						0	11.3	3.3	4.4	.		XP_013111099.1	M13 family peptidase - signalP detected	met/aa/secreted M13	KOG	5e-40	95.9			neprilysin-21-like	1E-132	gi|755887685	53	73	101
XP_013104501.1	M	788	zinc finger protein 316 isoform X4	1	XM_013249047	XM_013249047_1	2367	LOC106085041	ATG	*	NW_013172143.1	318516	330396	-	6	329950-330396 325034-325844 324085-324270 323737-324023 323549-323650 318516-319049	CYT		85.346	8.95			ExpAA=0.09 First60=0.07 PredHel=0 Topology=o	0						0	9.9	10.3	8.6	.		XP_013104501.1	endothelial zinc finger protein induced by tumor necrosis factor alpha isoform X3	imm	NR-LIGHT	0	101.2			endothelial zinc finger protein induced by tumor necrosis factor alpha isoform	0.0	gi|755861741	90	92	101
XP_013104499.1	M	789	zinc finger protein 316 isoform X3	1	XM_013249045	XM_013249045_1	2370	LOC106085041	ATG	*	NW_013172143.1	318516	330396	-	6	329950-330396 325034-325844 324085-324270 323737-324023 323546-323650 318516-319049	CYT		85.241	8.95			ExpAA=0.09 First60=0.07 PredHel=0 Topology=o	0						0	9.9	10.3	8.6	.		XP_013104499.1	endothelial zinc finger protein induced by tumor necrosis factor alpha isoform X3	imm	NR-LIGHT	0	101.3			endothelial zinc finger protein induced by tumor necrosis factor alpha isoform	0.0	gi|755861741	90	92	101
XP_013116598.1	M	1302	uncharacterized protein LOC106093976, partial	2	XM_013261144	XM_013261144_1	3905	LOC106093976	ATG		NW_013173891.1	7876	25726	-	4	24643-25726 8390-8824 8102-8290 7876-8032	CYT		143.839	6.5			ExpAA=43.05 First60=20.94 PredHel=2 Topology=i13-32o1052-1074i	2	3.1	78.3	18.5		228	8	16.7	8.1	5.1	.		XP_013116598.1	Esterases and lipases - 2 predicted membrane helices	met/lipd membrane	CDD	1e-83	115.4			uncharacterized protein LOC101895461	0.0	gi|755853460	74	79	71
XP_013106994.1	M	771	protein Skeletor, isoforms B/C isoform X1	3	XM_013251540	XM_013251540_1	2316	LOC106086746	ATG	*	NW_013172278.1	250507	297986	-	9	297926-297986 268908-269057 268468-268818 268115-268374 255329-255428 251390-252160 251137-251330 250679-251065 250507-250548	SIG	27-28	85.902	5.69	82.942	5.61	ExpAA=21.61 First60=21.12 PredHel=1 Topology=i12-34o	1	2.9	95.6	1.6		737	3	11	9.2	7.5	0.4		XP_013106994.1	Protein predicted to be involved in spindle matrix formation - probable fragment - signalP detected	nr	KOG	9e-84	65			protein Skeletor, isoforms B/C isoform X1	0.0	gi|557766514	91	95	100
XP_013106064.1	M	63	sarcotoxin-1D-like	0	XM_013250610	XM_013250610_1	192	LOC106086080	ATG	*	NW_013172228.1	392538	392809	-	2	392711-392809 392538-392630	SIG	23-24	6.845	10.46	4.311	10.73	ExpAA=21.72 First60=21.72 PredHel=1 Topology=o4-26i	1	34.9	6.3	58.7		37	0	4.8	9.5	.	.		XP_013106064.1	sarcotoxin-1D-like - signalP detected	s/toxin	REFSEQ-INVERTEBRATE	5e-27	100			cecropin-A2-like	2E-018	gi|557759978	71	84	98
XP_013111306.1	M	91	vasotab-like	0	XM_013255852	XM_013255852_1	276	LOC106089857	ATG	*	NW_013172627.1	76802	77145	+	2	76802-77009 77078-77145	SIG	23-24	10.113	8.12	7.737	8.51	ExpAA=12.81 First60=12.81 PredHel=0 Topology=o	0						1	13.2	6.6	5.5	.		XP_013111306.1	vasotab-like - signalP detected	s/	DIPTERA	1e-50	100			vasotab	9E-020	gi|557782766	52	68	99
XP_013118052.1	M	182	TATA box-binding protein-associated factor RNA	1	XM_013262598	XM_013262598_1	549	LOC106095364	ATG	*	NW_013178170.1	2454	3068	-	2	2524-3068 2454-2457	CYT		21.135	4.51			ExpAA=0.18 First60=0.00 PredHel=0 Topology=o	0						0	10.4	3.3	4.4	.		XP_013118052.1	TATA box-binding protein-associated factor RNA polymerase I subunit B-like isoform X2	tm	REFSEQ-INVERTEBRATE	0	100			TATA box-binding protein-associated factor RNA polymerase I subunit B isoform X2	3E-051	gi|755863749	56	71	20
XP_013118051.1	M	190	TATA box-binding protein-associated factor RNA	1	XM_013262597	XM_013262597_1	573	LOC106095364	ATG	*	NW_013178170.1	2420	3068	-	2	2524-3068 2420-2447	CYT		22.212	4.65			ExpAA=0.18 First60=0.00 PredHel=0 Topology=o	0						0	11.1	3.2	4.2	.		XP_013118051.1	TATA box-binding protein-associated factor RNA polymerase I subunit B-like isoform X1	tm	REFSEQ-INVERTEBRATE	0	100			TATA box-binding protein-associated factor RNA polymerase I subunit B isoform X2	2E-052	gi|755863749	56	71	20
XP_013118018.1	M	302	uncharacterized protein LOC106095326, partial	2	XM_013262564	XM_013262564_1	906	LOC106095326	ATG		NW_013177993.1	16	832	-	1	16-832	CYT		35.036	8.84			ExpAA=0.01 First60=0.00 PredHel=0 Topology=o	0						3	15.6	2.6	4.6	.		XP_013118018.1	Unknown product	uk						hypothetical protein TcasGA2_TC000134	4E-004	gi|270003105	20	40	66
XP_013110251.1	M	171	cuticle protein 12.5	1	XM_013254797	XM_013254797_1	516	LOC106089048	ATG	*	NW_013171885.1	1977098	1977675	-	2	1977664-1977675 1977098-1977601	SIG	17-18	16.964	8.89	15.147	8.9	ExpAA=30.06 First60=21.48 PredHel=0 Topology=o	0						7	12.9	4.1	9.9	.		XP_013110251.1	cuticle protein 12.5 - signalP detected	extmat	DIPTERA	4e-92	100			cuticle protein 38-like	1E-047	gi|557778099	62	72	108
XP_013118448.1	M	103	uncharacterized protein LOC106095700	0	XM_013262994	XM_013262994_1	312	LOC106095700	ATG	*	NW_013171900.1	1146774	1147335	-	3	1147251-1147335 1147063-1147186 1146774-1146876	SIG	18-19	11.533	4.99	9.524	4.8	ExpAA=9.29 First60=9.29 PredHel=0 Topology=o	0						0	5.8	7.8	6.8	.		XP_013118448.1	hypothetical secreted protein precursor	s/uk	SWISSP	1000	6.7			uncharacterized protein LOC101895793	2E-039	gi|557777086	62	81	100
XP_013118206.1	K	183	vacuolar protein sorting-associated protein 62-like,	0	XM_013262752	XM_013262752_1	552	LOC106095522		*	NW_013181333.1	4	683	+	3	4-243 304-442 511-683	CYT		20.888	9.63			ExpAA=0.06 First60=0.05 PredHel=0 Topology=o	0						0	14.2	9.8	6.6	.		XP_013118206.1	vacuolar protein sorting-associated protein 62-like partial	pe	REFSEQ-INVERTEBRATE	0	100			uncharacterized protein LOC101895679 isoform X2	1E-108	gi|755888731	97	98	36
XP_013104231.1	M	358	uncharacterized protein LOC106084845	0	XM_013248777	XM_013248777_1	1077	LOC106084845	ATG	*	NW_013172125.1	665503	666579	+	1	665503-666579	CYT		41.284	9.06			ExpAA=0.02 First60=0.00 PredHel=0 Topology=o	0						0	15.6	4.2	5.9	.	1 | 207 SLPRHWR|AV 0.540 *ProP* |	XP_013104231.1	Unknown product	uk						uncharacterized protein LOC101894174	1E-107	gi|557776177	58	74	96
XP_013108897.1	M	129	cuticle protein 16.5, isoform A-like	0	XM_013253443	XM_013253443_1	390	LOC106088120	ATG	*	NW_013172398.1	189860	190317	+	2	189860-189871 189940-190317	SIG	17-18	12.662	9.61	10.862	9.63	ExpAA=56.13 First60=29.38 PredHel=0 Topology=o	0						8	10.9	2.3	12.4	.		XP_013108897.1	cuticle protein 16.5 isoform A-like - signalP detected	extmat	DIPTERA	9e-65	100			cuticle protein 16.5, isoform B-like	1E-050	gi|557769891	80	89	103
XP_013109002.1	M	139	protein CREG2-like	1	XM_013253548	XM_013253548_1	420	LOC106088164	ATG	*	NW_013172402.1	515763	516182	-	1	515763-516182	SIG	21-22	15.749	9.36	13.511	9.23	ExpAA=19.19 First60=19.19 PredHel=1 Topology=o5-27i	1	15.8	3.6	80.6		112	0	14.4	2.2	2.9	.		XP_013109002.1	Cellular repressor of transcription - probable fragment - signalP detected	tm	KOG	2e-32	56.6			LP11958p, partial	4E-034	gi|25012328	60	82	62
XP_013105940.1	M	309	alpha-tocopherol transfer protein-like	1	XM_013250486	XM_013250486_1	930	LOC106085992	ATG	*	NW_013172222.1	377144	378195	-	3	377894-378195 377465-377834 377144-377401	CYT		36.122	8.03			ExpAA=0.04 First60=0.00 PredHel=0 Topology=o	0						0	10.4	4.9	6.1	.	1 | 181 TPSIVKR|MV 0.618 *ProP* |	XP_013105940.1	Phosphatidylinositol transfer protein SEC14	met/lipd	KOG	2e-31	99			alpha-tocopherol transfer protein-like	1E-122	gi|557752424	67	82	98
XP_013111359.1	M	279	angiopoietin-related protein 1-like	2	XM_013255905	XM_013255905_1	840	LOC106089918	ATG	*	NW_013172634.1	155297	159748	-	5	159671-159748 159478-159593 155955-156068 155490-155897 155297-155420	SIG	15-16	32.744	6.51	30.834	6.07	ExpAA=0.00 First60=0.00 PredHel=0 Topology=o	0						0	10.8	7.2	2.5	.		XP_013111359.1	ficolin-1-like - signalP detected	imm/secreted ficolin-1-like	REFSEQ-INVERTEBRATE	0	100.6			ficolin-2-like	1E-101	gi|755900092	65	77	103
XP_013117557.1	M	171	uncharacterized protein LOC106094864	1	XM_013262103	XM_013262103_1	516	LOC106094864	ATG	*	NW_013174862.1	41115	41812	+	3	41115-41168 41241-41549 41660-41812	SIG	21-22	19.679	9.7	17.134	9.73	ExpAA=3.94 First60=3.87 PredHel=0 Topology=o	0						0	12.9	4.7	4.7	.		XP_013117557.1	hypothetical secreted protein precursor	s/uk	SWISSP	1000	7.1			uncharacterized protein Dmel_CG33923	3E-014	gi|665404087	37	56	71
XP_013115850.1	M	240	alpha-tocopherol transfer protein-like	2	XM_013260396	XM_013260396_1	723	LOC106093347	ATG	*	NW_013171892.1	390319	392836	+	5	390319-390446 390527-390608 390681-390968 392533-392669 392749-392836	CYT		27.778	6.11			ExpAA=0.00 First60=0.00 PredHel=0 Topology=o	0						0	8.8	4.6	4.6	.		XP_013115850.1	Unknown product	uk						CG3823	2E-067	gi|24640112	48	68	84
XP_013115858.1	M	240	alpha-tocopherol transfer protein-like	2	XM_013260404	XM_013260404_1	723	LOC106093347	ATG	*	NW_013171892.1	390319	392836	+	5	390319-390446 390527-390608 390681-390968 392533-392669 392749-392836	CYT		27.737	6.11			ExpAA=0.00 First60=0.00 PredHel=0 Topology=o	0						0	8.8	4.6	4.6	.		XP_013115858.1	Unknown product	uk						CG3823	2E-067	gi|24640112	48	68	84
XP_013117032.1	M	197	protein CREG1-like	1	XM_013261578	XM_013261578_1	594	LOC106094368	ATG	*	NW_013174196.1	31616	32420	+	3	31616-32017 32080-32161 32311-32420	SIG	21-22	22.493	7.05	20.298	6.73	ExpAA=7.43 First60=7.18 PredHel=0 Topology=o	0						0	11.7	3	3	.		XP_013117032.1	Cellular repressor of transcription - signalP detected	tm	KOG	7e-75	80.9			protein CREG1	5E-064	gi|557782716	60	75	87
XP_013117033.1	M	197	protein CREG1-like	1	XM_013261579	XM_013261579_1	594	LOC106094368	ATG	*	NW_013174196.1	31616	32420	+	3	31616-32017 32080-32161 32311-32420	SIG	21-22	22.492	7.05	20.298	6.73	ExpAA=7.43 First60=7.18 PredHel=0 Topology=o	0						0	11.7	3	3	.		XP_013117033.1	Cellular repressor of transcription - signalP detected	tm	KOG	7e-75	80.9			protein CREG1	5E-064	gi|557782716	60	75	87
XP_013100118.1	M	344	trypsin-like	0	XM_013244664	XM_013244664_1	1035	LOC106082273	ATG	*	NW_013171994.1	402077	403168	+	2	402077-402766 402824-403168	SIG	27-28	38.12	6.02	35.345	6.22	ExpAA=15.55 First60=15.46 PredHel=0 Topology=o	0						2	11.6	7.8	6.7	0.9	1 | 89 TINKVKR|IV 0.689 *ProP* |	XP_013100118.1	trypsin-1-like - signalP detected	s/protease	NR-LIGHT	0	94.6			trypsin-1-like	1E-127	gi|557771258	65	78	95
XP_013100885.1	M	232	uncharacterized protein LOC106082729	0	XM_013245431	XM_013245431_1	699	LOC106082729	ATG	*	NW_013172017.1	1009747	1010516	-	2	1010019-1010516 1009747-1009947	CYT		26.83	4.9			ExpAA=0.01 First60=0.00 PredHel=0 Topology=o	0						8	13.8	2.2	4.3	.		XP_013100885.1	Unknown product	uk						uncharacterized protein LOC101896311	2E-044	gi|557784038	51	71	93
XP_013102762.1	M	240	transcription elongation factor SPT6-like	0	XM_013247308	XM_013247308_1	723	LOC106083967	ATG	*	NW_013172074.1	20886	25198	-	2	24811-25198 20886-21220	SIG	21-22	29.199	10.35	26.899	10.63	ExpAA=20.71 First60=20.71 PredHel=1 Topology=i5-27o	1	9.2	88.8	2.1		213	1	5.4	2.5	1.7	.	13 | 99 ANSRRRR|MR 0.551 *ProP* | 102 RRRRMRR|RL 0.661 *ProP* | 106 MRRRLRR|QR 0.614 *ProP* | 113 QRRRQRR|HR 0.636 *ProP* | 116 RQRRHRR|KL 0.692 *ProP* | 125 RKQRRRR|RN 0.555 *ProP* | 208 RRGRRRR|RR 0.540 *ProP* | 210 GRRRRRR|HR 0.692 *ProP* | 217 HRMRQRR|RR 0.537 *ProP* | 219 MRQRRRR|QR 0.547 *ProP* | 224 RRQRQRR|RR 0.549 *ProP* | 226 QRQRRRR|MH 0.540 *ProP* | 232 RMHRRRR|MH 0.605 *ProP* |	XP_013102762.1	transcription elongation factor SPT6-like - signalP detected	tm	REFSEQ-INVERTEBRATE	0	100			protein PXR1-like	2E-019	gi|557762652	29	49	118
XP_013113172.1	M	392	uncharacterized protein LOC106091228 isoform X2	0	XM_013257718	XM_013257718_1	1179	LOC106091228	ATG	*	NW_013171888.1	1723977	1728482	-	3	1728339-1728482 1724922-1725068 1723977-1724864	CYT		44.098	8.01			ExpAA=47.74 First60=0.00 PredHel=2 Topology=o255-277i298-320o	2	11.2	83.4	5.4			6	18.1	4.1	3.8	.		XP_013113172.1	Unknown product - 3 predicted membrane helices	uk membrane						uncharacterized protein LOC101895400	0.0	gi|557783870	83	89	100
XP_013105769.1	M	298	uncharacterized protein LOC106085871	1	XM_013250315	XM_013250315_1	897	LOC106085871	ATG	*	NW_013172210.1	265797	276989	+	4	265797-266160 272359-272484 276470-276712 276826-276989	BL	32-33	33.835	9.6	30.319	9.55	ExpAA=46.52 First60=20.13 PredHel=2 Topology=i7-29o194-216i	2	14.8	55.4	29.9		82	0	14.8	5.7	3	.		XP_013105769.1	Unknown product - 2 predicted membrane helices	uk membrane						uncharacterized protein LOC101900319	1E-114	gi|755871492	70	82	99
XP_013113158.1	M	411	uncharacterized protein LOC106091228 isoform X1	0	XM_013257704	XM_013257704_1	1236	LOC106091228	ATG	*	NW_013171888.1	1723977	1728482	-	2	1728339-1728482 1723977-1725068	CYT		46.218	6.21			ExpAA=47.72 First60=0.00 PredHel=2 Topology=o274-296i317-339o	2	10.7	84.2	5.1			3	17.8	3.9	3.6	.		XP_013113158.1	Unknown product - 3 predicted membrane helices	uk membrane						uncharacterized protein LOC101895400	0.0	gi|557783870	87	93	100
XP_013113166.1	M	411	uncharacterized protein LOC106091228 isoform X1	0	XM_013257712	XM_013257712_1	1236	LOC106091228	ATG	*	NW_013171888.1	1723977	1728482	-	2	1728339-1728482 1723977-1725068	CYT		46.328	6.21			ExpAA=47.72 First60=0.00 PredHel=2 Topology=o274-296i317-339o	2	10.7	84.2	5.1			3	17.8	3.9	3.6	.		XP_013113166.1	Unknown product - 3 predicted membrane helices	uk membrane						uncharacterized protein LOC101895400	0.0	gi|557783870	87	93	100
XP_013103852.1	M	613	histidine decarboxylase isoform X3	0	XM_013248398	XM_013248398_1	1842	LOC106084585	ATG	*	NW_013172105.1	552752	566327	+	8	552752-552779 560154-560732 560796-560905 563465-563694 563774-564042 564701-564949 565885-566027 566094-566327	CYT		69.269	6.57			ExpAA=0.16 First60=0.00 PredHel=0 Topology=o	0						0	12.2	6.2	3.9	.	2 | 357 PLSRRFR|SL 0.553 *ProP* | 548 SMRRRVR|GI 0.552 *ProP* |	XP_013103852.1	histidine decarboxylase isoform X2	met/aa	NR-LIGHT	0	100			histidine decarboxylase isoform X2	0.0	gi|557756395	94	97	100
XP_013103851.1	M	614	histidine decarboxylase isoform X2	0	XM_013248397	XM_013248397_1	1845	LOC106084585	ATG	*	NW_013172105.1	552752	569404	+	9	552752-552779 560154-560732 560796-560905 563465-563694 563774-564042 564701-564949 565885-566027 566094-566323 569398-569404	CYT		69.406	6.57			ExpAA=0.16 First60=0.00 PredHel=0 Topology=o	0						0	12.2	6.2	3.9	.	2 | 357 PLSRRFR|SL 0.553 *ProP* | 548 SMRRRVR|GI 0.552 *ProP* |	XP_013103851.1	histidine decarboxylase isoform X2	met/aa	NR-LIGHT	0	100			histidine decarboxylase isoform X2	0.0	gi|557756395	94	97	100
XP_013103850.1	M	830	histidine decarboxylase isoform X1	0	XM_013248396	XM_013248396_1	2493	LOC106084585	ATG	*	NW_013172105.1	552752	570065	+	9	552752-552779 560154-560732 560796-560905 563465-563694 563774-564042 564701-564949 565885-566027 566094-566310 569398-570065	CYT		92.835	6.15			ExpAA=0.16 First60=0.00 PredHel=0 Topology=o	0						9	17	5.2	5.2	.	2 | 357 PLSRRFR|SL 0.553 *ProP* | 548 SMRRRVR|GI 0.552 *ProP* |	XP_013103850.1	histidine decarboxylase isoform X1	met/aa	NR-LIGHT	0	102.8			histidine decarboxylase isoform X1	0.0	gi|755858643	82	88	103
XP_013117382.1	M	181	heat shock protein 23-like	1	XM_013261928	XM_013261928_1	546	LOC106094694	ATG	*	NW_013174554.1	39727	40272	-	1	39727-40272	CYT		20.309	5.97			ExpAA=0.00 First60=0.00 PredHel=0 Topology=o	0						3	11	6.6	7.7	.	1 | 113 SRSFVRR|YV 0.528 *ProP* |	XP_013117382.1	heat shock protein 23-like	pm	REFSEQ-INVERTEBRATE	0	100			heat shock protein 23	1E-069	gi|557780952	75	83	101
XP_013116796.1	M	837	proprotein convertase subtilisin/kexin type 5-like	0	XM_013261342	XM_013261342_1	2514	LOC106094151	ATG	*	NW_013174022.1	56827	60574	+	3	56827-56833 56927-57493 58635-60574	SIG	20-21	96.119	4.89	94.042	4.87	ExpAA=0.46 First60=0.46 PredHel=0 Topology=o	0						0	11.4	6.2	2.2	.		XP_013116796.1	Chitin binding Peritrophin-A domain - signalP detected	extmat	PFAM	1e-06	100	Ixodegrin_cys_pattern |	Ixodegrin_cys_pattern |	uncharacterized protein Dmel_CG17826	1E-107	gi|24663027	31	45	96
XP_013116431.1	M	204	uncharacterized protein LOC106093816	1	XM_013260977	XM_013260977_1	615	LOC106093816	ATG	*	NW_013173799.1	9084	9766	+	2	9084-9235 9304-9766	SIG	22-23	21.902	4.2	19.509	4.13	ExpAA=16.64 First60=16.53 PredHel=1 Topology=o4-26i	1	10.8	2	87.3		178	1	18.1	5.9	5.9	.		XP_013116431.1	hypothetical secreted protein precursor	s/uk	SWISSP	1000	22.6			uncharacterized protein LOC101899490	6E-079	gi|557776064	73	83	100
XP_013109050.1	M	192	phospholipase A2	0	XM_013253596	XM_013253596_1	579	LOC106088197	ATG	*	NW_013172406.1	384327	384972	+	2	384327-384643 384711-384972	SIG	23-24	21.693	6.57	19.05	6.55	ExpAA=4.12 First60=4.08 PredHel=0 Topology=o	0						3	15.1	6.3	4.7	.		XP_013109050.1	phospholipase A2 - signalP detected	s/met/lipd phospholipase	REFSEQ-INVERTEBRATE	0	100			phospholipase A2	3E-086	gi|557754469	78	87	99
XP_013108148.1	M	266	uncharacterized protein LOC106087596	0	XM_013252694	XM_013252694_1	801	LOC106087596	ATG	*	NW_013171881.1	1785493	1786353	-	2	1786303-1786353 1785493-1786242	SIG	26-27	30.473	4.65	27.584	4.55	ExpAA=3.78 First60=3.78 PredHel=0 Topology=o	0						22	18.8	2.3	3.4	.		XP_013108148.1	hypothetical secreted protein precursor	s/mucin	netoglyc			Aegyptin_mosquito_stringent_pattern |	Aegyptin_mosquito_stringent_pattern |	uncharacterized protein LOC101896248	3E-058	gi|557778329	48	67	93
XP_013097807.1	M	253	elongation of very long chain fatty acids protein 7	0	XM_013242353	XM_013242353_1	762	LOC106080791	ATG	*	NW_013171930.1	733931	752068	+	5	733931-733958 734018-734111 745764-745857 751445-751688 751767-752068	CYT		29.789	9.28			ExpAA=131.67 First60=28.15 PredHel=5 Topology=o20-42i54-76o156-178i191-213o218-240i	5	43.5	41.5	15			0	10.7	3.6	3.6	.		XP_013097807.1	elongation of very long chain fatty acids protein 4 - 5 predicted membrane helices	met/lipd membrane	NR-LIGHT	6e-89	94.1			elongation of very long chain fatty acids protein 4	6E-089	gi|557765022	61	79	94
XP_013108430.1	M	313	myb-like protein Q	0	XM_013252976	XM_013252976_1	942	LOC106087805	ATG	*	NW_013172373.1	416459	417336	+	1	416459-417336	CYT		33.892	6.91			ExpAA=0.02 First60=0.00 PredHel=0 Topology=o	0												XP_013108430.1	Unknown product	uk						uncharacterized protein LOC101899338 isoform X1	1E-103	gi|557753877	65	75	30
XP_013104858.1	M	84	cuticle protein 16.5, isoform A-like	0	XM_013249404	XM_013249404_1	255	LOC106085250	ATG	*	NW_013172156.1	583148	583566	-	2	583555-583566 583148-583390	SIG	18-19	9.066	9.24	6.864	9.19	ExpAA=46.98 First60=33.88 PredHel=2 Topology=i7-29o44-66i	2	52.4	17.9	29.8		18	3	10.7	1.2	10.7	.		XP_013104858.1	cuticle protein 16.5 isoform A-like - signalP detected - 2 predicted membrane helices	extmat membrane	DIPTERA	2e-41	100			cuticle protein 16.5, isoform A-like	1E-032	gi|755885706	87	90	102
XP_013097448.1	M	284	trypsin-like	0	XM_013241994	XM_013241994_1	855	LOC106080576	ATG	*	NW_013171924.1	1394291	1399430	+	3	1394291-1394962 1396701-1396874 1399422-1399430	SIG	23-24	31.624	10.45	29.138	10.41	ExpAA=3.39 First60=3.37 PredHel=0 Topology=o	0						0	11.6	7.7	4.2	.		XP_013097448.1	Trypsin-like serine protease - signalP detected	pm	SMART	9e-48	84.2			trypsin delta/gamma-like	1E-045	gi|557780484	46	67	78
XP_013101941.1	M	104	major prion protein 1-like	0	XM_013246487	XM_013246487_1	315	LOC106083457	ATG	*	NW_013172049.1	829672	829986	+	1	829672-829986	SIG	19-20	11.493	6.1	9.327	5.09	ExpAA=20.64 First60=19.80 PredHel=1 Topology=o4-23i	1	18.3	3.8	77.9		81	0	4.8	19.2	4.8	2.9	1 | 56 ENSRQAR|QF 0.602 *ProP* |	XP_013101941.1	transcriptional regulatory protein LGE1-like - signalP detected	tm	DIPTERA	9e-39	107			transcriptional regulatory protein LGE1-like	2E-038	gi|557785019	73	80	107
XP_013105384.1	M	319	alpha-tocopherol transfer protein-like isoform X1	0	XM_013249930	XM_013249930_1	960	LOC106085616	ATG	*	NW_013172190.1	31141	34527	+	3	31141-31469 31534-31906 34270-34527	CYT		36.969	5.44			ExpAA=0.04 First60=0.00 PredHel=0 Topology=o	0						1	10	5	5.6	.		XP_013105384.1	Phosphatidylinositol transfer protein SEC14	met/lipd	KOG	6e-53	99.3			alpha-tocopherol transfer protein-like	1E-151	gi|557784513	80	89	100
XP_013105385.1	M	319	alpha-tocopherol transfer protein-like isoform X1	0	XM_013249931	XM_013249931_1	960	LOC106085616	ATG	*	NW_013172190.1	31141	34527	+	3	31141-31469 31534-31906 34270-34527	CYT		36.97	5.44			ExpAA=0.04 First60=0.00 PredHel=0 Topology=o	0						1	10	5	5.6	.		XP_013105385.1	Phosphatidylinositol transfer protein SEC14	met/lipd	KOG	6e-53	99.3			alpha-tocopherol transfer protein-like	1E-151	gi|557784513	80	89	100
XP_013104427.1	M	269	ficolin-2-like	1	XM_013248973	XM_013248973_1	810	LOC106084980	ATG	*	NW_013171879.1	194169	207827	+	6	194169-194249 194894-194967 202343-202405 202475-202495 207181-207618 207695-207827	SIG	23-24	32.605	7.69	29.244	7.09	ExpAA=0.78 First60=0.78 PredHel=0 Topology=o	0						1	12.6	5.9	1.5	.		XP_013104427.1	ficolin-2-like - signalP detected	imm/secreted ficolin-2-like	REFSEQ-INVERTEBRATE	0	100			ficolin-2-like	3E-061	gi|755900092	46	64	102
XP_013097166.1	M	188	fatty-acid amide hydrolase 2-A-like	0	XM_013241712	XM_013241712_1	567	LOC106080363	ATG	*	NW_013171919.1	2817	3463	+	2	2817-3101 3182-3463	CYT		20.803	7.78			ExpAA=22.32 First60=0.07 PredHel=1 Topology=i121-143o	1	11.7	23.9	64.4		45	0	11.2	7.4	5.9	.		XP_013097166.1	Amidases - probable fragment - 2 predicted membrane helices	st membrane	KOG	3e-19	36.6			fatty-acid amide hydrolase 2-A	4E-078	gi|755881151	75	89	33
XP_013098150.1	M	490	putative fatty acyl-CoA reductase CG5065	0	XM_013242696	XM_013242696_1	1473	LOC106081025	ATG	*	NW_013171940.1	1067929	1084232	+	10	1067929-1067983 1068077-1068362 1069798-1069948 1070007-1070092 1070336-1070445 1070506-1070704 1070756-1071001 1083755-1083883 1083952-1084004 1084075-1084232	CYT		57.19	9.14			ExpAA=29.87 First60=0.07 PredHel=1 Topology=o350-372i	1	4.5	71.4	24.1		118	0	12	3.7	4.5	.		XP_013098150.1	fatty acyl-CoA reductase CG5065	met/lipd	NR-LIGHT	0	99.3			putative fatty acyl-CoA reductase CG5065	1E-167	gi|557768723	57	77	99
XP_013103543.1	M	767	probable G-protein coupled receptor Mth-like 1	0	XM_013248089	XM_013248089_1	2304	LOC106084419	ATG	*	NW_013172098.1	228313	230616	+	1	228313-230616	CYT		84.681	8.14			ExpAA=171.03 First60=16.72 PredHel=8 Topology=i34-51o410-432i445-464o479-501i522-544o568-590i616-638o642-664i	8	21.9	52.4	25.7			1	15.3	6.5	5.9	.		XP_013103543.1	probable G-protein coupled receptor Mth-like 1 - 8 predicted membrane helices	st membrane	NR-LIGHT	0	101.8			probable G-protein coupled receptor Mth-like 1	0.0	gi|557774539	63	73	102
XP_013103544.1	M	767	probable G-protein coupled receptor Mth-like 1	0	XM_013248090	XM_013248090_1	2304	LOC106084419	ATG	*	NW_013172098.1	228313	230616	+	1	228313-230616	CYT		84.725	8.14			ExpAA=171.03 First60=16.72 PredHel=8 Topology=i34-51o410-432i445-464o479-501i522-544o568-590i616-638o642-664i	8	21.9	52.4	25.7			1	15.3	6.5	5.9	.		XP_013103544.1	probable G-protein coupled receptor Mth-like 1 - 8 predicted membrane helices	st membrane	NR-LIGHT	0	101.8			probable G-protein coupled receptor Mth-like 1	0.0	gi|557774539	63	73	102
XP_013105230.1	S	290	mucin-2-like, partial	1	XM_013249776	XM_013249776_1	873	LOC106085501		*	NW_013172180.1	409753	410706	-	2	410643-410706 409753-410561	CYT		29.802	4.81			ExpAA=0.00 First60=0.00 PredHel=0 Topology=o	0						75	31	7.6	20.3	.		XP_013105230.1	mucin-2-like partial - 76 OH-glycosylation sites - 76 NetOglyc sites	s/	REFSEQ-INVERTEBRATE	0	100			putative protein TPRXL	4E-040	gi|755905413	35	45	70
XP_013107029.1	M	313	serine hydrolase-like protein	0	XM_013251575	XM_013251575_1	942	LOC106086776	ATG	*	NW_013172279.1	515816	517089	-	2	517078-517089 515816-516745	CYT		35.914	8.15			ExpAA=0.17 First60=0.01 PredHel=0 Topology=o	0						0	11.8	5.1	5.4	.		XP_013107029.1	serine hydrolase-like protein	uc	REFSEQ-INVERTEBRATE	0	100			probable serine hydrolase	1E-113	gi|557775823	62	80	93
XP_013107030.1	M	313	serine hydrolase-like protein	0	XM_013251576	XM_013251576_1	942	LOC106086776	ATG	*	NW_013172279.1	515816	517089	-	2	517078-517089 515816-516745	CYT		35.913	8.15			ExpAA=0.17 First60=0.01 PredHel=0 Topology=o	0						0	11.8	5.1	5.4	.		XP_013107030.1	serine hydrolase-like protein	uc	REFSEQ-INVERTEBRATE	0	100			probable serine hydrolase	1E-113	gi|557775823	62	80	93
XP_013107031.1	M	313	serine hydrolase-like protein	0	XM_013251577	XM_013251577_1	942	LOC106086776	ATG	*	NW_013172279.1	515816	517089	-	2	517078-517089 515816-516745	CYT		35.913	8.15			ExpAA=0.17 First60=0.01 PredHel=0 Topology=o	0						0	11.8	5.1	5.4	.		XP_013107031.1	serine hydrolase-like protein	uc	REFSEQ-INVERTEBRATE	0	100			probable serine hydrolase	1E-113	gi|557775823	62	80	93
XP_013105089.1	M	387	farnesyl pyrophosphate synthase-like	1	XM_013249635	XM_013249635_1	1164	LOC106085403	ATG	*	NW_013172173.1	544761	557794	-	6	557703-557794 552017-552105 550093-550163 549442-549944 545005-545231 544761-544942	CYT		44.78	6.71			ExpAA=12.36 First60=0.00 PredHel=0 Topology=o	0						0	9.6	4.9	3.1	.		XP_013105089.1	Polyprenyl synthetase	met/int	KOG	4e-91	93.9			farnesyl pyrophosphate synthase	1E-106	gi|557765471	52	76	76
XP_013105781.1	M	138	sarcocystatin-A-like	0	XM_013250327	XM_013250327_1	417	LOC106085882	ATG	*	NW_013172210.1	301491	306483	+	4	301491-301562 301644-301670 305917-306032 306282-306483	SIG	19-20	15.39	5.31	13.457	5.18	ExpAA=6.31 First60=6.31 PredHel=0 Topology=o	0						0	6.5	5.8	4.3	.		XP_013105781.1	sarcocystatin-A-like - signalP detected	s/protinh cystatin	DIPTERA	4e-76	100			sarcocystatin-A-like	5E-023	gi|557765155	42	62	109
XP_013114088.1	M	466	uncharacterized protein LOC106091928	1	XM_013258634	XM_013258634_1	1401	LOC106091928	ATG	*	NW_013173045.1	61210	72138	+	3	61210-61324 66419-67102 71537-72138	BL	42-43	53.16	8.89	48.493	8.26	ExpAA=10.86 First60=10.86 PredHel=0 Topology=o	0												XP_013114088.1	Unknown product	uk						uncharacterized protein LOC101900911, partial	0.0	gi|755877167	80	86	99
XP_013100132.1	M	118	uncharacterized protein LOC106082283 isoform X2	0	XM_013244678	XM_013244678_1	357	LOC106082283	ATG	*	NW_013171995.1	1080781	1081262	+	2	1080781-1080847 1080973-1081262	SIG	17-18	12.004	9.87	10.263	9.7	ExpAA=14.40 First60=3.24 PredHel=0 Topology=o	0						3	15.3	16.1	5.1	.		XP_013100132.1	hypothetical secreted protein precursor	s/uk	SWISSP	1000	37.9			hypothetical protein DAPPUDRAFT_310409	7E-004	gi|321478667	65	74	26
XP_013104941.1	M	714	fibroin heavy chain isoform X3	0	XM_013249487	XM_013249487_1	2145	LOC106085293	ATG	*	NW_013172162.1	232439	251778	-	6	251730-251778 238564-238579 234639-234704 233288-234579 232651-233219 232439-232591	SIG	16-17	72.686	6.17	71.028	6.1	ExpAA=6.01 First60=0.03 PredHel=0 Topology=o	0						0	24.8	15.7	2.5	.		XP_013104941.1	Nuclear pore complex protein NUP98B - probable fragment - signalP detected	ne	SWISSP	2e-20	49.5			fibroin heavy chain isoform X2	0.0	gi|557758878	61	73	117
XP_013104940.1	M	720	fibroin heavy chain isoform X2	0	XM_013249486	XM_013249486_1	2163	LOC106085293	ATG	*	NW_013172162.1	232439	251778	-	7	251730-251778 238564-238579 238429-238446 234639-234704 233288-234579 232651-233219 232439-232591	SIG	16-17	73.423	6.15	71.766	6.09	ExpAA=6.04 First60=0.07 PredHel=0 Topology=o	0						0	24.7	15.6	2.5	.		XP_013104940.1	Nuclear pore complex protein NUP98B - probable fragment - signalP detected	ne	SWISSP	2e-20	49.5			fibroin heavy chain isoform X1	0.0	gi|755862374	61	74	116
XP_013104939.1	M	722	fibroin heavy chain isoform X1	0	XM_013249485	XM_013249485_1	2169	LOC106085293	ATG	*	NW_013172162.1	232439	251778	-	7	251730-251778 238564-238579 238429-238452 234639-234704 233288-234579 232651-233219 232439-232591	SIG	16-17	73.724	6.22	72.009	6.16	ExpAA=6.03 First60=0.06 PredHel=0 Topology=o	0						0	24.8	15.5	2.5	.		XP_013104939.1	Nuclear pore complex protein NUP98B - probable fragment - signalP detected	ne	SWISSP	2e-20	49.5			fibroin heavy chain isoform X1	0.0	gi|755862374	61	73	117
XP_013097464.1	M	148	uncharacterized protein LOC106080593 isoform X1	2	XM_013242010	XM_013242010_1	447	LOC106080593	ATG	*	NW_013171924.1	1136738	1137244	+	2	1136738-1136782 1136843-1137244	SIG	18-19	17.072	5.64	15.06	5.41	ExpAA=1.83 First60=1.83 PredHel=0 Topology=o	0						0	8.8	5.4	5.4	.		XP_013097464.1	Conserved secreted protein precursor	s/ucs	SWISSP	1e-85				uncharacterized protein LOC101896730	5E-031	gi|557784977	45	66	98
XP_013115333.1	M	527	alkaline phosphatase-like	3	XM_013259879	XM_013259879_1	1584	LOC106092923	ATG	*	NW_013173382.1	82872	84584	-	3	84195-84584 83118-84129 82872-83053	SIG	20-21	57.727	6.18	55.494	6.08	ExpAA=32.83 First60=21.18 PredHel=1 Topology=i7-25o	1	3.4	95.3	1.3		502	3	13.7	8.2	4.2	.		XP_013115333.1	Membrane-bound alkaline phosphatase - signalP detected	st/secreted Membrane-bound	SWISSP	0	90.7			membrane-bound alkaline phosphatase-like	0.0	gi|557762380	68	83	97
XP_013105411.1	M	1890	uncharacterized protein LOC106085638	1	XM_013249957	XM_013249957_1	5673	LOC106085638	ATG	*	NW_013172190.1	383529	409878	+	15	383529-383694 390828-390985 391524-392225 392293-392613 392677-392763 392820-393578 395199-395686 395749-396368 396433-396827 396933-397099 400333-401129 401233-401421 408942-409228 409283-409503 409563-409878	SIG	23-24	216.463	6.43	213.917	6.36	ExpAA=19.38 First60=18.53 PredHel=1 Topology=i7-29o	1	1.2	98.5	0.4		1861	0	12.8	4.3	3	0.2	2 | 516 QKQRLKR|QV 0.758 *ProP* | 1517 RAQRLKR|AI 0.628 *ProP* |	XP_013105411.1	hypothetical secreted protein precursor	s/uk	SWISSP	1000	41.8			uncharacterized protein LOC101460460 isoform X2	0.0	gi|807015555	34	56	102
XP_013107344.1	M	549	cytochrome P450 4g1-like	1	XM_013251890	XM_013251890_1	1650	LOC106087019	ATG	*	NW_013172303.1	106327	115162	-	2	114113-115162 106327-106926	CYT		63.007	7.63			ExpAA=21.14 First60=19.80 PredHel=1 Topology=i21-40o	1	3.5	92.7	3.8		509							XP_013107344.1	cytochrome P450 4g1-like	detox/ox	NR-LIGHT	0	99.8	SG1_stringent_pattern |		cytochrome P450 4g1-like	0.0	gi|557753208	83	91	100
XP_013113334.1	M	3198	bromodomain adjacent to zinc finger domain protein 2B	4	XM_013257880	XM_013257880_1	9597	LOC106091376	ATG	*	NW_013171889.1	1453422	1487248	+	17	1453422-1453596 1456788-1457033 1461016-1461536 1461811-1462484 1463352-1464549 1464623-1464895 1465063-1465419 1465484-1465549 1471787-1471831 1472074-1472285 1472393-1472541 1472620-1476380 1482232-1482353 1482878-1483273 1483345-1484467 1486890-1487011 1487092-1487248	CYT		342.377	5.68			ExpAA=0.89 First60=0.00 PredHel=0 Topology=o	0						16	16.4	7.1	5.8	.	2 | 716 SSGRTSR|DS 0.514 *ProP* | 1241 LIMREKR|LA 0.623 *ProP* |	XP_013113334.1	bromodomain adjacent to zinc finger domain protein 2B isoform X1 - 16 OH-glycosylation sites - 16 NetOglyc sites	nr	REFSEQ-INVERTEBRATE	0	100			uncharacterized protein LOC101892503 isoform X1	0.0	gi|755878678	83	87	102
XP_013113381.1	M	3159	bromodomain adjacent to zinc finger domain protein 2B	4	XM_013257927	XM_013257927_1	9480	LOC106091376	ATG	*	NW_013171889.1	1453422	1487248	+	18	1453422-1453596 1456788-1457033 1461016-1461536 1461811-1462484 1463352-1463440 1463558-1464549 1464623-1464895 1465063-1465419 1465484-1465549 1471787-1471831 1472074-1472285 1472393-1472541 1472620-1476380 1482232-1482353 1482878-1483273 1483345-1484467 1486890-1487011 1487092-1487248	CYT		338.143	5.66			ExpAA=0.89 First60=0.00 PredHel=0 Topology=o	0						16	16.3	7.2	5.8	.	2 | 677 SSGRTSR|DS 0.514 *ProP* | 1202 LIMREKR|LA 0.623 *ProP* |	XP_013113381.1	bromodomain adjacent to zinc finger domain protein 2B isoform X4 - 16 OH-glycosylation sites - 16 NetOglyc sites	nr	REFSEQ-INVERTEBRATE	0	100			uncharacterized protein LOC101892503 isoform X4	0.0	gi|755878687	83	87	102
XP_013113365.1	M	3183	bromodomain adjacent to zinc finger domain protein 2B	4	XM_013257911	XM_013257911_1	9552	LOC106091376	ATG	*	NW_013171889.1	1453422	1487248	+	16	1453422-1453596 1456788-1457033 1461016-1461536 1461811-1462484 1463352-1464549 1464623-1464895 1465063-1465419 1465484-1465549 1472074-1472285 1472393-1472541 1472620-1476380 1482232-1482353 1482878-1483273 1483345-1484467 1486890-1487011 1487092-1487248	CYT		340.563	5.66			ExpAA=0.89 First60=0.00 PredHel=0 Topology=o	0						16	16.5	7.2	5.8	.	2 | 716 SSGRTSR|DS 0.514 *ProP* | 1226 LIMREKR|LA 0.623 *ProP* |	XP_013113365.1	bromodomain adjacent to zinc finger domain protein 2B isoform X2 - 16 OH-glycosylation sites - 16 NetOglyc sites	nr	REFSEQ-INVERTEBRATE	0	100			uncharacterized protein LOC101892503 isoform X2	0.0	gi|755878681	83	87	102
XP_013113373.1	M	3165	bromodomain adjacent to zinc finger domain protein 2B	4	XM_013257919	XM_013257919_1	9498	LOC106091376	ATG	*	NW_013171889.1	1453422	1487248	+	18	1453422-1453596 1456788-1457033 1461016-1461536 1461811-1462027 1462127-1462484 1463352-1464549 1464623-1464895 1465063-1465419 1465484-1465549 1471787-1471831 1472074-1472285 1472393-1472541 1472620-1476380 1482232-1482353 1482878-1483273 1483345-1484467 1486890-1487011 1487092-1487248	CYT		339.231	5.65			ExpAA=0.90 First60=0.00 PredHel=0 Topology=o	0						16	16	7.1	5.8	.	2 | 683 SSGRTSR|DS 0.514 *ProP* | 1208 LIMREKR|LA 0.623 *ProP* |	XP_013113373.1	bromodomain adjacent to zinc finger domain protein 2B isoform X3 - 16 OH-glycosylation sites - 16 NetOglyc sites	nr	REFSEQ-INVERTEBRATE	0	100			uncharacterized protein LOC101892503 isoform X3	0.0	gi|755878684	83	87	102
XP_013113342.1	M	3198	bromodomain adjacent to zinc finger domain protein 2B	4	XM_013257888	XM_013257888_1	9597	LOC106091376	ATG	*	NW_013171889.1	1453422	1487248	+	17	1453422-1453596 1456788-1457033 1461016-1461536 1461811-1462484 1463352-1464549 1464623-1464895 1465063-1465419 1465484-1465549 1471787-1471831 1472074-1472285 1472393-1472541 1472620-1476380 1482232-1482353 1482878-1483273 1483345-1484467 1486890-1487011 1487092-1487248	CYT		342.369	5.68			ExpAA=0.89 First60=0.00 PredHel=0 Topology=o	0						16	16.4	7.1	5.8	.	2 | 716 SSGRTSR|DS 0.514 *ProP* | 1241 LIMREKR|LA 0.623 *ProP* |	XP_013113342.1	bromodomain adjacent to zinc finger domain protein 2B isoform X1 - 16 OH-glycosylation sites - 16 NetOglyc sites	nr	REFSEQ-INVERTEBRATE	0	100			uncharacterized protein LOC101892503 isoform X1	0.0	gi|755878678	83	87	102
XP_013113350.1	M	3198	bromodomain adjacent to zinc finger domain protein 2B	4	XM_013257896	XM_013257896_1	9597	LOC106091376	ATG	*	NW_013171889.1	1453422	1487248	+	17	1453422-1453596 1456788-1457033 1461016-1461536 1461811-1462484 1463352-1464549 1464623-1464895 1465063-1465419 1465484-1465549 1471787-1471831 1472074-1472285 1472393-1472541 1472620-1476380 1482232-1482353 1482878-1483273 1483345-1484467 1486890-1487011 1487092-1487248	CYT		342.406	5.68			ExpAA=0.89 First60=0.00 PredHel=0 Topology=o	0						16	16.4	7.1	5.8	.	2 | 716 SSGRTSR|DS 0.514 *ProP* | 1241 LIMREKR|LA 0.623 *ProP* |	XP_013113350.1	bromodomain adjacent to zinc finger domain protein 2B isoform X1 - 16 OH-glycosylation sites - 16 NetOglyc sites	nr	REFSEQ-INVERTEBRATE	0	100			uncharacterized protein LOC101892503 isoform X1	0.0	gi|755878678	83	87	102
XP_013097465.1	M	120	uncharacterized protein LOC106080593 isoform X2	1	XM_013242011	XM_013242011_1	363	LOC106080593	ATG	*	NW_013171924.1	1136738	1137244	+	3	1136738-1136782 1136843-1136852 1136937-1137244	SIG	18-19	13.862	5.2	11.857	5.02	ExpAA=0.36 First60=0.36 PredHel=0 Topology=o	0						0	9.2	5	3.3	.		XP_013097465.1	hypothetical secreted protein precursor	s/uk	SWISSP	1000	64			uncharacterized protein LOC101896730	1E-022	gi|557784977	50	69	68
XP_013115885.1	M	1398	zinc finger protein 729-like	5	XM_013260431	XM_013260431_1	4197	LOC106093379	ATG	*	NW_013173588.1	58469	62739	-	2	62617-62739 58469-62542	CYT		161.583	6.64			ExpAA=1.28 First60=1.23 PredHel=0 Topology=o	0						0	12.5	3	4	.	1 | 1039 KKRRKRK|EL 0.542 *ProP* |	XP_013115885.1	transcription factor grauzone-like - probable fragment	tf	NR-LIGHT	3e-72	64.4	Hyp37_stringent_pattern |		transcription factor grauzone-like	3E-072	gi|557774704	31	50	64
XP_013098521.1	M	1388	LOW QUALITY PROTEIN: EH domain-binding protein 1	4	XM_013243067	XM_013243067_1	4167	LOC106081238	ATG	*	NW_013171952.1	304562	400668	-	14	400556-400668 344953-345160 334589-334770 330247-330446 324699-325267 324192-324697 319506-319708 318911-319407 318420-318512 313862-314302 313017-313803 308063-308159 307790-307978 304562-304643	CYT		154.832	6.63			ExpAA=0.00 First60=0.00 PredHel=0 Topology=o	0						6	20.2	3.9	5.7	.	5 | 53 WTRRSRR|VA 0.686 *ProP* | 1150 QRVRRRR|PQ 0.577 *ProP* | 1250 MRRRHRR|RS 0.705 *ProP* | 1251 RRRHRRR|ST 0.579 *ProP* | 1259 TSQRRSR|SR 0.591 *ProP* |	XP_013098521.1	Ca2+-binding actin-bundling protein (actinin) alpha chain (EF-Hand protein superfamily)	cs	KOG	1e-84	85.3			EH domain-binding protein 1 isoform X1	0.0	gi|807039299	57	67	106
XP_013106807.1	M	734	pentatricopeptide repeat-containing protein 1,	1	XM_013251353	XM_013251353_1	2205	LOC106086610	ATG	*	NW_013172269.1	546510	548956	-	5	548578-548956 547963-548518 547161-547907 546923-547097 546510-546857	CYT		84.446	8.83			ExpAA=0.03 First60=0.00 PredHel=0 Topology=o	0						0	9.7	4.8	3.5	.		XP_013106807.1	pentatricopeptide repeat-containing protein 1 mitochondrial	met/energy	REFSEQ-INVERTEBRATE	0	100			pentatricopeptide repeat-containing protein 1, mitochondrial	0.0	gi|557762326	71	82	101
XP_013106808.1	M	734	pentatricopeptide repeat-containing protein 1,	1	XM_013251354	XM_013251354_1	2205	LOC106086610	ATG	*	NW_013172269.1	546510	548956	-	5	548578-548956 547963-548518 547161-547907 546923-547097 546510-546857	CYT		84.477	8.83			ExpAA=0.03 First60=0.00 PredHel=0 Topology=o	0						0	9.7	4.8	3.5	.		XP_013106808.1	pentatricopeptide repeat-containing protein 1 mitochondrial	met/energy	REFSEQ-INVERTEBRATE	0	100			pentatricopeptide repeat-containing protein 1, mitochondrial	0.0	gi|557762326	71	82	101
XP_013106809.1	M	734	pentatricopeptide repeat-containing protein 1,	1	XM_013251355	XM_013251355_1	2205	LOC106086610	ATG	*	NW_013172269.1	546510	548956	-	5	548578-548956 547963-548518 547161-547907 546923-547097 546510-546857	CYT		84.477	8.83			ExpAA=0.03 First60=0.00 PredHel=0 Topology=o	0						0	9.7	4.8	3.5	.		XP_013106809.1	pentatricopeptide repeat-containing protein 1 mitochondrial	met/energy	REFSEQ-INVERTEBRATE	0	100			pentatricopeptide repeat-containing protein 1, mitochondrial	0.0	gi|557762326	71	82	101
XP_013100131.1	M	118	uncharacterized protein LOC106082283 isoform X1	0	XM_013244677	XM_013244677_1	357	LOC106082283	ATG	*	NW_013171995.1	1078499	1081262	+	2	1078499-1078565 1080973-1081262	SIG	17-18	12.004	9.87	10.263	9.7	ExpAA=14.40 First60=3.24 PredHel=0 Topology=o	0						3	15.3	16.1	5.1	.		XP_013100131.1	hypothetical secreted protein precursor	s/uk	SWISSP	1000	37.9			hypothetical protein DAPPUDRAFT_310409	7E-004	gi|321478667	65	74	26
XP_013104330.1	M	645	phosphoenolpyruvate carboxykinase [GTP]-like	4	XM_013248876	XM_013248876_1	1938	LOC106084908	ATG	*	NW_013172130.1	572249	575063	+	2	572249-572280 573158-575063	CYT		71.433	6.11			ExpAA=0.01 First60=0.00 PredHel=0 Topology=o	0						1	11.5	8.8	6.2	.		XP_013104330.1	Phosphoenolpyruvate carboxykinase	met/energy	KOG	0	101.2			phosphoenolpyruvate carboxykinase	0.0	gi|557784724	88	95	100
XP_013118996.1	M	330	sperm-specific antigen 2	1	XM_013263542	XM_013263542_1	993	LOC106096027	ATG	*	NW_013171910.1	432829	433821	+	1	432829-433821	CYT		36.738	7.8			ExpAA=0.01 First60=0.01 PredHel=0 Topology=o	0						17	23	4.2	4.5	.	1 | 70 TTVRKKR|LQ 0.593 *ProP* |	XP_013118996.1	probable basic-leucine zipper transcription factor R - 18 OH-glycosylation sites - 18 NetOglyc sites	tf	REFSEQ-INVERTEBRATE	6e-64	83			sperm-specific antigen 2	1E-123	gi|557768153	71	78	101
XP_013103161.1	M	182	perlucin-like	1	XM_013247707	XM_013247707_1	549	LOC106084178	ATG	*	NW_013172087.1	489765	490454	-	3	490349-490454 490210-490283 489765-490133	SIG	22-23	20.687	4.84	18.424	4.84	ExpAA=18.71 First60=18.64 PredHel=1 Topology=i2-24o	1	12.1	86.8	1.1		158	0	13.7	8.8	3.8	1.6		XP_013103161.1	C-type lectin - signalP detected	imm/secreted C-type	CDD	2e-26	100.8			perlucin-like protein isoform X2	4E-071	gi|755892356	72	85	91
XP_013102001.1	M	587	modifier of mdg4-like isoform X7	2	XM_013246547	XM_013246547_1	1764	LOC106083492	ATG	*	NW_013172051.1	481817	559425	+	4	481817-482030 482101-482240 483672-484614 558959-559425	CYT		64.959	6.06			ExpAA=0.00 First60=0.00 PredHel=0 Topology=o	0						18	17	6	5.3	.		XP_013102001.1	modifier of mdg4 - 18 OH-glycosylation sites - 18 NetOglyc sites	uk						modifier of mdg4-like isoform X14	0.0	gi|557761666	82	88	96
XP_013102898.1	M	763	zinc finger protein 320-like isoform X17	4	XM_013247444	XM_013247444_1	2292	LOC106084029	ATG	*	NW_013172079.1	154021	238434	-	4	238309-238434 236618-238233 154277-154649 154021-154197	CYT		87.079	6.36			ExpAA=0.00 First60=0.00 PredHel=0 Topology=o	0						2	13.4	3.5	6	.	1 | 251 KRGRPRK|SD 0.536 *ProP* |	XP_013102898.1	Transcription factor grauzone - probable fragment	tf	SWISSP	6e-44	68.7			zinc finger protein 37-like isoform X1	0.0	gi|557779016	67	77	91
XP_013117886.1	M	206	uncharacterized protein LOC106095186	1	XM_013262432	XM_013262432_1	621	LOC106095186	ATG	*	NW_013175924.1	5115	5814	-	2	5704-5814 5115-5335	CYT		22.448	5.1			ExpAA=0.02 First60=0.02 PredHel=0 Topology=o	0						0	9.7	11.7	3.4	.	1 | 132 NAKKKRR|ST 0.517 *ProP* |	XP_013117886.1	Unknown product	uk						hypothetical protein SINV_11475, partial	3E-020	gi|322779294	31	53	23
XP_013101444.1	M	217	glutathione S-transferase 1-1-like	1	XM_013245990	XM_013245990_1	654	LOC106083135	ATG	*	NW_013172032.1	893793	894446	+	1	893793-894446	CYT		24.781	5.19			ExpAA=0.03 First60=0.00 PredHel=0 Topology=o	0						1	10.1	3.7	7.4	.		XP_013101444.1	glutathione S-transferase 1-1-like	detox	REFSEQ-INVERTEBRATE	0	100			glutathione S-transferase 1-like	5E-090	gi|557760763	77	91	95
XP_013117930.1	M	213	uncharacterized protein LOC106095235	1	XM_013262476	XM_013262476_1	642	LOC106095235	ATG	*	NW_013176261.1	1145	1855	+	2	1145-1320 1390-1855	SIG	21-22	24.335	5.09	22.093	4.92	ExpAA=0.11 First60=0.11 PredHel=0 Topology=o	0						0	9.4	2.8	0.9	.		XP_013117930.1	hypothetical secreted protein precursor	s/uk	SWISSP	1000	20			uncharacterized protein LOC101889118	7E-012	gi|557760835	27	46	93
XP_013100791.1	M	433	intraflagellar transport protein 52 homolog	1	XM_013245337	XM_013245337_1	1302	LOC106082678	ATG	*	NW_013172014.1	975897	977453	-	5	977341-977453 977066-977283 976571-977001 976255-976503 975897-976187	CYT		49.871	5.51			ExpAA=0.01 First60=0.00 PredHel=0 Topology=o	0						1	9	5.1	6.5	.		XP_013100791.1	Sensory cilia assembly protein	extmat	KOG	0	98.6			intraflagellar transport protein 52 homolog	0.0	gi|755864281	93	96	100
XP_013117071.1	M	142	uncharacterized protein LOC106094403	0	XM_013261617	XM_013261617_1	429	LOC106094403	ATG	*	NW_013174223.1	26846	34814	+	3	26846-27157 28835-28882 34746-34814	ANC		16.636	9.63	12.266	9.68	ExpAA=21.84 First60=21.84 PredHel=1 Topology=o22-44i	1	15.5	15.5	69		98	2	14.1	3.5	5.6	.		XP_013117071.1	Unknown product	uk						rhodopsin, GQ-coupled-like	2.0	gi|115767101	23	50	22
XP_013116296.1	M	67	uncharacterized protein LOC106093711 isoform X2	0	XM_013260842	XM_013260842_1	204	LOC106093711	ATG	*	NW_013173749.1	19267	56124	-	2	56070-56124 19267-19415	ANC		7.571	9.3	2.313	9.52	ExpAA=22.90 First60=22.90 PredHel=1 Topology=o29-51i	1	32.8	43.3	23.9		16	0	9	10.4	1.5	.		XP_013116296.1	Unknown product	uk						uncharacterized protein LOC101455138	4E-032	gi|499013066	97	100	100
XP_013116295.1	M	68	uncharacterized protein LOC106093711 isoform X1	0	XM_013260841	XM_013260841_1	207	LOC106093711	ATG	*	NW_013173749.1	19267	56124	-	3	56070-56124 55965-55967 19267-19415	BL/ANC		7.726	9.03			ExpAA=22.90 First60=22.90 PredHel=1 Topology=o30-52i	1	32.4	44.1	23.5		16	0	8.8	10.3	1.5	.		XP_013116295.1	Unknown product	uk						uncharacterized protein LOC101455138	1E-030	gi|499013066	95	98	101
XP_013101949.1	M	505	calcitonin gene-related peptide type 1 receptor isoform	0	XM_013246495	XM_013246495_1	1518	LOC106083463	ATG	*	NW_013171877.1	272653	280376	+	10	272653-272791 272991-273360 274078-274168 274255-274346 274415-274541 278735-278836 279032-279174 279639-279712 279878-279984 280104-280376	CYT		58.018	6.43			ExpAA=150.45 First60=0.00 PredHel=7 Topology=o208-230i242-259o274-296i329-348o363-385i408-425o440-462i	7	27.9	50.1	22			11	15.6	3.2	5.7	.	1 | 13 QLSRSKR|DA 0.835 *ProP* |	XP_013101949.1	Adenylate cyclase-coupled calcitonin receptor - 11 OH-glycosylation sites - 11 NetOglyc sites - 7 predicted membrane helices	st membrane	KOG	0	88.5			calcitonin gene-related peptide type 1 receptor	0.0	gi|755877744	82	89	102
XP_013101958.1	M	505	calcitonin gene-related peptide type 1 receptor isoform	0	XM_013246504	XM_013246504_1	1518	LOC106083463	ATG	*	NW_013171877.1	272653	280376	+	10	272653-272791 272991-273360 274078-274168 274255-274346 274415-274541 278735-278836 279032-279174 279639-279712 279878-279984 280104-280376	CYT		58.23	6.43			ExpAA=150.45 First60=0.00 PredHel=7 Topology=o208-230i242-259o274-296i329-348o363-385i408-425o440-462i	7	27.9	50.1	22			11	15.6	3.2	5.7	.	1 | 13 QLSRSKR|DA 0.835 *ProP* |	XP_013101958.1	Adenylate cyclase-coupled calcitonin receptor - 11 OH-glycosylation sites - 11 NetOglyc sites - 7 predicted membrane helices	st membrane	KOG	0	88.5			calcitonin gene-related peptide type 1 receptor	0.0	gi|755877744	82	89	102
XP_013101965.1	M	505	calcitonin gene-related peptide type 1 receptor isoform	0	XM_013246511	XM_013246511_1	1518	LOC106083463	ATG	*	NW_013171877.1	272653	280376	+	10	272653-272791 272991-273360 274078-274168 274255-274346 274415-274541 278735-278836 279032-279174 279639-279712 279878-279984 280104-280376	CYT		58.017	6.43			ExpAA=150.45 First60=0.00 PredHel=7 Topology=o208-230i242-259o274-296i329-348o363-385i408-425o440-462i	7	27.9	50.1	22			11	15.6	3.2	5.7	.	1 | 13 QLSRSKR|DA 0.835 *ProP* |	XP_013101965.1	Adenylate cyclase-coupled calcitonin receptor - 11 OH-glycosylation sites - 11 NetOglyc sites - 7 predicted membrane helices	st membrane	KOG	0	88.5			calcitonin gene-related peptide type 1 receptor	0.0	gi|755877744	82	89	102
XP_013101973.1	M	505	calcitonin gene-related peptide type 1 receptor isoform	0	XM_013246519	XM_013246519_1	1518	LOC106083463	ATG	*	NW_013171877.1	272653	280376	+	10	272653-272791 272991-273360 274078-274168 274255-274346 274415-274541 278735-278836 279032-279174 279639-279712 279878-279984 280104-280376	CYT		58.072	6.43			ExpAA=150.45 First60=0.00 PredHel=7 Topology=o208-230i242-259o274-296i329-348o363-385i408-425o440-462i	7	27.9	50.1	22			11	15.6	3.2	5.7	.	1 | 13 QLSRSKR|DA 0.835 *ProP* |	XP_013101973.1	Adenylate cyclase-coupled calcitonin receptor - 11 OH-glycosylation sites - 11 NetOglyc sites - 7 predicted membrane helices	st membrane	KOG	0	88.5			calcitonin gene-related peptide type 1 receptor	0.0	gi|755877744	82	89	102
XP_013101982.1	M	505	calcitonin gene-related peptide type 1 receptor isoform	0	XM_013246528	XM_013246528_1	1518	LOC106083463	ATG	*	NW_013171877.1	272653	280376	+	10	272653-272791 272991-273360 274078-274168 274255-274346 274415-274541 278735-278836 279032-279174 279639-279712 279878-279984 280104-280376	CYT		58.043	6.43			ExpAA=150.45 First60=0.00 PredHel=7 Topology=o208-230i242-259o274-296i329-348o363-385i408-425o440-462i	7	27.9	50.1	22			11	15.6	3.2	5.7	.	1 | 13 QLSRSKR|DA 0.835 *ProP* |	XP_013101982.1	Adenylate cyclase-coupled calcitonin receptor - 11 OH-glycosylation sites - 11 NetOglyc sites - 7 predicted membrane helices	st membrane	KOG	0	88.5			calcitonin gene-related peptide type 1 receptor	0.0	gi|755877744	82	89	102
XP_013101990.1	M	505	calcitonin gene-related peptide type 1 receptor isoform	0	XM_013246536	XM_013246536_1	1518	LOC106083463	ATG	*	NW_013171877.1	272653	280376	+	10	272653-272791 272991-273360 274078-274168 274255-274346 274415-274541 278735-278836 279032-279174 279639-279712 279878-279984 280104-280376	CYT		58.009	6.43			ExpAA=150.45 First60=0.00 PredHel=7 Topology=o208-230i242-259o274-296i329-348o363-385i408-425o440-462i	7	27.9	50.1	22			11	15.6	3.2	5.7	.	1 | 13 QLSRSKR|DA 0.835 *ProP* |	XP_013101990.1	Adenylate cyclase-coupled calcitonin receptor - 11 OH-glycosylation sites - 11 NetOglyc sites - 7 predicted membrane helices	st membrane	KOG	0	88.5			calcitonin gene-related peptide type 1 receptor	0.0	gi|755877744	82	89	102
XP_013101997.1	M	505	calcitonin gene-related peptide type 1 receptor isoform	0	XM_013246543	XM_013246543_1	1518	LOC106083463	ATG	*	NW_013171877.1	272653	280376	+	10	272653-272791 272991-273360 274078-274168 274255-274346 274415-274541 278735-278836 279032-279174 279639-279712 279878-279984 280104-280376	CYT		58.146	6.43			ExpAA=150.45 First60=0.00 PredHel=7 Topology=o208-230i242-259o274-296i329-348o363-385i408-425o440-462i	7	27.9	50.1	22			11	15.6	3.2	5.7	.	1 | 13 QLSRSKR|DA 0.835 *ProP* |	XP_013101997.1	Adenylate cyclase-coupled calcitonin receptor - 11 OH-glycosylation sites - 11 NetOglyc sites - 7 predicted membrane helices	st membrane	KOG	0	88.5			calcitonin gene-related peptide type 1 receptor	0.0	gi|755877744	82	89	102
XP_013100391.1	M	327	mitochondrial amidoxime reducing component 2-like	1	XM_013244937	XM_013244937_1	984	LOC106082433	ATG	*	NW_013172002.1	853552	854647	+	3	853552-854127 854183-854475 854533-854647	BL	21-22	37.118	9.18	34.994	9.11	ExpAA=21.46 First60=21.25 PredHel=1 Topology=o5-25i	1	6.1	1.5	92.4		302	0	11.6	5.8	5.8	.		XP_013100391.1	mitochondrial amidoxime reducing component 2-like	met/energy	REFSEQ-INVERTEBRATE	0	100			mitochondrial amidoxime-reducing component 1-like	1E-057	gi|499004569	37	58	98
XP_013102007.1	M	497	calcitonin gene-related peptide type 1 receptor isoform	0	XM_013246553	XM_013246553_1	1494	LOC106083463	ATG	*	NW_013171877.1	272653	280376	+	10	272653-272791 272991-273360 274078-274168 274255-274346 274415-274541 278735-278836 279056-279174 279639-279712 279878-279984 280104-280376	CYT		57.115	6.31			ExpAA=149.41 First60=0.00 PredHel=7 Topology=o208-230i242-259o288-310i322-341o356-378i399-418o431-453i	7	28.8	53.3	17.9			11	15.7	3.2	5.2	.	1 | 13 QLSRSKR|DA 0.835 *ProP* |	XP_013102007.1	Adenylate cyclase-coupled calcitonin receptor - 11 OH-glycosylation sites - 11 NetOglyc sites - 7 predicted membrane helices	st membrane	KOG	0	86.8			calcitonin gene-related peptide type 1 receptor	0.0	gi|755877744	83	90	100
XP_013118533.1	M	332	LOW QUALITY PROTEIN: serine/threonine-protein kinase	0	XM_013263079	XM_013263079_1	999	LOC106095749	ATG	*	NW_013171902.1	1755439	1758242	+	5	1755439-1755489 1757223-1757512 1757585-1757664 1757664-1758025 1758027-1758242	CYT		38.315	8.64			ExpAA=7.48 First60=0.00 PredHel=0 Topology=o	0						0	9.3	4.8	3	.		XP_013118533.1	TRAF2 and NCK-interacting protein kinase - probable fragment	st	NR-LIGHT	0	39.1			TRAF2 and NCK-interacting protein kinase	1E-101	gi|755867723	65	74	39
XP_013115891.1	M	1927	cadherin-23	12	XM_013260437	XM_013260437_1	5784	LOC106093381	ATG	*	NW_013171893.1	1310118	1332503	+	12	1310118-1310220 1315550-1316400 1316481-1317064 1317127-1317937 1321535-1322598 1322661-1322842 1326803-1327215 1327280-1327412 1330669-1331575 1331636-1332030 1332092-1332233 1332305-1332503	CYT		217.811	4.68			ExpAA=22.95 First60=0.00 PredHel=1 Topology=o1772-1794i	1	1.1	92	6.9		133	2	11.8	5.2	4.4	.	1 | 13 HANRPPR|FI 0.575 *ProP* |	XP_013115891.1	Cadherin EGF LAG seven-pass G-type receptor - probable fragment	st	KOG	2e-92	37	SG1_stringent_pattern |		cadherin-23	0.0	gi|755858584	89	95	99
XP_013102478.1	M	273	valacyclovir hydrolase-like isoform X2	2	XM_013247024	XM_013247024_1	822	LOC106083772	ATG	*	NW_013172062.1	787468	792820	-	2	792105-792820 787468-787573	CYT		31.384	8.73			ExpAA=0.30 First60=0.03 PredHel=0 Topology=o	0						0	9.9	5.9	5.9	.		XP_013102478.1	valacyclovir hydrolase-like isoform X2	uc	REFSEQ-INVERTEBRATE	0	100			valacyclovir hydrolase-like	1E-090	gi|557769163	57	76	91
XP_013102785.1	M	621	putative serine/threonine-protein kinase haspin homolog	0	XM_013247331	XM_013247331_1	1866	LOC106083978	ATG	*	NW_013171878.1	1651814	1653679	+	1	1651814-1653679	CYT		71.46	8.84			ExpAA=0.09 First60=0.00 PredHel=0 Topology=o	0						0	15.8	4.3	3.9	.		XP_013102785.1	serine/threonine-protein kinase haspin homolog	st	SWISSP	0	108.4	Aegyptin_mosquito_stringent_pattern |	Aegyptin_mosquito_stringent_pattern |	putative serine/threonine-protein kinase haspin homolog	1E-149	gi|755894129	63	76	98
XP_013110839.1	M	251	farnesol dehydrogenase-like	0	XM_013255385	XM_013255385_1	756	LOC106089535	ATG	*	NW_013172579.1	354453	355266	+	2	354453-355028 355087-355266	CYT		27.539	7.08			ExpAA=20.57 First60=15.27 PredHel=0 Topology=o	0						0	13.5	7.2	3.2	.		XP_013110839.1	Predicted dehydrogenase	detox	KOG	4e-57	91.8			dehydrogenase/reductase SDR family member 11-like	7E-072	gi|557766959	55	71	100
XP_013098388.1	M	116	cuticle protein 7	1	XM_013242934	XM_013242934_1	351	LOC106081152	ATG	*	NW_013171946.1	563392	563810	+	2	563392-563403 563472-563810	SIG	18-19	12.901	6.1	11.045	5.94	ExpAA=8.50 First60=8.50 PredHel=0 Topology=o	0						0	9.5	6.9	6.9	.		XP_013098388.1	cuticle protein 7 - signalP detected	extmat	DIPTERA	8e-64	100			cuticle protein 7	1E-057	gi|557775392	91	95	100
XP_013114017.1	M	343	ATP-binding cassette sub-family G member 1-like	0	XM_013258563	XM_013258563_1	1032	LOC106091876	ATG	*	NW_013173033.1	32772	45592	-	6	45535-45592 45341-45455 40273-40608 39957-40195 39632-39894 32772-32792	CYT		39.256	7.57			ExpAA=0.01 First60=0.01 PredHel=0 Topology=o	0												XP_013114017.1	Transporter ABC superfamily (Breast cancer resistance protein) - probable fragment	detox	KOG	1e-73	60.3			ATP-binding cassette sub-family G member 4-like	3E-096	gi|755853001	50	71	52
XP_013116499.1	M	329	uncharacterized protein LOC106093881	2	XM_013261045	XM_013261045_1	990	LOC106093881	ATG	*	NW_013173838.1	69048	84343	+	5	69048-69122 75565-75703 75766-75851 83568-83721 83808-84343	SIG	39-40	37.779	9.25	33.373	9.23	ExpAA=92.36 First60=24.02 PredHel=4 Topology=i16-38o76-98i105-127o137-159i	4	26.7	14.6	58.7			1	13.7	5.2	4.9	.		XP_013116499.1	Unknown product - signalP detected - 4 predicted membrane helices	uk membrane						uncharacterized protein LOC101896098	2E-092	gi|755900315	66	74	107
XP_013104808.1	M	243	protein N-lysine methyltransferase METTL20-like	2	XM_013249354	XM_013249354_1	732	LOC106085226	ATG	*	NW_013172155.1	338179	363567	+	4	338179-338240 362768-362968 363042-363172 363230-363567	CYT		27.346	5.04			ExpAA=0.00 First60=0.00 PredHel=0 Topology=o	0						5	12.3	5.8	4.1	.		XP_013104808.1	protein N-lysine methyltransferase METTL20-like	uc	REFSEQ-INVERTEBRATE	0	100			protein N-lysine methyltransferase METTL20-like	1E-100	gi|557774348	80	90	88
XP_013102892.1	M	772	zinc finger protein 37-like isoform X11	4	XM_013247438	XM_013247438_1	2319	LOC106084029	ATG	*	NW_013172079.1	163487	238434	-	4	238309-238434 236618-238233 163760-164132 163487-163690	CYT		87.784	6.31			ExpAA=0.00 First60=0.00 PredHel=0 Topology=o	0						1	13.3	3.8	6	.	1 | 251 KRGRPRK|SD 0.536 *ProP* |	XP_013102892.1	Transcription factor grauzone - probable fragment	tf	SWISSP	7e-48	74.7			protein suppressor of hairy wing-like isoform X2	0.0	gi|755890735	67	76	96
XP_013109478.1	M	1571	disks large 1 tumor suppressor protein isoform X1	1	XM_013254024	XM_013254024_1	4716	LOC106088495	ATG	*	NW_013172445.1	238580	322770	+	18	238580-240284 244748-244879 250411-250535 262736-262885 286844-286867 287292-287852 287930-288287 289320-289410 292920-293133 293219-293635 296220-296322 297054-297128 300578-300622 310182-310265 316299-316448 316532-316814 320435-320526 322664-322770	CYT		174.018	4.93			ExpAA=0.01 First60=0.00 PredHel=0 Topology=o	0						3	15	6.4	4.1	.	1 | 1418 HTTRPKR|DY 0.694 *ProP* |	XP_013109478.1	Calcium/calmodulin-dependent serine protein kinase/membrane-associated guanylate kinase - probable fragment	st	KOG	1e-47	42			disks large 1 tumor suppressor protein-like	0.0	gi|755905139	88	92	103
XP_013109489.1	M	1271	disks large 1 tumor suppressor protein isoform X11	0	XM_013254035	XM_013254035_1	3816	LOC106088495	ATG	*	NW_013172445.1	238580	322770	+	13	238580-240284 244748-244879 250411-250535 262736-262885 286844-286867 287292-287852 287930-288287 300578-300622 310182-310265 316299-316448 316532-316814 320435-320526 322664-322770	CYT		140.86	4.79			ExpAA=0.01 First60=0.00 PredHel=0 Topology=o	0						1	15.4	5.9	3.9	.	1 | 1118 HTTRPKR|DY 0.694 *ProP* |	XP_013109489.1	Calcium/calmodulin-dependent serine protein kinase/membrane-associated guanylate kinase	st	KOG	6e-50	79.3			disks large 1 tumor suppressor protein-like	0.0	gi|755905139	84	89	53
XP_013118426.1	M	732	neprilysin-11-like	1	XM_013262972	XM_013262972_1	2199	LOC106095681	ATG	*	NW_013171900.1	672015	674213	-	1	672015-674213	SIG	22-23	83.644	5.1	81.195	5.09	ExpAA=2.04 First60=2.02 PredHel=0 Topology=o	0						1	11.7	5.1	4.8	.		XP_013118426.1	membrane metallo-endopeptidase-like 1 - signalP detected	s/protease	NR-LIGHT	0	100.9			membrane metallo-endopeptidase-like 1	0.0	gi|755892939	53	69	101
XP_013099872.1	M	270	uncharacterized protein LOC106082092	1	XM_013244418	XM_013244418_1	813	LOC106082092	ATG	*	NW_013171987.1	576936	578266	+	4	576936-577127 577193-577425 577821-577991 578050-578266	CYT		31.048	6.37			ExpAA=0.59 First60=0.00 PredHel=0 Topology=o	0						0	11.5	5.6	4.1	.		XP_013099872.1	Unknown product	uk						uncharacterized protein LOC101894486	5E-097	gi|557762514	62	78	99
XP_013117910.1	M	257	uncharacterized protein LOC106095214	0	XM_013262456	XM_013262456_1	774	LOC106095214	ATG	*	NW_013176113.1	9530	10303	-	1	9530-10303	CYT		28.438	6.24			ExpAA=42.03 First60=0.01 PredHel=2 Topology=i95-117o132-151i	2	16	5.8	78.2			11	17.1	3.5	5.8	.		XP_013117910.1	protein kinase 4 - probable fragment - 11 OH-glycosylation sites - 2 predicted membrane helices	st membrane	DIPTERA	8e-82	43.3			protein kinase 4	2E-081	gi|755885344	68	77	43
XP_013107089.1	M	260	uncharacterized protein LOC106086822, partial	3	XM_013251635	XM_013251635_1	780	LOC106086822	ATG		NW_013172284.1	599026	599805	+	1	599026-599805	CYT		30.071	5.9			ExpAA=0.65 First60=0.00 PredHel=0 Topology=o	0						0	13.8	3.5	4.2	.		XP_013107089.1	BEL-12_DTa-I - probable fragment	te	REPBASE-RPS	5e-71	22.1			uncharacterized protein LOC105203318, partial	7E-061	gi|751233434	46	65	20
XP_013116268.1	M	623	uncharacterized protein LOC106093694	0	XM_013260814	XM_013260814_1	1872	LOC106093694	ATG	*	NW_013173739.1	43638	45578	-	2	43811-45578 43638-43741	CYT		72.081	9.1			ExpAA=0.15 First60=0.01 PredHel=0 Topology=o	0						0	12	3.7	2.7	.		XP_013116268.1	Unknown product	uk						uncharacterized protein LOC105262298	1E-159	gi|755893649	46	67	100
XP_013109480.1	M	1546	disks large 1 tumor suppressor protein isoform X3	1	XM_013254026	XM_013254026_1	4641	LOC106088495	ATG	*	NW_013172445.1	238580	322770	+	17	238580-240284 244748-244879 250411-250535 262736-262885 286844-286867 287292-287852 287930-288287 289320-289410 292920-293133 293219-293635 296220-296322 300578-300622 310182-310265 316299-316448 316532-316814 320435-320526 322664-322770	CYT		171.551	4.96			ExpAA=0.01 First60=0.00 PredHel=0 Topology=o	0						3	14.9	6.5	4	.	1 | 1393 HTTRPKR|DY 0.694 *ProP* |	XP_013109480.1	Calcium/calmodulin-dependent serine protein kinase/membrane-associated guanylate kinase	st	KOG	1e-66	98.8			disks large 1 tumor suppressor protein-like	0.0	gi|755905139	86	89	103
XP_013110292.1	M	270	trypsin delta/gamma-like	0	XM_013254838	XM_013254838_1	813	LOC106089074	ATG	*	NW_013172521.1	282543	283412	-	2	283129-283412 282543-283071	SIG	23-24	29.366	9.62	26.622	9.55	ExpAA=0.14 First60=0.01 PredHel=0 Topology=o	0						1	11.1	9.3	6.3	.		XP_013110292.1	serine protease SP24D - signalP detected	s/protease	NR-LIGHT	4e-73	86			serine protease SP24D	4E-073	gi|755884532	58	71	86
XP_013118534.1	M	751	serine/threonine-protein kinase Nek2	1	XM_013263080	XM_013263080_1	2256	LOC106095752	ATG	*	NW_013171902.1	1763927	1766182	-	1	1763927-1766182	CYT		86.185	8.83			ExpAA=0.02 First60=0.00 PredHel=0 Topology=o	0						9	15	3.7	4.7	.	1 | 732 QRNRMRR|FL 0.753 *ProP* |	XP_013118534.1	NIMA (never in mitosis)-related G2-specific serine/threonine protein kinase	nr	KOG	0	103.4			TRAF2 and NCK-interacting protein kinase	0.0	gi|755867723	70	80	100
XP_013117060.1	M	469	uncharacterized protein LOC106094394	0	XM_013261606	XM_013261606_1	1410	LOC106094394	ATG	*	NW_013174218.1	65795	67027	+	1	65795-67027	CYT		53.834	8.71			ExpAA=0.00 First60=0.00 PredHel=0 Topology=o	0						1	12.6	5.1	6	.	1 | 11 TRSRSKK|RS 0.630 *ProP* |	XP_013117060.1	Gypsy_DG_I	te	REPBASE-RPS	6e-41	83.5			uncharacterized protein LOC105262315	1E-121	gi|755893932	48	63	101
XP_013103771.1	M	473	uncharacterized protein LOC106084564	0	XM_013248317	XM_013248317_1	1422	LOC106084564	ATG	*	NW_013172105.1	573910	586645	-	11	586539-586645 586336-586480 586149-586277 582144-582296 581917-582082 578318-578339 576731-576841 576524-576668 576335-576460 576115-576264 573910-574077	SIG	40-41	53.417	6.62	48.87	5.97	ExpAA=298.79 First60=36.12 PredHel=13 Topology=o15-34i47-64o74-96i101-123o138-157i164-186o201-223i258-280o290-309i346-365o375-397i404-426o441-463i	13	56.9	19	24.1			0	12.3	5.1	2.7	0.6		XP_013103771.1	N-methyl-D-aspartate receptor glutamate-binding subunit - signalP detected - 13 predicted membrane helices	st membrane	KOG	6e-09	97			uncharacterized protein LOC101452510	3E-040	gi|499013789	38	63	78
XP_013112793.1	M	253	circadian clock-controlled protein-like	0	XM_013257339	XM_013257339_1	762	LOC106090938	ATG	*	NW_013171870.1	497323	500791	-	3	500710-500791 497694-498174 497323-497521	SIG	24-25	28.494	7.53	25.824	6.81	ExpAA=0.03 First60=0.02 PredHel=0 Topology=o	0						0	15.4	6.3	2.8	.		XP_013112793.1	Haemolymph juvenile hormone binding protein - signalP detected	s/	PFAM	1e-39	101.6			circadian clock-controlled protein-like	2E-065	gi|557777183	46	69	98
XP_013112982.1	M	512	stabilizer of axonemal microtubules 1	3	XM_013257528	XM_013257528_1	1539	LOC106091099	ATG	*	NW_013171888.1	622930	632253	+	3	622930-622937 623022-624496 632198-632253	CYT		57.094	8.87			ExpAA=0.00 First60=0.00 PredHel=0 Topology=o	0						1	11.5	5.7	13.9	.		XP_013112982.1	stabilizer of axonemal microtubules 1	cs	REFSEQ-INVERTEBRATE	0	100	RTS_cys_disintegrin |	RTS_cys_disintegrin |	protein FAM154A	0.0	gi|557767951	71	83	102
XP_013106115.1	M	889	mucin-5AC	6	XM_013250661	XM_013250661_1	2670	LOC106086126	ATG	*	NW_013172231.1	3955	7299	-	2	7212-7299 3955-6536	CYT		98.815	9.14			ExpAA=0.00 First60=0.00 PredHel=0 Topology=o	0						46	23.6	3.7	8.8	.		XP_013106115.1	mucin-5AC - 46 OH-glycosylation sites - 46 NetOglyc sites	s/	REFSEQ-INVERTEBRATE	0	100			mucin-6	0.0	gi|557784345	61	71	91
XP_013114922.1	M	568	somatostatin receptor type 5-like	0	XM_013259468	XM_013259468_1	1707	LOC106092582	ATG	*	NW_013173237.1	12958	14664	-	1	12958-14664	SIG	19-20	63.296	8.86	61.051	8.8	ExpAA=157.19 First60=0.06 PredHel=7 Topology=o132-154i166-188o208-230i250-272o295-317i344-366o381-403i	7	27.1	33.5	39.4									XP_013114922.1	somatostatin receptor type 5 - signalP detected - 7 predicted membrane helices	st membrane	NR-LIGHT	0	103.6			somatostatin receptor type 5	0.0	gi|557759058	71	78	104
XP_013114923.1	M	568	somatostatin receptor type 5-like	0	XM_013259469	XM_013259469_1	1707	LOC106092582	ATG	*	NW_013173237.1	12958	14664	-	1	12958-14664	SIG	19-20	63.311	8.86	61.051	8.8	ExpAA=157.19 First60=0.06 PredHel=7 Topology=o132-154i166-188o208-230i250-272o295-317i344-366o381-403i	7	27.1	33.5	39.4									XP_013114923.1	somatostatin receptor type 5 - signalP detected - 7 predicted membrane helices	st membrane	NR-LIGHT	0	103.6			somatostatin receptor type 5	0.0	gi|557759058	71	78	104
XP_013114924.1	M	568	somatostatin receptor type 5-like	0	XM_013259470	XM_013259470_1	1707	LOC106092582	ATG	*	NW_013173237.1	12958	14664	-	1	12958-14664	SIG	19-20	63.311	8.86	61.051	8.8	ExpAA=157.19 First60=0.06 PredHel=7 Topology=o132-154i166-188o208-230i250-272o295-317i344-366o381-403i	7	27.1	33.5	39.4									XP_013114924.1	somatostatin receptor type 5 - signalP detected - 7 predicted membrane helices	st membrane	NR-LIGHT	0	103.6			somatostatin receptor type 5	0.0	gi|557759058	71	78	104
XP_013113055.1	M	1754	intraflagellar transport protein osm-1	2	XM_013257601	XM_013257601_1	5265	LOC106091163	ATG	*	NW_013172861.1	258214	300609	+	11	258214-258252 258326-258671 275833-276119 276302-276525 276873-277331 281725-282085 285678-286383 286445-288295 288359-288660 299861-300301 300361-300609	CYT		197.038	5.41			ExpAA=0.50 First60=0.00 PredHel=0 Topology=o	0						1	9.9	6.1	3.2	.		XP_013113055.1	Selective LIM binding factor	tm	KOG	0	100.3	SG1_stringent_pattern |		intraflagellar transport protein osm-1	0.0	gi|557781992	93	97	100
XP_013107166.1	M	149	uncharacterized protein LOC106086890	0	XM_013251712	XM_013251712_1	450	LOC106086890	ATG	*	NW_013172289.1	221373	221822	+	1	221373-221822	SIG	21-22	16.906	7.48	14.534	6.95	ExpAA=12.39 First60=12.39 PredHel=1 Topology=o4-21i	1	11.4	2.7	85.9		128	3	12.1	5.4	6	.		XP_013107166.1	hypothetical secreted protein precursor	s/uk	SWISSP	1000	25.8			uncharacterized protein LOC101899578	3E-043	gi|557761141	58	68	102
XP_013105772.1	M	477	neuropeptide F receptor	1	XM_013250318	XM_013250318_1	1434	LOC106085875	ATG	*	NW_013172210.1	362586	408015	+	4	362586-362588 393504-393894 398270-398439 407146-408015	CYT		52.979	8.83			ExpAA=158.68 First60=0.00 PredHel=7 Topology=o89-111i123-145o165-184i197-219o261-283i316-338o348-370i	7	31.7	33.8	34.6			2	14.9	6.5	2.7	.	1 | 411 AQSRRKR|KN 0.666 *ProP* |	XP_013105772.1	neuropeptide F receptor isoform X1 - 7 predicted membrane helices	st membrane	NR-LIGHT	0	100			neuropeptide F receptor isoform X1	0.0	gi|557765151	85	89	100
XP_013112209.1	M	191	uncharacterized protein LOC106090528	1	XM_013256755	XM_013256755_1	576	LOC106090528	ATG	*	NW_013172740.1	133351	134505	-	3	134389-134505 134209-134329 133351-133688	SIG	20-21	21.911	5.16	19.827	5.02	ExpAA=33.76 First60=33.74 PredHel=0 Topology=o	0						0	12	6.8	2.1	.		XP_013112209.1	lectin subunit alpha-like - signalP detected	s/imm lectin	NR-LIGHT	1e-13	91.6			uncharacterized protein LOC101893298, partial	4E-015	gi|755859272	26	48	42
XP_013106061.1	M	443	pickpocket protein 28-like	1	XM_013250607	XM_013250607_1	1332	LOC106086077	ATG	*	NW_013172227.1	565640	573238	+	6	565640-565740 565818-565935 568228-568376 572156-572363 572421-573006 573069-573238	CYT		50.776	5.82			ExpAA=21.78 First60=0.00 PredHel=1 Topology=o391-413i	1	5	88.3	6.8		30	1	15.3	4.5	5.6	.		XP_013106061.1	Amiloride-sensitive sodium channel	tr	PFAM	6e-72	94.8			pickpocket protein 28-like	0.0	gi|755864331	74	87	99
XP_013113914.1	M	494	transcription factor mef2A-like	1	XM_013258460	XM_013258460_1	1485	LOC106091797	ATG	*	NW_013173015.1	148203	172255	+	3	148203-149348 149403-149548 172063-172255	CYT		53.429	9.61			ExpAA=19.77 First60=0.01 PredHel=1 Topology=o421-443i	1	4.5	85.2	10.3		51							XP_013113914.1	transcription factor mef2A-like	tf	REFSEQ-INVERTEBRATE	0	100			ataxin-2 homolog	1E-106	gi|755876039	51	58	115
XP_013104383.1	M	342	uncharacterized protein LOC106084946	1	XM_013248929	XM_013248929_1	1029	LOC106084946	ATG	*	NW_013172133.1	546921	570076	-	5	570012-570076 558322-558705 557979-558240 554159-554285 546921-547111	SIG	22-23	39.24	6.02	36.627	5.71	ExpAA=5.49 First60=5.48 PredHel=0 Topology=o	0						4	15.2	6.1	3.8	.	1 | 155 EKYRIFR|DV 0.504 *ProP* |	XP_013104383.1	Alpha-2-macroglobulin family N-terminal region - signalP detected	imm	PFAM	5e-09	73.5			uncharacterized protein LOC101889680	3E-069	gi|755862429	48	67	98
XP_013103920.1	M	554	probable cytochrome P450 49a1	1	XM_013248466	XM_013248466_1	1665	LOC106084631	ATG	*	NW_013172109.1	598536	622149	+	9	598536-598669 598894-599009 604868-605033 619011-619091 619158-619274 619874-619950 620058-620253 621511-621650 622036-622149	CYT		63.356	8.72			ExpAA=0.68 First60=0.00 PredHel=0 Topology=o	0						6	11.2	5.4	6.3	.		XP_013103920.1	probable cytochrome P450 49a1 isoform X1	detox/ox	NR-LIGHT	0	100.3			probable cytochrome P450 49a1 isoform X1	0.0	gi|755849361	86	92	100
XP_013099933.1	M	498	protein msta, isoform A-like	1	XM_013244479	XM_013244479_1	1497	LOC106082137	ATG	*	NW_013171990.1	862951	871132	-	4	871077-871132 870896-871024 870286-870838 862951-863709	CYT		57.445	6.48			ExpAA=0.01 First60=0.00 PredHel=0 Topology=o	0						0	9.4	4.6	3	.		XP_013099933.1	Predicted histone tail methylase containing SET domain	nr	KOG	8e-39	97.7			protein msta, isoform A-like	1E-175	gi|557778024	59	77	99
XP_013117677.1	M	415	lipase 3-like	1	XM_013262223	XM_013262223_1	1248	LOC106094981	ATG	*	NW_013175073.1	11923	13286	-	3	13215-13286 12417-13154 11923-12360	SIG	21-22	46.739	6.62	44.606	6.64	ExpAA=21.33 First60=13.56 PredHel=0 Topology=o	0						0	11.3	6.3	6	.		XP_013117677.1	lipase 3-like - signalP detected	s/met/lipd lipase	NR-LIGHT	0	99.7			lipase 3-like	1E-116	gi|755889770	47	66	100
XP_013101690.1	M	369	peroxisomal (S)-2-hydroxy-acid oxidase GLO1	0	XM_013246236	XM_013246236_1	1110	LOC106083303	ATG	*	NW_013172042.1	904831	908247	+	3	904831-904967 907178-907450 907548-908247	CYT		40.575	6.41			ExpAA=0.04 First60=0.00 PredHel=0 Topology=o	0						0	10.8	8.4	3.3	.	1 | 55 IRPRCLR|DV 0.514 *ProP* |	XP_013101690.1	Glycolate oxidase	met/energy	KOG	0	100.5			peroxisomal (S)-2-hydroxy-acid oxidase GLO5-like	0.0	gi|557762448	82	94	100
XP_013112888.1	M	253	serine protease SP24D-like	0	XM_013257434	XM_013257434_1	762	LOC106091035	ATG	*	NW_013172831.1	4326	5151	-	2	4916-5151 4326-4851	SIG	20-21	26.697	5.87	24.663	5.55	ExpAA=0.86 First60=0.80 PredHel=0 Topology=o	0						0	12.6	12.3	3.2	.		XP_013112888.1	serine protease SP24D-like - signalP detected	s/protease	NR-LIGHT	0	95.2			serine protease SP24D-like	1E-112	gi|557784355	80	89	95
XP_013113297.1	M	270	alpha-tocopherol transfer protein-like	3	XM_013257843	XM_013257843_1	813	LOC106091351	ATG	*	NW_013172894.1	106872	121890	+	6	106872-106962 116775-116934 116997-117078 117135-117440 121654-121790 121854-121890	CYT		31.593	5.94			ExpAA=0.02 First60=0.00 PredHel=0 Topology=o	0						0	9.6	3.7	5.6	.		XP_013113297.1	Phosphatidylinositol transfer protein SEC14	met/lipd	KOG	7e-38	86.4			alpha-tocopherol transfer protein-like	1E-110	gi|755893051	64	85	98
XP_013115315.1	M	895	uncharacterized protein LOC106092910	2	XM_013259861	XM_013259861_1	2688	LOC106092910	ATG	*	NW_013173374.1	84926	103701	-	3	103480-103701 87098-87460 84926-87028	CYT		99.911	8.83			ExpAA=0.32 First60=0.31 PredHel=0 Topology=o	0						10	17.7	6.5	6.5	.		XP_013115315.1	PDZ domain found in a variety of Eumetazoan signaling molecules - 10 OH-glycosylation sites	pe	CDD	2e-14	107.3			uncharacterized protein LOC101888942	0.0	gi|755870490	81	84	107
XP_013117689.1	M	213	uncharacterized protein LOC106094990, partial	1	XM_013262235	XM_013262235_1	639	LOC106094990	ATG		NW_013175085.1	23629	24267	+	1	23629-24267	BL	30-31	22.114	5.38	19.137	5.38	ExpAA=19.60 First60=19.58 PredHel=0 Topology=o	0						6	25.8	7	5.2	.		XP_013117689.1	Unknown product	uk						lateral signaling target protein 2 homolog	4E-008	gi|807026940	30	50	15
XP_013111592.1	M	269	ecdysone-induced protein 74EF isoform A	0	XM_013256138	XM_013256138_1	810	LOC106090069	ATG	*	NW_013171887.1	1604373	1658672	+	4	1604373-1604459 1604546-1604734 1604810-1605284 1658614-1658672	CYT		28.276	4.01			ExpAA=0.11 First60=0.00 PredHel=0 Topology=o	0						9	23.8	7.4	3.3	.		XP_013111592.1	Unknown product	uk						ecdysone-induced protein 74EF isoform A-like	1E-114	gi|557777602	80	84	95
XP_013104929.1	M	316	uncharacterized protein LOC106085288	1	XM_013249475	XM_013249475_1	951	LOC106085288	ATG	*	NW_013172162.1	211383	223932	+	4	211383-211452 222936-223148 223215-223358 223409-223932	SIG	24-25	35.706	8.52	32.937	7.36	ExpAA=3.36 First60=3.36 PredHel=0 Topology=o	0						1	16.1	8.9	4.4	.	1 | 275 NEYRRRR|DN 0.684 *ProP* |	XP_013104929.1	hypothetical secreted protein precursor	s/uk	SWISSP	1000	24.6			uncharacterized protein LOC101897765	1E-137	gi|557775534	73	84	101
XP_013110918.1	M	193	heat shock protein 27	1	XM_013255464	XM_013255464_1	582	LOC106089581	ATG	*	NW_013172584.1	391406	391987	+	1	391406-391987	CYT		23.142	8.71			ExpAA=0.00 First60=0.00 PredHel=0 Topology=o	0						3	8.8	4.1	9.3	.		XP_013110918.1	heat shock protein 27	pm	REFSEQ-INVERTEBRATE	0	100			heat shock protein 27	1E-105	gi|557780956	90	95	100
XP_013098394.1	M	278	uncharacterized protein LOC106081159	1	XM_013242940	XM_013242940_1	837	LOC106081159	ATG	*	NW_013171946.1	310395	326022	+	5	310395-310434 310494-310799 322978-323123 325614-325850 325915-326022	CYT		32.075	4.93			ExpAA=0.00 First60=0.00 PredHel=0 Topology=o	0						2	12.2	2.9	1.4	.	1 | 266 LRSRLRK|TV 0.656 *ProP* |	XP_013098394.1	Vesicle transport v-SNARE protein	pe	DIPTERA	7e-80	100.3			flagellar attachment zone protein 1-like	1E-079	gi|755877002	58	74	85
XP_013113097.1	M	1055	uncharacterized protein LOC106091193 isoform X1	2	XM_013257643	XM_013257643_1	3168	LOC106091193	ATG	*	NW_013172866.1	10251	41780	-	7	41494-41780 35402-35616 26188-26462 25986-26122 23940-25905 10475-10675 10251-10337	CYT		116.535	9.73			ExpAA=20.49 First60=0.00 PredHel=1 Topology=o1029-1051i	1	2.1	97.5	0.4	1	4	7	15.8	9	4.5	.	1 | 267 LKMRKQR|ST 0.713 *ProP* |	XP_013113097.1	Unknown product	uk						uncharacterized protein LOC101892400 isoform X1	0.0	gi|755884120	82	86	104
XP_013112002.1	M	283	elongation of very long chain fatty acids protein 7	1	XM_013256548	XM_013256548_1	852	LOC106090379	ATG	*	NW_013172715.1	280303	292891	-	5	292831-292891 292571-292761 292340-292483 280737-280842 280303-280652	CYT		33.72	9.31			ExpAA=150.30 First60=20.47 PredHel=7 Topology=o29-48i69-91o115-137i144-166o171-193i206-225o235-257i	7	52.3	24	23.7			0	10.2	3.9	4.9	.		XP_013112002.1	elongation of very long chain fatty acids protein AAEL008004-like - 7 predicted membrane helices	met/lipd membrane	NR-LIGHT	0	100			elongation of very long chain fatty acids protein AAEL008004-like	1E-125	gi|755892202	71	84	100
XP_013113936.1	M	244	protein takeout-like	2	XM_013258482	XM_013258482_1	735	LOC106091785	ATG	*	NW_013171870.1	305425	312985	-	5	312925-312985 307181-307264 306162-306312 305791-305930 305425-305723	SIG	18-19	27.282	6.21	25.446	5.98	ExpAA=6.03 First60=6.02 PredHel=0 Topology=o	0						0	12.3	7.4	5.7	.		XP_013113936.1	Haemolymph juvenile hormone binding protein - signalP detected	s/	PFAM	6e-37	99.1			protein takeout-like	4E-068	gi|557777169	51	68	100
XP_013112047.1	M	1860	citron Rho-interacting kinase	0	XM_013256593	XM_013256593_1	5583	LOC106090420	ATG	*	NW_013171887.1	56289	69452	+	7	56289-56349 56521-56667 56736-56980 57044-57394 57586-58968 59665-60327 66720-69452	CYT		213.739	5.98			ExpAA=0.15 First60=0.03 PredHel=0 Topology=o	0						2	13.2	3.1	2.4	.	1 | 1763 QIIRLHR|SY 0.545 *ProP* |	XP_013112047.1	Rho-associated coiled-coil containing protein kinase	st	KOG	0	95.5	RGD_cys_disintegrin |	RGD_cys_disintegrin |	citron Rho-interacting kinase	0.0	gi|755860785	74	85	100
XP_013118541.1	M	320	very-long-chain 3-oxoacyl-CoA reductase	0	XM_013263087	XM_013263087_1	963	LOC106095761	ATG	*	NW_013171902.1	1611277	1672663	+	5	1611277-1611439 1611579-1611625 1661950-1662025 1662103-1662443 1672328-1672663	CYT		35.069	9.53			ExpAA=44.35 First60=17.85 PredHel=1 Topology=o284-306i	1	6.9	88.8	4.4		14	0	15	6.6	3.8	.		XP_013118541.1	very-long-chain 3-oxoacyl-CoA reductase-B	met/lipd	NR-LIGHT	0	98.4			estradiol 17-beta-dehydrogenase 12	1E-150	gi|557762562	83	92	100
XP_013119160.1	M	862	DNA replication licensing factor MCM4	6	XM_013263706	XM_013263706_1	2589	LOC106096121	ATG	*	NW_013171913.1	1022605	1025575	-	7	1025509-1025575 1025141-1025445 1024136-1025064 1023696-1024067 1023275-1023641 1022758-1023210 1022605-1022700	CYT		96.844	7.1			ExpAA=0.00 First60=0.00 PredHel=0 Topology=o	0						4	13.8	4.9	5.6	.	1 | 796 TAARKKR|AD 0.621 *ProP* |	XP_013119160.1	DNA replication licensing factor MCM5 component	nr	KOG	0	89			DNA replication licensing factor MCM4	0.0	gi|557769319	97	98	100
XP_013103866.1	M	513	probable cytochrome P450 28d1	1	XM_013248412	XM_013248412_1	1542	LOC106084598	ATG	*	NW_013172106.1	106937	108875	+	8	106937-107133 107190-107328 107387-107494 107562-107663 107721-108155 108213-108339 108388-108657 108712-108875	SIG	18-19	58.86	8.33	56.839	8.38	ExpAA=46.45 First60=21.99 PredHel=2 Topology=o4-23i232-254o	2	8	51.3	40.7		259	0	9.7	7	5.1	.	1 | 224 FLSMSKR|MI 0.556 *ProP* |	XP_013103866.1	probable cytochrome P450 28d1 - signalP detected - 3 predicted membrane helices	detox/ox membrane	NR-LIGHT	0	100.5			probable cytochrome P450 28d1	0.0	gi|755854118	64	79	101
XP_013106422.1	M	277	alkaline ceramidase	0	XM_013250968	XM_013250968_1	834	LOC106086333	ATG	*	NW_013172244.1	149421	201780	-	4	201661-201780 170921-171177 163211-163348 149421-149739	CYT		32.224	8.68			ExpAA=141.69 First60=21.52 PredHel=7 Topology=o35-57i70-89o99-121i128-145o149-168i181-200o215-237i	7	50.5	23.1	26.4			0	10.1	5.4	5.1	.		XP_013106422.1	alkaline ceramidase - 7 predicted membrane helices	met/lipd membrane	NR-LIGHT	0	101.4			alkaline ceramidase	1E-146	gi|557782563	88	95	101
XP_013114527.1	M	862	uncharacterized protein LOC106092265	0	XM_013259073	XM_013259073_1	2589	LOC106092265	ATG	*	NW_013173137.1	82731	154239	+	7	82731-83820 135895-136646 138691-138768 146170-146302 149333-149714 153775-153872 154184-154239	CYT		94.612	9.52			ExpAA=0.79 First60=0.00 PredHel=0 Topology=o	0												XP_013114527.1	Unknown product	uk						defective proboscis extension response 3, isoform B	6E-096	gi|281360540	50	63	76
XP_013112001.1	M	239	elongation of very long chain fatty acids protein 1-like	0	XM_013256547	XM_013256547_1	720	LOC106090378	ATG	*	NW_013172715.1	301873	302855	-	3	302565-302855 302340-302445 301873-302195	CYT		28.661	9.6			ExpAA=105.85 First60=23.37 PredHel=5 Topology=o31-53i109-126o136-158i178-195o200-222i	5	41.8	19.2	38.9			0	10.9	2.5	2.9	.		XP_013112001.1	elongation of very long chain fatty acids protein AAEL008004-like - 5 predicted membrane helices	met/lipd membrane	NR-LIGHT	3e-73	86.5			elongation of very long chain fatty acids protein AAEL008004-like	3E-073	gi|755889461	55	74	87
XP_013098964.1	M	409	argininosuccinate synthase	2	XM_013243510	XM_013243510_1	1230	LOC106081504	ATG	*	NW_013171964.1	638174	643928	-	3	643515-643928 638751-639233 638174-638506	CYT		46.457	5.84			ExpAA=0.01 First60=0.00 PredHel=0 Topology=o	0						2	8.6	6.1	4.2	.		XP_013098964.1	Argininosuccinate synthase	met/aa	KOG	0	97.8			argininosuccinate synthase-like	0.0	gi|755901399	90	94	100
XP_013112195.1	M	264	fat body protein 2	1	XM_013256741	XM_013256741_1	795	LOC106090516	ATG	*	NW_013171887.1	238232	239173	+	3	238232-238327 238397-238798 238877-239173	CYT		29.082	5.81			ExpAA=1.43 First60=0.09 PredHel=0 Topology=o	0						0	11	9.5	2.3	.		XP_013112195.1	photoreceptor dehydrogenase isoform C	st	NR-LIGHT	0	99.2			alcohol dehydrogenase 1	1E-127	gi|557757809	86	95	99
XP_013099551.1	M	726	nicastrin	2	XM_013244097	XM_013244097_1	2181	LOC106081860	ATG	*	NW_013171977.1	768017	801450	-	7	801372-801450 800991-801086 800197-800928 772248-773067 768491-768702 768211-768427 768017-768041	SIG	29-30	82.62	6.31	79.314	6.33	ExpAA=36.34 First60=12.53 PredHel=1 Topology=o680-702i	1	3	93.7	3.3		24	1	16.5	4.4	5	.		XP_013099551.1	Transmembrane glycoprotein nicastrin - signalP detected	st	KOG	0	115			nicastrin, isoform E	0.0	gi|442620973	53	71	102
XP_013103361.1	M	660	triple functional domain protein-like isoform X2	0	XM_013247907	XM_013247907_1	1983	LOC106084320	ATG	*	NW_013172095.1	26662	41597	-	9	41386-41597 41200-41283 40949-41140 35306-35398 34907-35225 34762-34848 28014-28118 27800-27946 26662-27405	CYT		76.916	5.77			ExpAA=0.00 First60=0.00 PredHel=0 Topology=o	0						2	13.5	4.1	3.3	.		XP_013103361.1	Guanine nucleotide exchange factor for Rho and Rac GTPases - probable fragment	st	KOG	3e-32	52.6			pleckstrin homology domain-containing family G member 4B-like	4E-070	gi|755891708	45	67	80
XP_013103360.1	M	661	kalirin-like isoform X1	0	XM_013247906	XM_013247906_1	1986	LOC106084320	ATG	*	NW_013172095.1	26662	41597	-	9	41386-41597 41200-41283 40949-41140 35306-35398 34907-35228 34762-34848 28014-28118 27800-27946 26662-27405	CYT		76.984	5.78			ExpAA=0.00 First60=0.00 PredHel=0 Topology=o	0						2	13.6	4.1	3.3	.		XP_013103360.1	Guanine nucleotide exchange factor for Rho and Rac GTPases - probable fragment	st	KOG	1e-32	59.3			pleckstrin homology domain-containing family G member 4B-like	4E-070	gi|755891708	45	67	80
XP_013104496.1	M	817	myeloid zinc finger 1 isoform X1	1	XM_013249042	XM_013249042_1	2454	LOC106085041	ATG	*	NW_013172143.1	318516	330396	-	6	329950-330396 324950-325844 324085-324270 323737-324023 323546-323650 318516-319049	CYT		88.548	9.03			ExpAA=0.09 First60=0.07 PredHel=0 Topology=o	0						0	9.7	10.2	8.6	.		XP_013104496.1	endothelial zinc finger protein induced by tumor necrosis factor alpha isoform X1	imm	NR-LIGHT	0	101.2			endothelial zinc finger protein induced by tumor necrosis factor alpha isoform	0.0	gi|755861729	91	92	101
XP_013104497.1	M	817	myeloid zinc finger 1 isoform X1	1	XM_013249043	XM_013249043_1	2454	LOC106085041	ATG	*	NW_013172143.1	318516	330396	-	6	329950-330396 324950-325844 324085-324270 323737-324023 323546-323650 318516-319049	CYT		88.484	9.03			ExpAA=0.09 First60=0.07 PredHel=0 Topology=o	0						0	9.7	10.2	8.6	.		XP_013104497.1	endothelial zinc finger protein induced by tumor necrosis factor alpha isoform X1	imm	NR-LIGHT	0	101.2			endothelial zinc finger protein induced by tumor necrosis factor alpha isoform	0.0	gi|755861729	91	92	101
XP_013110943.1	M	619	maltase A3-like	4	XM_013255489	XM_013255489_1	1860	LOC106089598	ATG	*	NW_013172586.1	125534	138812	+	5	125534-125753 125812-126725 133611-134062 138481-138624 138683-138812	SIG	17-18	71.712	5.39	69.817	5.34	ExpAA=12.86 First60=12.82 PredHel=0 Topology=o	0						0	11.1	6.1	5.5	.		XP_013110943.1	Alpha-amylase - signalP detected	met/carb/secreted Alpha-amylase	KOG	0	103.4			maltase A3	0.0	gi|557752444	81	91	100
XP_013097840.1	M	1098	transcription factor hamlet isoform X2	2	XM_013242386	XM_013242386_1	3297	LOC106080816	ATG	*	NW_013171931.1	903689	963531	+	8	903689-903716 915266-915726 926287-926427 926500-926659 943831-943984 948444-948600 959630-960655 962362-963531	CYT		122.863	6.36			ExpAA=0.00 First60=0.00 PredHel=0 Topology=o	0						13	15.8	5.5	7.7	0.3	1 | 437 NLCRHKR|MH 0.624 *ProP* |	XP_013097840.1	Transcription factor hamlet - 13 OH-glycosylation sites - 13 NetOglyc sites	tf	SWISSP	0	104.9			transcription factor hamlet	0.0	gi|755864509	76	84	101
XP_013097839.1	M	1109	transcription factor hamlet isoform X1	2	XM_013242385	XM_013242385_1	3330	LOC106080816	ATG	*	NW_013171931.1	865459	963531	+	8	865459-865519 915266-915726 926287-926427 926500-926659 943831-943984 948444-948600 959630-960655 962362-963531	CYT		123.979	6.49			ExpAA=0.00 First60=0.00 PredHel=0 Topology=o	0						13	15.8	5.4	7.7	0.3	1 | 448 NLCRHKR|MH 0.624 *ProP* |	XP_013097839.1	Transcription factor hamlet - 13 OH-glycosylation sites - 13 NetOglyc sites	tf	SWISSP	0	104.9			transcription factor hamlet	0.0	gi|755864509	76	83	101
XP_013097851.1	M	629	sal-like protein 3	1	XM_013242397	XM_013242397_1	1890	LOC106080820	ATG	*	NW_013171931.1	1262298	1264187	+	1	1262298-1264187	CYT		69.532	9.04			ExpAA=0.11 First60=0.09 PredHel=0 Topology=o	0						22	19.1	4.5	7.6	.		XP_013097851.1	transcription factor Sp2-like - 22 OH-glycosylation sites - 22 NetOglyc sites	tf	NR-LIGHT	0	104.6			transcription factor Sp2-like	0.0	gi|557785147	76	82	105
XP_013097848.1	M	629	sal-like protein 3	1	XM_013242394	XM_013242394_1	1890	LOC106080820	ATG	*	NW_013171931.1	1262298	1264187	+	1	1262298-1264187	CYT		69.434	9.04			ExpAA=0.11 First60=0.09 PredHel=0 Topology=o	0						22	19.1	4.5	7.6	.		XP_013097848.1	transcription factor Sp2-like - 22 OH-glycosylation sites - 22 NetOglyc sites	tf	NR-LIGHT	0	104.6			transcription factor Sp2-like	0.0	gi|557785147	76	82	105
XP_013097849.1	M	629	sal-like protein 3	1	XM_013242395	XM_013242395_1	1890	LOC106080820	ATG	*	NW_013171931.1	1262298	1264187	+	1	1262298-1264187	CYT		69.369	9.04			ExpAA=0.11 First60=0.09 PredHel=0 Topology=o	0						22	19.1	4.5	7.6	.		XP_013097849.1	transcription factor Sp2-like - 22 OH-glycosylation sites - 22 NetOglyc sites	tf	NR-LIGHT	0	104.6			transcription factor Sp2-like	0.0	gi|557785147	76	82	105
XP_013114576.1	M	866	solute carrier organic anion transporter family member	2	XM_013259122	XM_013259122_1	2601	LOC106092296	ATG	*	NW_013173145.1	83062	96394	-	5	95335-96394 94805-95278 91838-92201 91138-91152 83062-83231	BL	285-286	94.22	6.43	62.961	6.44	ExpAA=264.84 First60=0.00 PredHel=12 Topology=i203-225o240-262i269-291o369-391i416-438o453-475i525-547o562-584i596-618o722-744i765-787o807-829i	12	30.5	28.5	41									XP_013114576.1	Organic anion transporter - 12 predicted membrane helices	tr membrane	KOG	0	102.8			solute carrier organic anion transporter family member 3A1	0.0	gi|557767445	80	87	101
XP_013117654.1	M	658	neprilysin-2-like	2	XM_013262200	XM_013262200_1	1977	LOC106094956	ATG	*	NW_013175018.1	6032	8008	+	1	6032-8008	SIG	18-19	76.903	5.87	74.934	5.93	ExpAA=0.87 First60=0.86 PredHel=0 Topology=o	0						0	10.3	4	3.5	.		XP_013117654.1	M13 family peptidase - signalP detected	met/aa/secreted M13	KOG	1e-79	94.9	SG1_stringent_pattern |		neprilysin-2-like	0.0	gi|557779678	69	84	96
XP_013112295.1	M	567	zinc finger protein 615 isoform X3	0	XM_013256841	XM_013256841_1	1704	LOC106090599	ATG	*	NW_013172756.1	92801	99353	-	4	99087-99353 98521-99008 98272-98459 92801-93561	CYT		63.906	8.68			ExpAA=0.02 First60=0.00 PredHel=0 Topology=o	0						1	18.5	5.1	4.2	.		XP_013112295.1	C2H2-type Zn-finger protein	tm	KOG	4e-69	100.7			zinc finger and SCAN domain-containing protein 26 isoform X1	0.0	gi|557773141	62	70	104
XP_013112293.1	M	593	zinc finger protein 615 isoform X1	0	XM_013256839	XM_013256839_1	1782	LOC106090599	ATG	*	NW_013172756.1	92801	99353	-	3	98521-99353 98272-98459 92801-93561	CYT		66.838	8.37			ExpAA=0.02 First60=0.00 PredHel=0 Topology=o	0						1	18.5	4.9	4.6	.		XP_013112293.1	C2H2-type Zn-finger protein	tm	KOG	1e-69	108.2			zinc finger and SCAN domain-containing protein 26 isoform X1	0.0	gi|557773141	64	72	104
XP_013112294.1	M	588	zinc finger protein 14 isoform X2	0	XM_013256840	XM_013256840_1	1767	LOC106090599	ATG	*	NW_013172756.1	92801	99353	-	3	98521-99353 98272-98444 92801-93561	CYT		66.346	8.37			ExpAA=0.02 First60=0.00 PredHel=0 Topology=o	0						1	18.2	4.9	4.6	.		XP_013112294.1	C2H2-type Zn-finger protein	tm	KOG	6e-72	106.4			zinc finger protein 510 isoform X2	0.0	gi|557773143	64	72	104
XP_013097673.1	M	836	glutamate receptor ionotropic, kainate 2	2	XM_013242219	XM_013242219_1	2511	LOC106080716	ATG	*	NW_013171928.1	65427	85539	+	13	65427-65574 70056-70216 70286-70696 73418-73616 73680-73843 73906-74136 74305-74508 74577-74661 77461-77737 77867-78068 78132-78357 78415-78527 85450-85539	SIG	23-24	93.997	4.82	91.554	4.8	ExpAA=63.61 First60=19.28 PredHel=3 Topology=i5-27o561-583i637-659o	3	7.9	85	7.1			1	15.1	6.5	4.2	.	1 | 219 VLRRVRK|SP 0.584 *ProP* |	XP_013097673.1	Glutamate receptor ionotropic kainate 2 - signalP detected - 4 predicted membrane helices	st membrane	SWISSP	0	83.4			glutamate receptor ionotropic, kainate 2	0.0	gi|557756594	86	93	89
XP_013113239.1	M	254	trypsin-like	0	XM_013257785	XM_013257785_1	765	LOC106091308	ATG	*	NW_013172883.1	69733	70497	+	1	69733-70497	SIG	16-17	27.327	6.52	25.562	6.24	ExpAA=0.12 First60=0.01 PredHel=0 Topology=o	0						1	16.1	9.1	3.5	.		XP_013113239.1	trypsin-like - signalP detected	s/protease	NR-LIGHT	0	100			trypsin-like	1E-108	gi|557776107	74	85	100
XP_013111252.1	G	1960	teneurin-a, partial	7	XM_013255798	XM_013255798_1	5883	LOC106089806		*	NW_013172622.1	264519	312645	-	7	312569-312645 311051-311170 294338-294505 294004-294199 291174-292552 268804-268811 264519-268453	BL	20-21	221.343	7.13	219.214	6.98	ExpAA=0.17 First60=0.15 PredHel=0 Topology=o	0						1	13.4	8.1	4.6	.	3 | 1895 PNSRKRR|RR 0.607 *ProP* | 1897 SRKRRRR|SI 0.809 *ProP* | 1900 RRRRSIR|EN 0.589 *ProP* |	XP_013111252.1	Uncharacterized conserved protein (Rhs family)	uc	KOG	0	101.3	SG1_stringent_pattern |		AAEL013308-PA, partial	0.0	gi|157135459	68	81	102
XP_013117448.1	M	628	neuropeptides capa receptor	0	XM_013261994	XM_013261994_1	1887	LOC106094759	ATG	*	NW_013174676.1	11004	41705	-	6	41555-41705 22146-22236 21668-21867 21360-21527 21171-21242 11004-11111	BL	336-337	70.234	6.78	33.629	9.31	ExpAA=160.27 First60=2.39 PredHel=7 Topology=o206-228i240-262o282-304i325-347o371-393i431-453o468-490i	7	24.5	42.2	33.3			18	18.9	5.3	3.3	.		XP_013117448.1	neuropeptides capa receptor-like - 18 OH-glycosylation sites - 18 NetOglyc sites - 7 predicted membrane helices	st membrane	NR-LIGHT	0	102	OneOfEach_stringent_pattern |	OneOfEach_stringent_pattern |	neuropeptides capa receptor-like	1E-179	gi|755893493	77	88	102
XP_013115069.1	M	256	farnesol dehydrogenase-like	0	XM_013259615	XM_013259615_1	771	LOC106092704	ATG	*	NW_013173290.1	91908	96041	-	2	95448-96041 91908-92084	CYT		27.809	7.22			ExpAA=0.92 First60=0.90 PredHel=0 Topology=o	0												XP_013115069.1	Predicted dehydrogenase	detox	KOG	7e-52	91.8			dehydrogenase/reductase SDR family member 11	9E-088	gi|807029251	66	80	96
XP_013098510.1	M	685	glycerophosphocholine phosphodiesterase GPCPD1	2	XM_013243056	XM_013243056_1	2058	LOC106081229	ATG	*	NW_013171952.1	865543	867600	+	1	865543-867600	SIG	27-28	78.577	5.52	75.495	5.4	ExpAA=1.72 First60=1.61 PredHel=0 Topology=o	0						1	14	5.1	3.8	.		XP_013098510.1	Conserved secreted protein precursor	s/ucs	KOG	0	100			glycerophosphocholine phosphodiesterase GPCPD1	0.0	gi|557759616	77	91	100
XP_013101476.1	M	1080	uncharacterized protein LOC106083163	2	XM_013246022	XM_013246022_1	3243	LOC106083163	ATG	*	NW_013172034.1	232686	515400	-	7	514824-515400 310175-310407 305814-305957 280213-280386 263700-263854 258745-259024 232686-234258	CYT		123.283	8.68			ExpAA=23.33 First60=0.00 PredHel=1 Topology=o1046-1068i	1	2	96.9	1.1		12	0	14.8	5.6	5.8	0.3		XP_013101476.1	Zinc metalloproteinase nas-39 - probable fragment	pm/protease	SWISSP	1e-12	41.2			uncharacterized protein LOC101888774	0.0	gi|755879927	83	87	98
XP_013101669.1	M	350	uncharacterized protein LOC106083287	0	XM_013246215	XM_013246215_1	1053	LOC106083287	ATG	*	NW_013172041.1	944756	953859	-	4	953395-953859 945320-945466 944983-945262 944756-944916	SIG	21-22	38.477	4.69	35.979	4.58	ExpAA=6.19 First60=1.39 PredHel=0 Topology=o	0						5	15.7	5.1	6.3	.		XP_013101669.1	Trypsin - signalP detected	s/protease	PFAM	2e-17	115.9			uncharacterized protein LOC101891571	1E-111	gi|557756632	58	76	98
XP_013099358.1	M	492	ski oncogene-like isoform X2	0	XM_013243904	XM_013243904_1	1479	LOC106081733	ATG	*	NW_013171972.1	591282	1162925	+	2	591282-592646 1162812-1162925	CYT		53.269	7.8			ExpAA=0.01 First60=0.00 PredHel=0 Topology=o	0						16	15.7	6.1	8.1	.		XP_013099358.1	Unknown product - 16 OH-glycosylation sites	uk						homeobox protein cut-like	0.0	gi|557753182	74	81	27
XP_013099360.1	M	477	ski oncogene-like isoform X4	0	XM_013243906	XM_013243906_1	1434	LOC106081733	ATG	*	NW_013171972.1	591282	1092969	+	2	591282-592646 1092901-1092969	CYT		51.393	6.52			ExpAA=3.18 First60=0.01 PredHel=0 Topology=o	0						15	15.9	5.9	8.2	.		XP_013099360.1	Unknown product - 15 OH-glycosylation sites	uk						homeobox protein cut-like	0.0	gi|557753182	74	81	27
XP_013099361.1	M	474	ski oncogene-like isoform X5	0	XM_013243907	XM_013243907_1	1425	LOC106081733	ATG	*	NW_013171972.1	591282	1112679	+	2	591282-592646 1112620-1112679	CYT		51.283	6.62			ExpAA=0.01 First60=0.00 PredHel=0 Topology=o	0						15	16	5.9	8	.		XP_013099361.1	transforming protein ski - 15 OH-glycosylation sites - 15 NetOglyc sites	uk						homeobox protein cut-like	0.0	gi|557753182	74	81	27
XP_013099366.1	M	461	ski oncogene-like isoform X10	0	XM_013243912	XM_013243912_1	1386	LOC106081733	ATG	*	NW_013171972.1	591282	1041454	+	2	591282-592646 1041434-1041454	CYT		49.607	6.49			ExpAA=0.01 First60=0.00 PredHel=0 Topology=o	0						15	16.1	6.1	8.2	.		XP_013099366.1	Unknown product - 15 OH-glycosylation sites	uk						homeobox protein cut-like	0.0	gi|557753182	74	81	27
XP_013099362.1	M	468	ski oncogene-like isoform X6	0	XM_013243908	XM_013243908_1	1407	LOC106081733	ATG	*	NW_013171972.1	591282	619605	+	2	591282-592646 619564-619605	CYT		50.475	6.62			ExpAA=0.01 First60=0.00 PredHel=0 Topology=o	0						15	16	6	8.1	.		XP_013099362.1	Unknown product - 15 OH-glycosylation sites	uk						homeobox protein cut-like	0.0	gi|557753182	74	81	27
XP_013099365.1	M	462	ski oncogene-like isoform X9	0	XM_013243911	XM_013243911_1	1389	LOC106081733	ATG	*	NW_013171972.1	591282	805428	+	2	591282-592646 805405-805428	CYT		49.715	6.52			ExpAA=0.01 First60=0.00 PredHel=0 Topology=o	0						15	16	6.1	8.2	.		XP_013099365.1	Unknown product - 15 OH-glycosylation sites	uk						homeobox protein cut-like	0.0	gi|557753182	74	81	27
XP_013099364.1	M	464	ski oncogene-like isoform X8	0	XM_013243910	XM_013243910_1	1395	LOC106081733	ATG	*	NW_013171972.1	591282	955513	+	2	591282-592646 955484-955513	CYT		50.006	6.49			ExpAA=0.01 First60=0.00 PredHel=0 Topology=o	0						15	15.7	6	8.2	.		XP_013099364.1	Unknown product - 15 OH-glycosylation sites	uk						homeobox protein cut-like	0.0	gi|557753182	74	81	27
XP_013099363.1	M	465	ski oncogene-like isoform X7	0	XM_013243909	XM_013243909_1	1398	LOC106081733	ATG	*	NW_013171972.1	591282	912669	+	2	591282-592646 912637-912669	CYT		50.165	6.8			ExpAA=0.01 First60=0.00 PredHel=0 Topology=o	0						15	15.7	6	8.2	.		XP_013099363.1	Unknown product - 15 OH-glycosylation sites	uk						homeobox protein cut-like	0.0	gi|557753182	74	81	27
XP_013099357.1	M	494	uncharacterized protein LOC106081733 isoform X1	0	XM_013243903	XM_013243903_1	1485	LOC106081733	ATG	*	NW_013171972.1	591282	988167	+	2	591282-592646 988048-988167	CYT		53.33	6.97			ExpAA=14.16 First60=0.00 PredHel=1 Topology=o456-474i	1	3.6	92.3	4		20	15	16	5.7	7.9	.		XP_013099357.1	Unknown product - 15 OH-glycosylation sites	uk						homeobox protein cut-like	0.0	gi|557753182	74	81	27
XP_013099359.1	M	481	ski oncogene-like isoform X3	0	XM_013243905	XM_013243905_1	1446	LOC106081733	ATG	*	NW_013171972.1	591282	762862	+	2	591282-592646 762782-762862	CYT		52.021	6.65			ExpAA=0.01 First60=0.00 PredHel=0 Topology=o	0						15	15.2	6.2	8.3	.		XP_013099359.1	Unknown product - 15 OH-glycosylation sites	uk						homeobox protein cut-like	0.0	gi|557753182	74	81	27
XP_013112409.1	M	296	syntaxin-1A	0	XM_013256955	XM_013256955_1	891	LOC106090679	ATG	*	NW_013172770.1	173552	188908	-	2	188034-188908 173552-173567	CYT		34.231	5.35			ExpAA=22.85 First60=0.00 PredHel=1 Topology=i270-292o	1	7.4	1.4	91.2	1	4	0	11.8	2.7	0.7	.		XP_013112409.1	SNARE protein Syntaxin 1 - 2 predicted membrane helices	pe membrane	KOG	0	100			syntaxin-1A	1E-161	gi|755854165	99	100	100
XP_013115405.1	M	1736	myosin-11-like isoform X2	1	XM_013259951	XM_013259951_1	5211	LOC106092988	ATG	*	NW_013173417.1	118875	137699	-	10	137580-137699 131806-131826 126008-126190 125615-125935 122356-122544 120052-122073 119510-119931 119311-119445 119184-119241 118875-118907	CYT		201.971	5.81			ExpAA=0.00 First60=0.00 PredHel=0 Topology=o	0						0	9.7	2.8	1.2	.		XP_013115405.1	myosin-11 isoform X5	cs	NR-LIGHT	0	100			myosin-11 isoform X5	0.0	gi|755870598	95	96	100
XP_013115404.1	M	1737	myosin-11-like isoform X1	0	XM_013259950	XM_013259950_1	5214	LOC106092988	ATG	*	NW_013173417.1	113531	137699	-	10	137580-137699 131806-131826 126008-126190 125615-125935 122356-122544 120052-122073 119510-119931 119311-119445 119184-119241 113531-113566	CYT		202.16	5.86			ExpAA=0.00 First60=0.00 PredHel=0 Topology=o	0						0	9.7	2.8	1.2	.		XP_013115404.1	myosin-11 isoform X5	cs	NR-LIGHT	0	101			myosin-11 isoform X5	0.0	gi|755870598	95	96	101
XP_013115407.1	M	1730	trichohyalin-like isoform X3	0	XM_013259953	XM_013259953_1	5193	LOC106092988	ATG	*	NW_013173417.1	113531	137699	-	9	137580-137699 126008-126190 125615-125935 122356-122544 120052-122073 119510-119931 119311-119445 119184-119241 113531-113566	CYT		201.144	5.86			ExpAA=0.00 First60=0.00 PredHel=0 Topology=o	0						0	9.7	2.8	1.2	.		XP_013115407.1	myosin-11 isoform X5	cs	NR-LIGHT	0	100.6			myosin-11 isoform X5	0.0	gi|755870598	96	97	101
XP_013111259.1	M	647	endothelin-converting enzyme 1-like	0	XM_013255805	XM_013255805_1	1944	LOC106089812	ATG	*	NW_013172623.1	160283	162226	-	1	160283-162226	SIG	22-23	75.483	6.34	73.063	6.34	ExpAA=1.73 First60=1.60 PredHel=0 Topology=o	0						0	10.4	3.7	4	.		XP_013111259.1	M13 family peptidase - signalP detected	met/aa/secreted M13	KOG	2e-40	99.7			endothelin-converting enzyme 2-like	1E-177	gi|557767310	50	69	94
XP_013105780.1	M	89	venom peptide MmKTx1-like	0	XM_013250326	XM_013250326_1	270	LOC106085878	ATG	*	NW_013171879.1	260682	263504	-	3	263450-263504 263274-263388 260682-260781	SIG	19-20	9.965	8.65	7.787	8.2	ExpAA=0.77 First60=0.77 PredHel=0 Topology=o	0						1	14.6	4.5	6.7	.		XP_013105780.1	Conserved secreted protein precursor	s/ucs	SWISSP	5e-49				venom peptide Pc-like	4E-023	gi|755850654	57	70	99
XP_013106068.1	M	64	sarcotoxin-1C-like	0	XM_013250614	XM_013250614_1	195	LOC106086086	ATG	*	NW_013172228.1	435548	435813	-	2	435715-435813 435548-435643	SIG	23-24	6.731	10.29	4.349	10.66	ExpAA=21.51 First60=21.51 PredHel=1 Topology=o4-26i	1	34.4	6.3	59.4		38	0	4.7	12.5	.	.		XP_013106068.1	sarcotoxin-1C-like - signalP detected	s/toxin	REFSEQ-INVERTEBRATE	4e-28	100			cecropin-A2-like	3E-023	gi|557759952	84	90	100
XP_013110319.1	M	115	uncharacterized protein LOC106089101	1	XM_013254865	XM_013254865_1	348	LOC106089101	ATG	*	NW_013172522.1	190635	191074	-	2	190907-191074 190635-190814	SIG	19-20	12.768	9.89	10.714	9.78	ExpAA=2.57 First60=2.57 PredHel=0 Topology=o	0						0	18.3	8.7	2.6	.		XP_013110319.1	probable salivary secreted peptide - signalP detected	s/	DIPTERA	2e-25	100			uncharacterized protein LOC101891229	4E-015	gi|557768218	35	60	96
XP_013119187.1	M	684	glycerophosphocholine phosphodiesterase GPCPD1	1	XM_013263733	XM_013263733_1	2055	LOC106096143	ATG	*	NW_013171914.1	795771	798096	+	2	795771-795877 796149-798096	SIG	21-22	79.024	8.41	76.693	8.07	ExpAA=1.56 First60=0.37 PredHel=0 Topology=o	0						0	11.8	6.4	4.5	.	1 | 638 LPQRLKR|FP 0.607 *ProP* |	XP_013119187.1	Conserved secreted protein precursor	s/ucs	SWISSP	0				glycerophosphocholine phosphodiesterase GPCPD1	0.0	gi|557755068	67	82	100
XP_013101406.1	M	209	glutathione S-transferase 2-like	1	XM_013245952	XM_013245952_1	630	LOC106083105	ATG	*	NW_013172032.1	965580	966209	+	1	965580-966209	CYT		24.472	4.51			ExpAA=0.14 First60=0.00 PredHel=0 Topology=o	0						0	7.2	3.8	6.7	.		XP_013101406.1	glutathione S-transferase 2-like	detox	REFSEQ-INVERTEBRATE	0	100			glutathione S-transferase 2	5E-080	gi|822092817	66	80	100
XP_013101407.1	M	209	glutathione S-transferase 2-like	1	XM_013245953	XM_013245953_1	630	LOC106083105	ATG	*	NW_013172032.1	965580	966209	+	1	965580-966209	CYT		24.323	4.51			ExpAA=0.14 First60=0.00 PredHel=0 Topology=o	0						0	7.2	3.8	6.7	.		XP_013101407.1	glutathione S-transferase 2-like	detox	REFSEQ-INVERTEBRATE	0	100			glutathione S-transferase 2	5E-080	gi|822092817	66	80	100
XP_013101408.1	M	209	glutathione S-transferase 2-like	1	XM_013245954	XM_013245954_1	630	LOC106083105	ATG	*	NW_013172032.1	965580	966209	+	1	965580-966209	CYT		24.323	4.51			ExpAA=0.14 First60=0.00 PredHel=0 Topology=o	0						0	7.2	3.8	6.7	.		XP_013101408.1	glutathione S-transferase 2-like	detox	REFSEQ-INVERTEBRATE	0	100			glutathione S-transferase 2	5E-080	gi|822092817	66	80	100
XP_013101409.1	M	209	glutathione S-transferase 2-like	1	XM_013245955	XM_013245955_1	630	LOC106083105	ATG	*	NW_013172032.1	965580	966209	+	1	965580-966209	CYT		24.323	4.51			ExpAA=0.14 First60=0.00 PredHel=0 Topology=o	0						0	7.2	3.8	6.7	.		XP_013101409.1	glutathione S-transferase 2-like	detox	REFSEQ-INVERTEBRATE	0	100			glutathione S-transferase 2	5E-080	gi|822092817	66	80	100
XP_013117180.1	M	187	calcyphosin-like protein, partial	0	XM_013261726	XM_013261726_1	562	LOC106094502	ATG	*	NW_013174312.1	8618	26539	+	5	8618-8635 25684-25832 25931-26050 26133-26190 26323-26539	CYT		21.026	4.36			ExpAA=0.02 First60=0.02 PredHel=0 Topology=o	0						0	10.7	9.1	2.1	.		XP_013117180.1	Ca2+/calmodulin-dependent protein kinase EF-Hand protein superfamily - probable fragment	st	KOG	2e-15	39.5			calcyphosin-like protein, partial	6E-090	gi|557772240	88	96	85
XP_013116182.1	M	78	DNA repair protein SWI5 homolog	0	XM_013260728	XM_013260728_1	237	LOC106093625	ATG	*	NW_013173693.1	21888	22124	-	1	21888-22124	CYT		8.885	5.54			ExpAA=0.03 First60=0.02 PredHel=0 Topology=o	0						0	9	1.3	1.3	.		XP_013116182.1	DNA repair protein SWI5 homolog	nr	DIPTERA	7e-38	100			uncharacterized protein LOC101888128	2E-018	gi|557765560	56	81	77
XP_013118207.1	M	141	general odorant-binding protein 56h-like	0	XM_013262753	XM_013262753_1	426	LOC106095523	ATG	*	NW_013181350.1	709	1198	+	2	709-765 830-1198	SIG	20-21	15.546	8.68	13.356	8.21	ExpAA=5.38 First60=5.38 PredHel=0 Topology=o	0						0	9.2	5	1.4	.		XP_013118207.1	general odorant-binding protein 56h-like - signalP detected OBP	s/OBP	DIPTERA	9e-76	100			uncharacterized protein LOC101891293	1E-033	gi|557771140	46	67	100
XP_013109922.1	M	183	peptidoglycan-recognition protein SC2-like	0	XM_013254468	XM_013254468_1	552	LOC106088788	ATG	*	NW_013172483.1	50425	51048	+	2	50425-50461 50534-51048	SIG	19-20	19.869	9.2	17.936	9.17	ExpAA=18.91 First60=18.50 PredHel=1 Topology=o4-23i	1	10.4	2.2	87.4		160	0	14.2	12	1.1	.		XP_013109922.1	peptidoglycan recognition protein SC3 - signalP detected	imm/secreted peptidoglycan	DIPTERA	1e-97	100			peptidoglycan-recognition protein SC2-like precursor	3E-097	gi|564473372	91	95	100
XP_013097596.1	M	183	peptidoglycan-recognition protein SC2-like	0	XM_013242142	XM_013242142_1	552	LOC106080682	ATG	*	NW_013171926.1	1503737	1504346	-	2	1504310-1504346 1503737-1504251	SIG	19-20	19.934	9.2	17.936	9.17	ExpAA=19.64 First60=19.22 PredHel=1 Topology=o4-23i	1	10.4	2.2	87.4		160	0	14.8	12	1.1	.		XP_013097596.1	peptidoglycan recognition protein SC3 - signalP detected	imm/secreted peptidoglycan	DIPTERA	1e-96	100			peptidoglycan-recognition protein SC2-like precursor	3E-096	gi|564473372	90	93	100
XP_013116490.1	M	112	cuticle protein 38-like	0	XM_013261036	XM_013261036_1	339	LOC106093871	ATG	*	NW_013173831.1	78372	78885	+	2	78372-78383 78559-78885	SIG	18-19	11.187	9.04	9.175	8.9	ExpAA=84.84 First60=43.61 PredHel=4 Topology=i7-29o34-56i63-85o89-111i	4	78.6	8	13.4			6	11.6	0.9	10.7	.		XP_013116490.1	cuticle protein 38-like - signalP detected - 4 predicted membrane helices	extmat membrane	DIPTERA	2e-56	100			cuticle protein 38-like	6E-039	gi|755883367	81	88	100
XP_013116304.1	M	329	cytochrome P450 4d8-like	1	XM_013260850	XM_013260850_1	990	LOC106093719	ATG	*	NW_013173751.1	41731	65982	+	3	41731-41792 64930-65501 65627-65982	CYT		37.687	8.5			ExpAA=0.43 First60=0.03 PredHel=0 Topology=o	0						0	14	4.9	4.6	.		XP_013116304.1	cytochrome P450 4d8-like - probable fragment	detox/ox	NR-LIGHT	0	64			cytochrome P450 4d8-like	1E-118	gi|557761803	64	81	64
XP_013104566.1	M	406	von Willebrand factor D and EGF domain-containing	0	XM_013249112	XM_013249112_1	1221	LOC106085080	ATG	*	NW_013172146.1	338751	340195	-	4	340008-340195 339370-339945 339061-339258 338751-339009	BL	24-25	45.801	5.81	42.997	5.63	ExpAA=0.28 First60=0.28 PredHel=0 Topology=o	0						0	8.9	9.1	5.7	.		XP_013104566.1	cell death abnormality protein 1	st/apoptosis	NR-LIGHT	0	95	Tick_RGD_peptide_cys_framework |	Tick_RGD_peptide_cys_framework |	nimrod B1, isoform A	1E-122	gi|28574162	51	65	94
XP_013112781.1	M	123	uncharacterized protein LOC106090958	0	XM_013257327	XM_013257327_1	372	LOC106090958	ATG	*	NW_013172824.1	95076	129280	+	3	95076-95126 128887-128959 129033-129280	BL/ANC		13.098	9.87			ExpAA=29.67 First60=18.91 PredHel=1 Topology=i34-52o	1	14.6	57.7	27.6		71	0	8.9	8.9	1.6	.		XP_013112781.1	Unknown product - 2 predicted membrane helices	uk membrane						sigmaC protein	2.6	gi|108948270	36	52	26
XP_013117902.1	M	237	uncharacterized protein LOC106095203	0	XM_013262448	XM_013262448_1	714	LOC106095203	ATG	*	NW_013176052.1	14539	15338	-	2	14984-15338 14539-14897	CYT		23.004	5.72			ExpAA=0.03 First60=0.00 PredHel=0 Topology=o	0						5	13.9	21.9	2.5	.		XP_013117902.1	Unknown product	uk						hypothetical protein NEUTE2DRAFT_132362	6E-009	gi|350286434	28	33	55
XP_013105988.1	M	242	ryncolin-4-like	0	XM_013250534	XM_013250534_1	729	LOC106086030	ATG	*	NW_013172224.1	382174	383190	+	4	382174-382194 382385-382477 382549-382977 383046-383190	CYT		28.275	8.58			ExpAA=0.00 First60=0.00 PredHel=0 Topology=o	0						0	14	6.2	2.5	.		XP_013105988.1	ficolin-2-like	imm	DIPTERA	1e-78	98.7			ficolin-2-like	6E-065	gi|557780760	52	71	71
XP_013106765.1	I	159	uncharacterized protein LOC106086580, partial	0	XM_013251311	XM_013251311_1	480	LOC106086580		*	NW_013172267.1	10106	15293	+	2	10106-10423 15132-15293	CYT		18.256	5.76			ExpAA=0.01 First60=0.00 PredHel=0 Topology=o	0						1	15.1	3.1	5	.		XP_013106765.1	Unknown product	uk						uncharacterized protein Dmel_CG33644	5E-013	gi|78706908	27	48	97
XP_013114336.1	M	511	cytochrome P450 6g1-like isoform X1	4	XM_013258882	XM_013258882_1	1536	LOC106092118	ATG	*	NW_013173094.1	115641	123848	+	2	115641-116888 123561-123848	CYT		59.146	8.75			ExpAA=34.66 First60=18.96 PredHel=2 Topology=o4-21i222-244o	2	7.6	53	39.3		267							XP_013114336.1	cytochrome P450 6g1-like - 3 predicted membrane helices	detox/ox membrane	NR-LIGHT	0	98.4			cytochrome P450 6g1-like	1E-168	gi|557781729	55	76	98
XP_013112462.1	M	170	lectin subunit alpha-like	0	XM_013257008	XM_013257008_1	513	LOC106090725	ATG	*	NW_013172777.1	3016	3793	+	3	3016-3144 3216-3327 3522-3793	SIG	24-25	19.636	6.51	16.982	6.58	ExpAA=21.67 First60=21.66 PredHel=1 Topology=i5-27o	1	12.9	84.1	2.9		143	0	8.2	8.8	1.8	.		XP_013112462.1	lectin subunit alpha-like - signalP detected	imm/secreted lectin	REFSEQ-INVERTEBRATE	0	100			lectin subunit alpha-like	5E-049	gi|557774212	57	74	53
XP_013103170.1	M	508	LOW QUALITY PROTEIN: probable cytochrome P450 4d14	0	XM_013247716	XM_013247716_1	1527	LOC106084187	ATG	*	NW_013172087.1	416882	418653	-	6	418491-418653 418335-418432 417975-418333 417719-417915 417290-417661 416882-417219	CYT		58.236	9.1			ExpAA=8.59 First60=5.56 PredHel=0 Topology=o	0						0	10.2	5.1	4.9	.		XP_013103170.1	probable cytochrome P450 4d14	detox/ox	NR-LIGHT	0	100.5			probable cytochrome P450 4d14	0.0	gi|755856727	75	88	101
XP_013110106.1	M	193	uncharacterized protein LOC106088938	2	XM_013254652	XM_013254652_1	582	LOC106088938	ATG	*	NW_013172505.1	302128	308345	-	4	308286-308345 308165-308212 302548-302664 302128-302484	SIG	24-25	21.673	6.7	18.792	5.9	ExpAA=1.31 First60=0.82 PredHel=0 Topology=o	0						2	11.9	4.7	6.2	.		XP_013110106.1	Odorant-binding protein 47b - signalP detected OBP	s/OBP	NR-LIGHT	8e-51	87.4			uncharacterized protein LOC101898675	2E-088	gi|557774545	79	88	99
XP_013115946.1	M	516	uncharacterized protein LOC106093442	0	XM_013260492	XM_013260492_1	1551	LOC106093442	ATG	*	NW_013173619.1	104622	116463	+	6	104622-104980 105048-105293 105350-105459 105524-105664 115705-115911 115976-116463	BL/ANC		58.068	6.71			ExpAA=236.58 First60=9.91 PredHel=11 Topology=i53-75o79-101i134-156o176-198i205-227o242-264i276-298o318-340i361-378o383-405i473-495o	11	45.9	16.5	37.6			0	14	4.8	5.4	.		XP_013115946.1	Amino acid transporters - 12 predicted membrane helices	tr membrane	KOG	8e-53	85.3			uncharacterized protein LOC101890342	0.0	gi|557778759	85	93	100
XP_013115595.1	M	256	3-oxoacyl-	0	XM_013260141	XM_013260141_1	771	LOC106093139	ATG	*	NW_013173480.1	25260	26030	-	1	25260-26030	BL/SIG		27.278	8.47			ExpAA=0.51 First60=0.36 PredHel=0 Topology=o	0						0	13.7	8.6	2	.		XP_013115595.1	DNA8-8B_Mad_frame5_44-296	te	REPBASE-RPS	6e-45	78.1			tropinone reductase 2	1E-120	gi|557768458	85	92	100
XP_013118890.1	M	237	protein twisted gastrulation	0	XM_013263436	XM_013263436_1	714	LOC106095969	ATG	*	NW_013171908.1	885656	886476	-	2	885988-886476 885656-885880	CYT		26.534	4.09			ExpAA=0.04 First60=0.00 PredHel=0 Topology=o	0						0	12.2	7.2	3.4	.		XP_013118890.1	protein twisted gastrulation	st	REFSEQ-INVERTEBRATE	0	100			protein twisted gastrulation	1E-126	gi|755858436	83	92	90
XP_013097456.1	M	253	trypsin alpha-3-like	0	XM_013242002	XM_013242002_1	762	LOC106080583	ATG	*	NW_013171924.1	1350714	1351475	+	1	1350714-1351475	SIG	20-21	26.26	9.34	24.032	9.39	ExpAA=6.74 First60=5.30 PredHel=0 Topology=o	0						0	20.2	11.5	4	.		XP_013097456.1	vitellin-degrading protease-like - signalP detected	s/protease	NR-LIGHT	1e-72	100			vitellin-degrading protease-like	1E-072	gi|557784684	53	68	100
XP_013099138.1	M	254	protein takeout	1	XM_013243684	XM_013243684_1	765	LOC106081604	ATG	*	NW_013171967.1	92962	101262	+	4	92962-93052 100402-100491 100614-100764 100830-101262	SIG	27-28	29.466	8.81	26.405	8.66	ExpAA=0.42 First60=0.42 PredHel=0 Topology=o	0						0	9.4	4.3	4.7	.		XP_013099138.1	Haemolymph juvenile hormone binding protein - signalP detected	s/	PFAM	9e-76	97.1			protein takeout	1E-117	gi|557772298	80	89	100
XP_013117178.1	M	264	circadian clock-controlled protein-like	1	XM_013261724	XM_013261724_1	795	LOC106094499	ATG	*	NW_013174310.1	17217	28323	-	5	28239-28323 28081-28173 18369-18519 18176-18309 17217-17548	SIG	26-27	29.614	6.32	26.818	5.68	ExpAA=0.33 First60=0.19 PredHel=0 Topology=o	0						0	11.7	5.3	4.2	.		XP_013117178.1	Haemolymph juvenile hormone binding protein - signalP detected	s/	PFAM	4e-43	93			circadian clock-controlled protein-like	2E-068	gi|755878641	51	70	92
XP_013100549.1	M	411	gustatory receptor 10a	0	XM_013245095	XM_013245095_1	1236	LOC106082529	ATG	*	NW_013172009.1	913138	916900	-	2	915827-916900 913138-913299	CYT		49.516	9.4			ExpAA=166.29 First60=35.68 PredHel=8 Topology=o15-34i46-68o88-110i146-168o183-205i274-296o306-328i384-403o	8	41.4	16.5	42.1			0	12.2	2.9	1	.		XP_013100549.1	gustatory receptor 10a - 9 predicted membrane helices	st membrane	REFSEQ-INVERTEBRATE	0	100			gustatory receptor 10a, partial	1E-161	gi|557757504	68	82	99
XP_013114869.1	M	280	uncharacterized protein LOC106092536	1	XM_013259415	XM_013259415_1	843	LOC106092536	ATG	*	NW_013173223.1	66800	67783	-	3	67410-67783 67046-67326 66800-66987	CYT		33.053	5.08			ExpAA=0.00 First60=0.00 PredHel=0 Topology=o	0												XP_013114869.1	Juvenile hormone acid O-methyltransferase	st	SWISSP	8e-54	94.6			uncharacterized protein LOC101890701	4E-098	gi|557759638	58	80	98
XP_013104816.1	M	362	adenosine kinase-like	1	XM_013249362	XM_013249362_1	1089	LOC106085232	ATG	*	NW_013172155.1	127775	134299	-	4	134244-134299 134028-134180 128558-128710 127775-128501	CYT		40.887	6.35			ExpAA=0.16 First60=0.16 PredHel=0 Topology=o	0						0	13.8	6.1	2.8	.		XP_013104816.1	Possible pfkB family carbohydrate kinase	met/carb	KOG	4e-39	97.9			adenosine kinase-like	1E-137	gi|755852100	66	81	97
XP_013112545.1	M	519	cytochrome P450 4p1-like	1	XM_013257091	XM_013257091_1	1560	LOC106090789	ATG	*	NW_013172791.1	76507	86620	-	7	86428-86620 83149-83349 82643-82724 79652-79767 77399-77672 76804-77336 76507-76667	SIG	17-18	60.434	6.56	58.455	6.58	ExpAA=20.46 First60=19.68 PredHel=1 Topology=i2-21o	1	3.7	96	0.4		498	0	11.4	4	3.7	.		XP_013112545.1	cytochrome P450 4p1-like - signalP detected	detox/ox	NR-LIGHT	0	99.2			cytochrome P450 4p1-like	1E-170	gi|557762478	56	75	99
XP_013104678.1	M	408	antichymotrypsin-2-like	0	XM_013249224	XM_013249224_1	1227	LOC106085156	ATG	*	NW_013172152.1	142789	148717	-	4	148702-148717 147559-148484 143451-143592 142789-142931	BL	24-25	46.075	7.01	43.345	6.16	ExpAA=0.73 First60=0.64 PredHel=0 Topology=o	0						0	15.9	3.4	2.7	.		XP_013104678.1	antichymotrypsin-2-like	pm/protease	NR-LIGHT	0	87.1			antichymotrypsin-2-like	1E-122	gi|557756140	57	76	87
XP_013114337.1	M	511	cytochrome P450 6g1-like isoform X2	4	XM_013258883	XM_013258883_1	1536	LOC106092118	ATG	*	NW_013173094.1	101411	123848	+	2	101411-102658 123561-123848	CYT		59.106	8.7			ExpAA=32.58 First60=20.32 PredHel=1 Topology=i2-21o	1	3.7	95.9	0.4		490							XP_013114337.1	cytochrome P450 6g1-like	detox/ox	NR-LIGHT	0	97.6			cytochrome P450 6g1-like	1E-164	gi|557781729	55	74	98
XP_013114259.1	M	683	uncharacterized protein LOC106092054	2	XM_013258805	XM_013258805_1	2052	LOC106092054	ATG	*	NW_013173080.1	148354	247753	+	8	148354-148617 232765-233148 233254-233485 235371-235588 239550-239683 239779-239933 240000-240241 247331-247753	CYT		77.165	6.58			ExpAA=21.87 First60=0.00 PredHel=1 Topology=o636-658i	1	3.2	93.1	3.7		25							XP_013114259.1	Unknown product	uk						uncharacterized protein LOC101895827	0.0	gi|557760917	88	92	100
XP_013103323.1	M	713	uncharacterized protein LOC106084299	0	XM_013247869	XM_013247869_1	2142	LOC106084299	ATG	*	NW_013172093.1	380770	392355	-	5	391374-392355 391114-391328 382580-383311 382452-382505 380770-380928	CYT		84.854	6.06			ExpAA=38.59 First60=0.00 PredHel=2 Topology=o279-298i305-322o	2	5	94	1			0	10.1	3.5	2.2	.		XP_013103323.1	Unknown product - 3 predicted membrane helices	uk membrane						uncharacterized protein LOC101893058	1E-092	gi|557752905	48	64	72
XP_013105892.1	M	1354	trifunctional purine biosynthetic protein adenosine-3	5	XM_013250438	XM_013250438_1	4065	LOC106085952	ATG	*	NW_013172219.1	129793	150075	+	10	129793-129972 145181-145428 145491-146140 146664-146886 146963-147128 147224-147482 147557-147808 147868-148665 148726-149834 149896-150075	CYT		146.824	6.34			ExpAA=0.04 First60=0.00 PredHel=0 Topology=o	0						0	9.7	9.8	4.6	.		XP_013105892.1	5'-phosphoribosylglycinamide formyltransferase	met/carb	KOG	2e-71	98			trifunctional purine biosynthetic protein adenosine-3	0.0	gi|557776468	84	92	100
XP_013106083.1	M	343	acyl-CoA Delta(11) desaturase	1	XM_013250629	XM_013250629_1	1032	LOC106086101	ATG	*	NW_013172228.1	271607	272955	-	4	272763-272955 272574-272704 272250-272455 271607-272108	ANC		39.339	6.49			ExpAA=91.54 First60=23.00 PredHel=4 Topology=i35-57o62-84i178-200o210-232i	4	25.7	4.4	70			1	15.7	5	2.6	.		XP_013106083.1	Fatty acid desaturase - Membrane anchor detected - 4 predicted membrane helices	met/lipd membrAnchor membrane	KOG	0	98.1			acyl-CoA Delta(11) desaturase	1E-176	gi|755863969	89	94	100
XP_013100726.1	M	183	uncharacterized protein LOC106082645	0	XM_013245272	XM_013245272_1	552	LOC106082645	ATG	*	NW_013172013.1	988452	989003	+	1	988452-989003	CYT		20.865	5.16			ExpAA=0.00 First60=0.00 PredHel=0 Topology=o	0						2	10.4	5.5	4.4	.		XP_013100726.1	Adenylyl cyclase	st	CDD	4e-32	102.3			uncharacterized protein LOC101890298	3E-086	gi|557755942	90	95	97
XP_013097284.1	M	354	torso-like protein	0	XM_013241830	XM_013241830_1	1065	LOC106080437	ATG	*	NW_013171921.1	1092034	1093228	-	3	1093004-1093228 1092509-1092940 1092034-1092441	SIG	22-23	41.367	8.92	38.97	8.93	ExpAA=3.24 First60=3.17 PredHel=0 Topology=o	0						0	9.9	6.2	2.8	.		XP_013097284.1	Conserved secreted protein precursor	s/ucs	SWISSP	0				torso-like protein	0.0	gi|557752647	92	96	100
XP_013097285.1	M	354	torso-like protein	0	XM_013241831	XM_013241831_1	1065	LOC106080437	ATG	*	NW_013171921.1	1092034	1093228	-	3	1093004-1093228 1092509-1092940 1092034-1092441	SIG	22-23	41.33	8.92	38.97	8.93	ExpAA=3.24 First60=3.17 PredHel=0 Topology=o	0						0	9.9	6.2	2.8	.		XP_013097285.1	Conserved secreted protein precursor	s/ucs	SWISSP	0				torso-like protein	0.0	gi|557752647	92	96	100
XP_013115960.1	M	657	glypican-6	3	XM_013260506	XM_013260506_1	1974	LOC106093455	ATG	*	NW_013173622.1	27683	104103	+	7	27683-27845 48055-48289 77224-77380 77467-77733 95247-95758 95831-96000 103634-104103	CYT		74.004	5.33			ExpAA=20.17 First60=0.00 PredHel=1 Topology=o636-654i	1	2.7	96.8	0.5	1	3	1	13.2	7.8	3.7	.	3 | 298 TLGRSKR|SI 0.877 *ProP* | 318 QNHHVKR|SA 0.605 *ProP* | 349 IILREKR|AA 0.725 *ProP* |	XP_013115960.1	Heparin sulfate cell surface proteoglycan - probable fragment	st	KOG	2e-92	61			glypican-4	0.0	gi|557758116	84	90	86
XP_013098265.1	M	249	circadian clock-controlled protein	0	XM_013242811	XM_013242811_1	750	LOC106081089	ATG	*	NW_013171943.1	1250955	1272378	+	6	1250955-1251021 1257258-1257376 1257465-1257586 1271737-1271870 1271993-1272145 1272224-1272378	SIG	20-21	28.384	6.19	26.157	5.55	ExpAA=0.13 First60=0.11 PredHel=0 Topology=o	0						0	8.8	6.4	3.6	.		XP_013098265.1	Haemolymph juvenile hormone binding protein - signalP detected	s/	PFAM	2e-58	99.5			circadian clock-controlled protein	1E-127	gi|557757524	90	96	100
XP_013106070.1	M	64	sarcotoxin-1C-like	0	XM_013250616	XM_013250616_1	195	LOC106086087	ATG	*	NW_013172228.1	445532	445818	+	2	445532-445630 445723-445818	SIG	23-24	6.977	11.17	4.407	11.12	ExpAA=19.31 First60=19.31 PredHel=1 Topology=i7-26o	1	29.7	59.4	10.9		38	0	6.3	10.9	.	.		XP_013106070.1	sarcotoxin-1C-like - signalP detected	s/toxin	REFSEQ-INVERTEBRATE	2e-28	100			cecropin-A2-like	2E-023	gi|557759952	81	93	100
XP_013110809.1	M	82	male accessory gland serine protease inhibitor-like	0	XM_013255355	XM_013255355_1	249	LOC106089509	ATG	*	NW_013172573.1	43615	43928	+	2	43615-43681 43747-43928	SIG	19-20	9.004	5.01	6.994	4.78	ExpAA=11.73 First60=11.73 PredHel=0 Topology=o	0						0	6.1	9.8	2.4	.		XP_013110809.1	male accessory gland serine protease inhibitor-like - signalP detected	s/protinh	NR-LIGHT	1e-28	100			male accessory gland serine protease inhibitor-like	1E-028	gi|557765971	69	79	100
XP_013104613.1	M	181	uncharacterized protein LOC106085113	0	XM_013249159	XM_013249159_1	546	LOC106085113	ATG	*	NW_013172147.1	785057	785729	+	2	785057-785066 785194-785729	CYT		20.439	5.54			ExpAA=0.08 First60=0.08 PredHel=0 Topology=o	0						5	17.7	5.5	2.8	.		XP_013104613.1	Unknown product	uk						zinc finger protein 490-like	5E-004	gi|752896963	24	44	54
XP_013107362.1	M	602	probable 4-coumarate--CoA ligase 3	0	XM_013251908	XM_013251908_1	1809	LOC106087030	ATG	*	NW_013172304.1	248529	275061	+	5	248529-248825 264809-265019 273643-274185 274247-274361 274419-275061	CYT		66.872	6.81			ExpAA=0.51 First60=0.00 PredHel=0 Topology=o	0												XP_013107362.1	acyl-CoA synthetase	met/lipd	NR-LIGHT	0	100.3			probable 4-coumarate--CoA ligase 1	0.0	gi|755891306	81	89	101
XP_013105777.1	M	137	sarcocystatin-A-like	0	XM_013250323	XM_013250323_1	414	LOC106085879	ATG	*	NW_013172210.1	316222	319483	-	4	319415-319483 319317-319349 316735-316850 316222-316417	SIG	19-20	15.05	5.51	12.959	5.23	ExpAA=8.93 First60=8.93 PredHel=0 Topology=o	0						0	8	7.3	4.4	.		XP_013105777.1	sarcocystatin-A-like - signalP detected	s/protinh cystatin	DIPTERA	3e-74	100			sarcocystatin-A-like	3E-023	gi|557765155	45	61	109
XP_013108847.1	M	41	metallothionein-1	0	XM_013253393	XM_013253393_1	126	LOC106088088	ATG	*	NW_013172393.1	216612	221398	-	2	221377-221398 216612-216715	CYT		3.924	8.38			ExpAA=0.00 First60=0.00 PredHel=0 Topology=o	0						0	24.4	22	4.9	.		XP_013108847.1	metallothionein-1	detox	DIPTERA	5e-21	100			metallothionein-1-like	2E-013	gi|557771496	76	90	105
XP_013108295.1	M	264	uncharacterized protein LOC106087702	3	XM_013252841	XM_013252841_1	795	LOC106087702	ATG	*	NW_013172362.1	439660	440522	+	2	439660-439701 439770-440522	BL	23-24	30.63	8.48	28.075	8.7	ExpAA=18.12 First60=18.11 PredHel=1 Topology=i7-29o	1	8.3	89	2.7		235							XP_013108295.1	Unknown product	uk				Hyp37_stringent_pattern |		uncharacterized protein LOC101887717	9E-044	gi|557752478	40	66	88
XP_013108826.1	M	157	uncharacterized protein LOC106088072 isoform X2	0	XM_013253372	XM_013253372_1	474	LOC106088072	ATG	*	NW_013172392.1	35497	78408	+	2	35497-35575 78014-78408	SIG	26-27	17.447	6.41	14.685	6.1	ExpAA=15.00 First60=10.47 PredHel=0 Topology=o	0						0	14	5.7	1.3	.		XP_013108826.1	Conserved secreted protein precursor	s/ucs	SWISSP	3e-88				uncharacterized protein LOC101892584	1E-057	gi|755893631	66	82	95
XP_013108825.1	M	157	uncharacterized protein LOC106088072 isoform X1	0	XM_013253371	XM_013253371_1	474	LOC106088072	ATG	*	NW_013172392.1	35497	77237	+	2	35497-35575 76843-77237	SIG	29-30	17.601	6.29	14.451	5.92	ExpAA=22.21 First60=14.65 PredHel=0 Topology=o	0						0	12.1	5.7	1.3	.		XP_013108825.1	Conserved secreted protein precursor	s/ucs	SWISSP	4e-88				uncharacterized protein LOC101892584	1E-058	gi|755893631	68	80	95
XP_013109430.1	M	176	uncharacterized protein LOC106088453	0	XM_013253976	XM_013253976_1	531	LOC106088453	ATG	*	NW_013172440.1	248186	248858	+	3	248186-248224 248295-248486 248559-248858	SIG	17-18	20.018	5.28	18.294	5.19	ExpAA=0.13 First60=0.13 PredHel=0 Topology=o	0						0	11.9	3.4	1.7	.	1 | 21 ASARVAR|EA 0.567 *ProP* |	XP_013109430.1	hypothetical secreted protein precursor	s/uk	SWISSP	1000	15.7			uncharacterized protein LOC101896328	8E-054	gi|557756014	59	79	98
XP_013105462.1	M	470	box A-binding factor	0	XM_013250008	XM_013250008_1	1413	LOC106085674	ATG	*	NW_013172192.1	63496	374833	-	2	373760-374833 63496-63604	CYT		49.419	9.06			ExpAA=0.19 First60=0.00 PredHel=0 Topology=o	0						22	26.4	7.7	4.7	.		XP_013105462.1	alpha-protein kinase 1-like - 23 OH-glycosylation sites - 23 NetOglyc sites	st	NR-LIGHT	0	111.2			myb-like protein Q	1E-123	gi|755851964	63	70	55
XP_013105463.1	M	470	box A-binding factor	0	XM_013250009	XM_013250009_1	1413	LOC106085674	ATG	*	NW_013172192.1	63496	374833	-	2	373760-374833 63496-63604	CYT		49.436	9.06			ExpAA=0.19 First60=0.00 PredHel=0 Topology=o	0						22	26.4	7.7	4.7	.		XP_013105463.1	alpha-protein kinase 1-like - 23 OH-glycosylation sites - 23 NetOglyc sites	st	NR-LIGHT	0	111.2			myb-like protein Q	1E-123	gi|755851964	63	70	55
XP_013104442.1	M	217	glutamate receptor ionotropic, kainate 2-like	0	XM_013248988	XM_013248988_1	654	LOC106084996	ATG	*	NW_013172139.1	5289	21640	+	4	5289-5484 9017-9132 15120-15266 21446-21640	CYT		24.385	8.8			ExpAA=22.31 First60=0.00 PredHel=1 Topology=o121-143i	1	10.1	55.8	34.1		74	6	15.7	6.9	2.8	.		XP_013104442.1	glutamate receptor ionotropic kainate 2-like	st	REFSEQ-INVERTEBRATE	0	100			glutamate receptor ionotropic, kainate 2	1E-106	gi|755871550	74	78	29
XP_013118518.1	M	369	protein pangolin, isoforms A/H/I/S-like isoform X1	1	XM_013263064	XM_013263064_1	1110	LOC106095738	ATG	*	NW_013171901.1	272623	303070	+	2	272623-272695 302034-303070	CYT		41.962	8.81			ExpAA=0.24 First60=0.00 PredHel=0 Topology=o	0						2	15.7	3.8	8.7	.		XP_013118518.1	Transcription factor TCF-4 - probable fragment	tf	KOG	8e-36	47.2			protein pangolin, isoforms A/H/I/S-like	0.0	gi|557783464	91	95	101
XP_013118519.1	M	369	protein pangolin, isoforms A/H/I/S-like isoform X1	1	XM_013263065	XM_013263065_1	1110	LOC106095738	ATG	*	NW_013171901.1	272623	303070	+	2	272623-272695 302034-303070	CYT		41.953	8.81			ExpAA=0.24 First60=0.00 PredHel=0 Topology=o	0						2	15.7	3.8	8.7	.		XP_013118519.1	Transcription factor TCF-4 - probable fragment	tf	KOG	8e-36	47.2			protein pangolin, isoforms A/H/I/S-like	0.0	gi|557783464	91	95	101
XP_013114782.1	M	2057	homeobox protein 5 isoform X1	7	XM_013259328	XM_013259328_1	6174	LOC106092459	ATG	*	NW_013173196.1	65000	142369	-	11	142352-142369 95992-96325 95103-95926 90607-90725 81233-81450 80709-81169 80251-80649 74162-77266 71361-71525 70865-71238 65000-65156	CYT		221.658	6.79			ExpAA=0.08 First60=0.01 PredHel=0 Topology=o	0												XP_013114782.1	Predicted DNA-binding protein contains SANT and ELM2 - probable fragment	tm	KOG	9e-44	37.7			homeobox protein 5	0.0	gi|807024579	51	62	108
XP_013100128.1	M	119	WW domain-containing protein WWM1-like isoform X1	0	XM_013244674	XM_013244674_1	360	LOC106082280	ATG	*	NW_013171995.1	1050417	1050905	+	2	1050417-1050483 1050613-1050905	SIG	17-18	11.978	9.7	10.238	9.4	ExpAA=22.52 First60=5.36 PredHel=0 Topology=o	0						1	10.9	17.6	5.9	.		XP_013100128.1	hypothetical secreted protein precursor	s/uk	SWISSP	1000	40.7			hypothetical protein DAPPUDRAFT_310409	6E-005	gi|321478667	65	74	26
XP_013111809.1	M	554	uncharacterized protein LOC106090225	2	XM_013256355	XM_013256355_1	1665	LOC106090225	ATG	*	NW_013172687.1	15245	16909	-	1	15245-16909	CYT		63.376	9.14			ExpAA=28.29 First60=0.00 PredHel=1 Topology=i82-104o	1	4	81.2	14.8		450	1	13.9	3.4	5.4	.		XP_013111809.1	Unknown product - 2 predicted membrane helices	uk membrane						uncharacterized protein LOC101894765	0.0	gi|557775173	78	85	100
XP_013117834.1	M	804	breast cancer anti-estrogen resistance protein 1	0	XM_013262380	XM_013262380_1	2415	LOC106095138	ATG	*	NW_013175579.1	18891	23302	+	2	18891-19618 22180-23302	CYT		88.568	7.04			ExpAA=0.16 First60=0.00 PredHel=0 Topology=o	0						2	17.2	4	5.3	.	1 | 180 QRHGTRR|SW 0.526 *ProP* |	XP_013117834.1	breast cancer anti-estrogen resistance protein 1	uc	REFSEQ-INVERTEBRATE	0	100			breast cancer anti-estrogen resistance protein 1, partial	0.0	gi|557780352	82	87	95
XP_013113457.1	M	532	sodium/potassium/calcium exchanger 4-like	0	XM_013258003	XM_013258003_1	1599	LOC106091474	ATG	*	NW_013172926.1	52149	56150	+	6	52149-52311 52381-52620 54484-54819 54875-55099 55171-55368 55714-56150	CYT		59.852	8.83			ExpAA=240.49 First60=21.86 PredHel=11 Topology=i20-42o99-121i142-164o174-196i203-225o229-251i365-387o397-419i432-454o469-488i500-522o	11	44.9	19.9	35.2			1	13.7	5.6	3.9	.	1 | 64 SHHHFKR|SI 0.514 *ProP* |	XP_013113457.1	K+-dependent Ca2+/Na+ exchanger NCKX1 - probable fragment - 12 predicted membrane helices	st membrane	KOG	2e-58	29.9	OneOfEach_stringent_pattern |	OneOfEach_stringent_pattern |	sodium/potassium/calcium exchanger 4-like	0.0	gi|755856850	67	82	100
XP_013113458.1	M	532	sodium/potassium/calcium exchanger 4-like	0	XM_013258004	XM_013258004_1	1599	LOC106091474	ATG	*	NW_013172926.1	52149	56150	+	6	52149-52311 52381-52620 54484-54819 54875-55099 55171-55368 55714-56150	CYT		59.892	8.83			ExpAA=240.49 First60=21.86 PredHel=11 Topology=i20-42o99-121i142-164o174-196i203-225o229-251i365-387o397-419i432-454o469-488i500-522o	11	44.9	19.9	35.2			1	13.7	5.6	3.9	.	1 | 64 SHHHFKR|SI 0.514 *ProP* |	XP_013113458.1	K+-dependent Ca2+/Na+ exchanger NCKX1 - probable fragment - 12 predicted membrane helices	st membrane	KOG	2e-58	29.9	OneOfEach_stringent_pattern |	OneOfEach_stringent_pattern |	sodium/potassium/calcium exchanger 4-like	0.0	gi|755856850	67	82	100
XP_013113459.1	M	532	sodium/potassium/calcium exchanger 4-like	0	XM_013258005	XM_013258005_1	1599	LOC106091474	ATG	*	NW_013172926.1	52149	56150	+	6	52149-52311 52381-52620 54484-54819 54875-55099 55171-55368 55714-56150	CYT		59.892	8.83			ExpAA=240.49 First60=21.86 PredHel=11 Topology=i20-42o99-121i142-164o174-196i203-225o229-251i365-387o397-419i432-454o469-488i500-522o	11	44.9	19.9	35.2			1	13.7	5.6	3.9	.	1 | 64 SHHHFKR|SI 0.514 *ProP* |	XP_013113459.1	K+-dependent Ca2+/Na+ exchanger NCKX1 - probable fragment - 12 predicted membrane helices	st membrane	KOG	2e-58	29.9	OneOfEach_stringent_pattern |	OneOfEach_stringent_pattern |	sodium/potassium/calcium exchanger 4-like	0.0	gi|755856850	67	82	100
XP_013113460.1	M	532	sodium/potassium/calcium exchanger 4-like	0	XM_013258006	XM_013258006_1	1599	LOC106091474	ATG	*	NW_013172926.1	52149	56150	+	6	52149-52311 52381-52620 54484-54819 54875-55099 55171-55368 55714-56150	CYT		59.892	8.83			ExpAA=240.49 First60=21.86 PredHel=11 Topology=i20-42o99-121i142-164o174-196i203-225o229-251i365-387o397-419i432-454o469-488i500-522o	11	44.9	19.9	35.2			1	13.7	5.6	3.9	.	1 | 64 SHHHFKR|SI 0.514 *ProP* |	XP_013113460.1	K+-dependent Ca2+/Na+ exchanger NCKX1 - probable fragment - 12 predicted membrane helices	st membrane	KOG	2e-58	29.9	OneOfEach_stringent_pattern |	OneOfEach_stringent_pattern |	sodium/potassium/calcium exchanger 4-like	0.0	gi|755856850	67	82	100
XP_013102477.1	M	287	valacyclovir hydrolase-like isoform X1	3	XM_013247023	XM_013247023_1	864	LOC106083772	ATG	*	NW_013172062.1	787468	789068	-	2	788311-789068 787468-787573	CYT		32.86	6.76			ExpAA=2.50 First60=0.04 PredHel=0 Topology=o	0						0	9.1	5.2	5.6	.		XP_013102477.1	valacyclovir hydrolase-like isoform X1	uc	REFSEQ-INVERTEBRATE	0	100			valacyclovir hydrolase-like	2E-090	gi|557769163	59	74	91
XP_013118521.1	M	326	uncharacterized protein LOC106095738 isoform X3	1	XM_013263067	XM_013263067_1	981	LOC106095738	ATG	*	NW_013171901.1	272623	284000	+	2	272623-272695 283093-284000	CYT		36.778	9.72			ExpAA=0.01 First60=0.00 PredHel=0 Topology=o	0						3	16.3	4	7.4	.	2 | 45 SPSRSSR|SS 0.605 *ProP* | 48 RSSRSSR|SR 0.640 *ProP* |	XP_013118521.1	Unknown product	uk						uncharacterized protein LOC105262527	1E-138	gi|755905842	74	85	102
XP_013107916.1	M	703	small conductance calcium-activated potassium channel	0	XM_013252462	XM_013252462_1	2109	LOC106087423	ATG		NW_013172336.1	53099	389577	-	5	388468-389577 380123-380224 87430-87566 60055-60274 53099-53194	CYT		77.073	9.27			ExpAA=90.83 First60=0.00 PredHel=4 Topology=i494-511o526-548i618-637o666-688i	4	11.4	6.3	82.4									XP_013107916.1	Small conductance calcium-activated potassium channel protein - 4 predicted membrane helices	tr membrane	SWISSP	0	84.2	SG1_stringent_pattern |		small conductance calcium-activated potassium channel protein isoform X1	0.0	gi|807019525	78	84	75
XP_013105316.1	M	398	galactosylgalactosylxylosylprotein	0	XM_013249862	XM_013249862_1	1197	LOC106085478	ATG	*	NW_013171869.1	1052598	1079502	-	5	1079259-1079502 1058597-1058872 1053176-1053438 1052727-1053078 1052598-1052659	BL/ANC		44.998	9.19			ExpAA=21.56 First60=14.90 PredHel=1 Topology=i46-68o	1	5.5	82.9	11.6		330	1	14.8	7	5.5	0.8		XP_013105316.1	Galactosylgalactosylxylosylprotein 3-beta-glucuronosyltransferase S - 2 predicted membrane helices	met/carb membrane	SWISSP	0	89.2			galactosylgalactosylxylosylprotein 3-beta-glucuronosyltransferase S isoform X1	0.0	gi|557755386	89	94	100
XP_013105235.1	M	487	galactosylgalactosylxylosylprotein	1	XM_013249781	XM_013249781_1	1464	LOC106085478	ATG	*	NW_013171869.1	1052598	1079502	-	6	1079259-1079502 1078935-1079201 1058597-1058872 1053176-1053438 1052727-1053078 1052598-1052659	BL/ANC		54.332	9.26			ExpAA=21.20 First60=14.82 PredHel=1 Topology=i46-68o	1	4.5	86	9.4		419	7	17.2	6.4	5.7	0.6		XP_013105235.1	Galactosylgalactosylxylosylprotein 3-beta-glucuronosyltransferase S - probable fragment - 2 predicted membrane helices	met/carb membrane	SWISSP	0	74			galactosylgalactosylxylosylprotein 3-beta-glucuronosyltransferase S isoform X2	0.0	gi|557755388	87	92	103
XP_013117423.1	M	526	fatty-acid amide hydrolase 2-A-like	0	XM_013261969	XM_013261969_1	1581	LOC106094733	ATG	*	NW_013174622.1	3035	12936	-	5	12766-12936 12402-12627 3580-3797 3223-3516 3035-3151	SIG	16-17	57.808	8.54	56.063	8.41	ExpAA=40.43 First60=19.59 PredHel=2 Topology=o5-27i459-481o	2	8.4	9.5	82.1		45	0	11.8	7.4	5.5	.		XP_013117423.1	Amidases - signalP detected - 3 predicted membrane helices	ps membrane	KOG	1e-35	101.3			fatty-acid amide hydrolase 2-A	0.0	gi|755881151	76	89	95
XP_013112358.1	M	379	dual specificity mitogen-activated protein kinase kinase	2	XM_013256904	XM_013256904_1	1140	LOC106090633	ATG	*	NW_013172761.1	273194	285503	+	6	273194-273308 277308-277783 277850-278029 278094-278314 285014-285157 285500-285503	CYT		43.581	8.88			ExpAA=0.06 First60=0.00 PredHel=0 Topology=o	0						1	12.4	5.3	5	.		XP_013112358.1	dual specificity mitogen-activated protein kinase kinase hemipterous-like isoform X1 - probable fragment	st	NR-LIGHT	0	29.6			dual specificity mitogen-activated protein kinase kinase hemipterous-like	0.0	gi|755854753	84	90	30
XP_013098414.1	M	1466	protein ovo isoform X1	0	XM_013242960	XM_013242960_1	4401	LOC106081175	ATG	*	NW_013171948.1	595593	716226	+	4	595593-596280 707825-710799 715420-715971 716041-716226	CYT		159.763	7.81			ExpAA=0.02 First60=0.00 PredHel=0 Topology=o	0						16	19	6.6	6.7	.	2 | 453 ENQRRRR|SH 0.655 *ProP* | 1182 SSYKQKR|SV 0.680 *ProP* |	XP_013098414.1	Ovo - 16 OH-glycosylation sites - 16 NetOglyc sites	tf	KOG	2e-76	101			protein ovo-like isoform X1	0.0	gi|557760517	74	80	104
XP_013098416.1	M	1394	protein ovo isoform X3	0	XM_013242962	XM_013242962_1	4185	LOC106081175	ATG	*	NW_013171948.1	595593	716226	+	4	595593-596280 707825-710583 715420-715971 716041-716226	CYT		152.701	7.12			ExpAA=0.00 First60=0.00 PredHel=0 Topology=o	0						17	17.9	6.9	6.9	.	1 | 453 ENQRRRR|SH 0.655 *ProP* |	XP_013098416.1	Ovo - 17 OH-glycosylation sites - 17 NetOglyc sites	tf	KOG	1e-76	101			protein ovo-like isoform X3	0.0	gi|557760519	75	80	104
XP_013097559.1	M	802	tyrosine-protein kinase Fps85D isoform X2	0	XM_013242105	XM_013242105_1	2409	LOC106080662	ATG	*	NW_013171925.1	1216516	1445453	-	12	1445258-1445453 1410862-1411049 1247653-1247749 1247234-1247567 1244483-1244764 1244245-1244416 1223173-1223547 1222895-1223108 1222743-1222829 1218702-1218830 1218453-1218635 1216516-1216667	CYT		92.537	6.44			ExpAA=0.06 First60=0.00 PredHel=0 Topology=o	0						1	10.8	5.4	3.5	0.4		XP_013097559.1	Tyrosine kinases	st	KOG	0	84.8			tyrosine-protein kinase Fps85D isoform X3	0.0	gi|499009335	85	92	100
XP_013097558.1	M	867	tyrosine-protein kinase Fps85D isoform X1	0	XM_013242104	XM_013242104_1	2604	LOC106080662	ATG	*	NW_013171925.1	1216516	1445453	-	13	1445258-1445453 1410862-1411049 1247653-1247749 1247234-1247567 1244483-1244764 1244245-1244416 1236931-1237125 1223173-1223547 1222895-1223108 1222743-1222829 1218702-1218830 1218453-1218635 1216516-1216667	CYT		99.647	8.38			ExpAA=0.06 First60=0.00 PredHel=0 Topology=o	0						2	11.9	5.8	3.7	0.3	1 | 472 ASARSKR|FG 0.727 *ProP* |	XP_013097558.1	Tyrosine kinases	st	KOG	0	88.8			tyrosine-protein kinase Fps85D	0.0	gi|755865324	93	96	100
XP_013097557.1	M	867	tyrosine-protein kinase Fps85D isoform X1	0	XM_013242103	XM_013242103_1	2604	LOC106080662	ATG	*	NW_013171925.1	1216516	1445453	-	13	1445258-1445453 1410862-1411049 1247653-1247749 1247234-1247567 1244483-1244764 1244245-1244416 1236931-1237125 1223173-1223547 1222895-1223108 1222743-1222829 1218702-1218830 1218453-1218635 1216516-1216667	CYT		99.625	8.38			ExpAA=0.06 First60=0.00 PredHel=0 Topology=o	0						2	11.9	5.8	3.7	0.3	1 | 472 ASARSKR|FG 0.727 *ProP* |	XP_013097557.1	Tyrosine kinases	st	KOG	0	88.8			tyrosine-protein kinase Fps85D	0.0	gi|755865324	93	96	100
XP_013098031.1	M	727	protein Star	2	XM_013242577	XM_013242577_1	2184	LOC106080950	ATG	*	NW_013171936.1	67799	112057	-	4	110905-112057 75923-76521 75540-75713 67799-68056	CYT		79.332	9.19			ExpAA=19.89 First60=0.00 PredHel=1 Topology=o359-381i	1	3	49.4	47.6		346	28	23	5.4	4.3	.		XP_013098031.1	protein star - 28 OH-glycosylation sites - 28 NetOglyc sites	uc/memb	SWISSP	0	122.6			protein Star	0.0	gi|557776520	67	73	112
XP_013097560.1	M	1394	tyrosine-protein kinase Fps85D isoform X3	1	XM_013242106	XM_013242106_1	4185	LOC106080662	ATG	*	NW_013171925.1	1216516	1445453	-	14	1445258-1445453 1410862-1411049 1247653-1247749 1247234-1247567 1244483-1244764 1244245-1244416 1236520-1237125 1235308-1236477 1223173-1223547 1222895-1223108 1222743-1222829 1218702-1218830 1218453-1218635 1216516-1216667	CYT		159.236	7.02			ExpAA=0.06 First60=0.00 PredHel=0 Topology=o	0						2	14.1	4.7	4.3	0.2	2 | 472 ASARSKR|FG 0.727 *ProP* | 692 LDNRLKR|TI 0.680 *ProP* |	XP_013097560.1	Tyrosine kinases	st	KOG	0	86.9			tyrosine-protein kinase Fps85D isoform X1	0.0	gi|807042431	64	75	102
XP_013103685.1	M	818	ATP-binding cassette sub-family G member 1	1	XM_013248231	XM_013248231_1	2457	LOC106084504	ATG	*	NW_013172103.1	257485	290360	+	9	257485-257947 281498-281615 281729-281918 281977-282122 284829-285067 285125-285259 285772-286335 289686-289942 290016-290360	CYT		91.194	8.69			ExpAA=139.37 First60=0.00 PredHel=6 Topology=o564-586i599-621o641-663i676-698o703-725i790-812o	6	16.1	72.7	11.1			9	15.6	5.9	5.6	.	1 | 260 KRERVKK|IL 0.591 *ProP* |	XP_013103685.1	Transporter ABC superfamily (Breast cancer resistance protein) - probable fragment - 7 predicted membrane helices	detox membrane	KOG	6e-86	56			ATP-binding cassette sub-family G member 1	0.0	gi|557760045	76	83	101
XP_013106067.1	M	64	sarcotoxin-1C	0	XM_013250613	XM_013250613_1	195	LOC106086085	ATG	*	NW_013172228.1	449944	450216	-	2	450118-450216 449944-450039	SIG	23-24	6.834	11.17	4.363	11.07	ExpAA=19.21 First60=19.20 PredHel=1 Topology=i7-26o	1	29.7	59.4	10.9		38	0	4.7	10.9	.	.		XP_013106067.1	sarcotoxin-1C - signalP detected	s/toxin	REFSEQ-INVERTEBRATE	1e-27	100			sarcotoxin-1B-like	6E-021	gi|557759954	75	90	100
XP_013104586.1	M	292	uncharacterized protein LOC106085094	0	XM_013249132	XM_013249132_1	879	LOC106085094	ATG	*	NW_013172146.1	298670	304683	-	2	304277-304683 298670-299141	SIG	18-19	33.367	8.72	31.36	8.8	ExpAA=0.00 First60=0.00 PredHel=0 Topology=o	0						0	8.9	7.2	7.5	1		XP_013104586.1	multiple epidermal growth factor-like protein 11 - probable fragment - signalP detected	st/secreted multiple	REFSEQ-INVERTEBRATE	1e-53	63.4			fibrillin-1-like, partial	1E-066	gi|755892464	81	91	96
XP_013098491.1	M	424	uncharacterized protein LOC106081221	1	XM_013243037	XM_013243037_1	1275	LOC106081221	ATG	*	NW_013171951.1	372755	374265	+	3	372755-372946 373125-373550 373609-374265	CYT		50.15	5.9			ExpAA=0.00 First60=0.00 PredHel=0 Topology=o	0						0	9.9	2.4	4	.		XP_013098491.1	Ecdysteroid kinase	met/lipd	PFAM	4e-29	103			uncharacterized protein LOC101895730	1E-144	gi|557769151	58	75	98
XP_013100130.1	M	118	uncharacterized protein LOC106082281	0	XM_013244676	XM_013244676_1	357	LOC106082281	ATG	*	NW_013171995.1	1082483	1082964	+	2	1082483-1082549 1082675-1082964	SIG	17-18	12.008	9.7	10.267	9.4	ExpAA=18.70 First60=4.06 PredHel=0 Topology=o	0						3	14.4	16.9	5.1	.		XP_013100130.1	hypothetical secreted protein precursor	s/uk	SWISSP	1000	4.9			hypothetical protein DAPPUDRAFT_310409	7E-004	gi|321478667	65	74	26
XP_013118338.1	M	2015	uncharacterized protein LOC106095623 isoform X1	1	XM_013262884	XM_013262884_1	6048	LOC106095623	ATG	*	NW_013171898.1	407800	540019	+	13	407800-408775 421493-421974 483863-483962 518181-518294 518544-519843 532681-532771 532833-533803 537646-537822 537902-538094 538152-538416 538473-538650 538749-538760 538831-540019	CYT		222.284	6.37			ExpAA=23.51 First60=4.20 PredHel=0 Topology=o	0						12	16.4	5.7	6.5	0.3	1 | 651 QNFRQKR|HR 0.603 *ProP* |	XP_013118338.1	Pseudokinase domain of the membrane Guanylate Cyclase receptor - 12 OH-glycosylation sites - 12 NetOglyc sites	st	CDD	2e-98	99.2			uncharacterized protein LOC101900915	0.0	gi|557771740	71	78	103
XP_013118340.1	M	1953	uncharacterized protein LOC106095623 isoform X2	1	XM_013262886	XM_013262886_1	5862	LOC106095623	ATG	*	NW_013171898.1	407903	540019	+	14	407903-408003 408087-408775 421493-421974 483863-483962 518181-518294 518544-519843 532681-532771 532833-533803 537646-537822 537902-538094 538152-538416 538473-538650 538749-538760 538831-540019	CYT		215.72	6.46			ExpAA=19.27 First60=0.00 PredHel=0 Topology=o	0						12	16.4	5.6	6.5	0.3	1 | 589 QNFRQKR|HR 0.603 *ProP* |	XP_013118340.1	Pseudokinase domain of the membrane Guanylate Cyclase receptor - 12 OH-glycosylation sites - 12 NetOglyc sites	st	CDD	3e-98	99.2			uncharacterized protein LOC101900915	0.0	gi|557771740	72	79	98
XP_013118339.1	M	2015	uncharacterized protein LOC106095623 isoform X1	1	XM_013262885	XM_013262885_1	6048	LOC106095623	ATG	*	NW_013171898.1	407800	540019	+	13	407800-408775 421493-421974 483863-483962 518181-518294 518544-519843 532681-532771 532833-533803 537646-537822 537902-538094 538152-538416 538473-538650 538749-538760 538831-540019	CYT		222.117	6.37			ExpAA=23.51 First60=4.20 PredHel=0 Topology=o	0						12	16.4	5.7	6.5	0.3	1 | 651 QNFRQKR|HR 0.603 *ProP* |	XP_013118339.1	Pseudokinase domain of the membrane Guanylate Cyclase receptor - 12 OH-glycosylation sites - 12 NetOglyc sites	st	CDD	2e-98	99.2			uncharacterized protein LOC101900915	0.0	gi|557771740	71	78	103
XP_013101146.1	M	422	uncharacterized protein LOC106082932	2	XM_013245692	XM_013245692_1	1269	LOC106082932	ATG	*	NW_013172027.1	1145453	1146721	+	1	1145453-1146721	CYT		47.844	6.93			ExpAA=0.00 First60=0.00 PredHel=0 Topology=o	0						4	17.5	5	5.5	.	1 | 60 YTNRDKR|AE 0.552 *ProP* |	XP_013101146.1	Alcohol dehydrogenase transcription factor Myb/SANT-like	tm	PFAM	8e-18	105.9			uncharacterized protein DDB_G0283357	1E-149	gi|557772715	65	76	107
XP_013111171.1	M	152	MD-2-related lipid-recognition protein-like	1	XM_013255717	XM_013255717_1	459	LOC106089746	ATG	*	NW_013172610.1	281295	281753	-	1	281295-281753	SIG	19-20	17.189	7.49	15.09	6.82	ExpAA=15.68 First60=15.68 PredHel=1 Topology=i7-24o	1	11.2	84.2	4.6		128	0	10.5	3.3	7.2	.		XP_013111171.1	Niemann-Pick type C2 - signalP detected	imm/secreted Niemann-Pick	CDD	1e-23	104			MD-2-related lipid-recognition protein-like	3E-060	gi|557782237	71	83	101
XP_013118087.1	M	237	uncharacterized protein LOC106095394	0	XM_013262633	XM_013262633_1	714	LOC106095394	ATG	*	NW_013178406.1	1684	2487	+	2	1684-1862 1953-2487	SIG	24-25	26.784	8.23	24.12	8.4	ExpAA=3.03 First60=3.03 PredHel=0 Topology=o	0						0	14.8	4.2	2.1	.		XP_013118087.1	hypothetical secreted protein precursor	s/uk	SWISSP	1000	14.6			centrosomal protein of 152 kDa-like	2E-026	gi|557760821	28	59	94
XP_013101472.1	M	404	uncharacterized protein LOC106083161	1	XM_013246018	XM_013246018_1	1215	LOC106083161	ATG	*	NW_013172034.1	127203	128600	-	4	128119-128600 127933-128058 127521-127870 127203-127459	CYT		45.737	6.96			ExpAA=0.00 First60=0.00 PredHel=0 Topology=o	0						8	21.3	3.5	4.2	.	4 | 89 ERSSSRR|SS 0.551 *ProP* | 92 SSRRSSR|MA 0.633 *ProP* | 137 NDSRQTR|SG 0.646 *ProP* | 367 TSSRPRR|GC 0.735 *ProP* |	XP_013101472.1	uncharacterized protein LOC106083161	uc	REFSEQ-INVERTEBRATE	0	100			uncharacterized protein LOC101888491	3E-032	gi|755885889	31	46	123
XP_013100129.1	M	119	uncharacterized protein LOC106082280 isoform X2	0	XM_013244675	XM_013244675_1	360	LOC106082280	ATG	*	NW_013171995.1	1050417	1074619	+	3	1050417-1050448 1074167-1074201 1074327-1074619	SIG	17-18	12.126	9.87	10.386	9.7	ExpAA=10.43 First60=2.12 PredHel=0 Topology=o	0						2	13.4	16	5.9	.		XP_013100129.1	hypothetical secreted protein precursor	s/uk	SWISSP	1000	42.6			hypothetical protein DAPPUDRAFT_310409	1E-004	gi|321478667	62	74	26
XP_013098614.1	M	457	uncharacterized protein LOC106081288	3	XM_013243160	XM_013243160_1	1374	LOC106081288	ATG	*	NW_013171954.1	494521	501181	-	3	501088-501181 500732-501018 494521-495513	SIG	25-26	50.763	5.7	47.996	5.34	ExpAA=13.93 First60=10.19 PredHel=0 Topology=o	0						1	10.7	6.8	4.2	.		XP_013098614.1	Hemolymph juvenile hormone binding protein (JHBP) - signalP detected	s/	DIPTERA	0	100			uncharacterized protein LOC101891975	0.0	gi|557761227	79	89	100
XP_013110220.1	M	166	uncharacterized protein LOC106088869 isoform X3	0	XM_013254766	XM_013254766_1	501	LOC106088869	ATG	*	NW_013171870.1	1345152	1345828	-	4	1345720-1345828 1345643-1345656 1345489-1345582 1345152-1345435	CYT		19.491	6.07			ExpAA=0.02 First60=0.00 PredHel=0 Topology=o	0						0	9.6	3	2.4	.		XP_013110220.1	Unknown product	uk						LOW QUALITY PROTEIN: armadillo repeat-containing protein 7	2E-042	gi|755869604	52	66	57
XP_013104367.1	M	536	zinc finger protein 616-like	2	XM_013248913	XM_013248913_1	1611	LOC106084939	ATG	*	NW_013171879.1	318613	320347	-	3	320174-320347 318830-320113 318613-318765	CYT		61.776	5.13			ExpAA=0.00 First60=0.00 PredHel=0 Topology=o	0						0	14.6	2.6	3.9	.		XP_013104367.1	INGI_frame2_1418-1648	te	REPBASE-RPS	3e-31	85.2			zinc finger protein 184-like	1E-144	gi|755849583	46	64	97
XP_013099305.1	M	510	oocyte zinc finger protein XlCOF8.4-like	2	XM_013243851	XM_013243851_1	1533	LOC106081698	ATG	*	NW_013171971.1	1239342	1242454	-	4	1242442-1242454 1240903-1240985 1239559-1240842 1239342-1239494	CYT		58.775	5.3			ExpAA=0.00 First60=0.00 PredHel=0 Topology=o	0						0	14.5	2.7	3.9	.		XP_013099305.1	INGI_frame2_1418-1648	te	REPBASE-RPS	2e-31	85.2			zinc finger protein 184-like	1E-131	gi|755849583	44	63	92
XP_013113356.1	M	3198	bromodomain adjacent to zinc finger domain protein 2B	4	XM_013257902	XM_013257902_1	9597	LOC106091376	ATG	*	NW_013171889.1	1453422	1487248	+	17	1453422-1453596 1456788-1457033 1461016-1461536 1461811-1462484 1463352-1464549 1464623-1464895 1465063-1465419 1465484-1465549 1471787-1471831 1472074-1472285 1472393-1472541 1472620-1476380 1482232-1482353 1482878-1483273 1483345-1484467 1486890-1487011 1487092-1487248	CYT		342.374	5.68			ExpAA=0.89 First60=0.00 PredHel=0 Topology=o	0						16	16.4	7.1	5.8	.	2 | 716 SSGRTSR|DS 0.514 *ProP* | 1241 LIMREKR|LA 0.623 *ProP* |	XP_013113356.1	bromodomain adjacent to zinc finger domain protein 2B isoform X1 - 16 OH-glycosylation sites - 16 NetOglyc sites	nr	REFSEQ-INVERTEBRATE	0	100			uncharacterized protein LOC101892503 isoform X1	0.0	gi|755878678	83	87	102
XP_013103167.1	M	512	probable cytochrome P450 4d14	1	XM_013247713	XM_013247713_1	1539	LOC106084184	ATG	*	NW_013172087.1	406754	408642	-	5	408474-408642 407952-408408 407630-407832 407162-407533 406754-407091	CYT		59.208	9.19			ExpAA=67.42 First60=22.16 PredHel=0 Topology=o	0						0	10.5	5.1	4.3	.		XP_013103167.1	probable cytochrome P450 4d14	detox/ox	NR-LIGHT	0	100			probable cytochrome P450 4d14	0.0	gi|557755322	74	86	100
XP_013109916.1	M	442	DALR anticodon-binding domain-containing protein 3	2	XM_013254462	XM_013254462_1	1329	LOC106088782	ATG	*	NW_013172482.1	17652	24370	+	4	17652-18376 18441-18756 24020-24187 24251-24370	CYT		51.308	6.58			ExpAA=13.60 First60=0.00 PredHel=0 Topology=o	0						0	10.9	3.2	3.8	.		XP_013109916.1	Unknown product	uk						uncharacterized protein LOC101898684, partial	1E-114	gi|557779188	59	78	100
XP_013098120.1	M	548	protein doublesex isoform X1	0	XM_013242666	XM_013242666_1	1647	LOC106081004	ATG	*	NW_013171939.1	713540	922407	+	4	713540-714569 897691-897822 898000-898146 922070-922407	CYT		57.944	7.19			ExpAA=1.02 First60=0.00 PredHel=0 Topology=o	0						42	17.9	10	8	.		XP_013098120.1	Doublesex- and mab-3-related transcription factor A2 - probable fragment - 42 OH-glycosylation sites	tm	SWISSP	3e-19	45.6			protein doublesex isoform X1	0.0	gi|557756848	79	83	106
XP_013117549.1	M	450	protein henna isoform X1	2	XM_013262095	XM_013262095_1	1353	LOC106094857	ATG	*	NW_013174849.1	18816	32222	-	6	32193-32222 25763-26196 25466-25698 19352-19614 19046-19275 18816-18978	CYT		51.565	5.94			ExpAA=0.00 First60=0.00 PredHel=0 Topology=o	0						0	12	5.6	4.9	.		XP_013117549.1	Aromatic amino acid hydroxylase	met/aa	KOG	0	98			protein henna	0.0	gi|557769903	92	96	100
XP_013117550.1	M	450	protein henna isoform X2	2	XM_013262096	XM_013262096_1	1353	LOC106094857	ATG	*	NW_013174849.1	18816	33630	-	6	33601-33630 25763-26196 25466-25698 19352-19614 19046-19275 18816-18978	CYT		51.6	5.94			ExpAA=0.00 First60=0.00 PredHel=0 Topology=o	0						0	12	5.6	4.9	.		XP_013117550.1	Aromatic amino acid hydroxylase	met/aa	KOG	0	98			protein henna	0.0	gi|557769903	92	96	100
XP_013101980.1	M	681	probable peroxisomal acyl-coenzyme A oxidase 1	1	XM_013246526	XM_013246526_1	2046	LOC106083480	ATG	*	NW_013172050.1	903897	919767	-	7	919632-919767 909686-909842 909322-909614 908857-909262 908282-908788 904241-904505 903897-904178	CYT		76.279	8.29			ExpAA=2.12 First60=0.00 PredHel=0 Topology=o	0						3	9.3	7	4.6	.		XP_013101980.1	Peroxisomal acyl-CoA oxidase	met/lipd	CDD	0	106.7			probable peroxisomal acyl-coenzyme A oxidase 1	0.0	gi|557764938	87	94	100
XP_013106373.1	M	445	histone H4 transcription factor isoform X2	0	XM_013250919	XM_013250919_1	1338	LOC106086298	ATG	*	NW_013172243.1	217854	219310	+	3	217854-218487 218546-218862 218924-219310	CYT		52.38	7.73			ExpAA=0.04 First60=0.00 PredHel=0 Topology=o	0						0	13.3	3.1	3.4	.		XP_013106373.1	histone H4 transcription factor isoform X2	nr	REFSEQ-INVERTEBRATE	0	100			histone H4 transcription factor	0.0	gi|557783504	93	97	100
XP_013106372.1	M	450	histone H4 transcription factor isoform X1	0	XM_013250918	XM_013250918_1	1353	LOC106086298	ATG	*	NW_013172243.1	217854	219310	+	3	217854-218487 218546-218862 218909-219310	CYT		52.854	7.73			ExpAA=0.04 First60=0.00 PredHel=0 Topology=o	0						0	13.3	3.3	3.3	.		XP_013106372.1	histone H4 transcription factor isoform X1	nr	REFSEQ-INVERTEBRATE	0	100			histone H4 transcription factor	0.0	gi|557783504	92	95	101
XP_013106223.1	M	387	phospholipase A1 2-like	2	XM_013250769	XM_013250769_1	1164	LOC106086201	ATG	*	NW_013172237.1	195569	202102	+	3	195569-195620 195688-196063 201367-202102	SIG	19-20	45.04	8.93	42.789	8.88	ExpAA=0.06 First60=0.01 PredHel=0 Topology=o	0						0	10.1	5.9	4.4	.		XP_013106223.1	phospholipase A1 2-like - signalP detected	s/met/lipd phospholipase	REFSEQ-INVERTEBRATE	0	100			phospholipase A1 2	1E-170	gi|755892764	76	85	95
XP_013099197.1	M	169	uncharacterized protein LOC106081639	1	XM_013243743	XM_013243743_1	510	LOC106081639	ATG	*	NW_013171968.1	1275339	1275907	-	2	1275860-1275907 1275339-1275800	SIG	22-23	19.458	5.25	17.25	5.25	ExpAA=4.37 First60=4.37 PredHel=0 Topology=o	0						0	12.4	4.7	3.6	.		XP_013099197.1	hypothetical secreted protein precursor	s/uk	SWISSP	1000	54.6			uncharacterized protein LOC101901050	7E-015	gi|557780986	28	49	94
XP_013106396.1	M	454	tubulin gamma-1 chain-like	1	XM_013250942	XM_013250942_1	1365	LOC106086312	ATG	*	NW_013172244.1	438890	440559	+	5	438890-438938 438990-439192 439250-439840 439978-440112 440173-440559	CYT		51.261	5.87			ExpAA=0.05 First60=0.00 PredHel=0 Topology=o	0						1	15	6.2	4.6	.		XP_013106396.1	tubulin gamma-1 chain-like	cs	NR-LIGHT	0	100			tubulin gamma-1 chain-like	0.0	gi|557777034	99	100	100
XP_013110027.1	M	418	uncharacterized protein LOC106088864	1	XM_013254573	XM_013254573_1	1257	LOC106088864	ATG	*	NW_013172496.1	217384	220425	+	3	217384-217528 217659-218654 220310-220425	CYT		47.892	8			ExpAA=0.68 First60=0.00 PredHel=0 Topology=o	0						0	13.2	4.5	3.6	.	2 | 60 GRWRTLR|DT 0.515 *ProP* | 97 ERKRKRR|KG 0.565 *ProP* |	XP_013110027.1	Alcohol dehydrogenase transcription factor Myb/SANT-like	tm	CDD	1e-15	100			uncharacterized protein LOC101889709	1E-023	gi|557774768	25	42	100
XP_013118208.1	M	212	probable D-2-hydroxyglutarate dehydrogenase,	0	XM_013262754	XM_013262754_1	636	LOC106095524	ATG		NW_013181356.1	716	1261	+	1	716-1261	CYT		22.635	6.51			ExpAA=0.08 First60=0.00 PredHel=0 Topology=o	0						0	13.7	12.3	3.3	.		XP_013118208.1	D-2-hydroxyglutarate dehydrogenase mitochondrial - probable fragment	met/energy	NR-LIGHT	1e-96	42.2			D-2-hydroxyglutarate dehydrogenase, mitochondrial	1E-096	gi|755876126	81	90	42
XP_013115907.1	D	163	cytochrome P450 306a1-like, partial	1	XM_013260453	XM_013260453_1	492	LOC106093398		*	NW_013173597.1	4682	5173	+	1	4682-5173	CYT		19.062	5.38			ExpAA=0.07 First60=0.00 PredHel=0 Topology=o	0						0	7.4	6.1	8	.		XP_013115907.1	cytochrome P450 306a1-like partial	detox/ox	DIPTERA	3e-94	100			cytochrome P450 306a1	2E-066	gi|755874826	71	85	32
XP_013099015.1	M	512	probable cytochrome P450 4ac1 isoform X2	2	XM_013243561	XM_013243561_1	1539	LOC106081544	ATG	*	NW_013171966.1	533764	575747	+	8	533764-533959 535627-535830 535903-535984 574263-574363 574572-574833 574911-575128 575199-575510 575584-575747	SIG	34-35	59.876	8.39	55.605	7.68	ExpAA=16.51 First60=16.41 PredHel=1 Topology=i2-19o	1	3.3	96.3	0.4		493	0	10.4	3.7	4.1	.		XP_013099015.1	probable cytochrome P450 4ac1 isoform X3 - signalP detected	detox/ox	NR-LIGHT	0	100	SG1_stringent_pattern |		probable cytochrome P450 4ac1 isoform X3	0.0	gi|755883437	76	87	100
XP_013099014.1	M	640	probable cytochrome P450 4ac1 isoform X1	2	XM_013243560	XM_013243560_1	1923	LOC106081544	ATG	*	NW_013171966.1	533764	575747	+	11	533764-533959 535627-535830 535903-535984 546582-546679 546749-546952 547014-547095 574263-574363 574572-574833 574911-575128 575199-575510 575584-575747	SIG	34-35	74.685	8.3	70.258	7.64	ExpAA=16.50 First60=16.41 PredHel=1 Topology=i2-19o	1	2.7	97	0.3		621	0	10.6	4.2	4.1	.		XP_013099014.1	probable cytochrome P450 4ac1 isoform X3 - signalP detected	detox/ox	NR-LIGHT	0	93.9	SG1_stringent_pattern |		probable cytochrome P450 4ac1 isoform X3	0.0	gi|755883437	82	90	94
XP_013099016.1	M	512	probable cytochrome P450 4ac1 isoform X3	2	XM_013243562	XM_013243562_1	1539	LOC106081544	ATG	*	NW_013171966.1	546484	575747	+	8	546484-546679 546749-546952 547014-547095 574263-574363 574572-574833 574911-575128 575199-575510 575584-575747	BL	16-17	59.505	6.84	57.609	6.66	ExpAA=1.23 First60=1.17 PredHel=0 Topology=o	0						0	10	4.1	3.7	.		XP_013099016.1	probable cytochrome P450 4ac1 isoform X3	detox/ox	NR-LIGHT	0	100			probable cytochrome P450 4ac1 isoform X3	0.0	gi|755883437	80	89	100
XP_013099019.1	M	512	probable cytochrome P450 4ac1 isoform X6	2	XM_013243565	XM_013243565_1	1539	LOC106081544	ATG	*	NW_013171966.1	546484	575747	+	8	546484-546679 570542-570745 570815-570896 574263-574363 574572-574833 574911-575128 575199-575510 575584-575747	BL	16-17	59.446	7.16	57.546	6.93	ExpAA=1.24 First60=1.17 PredHel=0 Topology=o	0						0	9.8	3.9	3.9	.		XP_013099019.1	probable cytochrome P450 4ac1 isoform X3	detox/ox	NR-LIGHT	0	100	SG1_stringent_pattern |		probable cytochrome P450 4ac1 isoform X3	0.0	gi|755883437	80	90	100
XP_013099017.1	M	512	probable cytochrome P450 4ac1 isoform X4	2	XM_013243563	XM_013243563_1	1539	LOC106081544	ATG	*	NW_013171966.1	562055	575747	+	8	562055-562250 562313-562516 562589-562670 574263-574363 574572-574833 574911-575128 575199-575510 575584-575747	BL	19-20	59.322	6.87	57.189	6.7	ExpAA=14.36 First60=13.34 PredHel=0 Topology=o	0						0	10.4	3.7	3.7	.		XP_013099017.1	probable cytochrome P450 4ac1 isoform X3	detox/ox	NR-LIGHT	0	99.6	SG1_stringent_pattern |		probable cytochrome P450 4ac1 isoform X3	0.0	gi|755883437	83	91	100
XP_013111277.1	M	247	DNA polymerase alpha subunit B-like, partial	0	XM_013255823	XM_013255823_1	741	LOC106089831	ATG		NW_013172625.1	282670	283195	-	2	283126-283195 282670-283052	CYT		27.185	5.07			ExpAA=0.01 First60=0.00 PredHel=0 Topology=o	0						5	15	4.9	6.1	.		XP_013111277.1	DNA polymerase alpha subunit B-like partial	nr	REFSEQ-INVERTEBRATE	0	100			DNA polymerase alpha subunit B-like, partial	1E-120	gi|755887308	85	93	53
XP_013099018.1	M	511	probable cytochrome P450 4ac1 isoform X5	2	XM_013243564	XM_013243564_1	1536	LOC106081544	ATG	*	NW_013171966.1	556077	575747	+	8	556077-556269 556330-556533 556612-556693 574263-574363 574572-574833 574911-575128 575199-575510 575584-575747	CYT		59.053	7.16			ExpAA=12.63 First60=10.84 PredHel=0 Topology=o	0						0	10.4	4.1	4.3	.		XP_013099018.1	probable cytochrome P450 4ac1 isoform X3	detox/ox	NR-LIGHT	0	99.6			probable cytochrome P450 4ac1 isoform X3	0.0	gi|755883437	81	90	100
XP_013111248.1	M	80	anaphase-promoting complex subunit 13	1	XM_013255794	XM_013255794_1	243	LOC106089802	ATG	*	NW_013172621.1	45143	50194	+	3	45143-45154 49900-50046 50111-50194	CYT		9.053	3.92			ExpAA=0.00 First60=0.00 PredHel=0 Topology=o	0						2	12.5	5	7.5	.		XP_013111248.1	anaphase-promoting complex subunit 13	uc	DIPTERA	9e-41	100			anaphase-promoting complex subunit 13	1E-039	gi|557762787	98	98	100
XP_013111668.1	M	608	sterol O-acyltransferase 1	0	XM_013256214	XM_013256214_1	1827	LOC106090130	ATG	*	NW_013172674.1	252422	265422	+	4	252422-252485 258942-259533 264181-264329 264401-265422	CYT		71.122	9.19			ExpAA=173.87 First60=0.00 PredHel=7 Topology=i194-216o238-260i273-295o381-400i421-443o525-547i559-581o	7	24.8	35.7	39.5			0	14.1	3.9	2.6	.		XP_013111668.1	Sterol O-acyltransferase/Diacylglycerol O-acyltransferase - 8 predicted membrane helices	met/lipd membrane	KOG	0	106.6			sterol O-acyltransferase 1	0.0	gi|557769596	73	83	101
XP_013105333.1	M	679	synaptic vesicular amine transporter	2	XM_013249879	XM_013249879_1	2040	LOC106085571	ATG	*	NW_013172188.1	483721	529864	+	8	483721-483931 493775-494524 500177-500280 500357-500519 515324-515364 515437-515739 529336-529692 529754-529864	BL	459-460	74.008	8.65	24.18	7	ExpAA=260.64 First60=8.67 PredHel=12 Topology=i52-74o277-299i306-328o332-354i366-388o398-420i444-461o481-503i510-532o542-564i584-606o616-638i	12	38.1	37.8	24			0	15.9	9.1	4.4	.		XP_013105333.1	Vesicular amine transporter - 12 predicted membrane helices	pe membrane	KOG	0	82.5			synaptic vesicular amine transporter	0.0	gi|755884701	75	82	107
XP_013097610.1	M	552	luciferin 4-monooxygenase-like	1	XM_013242156	XM_013242156_1	1659	LOC106080691	ATG	*	NW_013171926.1	591873	597681	+	3	591873-592236 592310-592625 596703-597681	CYT		61.089	6.08			ExpAA=3.84 First60=0.00 PredHel=0 Topology=o	0						0	15.4	7.8	3.6	0.5		XP_013097610.1	Acyl-CoA synthetases	met/lipd	CDD	9e-72	99			4-coumarate--CoA ligase-like 7	0.0	gi|557767320	60	77	99
XP_013117626.1	M	206	nuclear hormone receptor FTZ-F1-like	0	XM_013262172	XM_013262172_1	621	LOC106094934	ATG	*	NW_013174989.1	22445	23065	-	1	22445-23065	CYT		20.682	7.22			ExpAA=0.19 First60=0.00 PredHel=0 Topology=o	0						12	27.2	12.6	4.9	.		XP_013117626.1	nuclear hormone receptor FTZ-F1-like - 12 OH-glycosylation sites - 12 NetOglyc sites	st	REFSEQ-INVERTEBRATE	0	100			uncharacterized protein LOC101894331	2E-079	gi|755873698	77	84	10
XP_013113021.1	M	434	protein msta, isoform B isoform X4	2	XM_013257567	XM_013257567_1	1305	LOC106091138	ATG	*	NW_013172854.1	220796	277416	-	2	276550-277416 220796-221233	CYT		49.239	8.06			ExpAA=0.00 First60=0.00 PredHel=0 Topology=o	0						0	12.4	4.6	4.6	.		XP_013113021.1	Predicted histone tail methylase containing SET domain - probable fragment	nr	KOG	6e-24	69.2	OneOfEach_stringent_pattern |	OneOfEach_stringent_pattern |	protein msta, isoform B isoform X3	0.0	gi|755882898	77	88	100
XP_013099396.1	M	378	homeotic protein antennapedia isoform X3	0	XM_013243942	XM_013243942_1	1137	LOC106081756	ATG	*	NW_013171973.1	643333	690024	+	4	643333-643950 647727-647765 648469-648697 689774-690024	CYT		42.63	8.25			ExpAA=0.01 First60=0.00 PredHel=0 Topology=o	0						6	10.3	10.1	11.1	.		XP_013099396.1	Transcription factor zerknullt - probable fragment	tf	KOG	6e-28	59			homeotic protein antennapedia isoform X3	0.0	gi|755882085	96	96	100
XP_013099399.1	M	365	homeotic protein antennapedia isoform X5	0	XM_013243945	XM_013243945_1	1098	LOC106081756	ATG	*	NW_013171973.1	643333	690024	+	3	643333-643950 648469-648697 689774-690024	CYT		41.228	8.9			ExpAA=0.01 First60=0.00 PredHel=0 Topology=o	0						6	10.4	10.1	11.2	.		XP_013099399.1	Transcription factor zerknullt	tf	KOG	3e-28	88.8			homeotic protein antennapedia isoform X5	0.0	gi|755882090	96	96	100
XP_013099395.1	M	378	homeotic protein antennapedia isoform X2	0	XM_013243941	XM_013243941_1	1137	LOC106081756	ATG	*	NW_013171973.1	643333	690024	+	4	643333-643950 648160-648198 648469-648697 689774-690024	CYT		42.589	8.25			ExpAA=0.01 First60=0.00 PredHel=0 Topology=o	0						6	10.3	10.3	11.1	.		XP_013099395.1	Transcription factor zerknullt - probable fragment	tf	KOG	8e-28	59			homeotic protein antennapedia isoform X3	0.0	gi|755882085	96	97	100
XP_013099394.1	M	387	homeotic protein antennapedia isoform X1	0	XM_013243940	XM_013243940_1	1164	LOC106081756	ATG	*	NW_013171973.1	643333	690024	+	5	643333-643950 647727-647765 648160-648198 648469-648685 689774-690024	CYT		43.574	6.97			ExpAA=0.01 First60=0.00 PredHel=0 Topology=o	0						5	10.3	10.1	11.1	.		XP_013099394.1	Transcription factor zerknullt - probable fragment	tf	KOG	4e-28	59			homeotic protein antennapedia isoform X2	0.0	gi|557772717	96	97	100
XP_013099400.1	M	361	homeotic protein antennapedia isoform X6	0	XM_013243946	XM_013243946_1	1086	LOC106081756	ATG	*	NW_013171973.1	643333	690024	+	3	643333-643950 648469-648685 689774-690024	CYT		40.81	8.81			ExpAA=0.01 First60=0.00 PredHel=0 Topology=o	0						7	10.5	10	11.4	.		XP_013099400.1	Transcription factor zerknullt	tf	KOG	1e-27	88.8			homeotic protein antennapedia isoform X6	0.0	gi|557772723	96	96	100
XP_013099398.1	M	374	homeotic protein antennapedia isoform X4	0	XM_013243944	XM_013243944_1	1125	LOC106081756	ATG	*	NW_013171973.1	643333	690024	+	4	643333-643950 648160-648198 648469-648685 689774-690024	CYT		42.207	7.87			ExpAA=0.01 First60=0.00 PredHel=0 Topology=o	0						6	10.4	10.2	11.2	.		XP_013099398.1	Transcription factor zerknullt - probable fragment	tf	KOG	3e-27	59			homeotic protein antennapedia isoform X4	0.0	gi|557772719	96	97	100
XP_013103873.1	M	433	probable cytochrome P450 28d1 isoform X6	0	XM_013248419	XM_013248419_1	1302	LOC106084599	ATG	*	NW_013172106.1	84333	106266	+	7	84333-84375 84502-84572 85215-85322 92331-92426 92489-92908 93027-93417 106094-106266	CYT		50.184	8			ExpAA=0.38 First60=0.00 PredHel=0 Topology=o	0						0	11.3	4.6	3.7	.		XP_013103873.1	probable cytochrome P450 28d1	detox/ox	NR-LIGHT	0	83			probable cytochrome P450 28d1	1E-137	gi|755886902	57	75	84
XP_013103868.1	M	480	probable cytochrome P450 28d1 isoform X2	1	XM_013248414	XM_013248414_1	1443	LOC106084599	ATG	*	NW_013172106.1	84182	106266	+	8	84182-84375 84434-84572 85215-85322 92331-92426 92489-92908 93027-93051 93130-93417 106094-106266	SIG	22-23	55.978	8.63	53.232	8.64	ExpAA=21.62 First60=19.67 PredHel=1 Topology=i5-22o	1	3.5	95.4	1		458	0	9.8	5	4.2	.		XP_013103868.1	probable cytochrome P450 28d1 - signalP detected	detox/ox	NR-LIGHT	0	100			probable cytochrome P450 28d1	1E-163	gi|755886902	56	73	100
XP_013103867.1	M	506	probable cytochrome P450 28d1 isoform X1	1	XM_013248413	XM_013248413_1	1521	LOC106084599	ATG	*	NW_013172106.1	84182	106266	+	7	84182-84375 84434-84572 85215-85322 92331-92426 92489-92908 93027-93417 106094-106266	SIG	22-23	58.944	8.5	56.2	8.52	ExpAA=22.27 First60=19.57 PredHel=1 Topology=i5-22o	1	3.4	95.7	1		484	0	10.3	4.7	4.2	.		XP_013103867.1	probable cytochrome P450 28d1 - signalP detected	detox/ox	NR-LIGHT	0	100			probable cytochrome P450 28d1	1E-167	gi|755886902	58	75	100
XP_013110874.1	M	370	uncharacterized protein LOC106089561	1	XM_013255420	XM_013255420_1	1113	LOC106089561	ATG	*	NW_013171886.1	77556	118539	-	2	117503-118539 77556-77631	CYT		41.43	9.89			ExpAA=90.79 First60=20.37 PredHel=3 Topology=o47-69i306-328o332-351i	3	17	13.8	69.2			9	18.1	2.7	4.1	.		XP_013110874.1	Unknown product - 3 predicted membrane helices	uk membrane						uncharacterized protein LOC101891632	7E-046	gi|557761041	35	51	107
XP_013110893.1	M	370	uncharacterized protein LOC106089561	1	XM_013255439	XM_013255439_1	1113	LOC106089561	ATG	*	NW_013171886.1	77556	118539	-	2	117503-118539 77556-77631	CYT		41.406	9.89			ExpAA=90.79 First60=20.37 PredHel=3 Topology=o47-69i306-328o332-351i	3	17	13.8	69.2			9	18.1	2.7	4.1	.		XP_013110893.1	Unknown product - 3 predicted membrane helices	uk membrane						uncharacterized protein LOC101891632	7E-046	gi|557761041	35	51	107
XP_013115800.1	M	308	phosphoglycolate phosphatase-like	1	XM_013260346	XM_013260346_1	927	LOC106093296	ATG	*	NW_013173555.1	46342	47456	+	4	46342-46432 46499-46659 46723-46857 46917-47456	CYT		34.368	5.1			ExpAA=0.01 First60=0.00 PredHel=0 Topology=o	0						0	11.4	6.8	4.2	.		XP_013115800.1	pyridoxal phosphate phosphatase	met/int	REFSEQ-INVERTEBRATE	0	85.7			pyridoxal phosphate phosphatase	1E-126	gi|755888767	71	85	86
XP_013115801.1	M	308	phosphoglycolate phosphatase-like	1	XM_013260347	XM_013260347_1	927	LOC106093296	ATG	*	NW_013173555.1	46342	47456	+	4	46342-46432 46499-46659 46723-46857 46917-47456	CYT		34.367	5.1			ExpAA=0.01 First60=0.00 PredHel=0 Topology=o	0						0	11.4	6.8	4.2	.		XP_013115801.1	pyridoxal phosphate phosphatase	met/int	REFSEQ-INVERTEBRATE	0	85.7			pyridoxal phosphate phosphatase	1E-126	gi|755888767	71	85	86
XP_013111999.1	M	274	elongation of very long chain fatty acids protein 1-like	0	XM_013256545	XM_013256545_1	825	LOC106090378	ATG	*	NW_013172715.1	301873	308006	-	5	307946-308006 307407-307741 307240-307345 306917-307096 301873-302015	CYT		32.774	9.71			ExpAA=124.32 First60=20.30 PredHel=6 Topology=i24-46o66-88i144-161o171-193i213-230o235-257i	6	44.5	12.8	42.7			0	10.9	2.6	3.6	.		XP_013111999.1	elongation of very long chain fatty acids protein AAEL008004-like - 6 predicted membrane helices	met/lipd membrane	NR-LIGHT	2e-79	95.5			elongation of very long chain fatty acids protein AAEL008004-like	2E-079	gi|755889461	55	73	96
XP_013115428.1	M	791	reversion-inducing cysteine-rich protein with Kazal	1	XM_013259974	XM_013259974_1	2376	LOC106093005	ATG	*	NW_013173425.1	91886	94960	+	4	91886-91967 92034-93266 93332-93598 94167-94960	CYT		87.559	6.88			ExpAA=18.61 First60=0.00 PredHel=1 Topology=o763-785i	1	2.8	96.5	0.8		6	0	14.9	6.3	5.7	.		XP_013115428.1	Reversion-inducing cysteine-rich protein with Kazal motifs	s/protinh Kazal	SWISSP	0	82.1			reversion-inducing cysteine-rich protein with Kazal motifs	0.0	gi|498944493	66	79	67
XP_013101168.1	M	890	basic-leucine zipper transcription factor A	0	XM_013245714	XM_013245714_1	2673	LOC106082947	ATG	*	NW_013172027.1	726719	1015438	+	4	726719-727699 965577-965915 1014020-1014450 1014517-1015438	CYT		96.311	6.95			ExpAA=0.00 First60=0.00 PredHel=0 Topology=o	0						9	21	6.2	4.9	.		XP_013101168.1	basic-leucine zipper transcription factor A	tf	REFSEQ-INVERTEBRATE	0	100			uncharacterized protein LOC101900612, partial	0.0	gi|755882068	64	72	112
XP_013113228.1	M	254	trypsin-like	0	XM_013257774	XM_013257774_1	765	LOC106091296	ATG	*	NW_013172883.1	31835	32599	+	1	31835-32599	SIG	16-17	27.489	6.98	25.749	6.65	ExpAA=2.06 First60=2.05 PredHel=0 Topology=o	0						1	15.7	9.1	3.1	.		XP_013113228.1	trypsin-like - signalP detected	s/protease	NR-LIGHT	0	100			trypsin-like	1E-121	gi|557776105	83	89	100
XP_013113242.1	M	254	trypsin-like	0	XM_013257788	XM_013257788_1	765	LOC106091310	ATG	*	NW_013172883.1	51446	52210	-	1	51446-52210	SIG	16-17	27.238	8.55	25.463	8.38	ExpAA=0.53 First60=0.49 PredHel=0 Topology=o	0						3	15.7	9.1	4.3	.		XP_013113242.1	trypsin-like - signalP detected	s/protease	NR-LIGHT	0	100			trypsin-like	1E-109	gi|557776107	75	85	100
XP_013117765.1	M	726	pinin isoform X1	0	XM_013262311	XM_013262311_1	2181	LOC106095070	ATG	*	NW_013175287.1	1300	21993	+	6	1300-1451 1521-1994 2065-2323 2384-2918 17245-17513 21770-21993	CYT		81.738	4.7			ExpAA=0.03 First60=0.02 PredHel=0 Topology=o	0						4	12.9	3	7.6	.	1 | 621 NPKRSKR|AF 0.753 *ProP* |	XP_013117765.1	PDZ domain found in a variety of Eumetazoan signaling molecules	pe	CDD	5e-17	100			LIM domain-binding protein 3 isoform X1	0.0	gi|557762524	67	77	72
XP_013117766.1	M	721	pinin isoform X2	0	XM_013262312	XM_013262312_1	2166	LOC106095070	ATG	*	NW_013175287.1	1300	21993	+	6	1300-1451 1521-1994 2080-2323 2384-2918 17245-17513 21770-21993	CYT		81.072	4.68			ExpAA=0.03 First60=0.02 PredHel=0 Topology=o	0						4	13	3.1	7.6	.	1 | 616 NPKRSKR|AF 0.753 *ProP* |	XP_013117766.1	PDZ domain found in a variety of Eumetazoan signaling molecules	pe	CDD	5e-17	100			LIM domain-binding protein 3 isoform X2	0.0	gi|557762526	67	77	72
XP_013116563.1	M	414	carboxypeptidase B-like	1	XM_013261109	XM_013261109_1	1245	LOC106093946	ATG	*	NW_013173877.1	49173	50549	+	3	49173-49243 49312-50187 50252-50549	SIG	19-20	46.147	5.51	44.161	5.42	ExpAA=0.82 First60=0.79 PredHel=0 Topology=o	0						0	10.6	8	3.9	.		XP_013116563.1	carboxypeptidase B-like - signalP detected	met/aa/secreted carboxypeptidase	REFSEQ-INVERTEBRATE	0	100			carboxypeptidase B	0.0	gi|557761793	77	87	100
XP_013101410.1	M	92	uncharacterized protein LOC106083106	1	XM_013245956	XM_013245956_1	279	LOC106083106	ATG	*	NW_013172032.1	174273	174607	+	2	174273-174282 174339-174607	SIG	19-20	10.713	4.8	8.749	4.63	ExpAA=1.56 First60=1.56 PredHel=0 Topology=o	0						0	7.6	2.2	8.7	.	1 | 42 DHNRMFR|DI 0.508 *ProP* |	XP_013101410.1	hypothetical secreted protein precursor	s/mucin s/uk	SWISSP	1000	2.3			uncharacterized protein LOC101900269	4E-039	gi|557770219	79	84	100
XP_013112989.1	M	195	apolipoprotein D-like	1	XM_013257535	XM_013257535_1	588	LOC106091110	ATG	*	NW_013172845.1	233093	236430	+	3	233093-233364 236046-236227 236297-236430	SIG	25-26	21.213	4.73	18.733	4.48	ExpAA=0.28 First60=0.28 PredHel=0 Topology=o	0						1	18.5	6.2	4.1	.		XP_013112989.1	Apolipoprotein D/Lipocalin - signalP detected lipocalin	s/lipocalin	KOG	4e-26	75.8			apolipoprotein D-like	2E-066	gi|557763334	64	77	96
XP_013113408.1	M	206	lectin subunit alpha-like	0	XM_013257954	XM_013257954_1	621	LOC106091433	ATG	*	NW_013172917.1	36245	36979	-	3	36863-36979 36691-36802 36245-36636	SIG	17-18	23.728	7	22.071	7.16	ExpAA=0.46 First60=0.46 PredHel=0 Topology=o	0						1	10.2	9.2	2.9	.		XP_013113408.1	lectin subunit alpha-like - signalP detected	imm/secreted lectin	REFSEQ-INVERTEBRATE	0	100			lectin subunit alpha-like	5E-052	gi|755883600	56	72	95
XP_013097449.1	M	280	trypsin alpha-3-like	0	XM_013241995	XM_013241995_1	843	LOC106080577	ATG	*	NW_013171924.1	1404728	1405570	+	1	1404728-1405570	BL	40-41	29.642	11.56	25.187	11.65	ExpAA=22.71 First60=18.61 PredHel=1 Topology=i13-35o	1	7.9	87.5	4.6		245	0	16.4	11.4	3.2	.		XP_013097449.1	trypsin delta/gamma-like	pm/protease	NR-LIGHT	1e-74	103.9			trypsin delta/gamma-like	1E-074	gi|557780484	55	68	104
XP_013099690.1	M	748	adhesion G-protein coupled receptor G4-like	1	XM_013244236	XM_013244236_1	2247	LOC106081955	ATG	*	NW_013171982.1	145125	153223	+	2	145125-146238 152091-153223	CYT		85.232	8.16			ExpAA=153.92 First60=0.00 PredHel=7 Topology=o456-478i490-512o527-549i570-592o612-634i654-676o686-708i	7	20.6	67	12.4			1	14.3	4	3.3	.		XP_013099690.1	probable G-protein coupled receptor 112 - 7 predicted membrane helices	st membrane	NR-LIGHT	0	94.7	SG1_stringent_pattern |		uncharacterized protein LOC101891855	1E-169	gi|557753258	45	61	100
XP_013116236.1	M	576	major facilitator superfamily domain-containing protein	1	XM_013260782	XM_013260782_1	1731	LOC106093669	ATG	*	NW_013173722.1	32751	36100	+	5	32751-32933 33001-33507 34942-35093 35154-35774 35833-36100	CYT		64.245	7.49			ExpAA=252.33 First60=22.39 PredHel=12 Topology=i34-56o71-93i98-120o130-152i165-187o202-224i259-278o298-320i332-349o404-426i438-460o464-486i	12	44.4	20.7	34.9			0	15.3	7.5	5.6	.		XP_013116236.1	Predicted transporter/transmembrane protein - 12 predicted membrane helices	tr membrane	KOG	0	97.9			major facilitator superfamily domain-containing protein 8 isoform X1	0.0	gi|557780346	79	87	101
XP_013119530.1	M	572	venom carboxylesterase-6-like	1	XM_013264076	XM_013264076_1	1719	LOC106096366	ATG	*	NW_013171871.1	1970998	1978497	-	5	1978297-1978497 1972559-1972702 1971610-1972503 1971243-1971541 1970998-1971178	SIG	21-22	64.827	5.69	62.503	5.69	ExpAA=6.14 First60=5.42 PredHel=0 Topology=o	0						0	11	6.3	6.5	.		XP_013119530.1	juvenile hormone esterase - signalP detected	s/hormone	NR-LIGHT	0	98.7			venom carboxylesterase-6-like	0.0	gi|557763600	56	75	93
XP_013117059.1	M	219	apoptosis regulatory protein Siva-like	0	XM_013261605	XM_013261605_1	660	LOC106094393	ATG	*	NW_013174218.1	61610	62404	-	3	62110-62404 61734-62043 61610-61664	CYT		25.32	9.16			ExpAA=0.33 First60=0.33 PredHel=0 Topology=o	0						0	10.5	3.7	3.7	.		XP_013117059.1	apoptosis regulatory protein Siva-like	st/apoptosis	REFSEQ-INVERTEBRATE	0	100	Ixodegrin_cys_pattern |	Ixodegrin_cys_pattern |	apoptosis regulatory protein Siva-like	8E-078	gi|557762162	82	92	101
XP_013118411.1	M	427	golgin subfamily A member 6-like protein 22 isoform X2	1	XM_013262957	XM_013262957_1	1284	LOC106095669	ATG	*	NW_013171899.1	1482803	1510538	+	5	1482803-1482905 1482988-1483047 1483119-1483939 1483994-1484197 1510443-1510538	CYT		50.064	6.51			ExpAA=0.00 First60=0.00 PredHel=0 Topology=o	0						1	11.9	1.9	6.1	.	1 | 328 EEKRRKR|LE 0.525 *ProP* |	XP_013118411.1	golgin subfamily A member 6-like protein 22 isoform X2	pe	REFSEQ-INVERTEBRATE	0	100			trichohyalin isoform X2	1E-109	gi|755857725	70	80	81
XP_013118410.1	M	430	uncharacterized protein KIAA1211 homolog isoform X1	1	XM_013262956	XM_013262956_1	1293	LOC106095669	ATG	*	NW_013171899.1	1482803	1510538	+	5	1482803-1482905 1482988-1483047 1483119-1483939 1483994-1484206 1510443-1510538	CYT		50.382	6.4			ExpAA=0.00 First60=0.00 PredHel=0 Topology=o	0						1	11.9	1.9	6	.	1 | 328 EEKRRKR|LE 0.525 *ProP* |	XP_013118410.1	golgin subfamily A member 6-like protein 22 isoform X2	pe	REFSEQ-INVERTEBRATE	0	100			stress response protein NST1 isoform X1	1E-110	gi|755857722	71	80	81
XP_013119442.1	M	686	protein kinase C, eye isozyme	1	XM_013263988	XM_013263988_1	2061	LOC106096305	ATG	*	NW_013171916.1	72156	78126	+	13	72156-72394 72501-72532 72609-72803 72928-73056 73130-73286 73357-73474 73533-73643 76437-76739 76806-76897 76965-77166 77232-77420 77756-77896 77974-78126	BL/SIG		78.089	7.23			ExpAA=1.45 First60=0.06 PredHel=0 Topology=o	0						0	9.2	6.1	4.5	.	1 | 45 MKNRLRR|GG 0.558 *ProP* |	XP_013119442.1	Serine/threonine protein kinase - probable fragment	st	KOG	0	49.5	Ixodegrin_cys_pattern |	Ixodegrin_cys_pattern |	protein kinase C, eye isozyme	0.0	gi|755858786	90	95	101
XP_013118341.1	M	1627	uncharacterized protein LOC106095623 isoform X3	1	XM_013262887	XM_013262887_1	4884	LOC106095623	ATG	*	NW_013171898.1	407800	538739	+	12	407800-408775 421493-421974 483863-483962 518181-518294 518544-519843 532681-532771 532833-533803 537646-537822 537902-538094 538152-538416 538473-538650 538703-538739	CYT		180.503	6.17			ExpAA=25.58 First60=4.19 PredHel=0 Topology=o	0						3	13.7	6	5.8	0.2	1 | 651 QNFRQKR|HR 0.603 *ProP* |	XP_013118341.1	Pseudokinase domain of the membrane Guanylate Cyclase receptor	st	CDD	1e-98	99.2			uncharacterized protein LOC101900915	0.0	gi|557771740	68	75	83
XP_013117792.1	H	214	myosin ID heavy chain-like, partial	0	XM_013262338	XM_013262338_1	647	LOC106095091		*	NW_013175378.1	18962	25912	-	2	25719-25912 18962-19414	SIG	20-21	23.555	8.94	21.082	8.76	ExpAA=0.01 First60=0.01 PredHel=0 Topology=o	0						7	22	7.9	5.1	.	1 | 170 QRHGTRR|SW 0.526 *ProP* |	XP_013117792.1	myosin ID heavy chain-like partial - signalP detected	cs	REFSEQ-INVERTEBRATE	0	100			enhancer of filamentation 1-like	1E-068	gi|755890475	78	84	35
XP_013100127.1	M	111	uncharacterized protein LOC106082279	0	XM_013244673	XM_013244673_1	336	LOC106082279	ATG	*	NW_013171995.1	1076677	1077137	+	2	1076677-1076743 1076869-1077137	SIG	17-18	11.226	9.82	9.481	9.53	ExpAA=16.80 First60=4.22 PredHel=0 Topology=o	0						3	15.3	17.1	4.5	.		XP_013100127.1	hypothetical secreted protein precursor	s/uk	SWISSP	1000	30.3			uncharacterized transmembrane protein DDB_G0289901-like	0.021	gi|755860061	52	58	3
XP_013106467.1	M	1093	A disintegrin and metalloproteinase with thrombospondin	4	XM_013251013	XM_013251013_1	3282	LOC106086369	ATG	*	NW_013172247.1	439728	519993	-	16	519903-519993 503852-504062 503628-503787 488114-488239 487529-487723 483926-484515 478312-478410 478073-478186 444872-445018 444562-444805 444310-444494 444121-444248 440776-440903 440342-440713 440100-440277 439728-440041	SIG	24-25	125.149	7.94	122.354	7.78	ExpAA=6.10 First60=6.10 PredHel=0 Topology=o	0						1	11.8	5.9	5.6	.	4 | 74 KHNRKRR|SL 0.871 *ProP* | 118 IVERHRR|DV 0.701 *ProP* | 235 GTKRQRR|SL 0.785 *ProP* | 374 HHQRMKR|SI 0.822 *ProP* |	XP_013106467.1	A disintegrin and metalloproteinase with thrombospondin motifs 12 - probable fragment - signalP detected	s/reprolysin	SWISSP	0	44.1			CG4096, isoform B	0.0	gi|281359911	62	73	105
XP_013106466.1	M	1093	A disintegrin and metalloproteinase with thrombospondin	4	XM_013251012	XM_013251012_1	3282	LOC106086369	ATG	*	NW_013172247.1	439728	519993	-	16	519903-519993 503852-504062 503628-503787 488114-488239 487529-487723 483926-484515 478312-478410 478073-478186 444872-445018 444562-444805 444310-444494 444121-444248 440776-440903 440342-440713 440100-440277 439728-440041	SIG	24-25	125.079	7.94	122.354	7.78	ExpAA=6.10 First60=6.10 PredHel=0 Topology=o	0						1	11.8	5.9	5.6	.	4 | 74 KHNRKRR|SL 0.871 *ProP* | 118 IVERHRR|DV 0.701 *ProP* | 235 GTKRQRR|SL 0.785 *ProP* | 374 HHQRMKR|SI 0.822 *ProP* |	XP_013106466.1	A disintegrin and metalloproteinase with thrombospondin motifs 12 - probable fragment - signalP detected	s/reprolysin	SWISSP	0	44.1			CG4096, isoform B	0.0	gi|281359911	62	73	105
XP_013118008.1	M	99	uncharacterized histidine-rich protein DDB_G0274557-like	0	XM_013262554	XM_013262554_1	300	LOC106095315	ATG	*	NW_013177833.1	288	587	-	1	288-587	SIG	22-23	11.31	9.31	8.897	9.41	ExpAA=18.77 First60=18.76 PredHel=0 Topology=o	0						0	3	1	10.1	.		XP_013118008.1	hypothetical secreted protein precursor	s/uk	SWISSP	1000	32.6			uncharacterized histidine-rich protein DDB_G0274557-like	7E-033	gi|557763080	65	74	107
XP_013116385.1	M	466	cell surface glycoprotein 1-like isoform X1	1	XM_013260931	XM_013260931_1	1401	LOC106093786	ATG	*	NW_013173779.1	17815	95636	-	5	95484-95636 94728-95015 94185-94512 86818-87065 17815-18198	CYT		51.295	5.08			ExpAA=21.94 First60=0.00 PredHel=1 Topology=o82-104i	1	4.7	17.6	77.7		362	33	20	4.1	9.9	.	1 | 366 SVQRPKR|KG 0.592 *ProP* |	XP_013116385.1	proteoglycan 4-like isoform X5 - 33 OH-glycosylation sites - 33 NetOglyc sites	extmat	REFSEQ-INVERTEBRATE	0	100			uncharacterized protein LOC101887310 isoform X1	1E-163	gi|557783946	65	74	21
XP_013117728.1	M	219	UPF0598 protein CG30010	0	XM_013262274	XM_013262274_1	660	LOC106095026	ATG	*	NW_013171896.1	1303515	1304251	+	2	1303515-1303658 1303736-1304251	CYT		26.285	9.1			ExpAA=0.00 First60=0.00 PredHel=0 Topology=o	0						0	8.2	5	4.6	.	1 | 22 SLFLQKR|SV 0.523 *ProP* |	XP_013117728.1	UPF0598 protein CG30010	uc	REFSEQ-INVERTEBRATE	0	100			UPF0598 protein CG30010	1E-100	gi|557777882	86	92	88
XP_013099426.1	M	177	uncharacterized protein LOC106081775	0	XM_013243972	XM_013243972_1	534	LOC106081775	ATG	*	NW_013171874.1	374578	378238	-	2	377962-378238 374578-374834	SIG	22-23	19.545	9.01	17.061	8.71	ExpAA=20.89 First60=20.80 PredHel=1 Topology=i7-29o	1	12.4	83.6	4		148	4	16.4	7.3	2.8	.		XP_013099426.1	hypothetical secreted protein precursor	s/uk	SWISSP	1000	32.2			uncharacterized protein LOC101893068	7E-063	gi|557759668	71	80	104
XP_013114073.1	M	64	39S ribosomal protein L33, mitochondrial	1	XM_013258619	XM_013258619_1	195	LOC106091916	ATG	*	NW_013173043.1	51439	55583	-	3	55543-55583 55358-55461 51439-51488	CYT		7.692	10.18			ExpAA=0.00 First60=0.00 PredHel=0 Topology=i	0												XP_013114073.1	39S ribosomal protein L33 mitochondrial	ps	DIPTERA	4e-29	100			39S ribosomal protein L33, mitochondrial	4E-027	gi|557755246	93	98	100
XP_013115371.1	M	684	Ig-like and fibronectin type-III domain-containing	3	XM_013259917	XM_013259917_1	2055	LOC106092958	ATG	*	NW_013173398.1	119004	149515	+	7	119004-119062 129173-129365 129421-129667 129756-130434 140870-141183 141894-142132 149192-149515	CYT		74.133	7.26			ExpAA=22.89 First60=0.00 PredHel=1 Topology=o526-548i	1	3.2	76.9	19.9		136	15	16.2	7.5	6.3	.		XP_013115371.1	Receptor mediating netrin-dependent axon guidance - 15 OH-glycosylation sites	st	KOG	3e-07	33.8			Ig-like and fibronectin type-III domain-containing protein C25G4.10	0.0	gi|557752322	86	90	43
XP_013106468.1	M	834	A disintegrin and metalloproteinase with thrombospondin	2	XM_013251014	XM_013251014_1	2505	LOC106086369	ATG	*	NW_013172247.1	440623	519993	-	14	519903-519993 503852-504062 503628-503787 488114-488239 487529-487723 483926-484515 478312-478410 478073-478186 444872-445018 444562-444805 444310-444494 444121-444248 440776-440903 440623-440709	SIG	24-25	95.627	8.82	92.803	8.77	ExpAA=6.16 First60=6.10 PredHel=0 Topology=o	0						1	11.6	5.8	4.8	.	4 | 74 KHNRKRR|SL 0.871 *ProP* | 118 IVERHRR|DV 0.701 *ProP* | 235 GTKRQRR|SL 0.785 *ProP* | 374 HHQRMKR|SI 0.822 *ProP* |	XP_013106468.1	A disintegrin and metalloproteinase with thrombospondin motifs 6 isoform X2 - signalP detected	s/reprolysin	REFSEQ-INVERTEBRATE	0	100			CG4096, isoform C	0.0	gi|281359913	62	72	107
XP_013102647.1	M	259	E3 ubiquitin-protein ligase TRAIP-like	0	XM_013247193	XM_013247193_1	780	LOC106083898	ATG	*	NW_013172070.1	409748	411106	-	2	410985-411106 409748-410405	CYT		30.085	4.91			ExpAA=0.00 First60=0.00 PredHel=0 Topology=o	0						6	15.8	0.8	3.1	.		XP_013102647.1	E3 ubiquitin-protein ligase TRAIP-like	prot	REFSEQ-INVERTEBRATE	0	100			E3 ubiquitin-protein ligase TRAIP-like	4E-049	gi|557768869	40	64	79
XP_013108615.1	M	613	NADP-dependent malic enzyme	2	XM_013253161	XM_013253161_1	1842	LOC106087940	ATG	*	NW_013172381.1	369805	378745	-	4	378521-378745 371243-371578 370017-371178 369805-369923	CYT		68.273	8.21			ExpAA=24.77 First60=0.00 PredHel=1 Topology=i345-367o	1	3.6	40.1	56.3		246							XP_013108615.1	NADP+-dependent malic enzyme - 2 predicted membrane helices	met/energy membrane	KOG	0	95.8			NADP-dependent malic enzyme-like isoform X2	0.0	gi|557762831	80	91	67
XP_013114343.1	M	573	esterase B1-like	2	XM_013258889	XM_013258889_1	1722	LOC106092095	ATG	*	NW_013171870.1	2376825	2392562	-	4	2392516-2392562 2385841-2386159 2378095-2378245 2376825-2378029	CYT		66.418	6.79			ExpAA=0.05 First60=0.00 PredHel=0 Topology=o	0						0	9.2	5.8	5.8	.		XP_013114343.1	Esterases and lipases	met/lipd	CDD	0	104.2			esterase B1-like isoform X1	0.0	gi|557750797	73	85	100
XP_013110820.1	M	281	putative nudix hydrolase 6	3	XM_013255366	XM_013255366_1	846	LOC106089518	ATG	*	NW_013172576.1	203389	204354	-	3	203921-204354 203725-203861 203389-203663	CYT		32.016	5.93			ExpAA=0.00 First60=0.00 PredHel=0 Topology=o	0						0	9.6	8.2	5.3	.	1 | 131 IVTRWKR|DG 0.541 *ProP* |	XP_013110820.1	ADP-ribose pyrophosphatase mitochondrial	met/energy	REFSEQ-INVERTEBRATE	0	100.3			putative nudix hydrolase 6	1E-132	gi|755878270	76	89	100
XP_013117383.1	M	212	heat shock protein 27-like	1	XM_013261929	XM_013261929_1	639	LOC106094695	ATG	*	NW_013174554.1	2601	3239	+	1	2601-3239	CYT		24.282	6.93			ExpAA=0.00 First60=0.00 PredHel=0 Topology=o	0						4	9.9	5.7	8	.		XP_013117383.1	heat shock protein 27-like	pm	REFSEQ-INVERTEBRATE	0	100			heat shock protein 27-like	3E-093	gi|557780944	83	89	96
XP_013114848.1	M	141	lysozyme 1-like	0	XM_013259394	XM_013259394_1	426	LOC106092516	ATG	*	NW_013173219.1	67449	67874	+	1	67449-67874	SIG	19-20	15.699	8.84	13.791	8.68	ExpAA=16.80 First60=16.80 PredHel=1 Topology=o4-21i	1	12.1	2.8	85.1		120							XP_013114848.1	lysozyme 1-like - signalP detected	imm/secreted lysozyme	DIPTERA	1e-81	100			uncharacterized protein LOC101893594 precursor	3E-061	gi|822092653	75	84	100
XP_013113389.1	M	2946	bromodomain adjacent to zinc finger domain protein 2B	4	XM_013257935	XM_013257935_1	8841	LOC106091376	ATG	*	NW_013171889.1	1453422	1484063	+	16	1453422-1453596 1456788-1457033 1461016-1461536 1461811-1462484 1463352-1464549 1464623-1464895 1465063-1465419 1465484-1465549 1471787-1471831 1472074-1472285 1472393-1472541 1472620-1476380 1482232-1482353 1482878-1483273 1483345-1483969 1484043-1484063	CYT		314.587	5.55			ExpAA=0.90 First60=0.00 PredHel=0 Topology=o	0						10	16.2	7.5	5.4	.	2 | 716 SSGRTSR|DS 0.514 *ProP* | 1241 LIMREKR|LA 0.623 *ProP* |	XP_013113389.1	bromodomain adjacent to zinc finger domain protein 2B isoform X5 - 10 OH-glycosylation sites	nr	REFSEQ-INVERTEBRATE	0	100			uncharacterized protein LOC101892503 isoform X1	0.0	gi|755878678	83	88	94
XP_013110142.1	M	185	armadillo repeat-containing protein 7 isoform X2	1	XM_013254688	XM_013254688_1	558	LOC106088869	ATG	*	NW_013171870.1	1345152	1345828	-	3	1345720-1345828 1345489-1345653 1345152-1345435	CYT		21.616	6.3			ExpAA=0.02 First60=0.00 PredHel=0 Topology=o	0						0	9.2	2.7	3.2	.		XP_013110142.1	armadillo repeat-containing protein 7 isoform X2	uc	REFSEQ-INVERTEBRATE	0	100			LOW QUALITY PROTEIN: armadillo repeat-containing protein 7	3E-054	gi|755869604	60	75	57
XP_013114838.1	M	244	putative uncharacterized protein DDB_G0272516	0	XM_013259384	XM_013259384_1	735	LOC106092502	ATG	*	NW_013173214.1	220663	221397	+	1	220663-221397	CYT		27.671	9.39			ExpAA=0.00 First60=0.00 PredHel=0 Topology=o	0												XP_013114838.1	Mitochondrial fission regulator	met/energy	DIPTERA	0	103			uncharacterized protein DDB_G0286175-like	1E-105	gi|755866919	78	82	103
XP_013113188.1	M	1490	uncharacterized protein LOC106091264 isoform X1	1	XM_013257734	XM_013257734_1	4473	LOC106091264	ATG	*	NW_013172880.1	5228	47370	-	7	46501-47370 45897-46432 38927-39326 38750-38848 38003-38678 31742-32700 5228-6160	CYT		160.865	6.3			ExpAA=0.01 First60=0.01 PredHel=0 Topology=o	0						14	24.2	6.8	3.8	.	1 | 202 PGIRVKR|KV 0.825 *ProP* |	XP_013113188.1	probable serine/threonine-protein kinase DDB_G0282963 - 14 OH-glycosylation sites - 14 NetOglyc sites	st	NR-LIGHT	0	106.4			probable serine/threonine-protein kinase DDB_G0282963	0.0	gi|755868611	73	79	106
XP_013116386.1	M	396	uncharacterized protein LOC106093786 isoform X2	1	XM_013260932	XM_013260932_1	1191	LOC106093786	ATG	*	NW_013173779.1	62972	95636	-	5	95484-95636 94728-95015 94185-94512 86818-87065 62972-63145	CYT		43.251	5.44			ExpAA=22.27 First60=0.00 PredHel=1 Topology=o82-104i	1	5.6	20.7	73.7		292	30	19.7	5.1	8.3	.	1 | 357 RKASVKR|QV 0.600 *ProP* |	XP_013116386.1	proteoglycan 4-like isoform X5 - 30 OH-glycosylation sites - 30 NetOglyc sites	extmat	REFSEQ-INVERTEBRATE	0	99.1			uncharacterized protein LOC101887310 isoform X3	1E-152	gi|755901337	70	78	19
XP_013112363.1	M	539	sensory neuron membrane protein 1	2	XM_013256909	XM_013256909_1	1620	LOC106090636	ATG	*	NW_013171888.1	206806	214396	+	7	206806-207074 207145-207292 211686-211940 212001-212297 212370-212579 212667-212845 214135-214396	SIG	33-34	60.664	5.36	56.916	5.13	ExpAA=43.61 First60=20.99 PredHel=2 Topology=i5-27o459-481i	2	8.2	80.1	11.7		58	1	10.6	6.5	7.1	.		XP_013112363.1	Plasma membrane glycoprotein CD36 - signalP detected - 2 predicted membrane helices	st membrane	KOG	0	97.2			sensory neuron membrane protein 1	0.0	gi|557757994	78	87	101
XP_013116389.1	M	342	proteoglycan 4-like isoform X5	1	XM_013260935	XM_013260935_1	1029	LOC106093786	ATG	*	NW_013173779.1	63222	95636	-	5	95484-95636 94728-95015 94185-94512 86818-87065 63222-63233	CYT		37.494	4.91			ExpAA=22.39 First60=0.00 PredHel=1 Topology=o82-104i	1	6.4	24	69.6		238	36	21.1	4.4	8.2	.		XP_013116389.1	proteoglycan 4-like isoform X5 - 36 OH-glycosylation sites - 36 NetOglyc sites	extmat	REFSEQ-INVERTEBRATE	0	100			uncharacterized protein LOC101887310 isoform X5	1E-121	gi|755901343	67	76	16
XP_013116387.1	M	351	proteoglycan 4-like isoform X3	1	XM_013260933	XM_013260933_1	1056	LOC106093786	ATG	*	NW_013173779.1	72020	95636	-	5	95484-95636 94728-95015 94185-94512 86818-87065 72020-72058	CYT		38.604	5.01			ExpAA=22.42 First60=0.00 PredHel=1 Topology=o82-104i	1	6.3	23.4	70.4		247	31	20.5	4.6	8	.		XP_013116387.1	proteoglycan 4-like isoform X3 - 31 OH-glycosylation sites - 31 NetOglyc sites	extmat	REFSEQ-INVERTEBRATE	0	100			uncharacterized protein LOC101887310 isoform X4	1E-121	gi|755901340	66	76	16
XP_013099310.1	M	567	U2 small nuclear ribonucleoprotein auxiliary factor 35	1	XM_013243856	XM_013243856_1	1704	LOC106081703	ATG	*	NW_013171971.1	994814	997056	-	6	997037-997056 996889-996980 996107-996833 995939-996042 995473-995635 994814-995411	CYT		67.461	9.68			ExpAA=0.00 First60=0.00 PredHel=0 Topology=o	0						1	15	2.6	4.1	.	4 | 23 KLQRKKR|RQ 0.545 *ProP* | 353 SLDRSQR|SS 0.554 *ProP* | 443 PSSRYKR|KS 0.571 *ProP* | 551 KSPRKRR|SH 0.710 *ProP* |	XP_013099310.1	U2 snRNP splicing factor small subunit - probable fragment	tm	KOG	4e-20	61.9			U2 small nuclear ribonucleoprotein auxiliary factor 35 kDa subunit-related	1E-131	gi|755892899	46	64	104
XP_013115305.1	M	372	retinol dehydrogenase 12	1	XM_013259851	XM_013259851_1	1119	LOC106092897	ATG	*	NW_013171892.1	557765	558883	+	1	557765-558883	BL	42-43	42.159	9.04	37.265	9.48	ExpAA=22.64 First60=22.51 PredHel=1 Topology=i26-48o	1	5.9	87.1	7		324	1	10.5	4.8	3.8	.		XP_013115305.1	Dehydrogenases with different specificities (related to short-chain alcohol dehydrogenases)	detox	KOG	1e-87	97.7			retinol dehydrogenase 12	1E-134	gi|498987688	70	83	95
XP_013109669.1	M	558	tyramine beta-hydroxylase isoform X2	1	XM_013254215	XM_013254215_1	1677	LOC106088619	ATG	*	NW_013172462.1	58508	90527	+	7	58508-58804 58928-59076 64322-64713 70602-70768 73915-74097 81106-81293 90227-90527	CYT		65.002	5.89			ExpAA=0.03 First60=0.00 PredHel=0 Topology=o	0						1	9.9	6.1	5.2	.		XP_013109669.1	Dopamine beta-monooxygenase	met/aa	KOG	0	94.5			tyramine beta-hydroxylase	0.0	gi|498986743	83	90	89
XP_013109668.1	M	682	tyramine beta-hydroxylase isoform X1	1	XM_013254214	XM_013254214_1	2049	LOC106088619	ATG	*	NW_013172462.1	24925	90527	+	8	24925-25234 58446-58804 58928-59076 64322-64713 70602-70768 73915-74097 81106-81293 90227-90527	CYT		79.041	7.06			ExpAA=2.64 First60=0.00 PredHel=0 Topology=o	0						1	12	5.7	4.8	.		XP_013109668.1	Dopamine beta-monooxygenase	met/aa	KOG	0	102.6			tyramine beta-hydroxylase	0.0	gi|498986743	82	90	94
XP_013113844.1	M	387	uncharacterized protein LOC106091749 isoform X2	2	XM_013258390	XM_013258390_1	1164	LOC106091749	ATG	*	NW_013173003.1	175711	177061	-	4	176879-177061 176683-176820 176299-176619 175711-176232	CYT		44.971	5.3			ExpAA=22.74 First60=0.02 PredHel=1 Topology=o345-367i	1	5.7	89.1	5.2		20							XP_013113844.1	Conserved plasma membrane protein	uc/memb	SWISSP	0	100			uncharacterized protein LOC101898722	1E-164	gi|557771373	70	84	84
XP_013116785.1	M	131	uncharacterized protein LOC106094141	1	XM_013261331	XM_013261331_1	396	LOC106094141	ATG	*	NW_013174017.1	61824	62421	-	3	62172-62421 61930-62039 61824-61859	BL	29-30	15.21	4.2	11.806	3.88	ExpAA=22.38 First60=22.38 PredHel=1 Topology=i7-29o	1	16.8	77.9	5.3		102	0	12.2	3.8	5.3	.		XP_013116785.1	Unknown product	uk						LOW QUALITY PROTEIN: conserved Plasmodium protein, unknown function	0.90	gi|832037808	24	42	4
XP_013113843.1	M	466	uncharacterized protein LOC106091749 isoform X1	2	XM_013258389	XM_013258389_1	1401	LOC106091749	ATG	*	NW_013173003.1	175711	181950	-	5	181732-181950 176879-177079 176683-176820 176299-176619 175711-176232	SIG	27-28	53.992	5.16	51.019	5.19	ExpAA=28.00 First60=5.30 PredHel=1 Topology=o424-446i	1	4.7	91	4.3		20							XP_013113843.1	mj0786 - signalP detected	uc/memb	SWISSP	0	100			uncharacterized protein LOC101898722	0.0	gi|557771373	68	82	99
XP_013115797.1	M	529	protein grainyhead	0	XM_013260343	XM_013260343_1	1590	LOC106093293	ATG	*	NW_013173554.1	7635	9224	-	1	7635-9224	CYT		57.122	6.46			ExpAA=0.02 First60=0.00 PredHel=0 Topology=o	0						0	15.7	9.5	7	0.6		XP_013115797.1	POU domain class 3 transcription factor 2	tm	SWISSP	1e-09	49.8			uncharacterized protein LOC101889394	1E-170	gi|557752340	62	69	106
XP_013116003.1	M	1116	mitogen-activated protein kinase kinase kinase 13	0	XM_013260549	XM_013260549_1	3351	LOC106093490	ATG	*	NW_013173640.1	6663	57098	+	7	6663-6817 47263-47742 47979-48170 48259-48912 48977-49151 49237-50318 56486-57098	CYT		125.191	7.2			ExpAA=0.03 First60=0.00 PredHel=0 Topology=o	0						7	17.8	4.6	6.5	.	2 | 587 KKSRHRR|VG 0.726 *ProP* | 607 SPCRDRR|YQ 0.587 *ProP* |	XP_013116003.1	mitogen-activated protein kinase kinase kinase 13 isoform X1	st	NR-LIGHT	0	102.5	Aegyptin_Culicoides_40pct |	Aegyptin_Culicoides_40pct |	mitogen-activated protein kinase kinase kinase 13 isoform X1	0.0	gi|557761867	78	83	103
XP_013116004.1	M	1116	mitogen-activated protein kinase kinase kinase 13	0	XM_013260550	XM_013260550_1	3351	LOC106093490	ATG	*	NW_013173640.1	6663	57098	+	7	6663-6817 47263-47742 47979-48170 48259-48912 48977-49151 49237-50318 56486-57098	CYT		125.283	7.2			ExpAA=0.03 First60=0.00 PredHel=0 Topology=o	0						7	17.8	4.6	6.5	.	2 | 587 KKSRHRR|VG 0.726 *ProP* | 607 SPCRDRR|YQ 0.587 *ProP* |	XP_013116004.1	mitogen-activated protein kinase kinase kinase 13 isoform X1	st	NR-LIGHT	0	102.5	Aegyptin_Culicoides_40pct |	Aegyptin_Culicoides_40pct |	mitogen-activated protein kinase kinase kinase 13 isoform X1	0.0	gi|557761867	78	83	103
XP_013106080.1	M	429	acyl-CoA Delta(11) desaturase	3	XM_013250626	XM_013250626_1	1290	LOC106086099	ATG	*	NW_013172228.1	150566	197036	-	4	196664-197036 158366-158496 151039-151430 150566-150959	CYT		49.426	7.73			ExpAA=89.97 First60=0.00 PredHel=3 Topology=i90-112o122-144i238-260o	3	15.4	41.7	42.9			8	13.5	6.5	4.9	.		XP_013106080.1	Fatty acid desaturase - 4 predicted membrane helices	met/lipd membrane	KOG	0	90.6			stearoyl-CoA desaturase 5	0.0	gi|557759964	85	92	99
XP_013106081.1	M	429	acyl-CoA Delta(11) desaturase	3	XM_013250627	XM_013250627_1	1290	LOC106086099	ATG	*	NW_013172228.1	150566	197036	-	4	196664-197036 158366-158496 151039-151430 150566-150959	CYT		49.439	7.73			ExpAA=89.97 First60=0.00 PredHel=3 Topology=i90-112o122-144i238-260o	3	15.4	41.7	42.9			8	13.5	6.5	4.9	.		XP_013106081.1	Fatty acid desaturase - 4 predicted membrane helices	met/lipd membrane	KOG	0	90.6			stearoyl-CoA desaturase 5	0.0	gi|557759964	85	92	99
XP_013111994.1	M	321	ETS-like protein pointed, isoform P1 isoform X2	0	XM_013256540	XM_013256540_1	966	LOC106090373	ATG	*	NW_013172714.1	179097	205830	+	2	179097-179985 205754-205830	CYT		34.744	10.06			ExpAA=1.94 First60=1.94 PredHel=0 Topology=o	0						16	18.7	5.3	9.3	.		XP_013111994.1	Unknown product - 16 OH-glycosylation sites	uk						uncharacterized protein LOC101888243	5E-037	gi|557759606	36	46	31
XP_013111990.1	M	404	ETS-like protein pointed, isoform P1 isoform X1	0	XM_013256536	XM_013256536_1	1215	LOC106090373	ATG	*	NW_013172714.1	179097	275529	+	2	179097-179985 275204-275529	CYT		45.012	10.04			ExpAA=2.26 First60=1.91 PredHel=0 Topology=o	0						13	17.8	4	7.4	.		XP_013111990.1	Unknown product - 13 OH-glycosylation sites	uk						uncharacterized protein LOC101888243	9E-037	gi|557759606	37	46	31
XP_013111992.1	M	404	ETS-like protein pointed, isoform P1 isoform X1	0	XM_013256538	XM_013256538_1	1215	LOC106090373	ATG	*	NW_013172714.1	179097	275529	+	2	179097-179985 275204-275529	CYT		45.037	10.04			ExpAA=2.26 First60=1.91 PredHel=0 Topology=o	0						13	17.8	4	7.4	.		XP_013111992.1	Unknown product - 13 OH-glycosylation sites	uk						uncharacterized protein LOC101888243	9E-037	gi|557759606	37	46	31
XP_013111993.1	M	404	ETS-like protein pointed, isoform P1 isoform X1	0	XM_013256539	XM_013256539_1	1215	LOC106090373	ATG	*	NW_013172714.1	179097	275529	+	2	179097-179985 275204-275529	CYT		45.037	10.04			ExpAA=2.26 First60=1.91 PredHel=0 Topology=o	0						13	17.8	4	7.4	.		XP_013111993.1	Unknown product - 13 OH-glycosylation sites	uk						uncharacterized protein LOC101888243	9E-037	gi|557759606	37	46	31
XP_013111991.1	M	404	ETS-like protein pointed, isoform P1 isoform X1	0	XM_013256537	XM_013256537_1	1215	LOC106090373	ATG	*	NW_013172714.1	179097	275529	+	2	179097-179985 275204-275529	CYT		45.037	10.04			ExpAA=2.26 First60=1.91 PredHel=0 Topology=o	0						13	17.8	4	7.4	.		XP_013111991.1	Unknown product - 13 OH-glycosylation sites	uk						uncharacterized protein LOC101888243	9E-037	gi|557759606	37	46	31
XP_013109426.1	M	253	PDZ and LIM domain protein 7-like	1	XM_013253972	XM_013253972_1	762	LOC106088449	ATG	*	NW_013172440.1	114530	153054	-	5	152842-153054 123402-123553 115139-115227 114773-114945 114530-114664	CYT		28.436	4.74			ExpAA=0.02 First60=0.01 PredHel=0 Topology=o	0						6	11.5	5.9	11.1	.		XP_013109426.1	PDZ domain found in a variety of Eumetazoan signaling molecules	pe	CDD	2e-16	92.6	Basic_tail_type_3 |	Basic_tail_type_3 |	PDZ and LIM domain protein 7-like isoform X1	1E-132	gi|557756010	87	95	100
XP_013111548.1	M	287	paramyosin, short form-like	1	XM_013256094	XM_013256094_1	864	LOC106090047	ATG	*	NW_013172646.1	326028	326891	+	1	326028-326891	CYT		34.056	9.08			ExpAA=0.00 First60=0.00 PredHel=0 Topology=o	0						3	14.6	2.4	5.9	.		XP_013111548.1	paramyosin short form-like	extmat	REFSEQ-INVERTEBRATE	0	100	Aegyptin_Culicoides_40pct |	Aegyptin_Culicoides_40pct |	paramyosin, short form-like	1E-120	gi|557752903	71	86	95
XP_013098418.1	M	1350	protein ovo isoform X5	0	XM_013242964	XM_013242964_1	4053	LOC106081175	ATG	*	NW_013171948.1	595593	716226	+	5	595593-596280 707825-709303 709436-710583 715420-715971 716041-716226	CYT		148.134	7.04			ExpAA=0.00 First60=0.00 PredHel=0 Topology=o	0						17	17.9	7	6.3	.	1 | 453 ENQRRRR|SH 0.655 *ProP* |	XP_013098418.1	Ovo - 17 OH-glycosylation sites - 17 NetOglyc sites	tf	KOG	1e-76	101			protein ovo-like isoform X3	0.0	gi|557760519	72	78	103
XP_013098415.1	M	1422	protein ovo isoform X2	0	XM_013242961	XM_013242961_1	4269	LOC106081175	ATG	*	NW_013171948.1	595593	716226	+	5	595593-596280 707825-709303 709436-710799 715420-715971 716041-716226	CYT		155.356	7.68			ExpAA=0.02 First60=0.00 PredHel=0 Topology=o	0						17	18.9	6.7	6.1	.	2 | 453 ENQRRRR|SH 0.655 *ProP* | 1138 SSYKQKR|SV 0.680 *ProP* |	XP_013098415.1	Ovo - 17 OH-glycosylation sites - 17 NetOglyc sites	tf	KOG	2e-76	101			protein ovo-like isoform X2	0.0	gi|755864780	74	80	104
XP_013098314.1	M	881	probable serine/threonine-protein kinase DDB_G0278509	0	XM_013242860	XM_013242860_1	2646	LOC106081116	ATG	*	NW_013171944.1	596624	617030	-	7	616788-617030 615461-616411 615032-615397 614262-614953 610058-610196 603911-604035 596624-596753	BL	50-51	95.835	8.8	90.041	8.58	ExpAA=44.46 First60=21.91 PredHel=2 Topology=i28-50o727-749i	2	5	76.8	18.2			40	19.3	5.9	6.9	.		XP_013098314.1	Conserved plasma membrane protein - probable fragment - 40 OH-glycosylation sites - 2 predicted membrane helices	uc/memb	CDD	0	100	Aegyptin_Culicoides_40pct |	Aegyptin_Culicoides_40pct |	uncharacterized protein LOC101896747 isoform X2	0.0	gi|755864163	82	87	101
XP_013098313.1	M	976	uncharacterized protein LOC106081116 isoform X1	0	XM_013242859	XM_013242859_1	2931	LOC106081116	ATG	*	NW_013171944.1	596624	617030	-	8	616788-617030 615461-616411 615032-615397 614262-614953 610058-610196 603911-604035 603224-603508 596624-596753	BL	50-51	106.14	9.3	100.442	9.19	ExpAA=44.52 First60=21.90 PredHel=2 Topology=i28-50o727-749i	2	4.5	69.4	26.1			39	19.9	6	6.8	.		XP_013098313.1	Conserved plasma membrane protein - probable fragment - 39 OH-glycosylation sites - 2 predicted membrane helices	uc/memb	CDD	0	100	Aegyptin_Culicoides_40pct |	Aegyptin_Culicoides_40pct |	uncharacterized protein LOC101896747 isoform X1	0.0	gi|557760073	82	87	101
XP_013097740.1	M	1176	transcription intermediary factor 1-alpha isoform X1	1	XM_013242286	XM_013242286_1	3531	LOC106080759	ATG	*	NW_013171929.1	1361496	1375651	+	8	1361496-1361980 1362066-1362270 1367734-1368192 1368266-1369574 1372791-1373361 1373435-1373598 1373676-1373908 1375547-1375651	CYT		125.75	5.59			ExpAA=0.04 First60=0.00 PredHel=0 Topology=o	0						4	17.9	8	5.4	.		XP_013097740.1	transcription intermediary factor 1-alpha isoform X1	tm	REFSEQ-INVERTEBRATE	0	100			uncharacterized protein LOC101896964	0.0	gi|755901249	90	94	100
XP_013097739.1	M	1176	transcription intermediary factor 1-alpha isoform X1	1	XM_013242285	XM_013242285_1	3531	LOC106080759	ATG	*	NW_013171929.1	1361496	1375651	+	8	1361496-1361980 1362066-1362270 1367734-1368192 1368266-1369574 1372791-1373361 1373435-1373598 1373676-1373908 1375547-1375651	CYT		125.675	5.59			ExpAA=0.04 First60=0.00 PredHel=0 Topology=o	0						4	17.9	8	5.4	.		XP_013097739.1	transcription intermediary factor 1-alpha isoform X1	tm	REFSEQ-INVERTEBRATE	0	100			uncharacterized protein LOC101896964	0.0	gi|755901249	90	94	100
XP_013099025.1	M	350	uncharacterized protein LOC106081548 isoform X2	0	XM_013243571	XM_013243571_1	1053	LOC106081548	ATG	*	NW_013171966.1	646864	659532	+	6	646864-646989 647066-647204 652145-652340 652640-652861 659033-659290 659421-659532	CYT		40.939	7.63			ExpAA=0.01 First60=0.00 PredHel=0 Topology=o	0						2	11.4	2.6	5.4	.		XP_013099025.1	Unknown product	uk						uncharacterized protein LOC101450576 isoform X3	2E-017	gi|498928457	24	47	81
XP_013099024.1	M	373	uncharacterized protein LOC106081548 isoform X1	0	XM_013243570	XM_013243570_1	1122	LOC106081548	ATG	*	NW_013171966.1	644384	659532	+	7	644384-644443 646855-646989 647066-647204 652145-652340 652640-652861 659033-659290 659421-659532	CYT		43.734	7.14			ExpAA=0.01 First60=0.00 PredHel=0 Topology=o	0						1	11	2.7	5.4	.		XP_013099024.1	Unknown product	uk						uncharacterized protein LOC101450576 isoform X3	1E-020	gi|498928457	24	47	87
XP_013113707.1	M	248	protein takeout-like	3	XM_013258253	XM_013258253_1	747	LOC106091632	ATG	*	NW_013171870.1	332833	337804	-	4	337735-337804 333401-333635 333199-333338 332833-333134	SIG	21-22	28.068	6.38	25.662	6.18	ExpAA=0.20 First60=0.17 PredHel=0 Topology=o	0						0	9.7	7.3	4	.		XP_013113707.1	Hemolymph juvenile hormone binding protein (JHBP) - signalP detected	s/	DIPTERA	5e-99	97.9			protein takeout-like	1E-098	gi|557777173	67	85	98
XP_013116388.1	M	344	proteoglycan 4-like isoform X4	1	XM_013260934	XM_013260934_1	1035	LOC106093786	ATG	*	NW_013173779.1	18251	95636	-	5	95484-95636 94728-95015 94185-94512 86818-87065 18251-18268	CYT		37.786	4.86			ExpAA=22.39 First60=0.00 PredHel=1 Topology=o82-104i	1	6.4	23.8	69.8		240	33	20.9	4.4	8.1	.		XP_013116388.1	proteoglycan 4-like isoform X4 - 33 OH-glycosylation sites - 33 NetOglyc sites	extmat	REFSEQ-INVERTEBRATE	0	100			uncharacterized protein LOC101887310 isoform X4	1E-123	gi|755901340	67	76	17
XP_013102306.1	M	139	uncharacterized protein LOC106083684	0	XM_013246852	XM_013246852_1	420	LOC106083684	ATG	*	NW_013172060.1	844917	845336	+	1	844917-845336	CYT		15.88	6.89			ExpAA=0.06 First60=0.06 PredHel=0 Topology=o	0						0	10.8	6.5	5	.		XP_013102306.1	Unknown product	uk						uncharacterized protein LOC101893873	1E-060	gi|557773492	78	87	100
XP_013114173.1	M	149	uncharacterized protein LOC106091990 isoform X1	1	XM_013258719	XM_013258719_1	450	LOC106091990	ATG	*	NW_013173061.1	22100	24850	+	3	22100-22229 24369-24503 24666-24850	CYT		17.779	9.91			ExpAA=0.00 First60=0.00 PredHel=0 Topology=o	0												XP_013114173.1	Unknown product	uk						zinc finger matrin-type protein 5	1E-044	gi|557764719	55	71	101
XP_013102620.1	M	185	uncharacterized protein LOC106083882	0	XM_013247166	XM_013247166_1	558	LOC106083882	ATG	*	NW_013172068.1	530261	530950	+	3	530261-530326 530389-530655 530726-530950	SIG	26-27	21.709	4.99	18.789	4.75	ExpAA=1.78 First60=1.78 PredHel=0 Topology=o	0						0	11.9	2.7	2.2	.		XP_013102620.1	hypothetical secreted protein precursor	s/uk	SWISSP	1000	19			uncharacterized protein LOC101896019	1E-081	gi|557770512	80	88	99
XP_013107879.1	M	141	cysteine-rich DPF motif domain-containing protein 1	1	XM_013252425	XM_013252425_1	426	LOC106087401	ATG	*	NW_013172335.1	97677	98102	-	1	97677-98102	CYT		15.935	7.59			ExpAA=0.24 First60=0.03 PredHel=0 Topology=o	0												XP_013107879.1	cysteine-rich DPF motif domain-containing protein 1	uc	DIPTERA	7e-83	100			cysteine-rich DPF motif domain-containing protein 1	1E-047	gi|557768623	66	83	76
XP_013114879.1	M	304	uncharacterized protein LOC106092543	0	XM_013259425	XM_013259425_1	915	LOC106092543	ATG	*	NW_013171891.1	1905698	1909650	+	6	1905698-1905950 1906030-1906204 1906269-1906416 1907646-1907788 1907860-1907878 1909474-1909650	CYT		35.423	7.22			ExpAA=6.56 First60=6.56 PredHel=0 Topology=o	0						0	16.8	2.6	5.6	1		XP_013114879.1	Alcohol dehydrogenase transcription factor Myb/SANT-like	tm	PFAM	4e-09	113			uncharacterized protein LOC101898391	1E-022	gi|755892087	35	52	37
XP_013117385.1	M	200	heat shock protein 23-like	0	XM_013261931	XM_013261931_1	603	LOC106094696	ATG	*	NW_013174554.1	767	1369	-	1	767-1369	CYT		22.561	6.32			ExpAA=0.00 First60=0.00 PredHel=0 Topology=o	0						1	11.5	7.5	6	.		XP_013117385.1	heat shock protein 23-like	pm	REFSEQ-INVERTEBRATE	0	100			heat shock protein 23	1E-089	gi|557780942	81	90	100
XP_013102023.1	M	2819	neurofibromin isoform X1	10	XM_013246569	XM_013246569_1	8460	LOC106083493	ATG	*	NW_013171877.1	947544	972925	-	24	972866-972925 970891-971037 970294-970820 970126-970231 967247-967713 966860-967181 966239-966791 965907-966054 965396-965842 964778-965329 964066-964200 962472-963140 959955-960181 959475-959889 959223-959414 958896-959157 955807-957630 955481-955747 955098-955367 954938-955036 953073-953162 948525-948727 948109-948464 947544-947665	CYT		318.567	6.6			ExpAA=0.07 First60=0.01 PredHel=0 Topology=o	0						1	13	4	4.6	.		XP_013102023.1	Ras GTPase activating protein RasGAP/neurofibromin	imm	KOG	0	104.1			neurofibromin	0.0	gi|755885276	95	97	100
XP_013102029.1	M	2819	neurofibromin isoform X1	10	XM_013246575	XM_013246575_1	8460	LOC106083493	ATG	*	NW_013171877.1	947544	972925	-	24	972866-972925 970891-971037 970294-970820 970126-970231 967247-967713 966860-967181 966239-966791 965907-966054 965396-965842 964778-965329 964066-964200 962472-963140 959955-960181 959475-959889 959223-959414 958896-959157 955807-957630 955481-955747 955098-955367 954938-955036 953073-953162 948525-948727 948109-948464 947544-947665	CYT		318.565	6.6			ExpAA=0.07 First60=0.01 PredHel=0 Topology=o	0						1	13	4	4.6	.		XP_013102029.1	Ras GTPase activating protein RasGAP/neurofibromin	imm	KOG	0	104.1			neurofibromin	0.0	gi|755885276	95	97	100
XP_013102036.1	M	2819	neurofibromin isoform X1	10	XM_013246582	XM_013246582_1	8460	LOC106083493	ATG	*	NW_013171877.1	947544	972925	-	24	972866-972925 970891-971037 970294-970820 970126-970231 967247-967713 966860-967181 966239-966791 965907-966054 965396-965842 964778-965329 964066-964200 962472-963140 959955-960181 959475-959889 959223-959414 958896-959157 955807-957630 955481-955747 955098-955367 954938-955036 953073-953162 948525-948727 948109-948464 947544-947665	CYT		318.542	6.6			ExpAA=0.07 First60=0.01 PredHel=0 Topology=o	0						1	13	4	4.6	.		XP_013102036.1	Ras GTPase activating protein RasGAP/neurofibromin	imm	KOG	0	104.1			neurofibromin	0.0	gi|755885276	95	97	100
XP_013102045.1	M	2789	neurofibromin isoform X2	9	XM_013246591	XM_013246591_1	8370	LOC106083493	ATG	*	NW_013171877.1	947544	972925	-	23	972866-972925 970891-971037 970294-970820 970126-970231 967247-967713 966860-967181 966239-966791 965907-966054 965396-965842 964778-965329 964066-964200 962472-963140 959955-960181 959475-959889 959223-959414 958896-959157 955807-957630 955481-955747 955098-955367 954938-955036 948525-948727 948109-948464 947544-947665	CYT		315.232	6.55			ExpAA=0.07 First60=0.01 PredHel=0 Topology=o	0						0	12.9	4	4.6	.		XP_013102045.1	Ras GTPase activating protein RasGAP/neurofibromin	imm	KOG	0	104.1			neurofibromin	0.0	gi|755885276	94	96	100
XP_013117994.1	M	142	lysozyme 1-like	0	XM_013262540	XM_013262540_1	429	LOC106095302	ATG	*	NW_013177435.1	1175	1603	+	1	1175-1603	SIG	19-20	16.099	5.57	14.151	5.2	ExpAA=11.84 First60=11.82 PredHel=0 Topology=o	0						0	10.6	7	4.9	.		XP_013117994.1	lysozyme 1-like - signalP detected	imm/secreted lysozyme	DIPTERA	5e-85	100			lysozyme 1 precursor	1E-060	gi|822092496	72	87	100
XP_013114174.1	M	114	uncharacterized protein LOC106091990 isoform X2	1	XM_013258720	XM_013258720_1	345	LOC106091990	ATG	*	NW_013173061.1	22603	24850	+	3	22603-22627 24369-24503 24666-24850	CYT		13.42	9.93			ExpAA=0.00 First60=0.00 PredHel=0 Topology=o	0												XP_013114174.1	Unknown product	uk						zinc finger matrin-type protein 5	2E-023	gi|557764719	48	67	73
XP_013117016.1	M	83	coiled-coil-helix-coiled-coil-helix domain-containing	0	XM_013261562	XM_013261562_1	252	LOC106094353	ATG	*	NW_013174187.1	5141	5601	-	3	5557-5601 5316-5414 5141-5248	CYT		10.009	8.93			ExpAA=0.00 First60=0.00 PredHel=0 Topology=i	0						1	3.6	1.2	8.4	.		XP_013117016.1	Cytochrome oxidase c subunit VIb	met/energy	PFAM	2e-07	86.3			coiled-coil-helix-coiled-coil-helix domain-containing protein 7	7E-043	gi|557774866	92	100	99
XP_013112877.1	M	1699	protein xmas-2	4	XM_013257423	XM_013257423_1	5100	LOC106091029	ATG	*	NW_013172831.1	198702	203976	+	4	198702-198760 198826-199534 199589-200509 200566-203976	CYT		194.564	6.38			ExpAA=0.01 First60=0.00 PredHel=0 Topology=o	0						3	12.1	3.9	5.2	.	1 | 1008 MHLRKKR|EQ 0.523 *ProP* |	XP_013112877.1	Nuclear protein export factor - probable fragment	pe	KOG	4e-68	38.8	SG1_stringent_pattern |		protein xmas-2	0.0	gi|755892688	68	79	101
XP_013110863.1	M	370	uncharacterized protein LOC106089561	1	XM_013255409	XM_013255409_1	1113	LOC106089561	ATG	*	NW_013171886.1	77556	118539	-	2	117503-118539 77556-77631	CYT		41.49	9.89			ExpAA=90.79 First60=20.37 PredHel=3 Topology=o47-69i306-328o332-351i	3	17	13.8	69.2			9	18.1	2.7	4.1	.		XP_013110863.1	Unknown product - 3 predicted membrane helices	uk membrane						uncharacterized protein LOC101891632	7E-046	gi|557761041	35	51	107
XP_013102335.1	M	1550	multidrug resistance-associated protein 1 isoform X18	7	XM_013246881	XM_013246881_1	4653	LOC106083694	ATG	*	NW_013172060.1	225116	300825	+	14	225116-225169 225345-225656 226034-227248 229910-230047 230182-230328 234072-234156 238529-239351 239412-239565 241788-241995 247402-247622 297429-297646 297702-298205 298719-299100 300634-300825	CYT		175.359	6.82			ExpAA=339.64 First60=21.54 PredHel=14 Topology=o39-61i74-96o106-128i135-157o192-209i317-339o377-399i451-473o477-499i564-586o993-1015i1036-1058o1117-1148i1217-1239o	14	20.1	58.3	21.6			0	12.8	5.6	3.7	.	1 | 942 SLRRRRR|MD 0.648 *ProP* |	XP_013102335.1	ABC transporter C family member - 15 predicted membrane helices	tr membrane	CDD	0	82.4			multidrug resistance-associated protein 1 isoform X19	0.0	gi|755853587	91	96	100
XP_013102337.1	M	1550	multidrug resistance-associated protein 1 isoform X20	7	XM_013246883	XM_013246883_1	4653	LOC106083694	ATG	*	NW_013172060.1	225116	300825	+	14	225116-225169 225345-225656 226034-227248 229910-230047 230182-230328 234072-234156 238529-239351 239412-239565 241788-241995 262557-262777 297429-297646 297702-298205 298719-299100 300634-300825	CYT		175.145	6.84			ExpAA=332.65 First60=21.54 PredHel=16 Topology=o39-61i74-96o106-128i135-157o192-209i317-339o377-399i451-473o477-499i564-586o596-618i988-1010o1030-1052i1054-1076o1125-1147i1217-1239o	16	22.4	33.3	44.3			0	13.2	5.7	3.6	.	1 | 942 SLRRRRR|MD 0.648 *ProP* |	XP_013102337.1	ABC transporter C family member - 17 predicted membrane helices	tr membrane	CDD	0	82.4			multidrug resistance-associated protein 1 isoform X19	0.0	gi|755853587	89	95	100
XP_013102329.1	M	1551	multidrug resistance-associated protein 1 isoform X12	7	XM_013246875	XM_013246875_1	4656	LOC106083694	ATG	*	NW_013172060.1	225116	300825	+	14	225116-225169 225345-225656 226034-227248 229910-230047 230182-230328 234072-234156 238529-239351 239412-239565 241788-241995 262005-262228 297429-297646 297702-298205 298719-299100 300634-300825	CYT		175.173	6.46			ExpAA=329.47 First60=21.54 PredHel=14 Topology=o39-61i74-96o106-128i135-157o192-209i317-339o377-399i451-473o477-499i564-586o991-1013i1034-1056o1114-1148i1218-1240o	14	20.3	58	21.7			0	13	5.8	3.6	.	1 | 942 SLRRRRR|MD 0.648 *ProP* |	XP_013102329.1	ABC transporter C family member - 15 predicted membrane helices	tr membrane	CDD	0	82			multidrug resistance-associated protein 1 isoform X11	0.0	gi|755853567	91	96	100
XP_013102334.1	M	1550	multidrug resistance-associated protein 1 isoform X17	7	XM_013246880	XM_013246880_1	4653	LOC106083694	ATG	*	NW_013172060.1	225116	300825	+	14	225116-225169 225345-225656 226034-227248 229910-230047 230182-230328 234072-234156 238529-239351 239412-239565 241788-241995 253019-253239 297429-297646 297702-298205 298719-299100 300634-300825	CYT		174.988	7.19			ExpAA=341.97 First60=21.54 PredHel=16 Topology=o39-61i74-96o106-128i135-157o192-209i317-339o377-399i451-473o477-499i564-586o596-618i989-1011o1050-1072i1105-1127o1132-1154i1217-1239o	16	22.4	31.7	45.9			0	13.2	5.7	3.7	.	1 | 942 SLRRRRR|MD 0.648 *ProP* |	XP_013102334.1	ABC transporter C family member - 17 predicted membrane helices	tr membrane	CDD	0	82.4			multidrug resistance-associated protein 1 isoform X17	0.0	gi|755853581	91	96	100
XP_013102332.1	M	1550	multidrug resistance-associated protein 1 isoform X15	7	XM_013246878	XM_013246878_1	4653	LOC106083694	ATG	*	NW_013172060.1	225116	300825	+	14	225116-225169 225345-225656 226034-227248 229910-230047 230705-230851 234072-234156 238529-239351 239412-239565 241788-241995 242512-242732 297429-297646 297702-298205 298719-299100 300634-300825	CYT		175.365	7.45			ExpAA=346.78 First60=21.54 PredHel=16 Topology=o39-61i74-96o106-128i135-157o192-209i317-339o377-399i451-473o477-499i563-585o600-622i989-1011o1041-1063i1105-1127o1132-1154i1217-1239o	16	22.4	31.4	46.2			0	12.8	5.6	3.6	.	1 | 942 SLRRRRR|MD 0.648 *ProP* |	XP_013102332.1	ABC transporter C family member - 17 predicted membrane helices	tr membrane	CDD	0	82.4			multidrug resistance-associated protein 1 isoform X13	0.0	gi|557753003	92	96	100
XP_013102333.1	M	1550	multidrug resistance-associated protein 1 isoform X16	7	XM_013246879	XM_013246879_1	4653	LOC106083694	ATG	*	NW_013172060.1	225116	300825	+	14	225116-225169 225345-225656 226034-227248 229910-230047 230705-230851 234072-234156 238529-239351 239412-239565 241788-241995 262557-262777 297429-297646 297702-298205 298719-299100 300634-300825	CYT		175.3	7.45			ExpAA=341.51 First60=21.54 PredHel=16 Topology=o39-61i74-96o106-128i135-157o192-209i317-339o377-399i451-473o477-499i563-585o600-622i988-1010o1030-1052i1054-1076o1125-1147i1217-1239o	16	22.4	33.6	44			0	13.2	5.7	3.5	.	1 | 942 SLRRRRR|MD 0.648 *ProP* |	XP_013102333.1	ABC transporter C family member - 17 predicted membrane helices	tr membrane	CDD	0	82.4			multidrug resistance-associated protein 1 isoform X14	0.0	gi|557753001	90	95	100
XP_013102328.1	M	1551	multidrug resistance-associated protein 1 isoform X11	7	XM_013246874	XM_013246874_1	4656	LOC106083694	ATG	*	NW_013172060.1	225116	300825	+	14	225116-225169 225345-225656 226034-227248 229910-230047 230705-230851 234072-234156 238529-239351 239412-239565 241788-241995 262005-262228 297429-297646 297702-298205 298719-299100 300634-300825	CYT		175.329	6.82			ExpAA=344.14 First60=21.54 PredHel=16 Topology=o39-61i74-96o106-128i135-157o192-209i317-339o377-399i451-473o477-499i563-585o600-622i989-1011o1037-1059i1107-1129o1133-1155i1218-1240o	16	22.4	31.1	46.6			0	13	5.8	3.5	.	1 | 942 SLRRRRR|MD 0.648 *ProP* |	XP_013102328.1	ABC transporter C family member - 17 predicted membrane helices	tr membrane	CDD	0	82			multidrug resistance-associated protein 1 isoform X10	0.0	gi|557752997	92	96	100
XP_013102331.1	M	1550	multidrug resistance-associated protein 1 isoform X14	7	XM_013246877	XM_013246877_1	4653	LOC106083694	ATG	*	NW_013172060.1	225116	300825	+	14	225116-225169 225345-225656 226034-227248 229910-230047 230705-230851 234072-234156 238529-239351 239412-239565 241788-241995 247402-247622 297429-297646 297702-298205 298719-299100 300634-300825	CYT		175.514	7.46			ExpAA=344.97 First60=21.54 PredHel=16 Topology=o39-61i74-96o106-128i135-157o192-209i317-339o377-399i451-473o477-499i563-585o600-622i989-1011o1041-1063i1105-1127o1132-1154i1217-1239o	16	22.4	31.4	46.2			0	12.8	5.6	3.6	.	1 | 942 SLRRRRR|MD 0.648 *ProP* |	XP_013102331.1	ABC transporter C family member - 17 predicted membrane helices	tr membrane	CDD	0	82.4			multidrug resistance-associated protein 1 isoform X14	0.0	gi|557753001	92	96	100
XP_013102330.1	M	1550	multidrug resistance-associated protein 1 isoform X13	7	XM_013246876	XM_013246876_1	4653	LOC106083694	ATG	*	NW_013172060.1	225116	300825	+	14	225116-225169 225345-225656 226034-227248 229910-230047 230705-230851 234072-234156 238529-239351 239412-239565 241788-241995 253019-253239 297429-297646 297702-298205 298719-299100 300634-300825	CYT		175.142	7.86			ExpAA=345.63 First60=21.54 PredHel=16 Topology=o39-61i74-96o106-128i135-157o192-209i317-339o377-399i451-473o477-499i563-585o600-622i989-1011o1050-1072i1105-1127o1132-1154i1217-1239o	16	22.4	32	45.6			0	13.2	5.7	3.6	.	1 | 942 SLRRRRR|MD 0.648 *ProP* |	XP_013102330.1	ABC transporter C family member - 17 predicted membrane helices	tr membrane	CDD	0	82.4			multidrug resistance-associated protein 1 isoform X12	0.0	gi|557752999	92	96	100
XP_013102317.1	M	1564	multidrug resistance-associated protein 1 isoform X1	7	XM_013246863	XM_013246863_1	4695	LOC106083694	ATG	*	NW_013172060.1	225116	301551	+	15	225116-225169 225345-225656 226034-227248 229910-230047 230705-230851 234072-234156 238529-239351 239412-239565 241788-241995 262005-262228 297429-297646 297702-298205 298719-299100 300634-300821 301509-301551	CYT		176.86	7			ExpAA=344.04 First60=21.54 PredHel=16 Topology=o39-61i74-96o106-128i135-157o192-209i317-339o377-399i451-473o477-499i563-585o600-622i989-1011o1037-1059i1107-1129o1133-1155i1218-1240o	16	22.2	31.6	46.2			0	13.2	5.8	3.5	.	1 | 942 SLRRRRR|MD 0.648 *ProP* |	XP_013102317.1	ABC transporter C family member - 17 predicted membrane helices	tr membrane	CDD	0	82			multidrug resistance-associated protein 1 isoform X1	0.0	gi|557752981	92	96	100
XP_013097450.1	M	255	trypsin alpha-3-like	0	XM_013241996	XM_013241996_1	768	LOC106080578	ATG	*	NW_013171924.1	1409616	1410383	+	1	1409616-1410383	SIG	26-27	27.104	10.44	23.978	10.84	ExpAA=0.23 First60=0.17 PredHel=0 Topology=o	0						0	18.8	10.2	4.3	.		XP_013097450.1	trypsin delta/gamma-like - signalP detected	s/protease	NR-LIGHT	4e-84	96.8			trypsin delta/gamma-like	4E-084	gi|557780484	61	78	97
XP_013109588.1	M	113	uncharacterized protein LOC106088557	0	XM_013254134	XM_013254134_1	342	LOC106088557	ATG	*	NW_013172450.1	14790	15131	+	1	14790-15131	SIG	19-20	12.811	7.02	10.749	6.57	ExpAA=0.93 First60=0.93 PredHel=0 Topology=o	0						0	14.2	9.7	2.7	.	1 | 48 HLSRHAR|SP 0.673 *ProP* |	XP_013109588.1	hypothetical secreted protein precursor	s/uk	SWISSP	1000	6.7			uncharacterized protein LOC101894327	9E-038	gi|557765093	69	77	102
XP_013114836.1	M	649	insulin-like growth factor-binding protein complex acid	0	XM_013259382	XM_013259382_1	1950	LOC106092500	ATG	*	NW_013173214.1	218647	220596	+	1	218647-220596	CYT		72.428	6.69			ExpAA=29.77 First60=0.00 PredHel=1 Topology=o550-572i	1	3.4	84.7	11.9		77							XP_013114836.1	insulin-like growth factor-binding protein complex acid labile subunit	st	NR-LIGHT	0	95.9			leucine-rich repeat-containing protein 15-like	0.0	gi|755866922	74	83	100
XP_013114837.1	M	649	insulin-like growth factor-binding protein complex acid	0	XM_013259383	XM_013259383_1	1950	LOC106092500	ATG	*	NW_013173214.1	218647	220596	+	1	218647-220596	CYT		72.409	6.69			ExpAA=29.77 First60=0.00 PredHel=1 Topology=o550-572i	1	3.4	84.7	11.9		77							XP_013114837.1	insulin-like growth factor-binding protein complex acid labile subunit	st	NR-LIGHT	0	95.9			leucine-rich repeat-containing protein 15-like	0.0	gi|755866922	74	83	100
XP_013112395.1	M	255	beta carbonic anhydrase 1	2	XM_013256941	XM_013256941_1	768	LOC106090663	ATG	*	NW_013171888.1	1731870	1740736	+	4	1731870-1731962 1739896-1739980 1740068-1740255 1740335-1740736	CYT		30.049	6.56			ExpAA=0.06 First60=0.00 PredHel=0 Topology=o	0						0	12.2	3.5	3.9	.		XP_013112395.1	beta carbonic anhydrase 1	tr	REFSEQ-INVERTEBRATE	0	100			beta carbonic anhydrase 1	1E-139	gi|557783779	92	98	100
XP_013112403.1	M	255	beta carbonic anhydrase 1	2	XM_013256949	XM_013256949_1	768	LOC106090663	ATG	*	NW_013171888.1	1731870	1740736	+	4	1731870-1731962 1739896-1739980 1740068-1740255 1740335-1740736	CYT		30.067	6.56			ExpAA=0.06 First60=0.00 PredHel=0 Topology=o	0						0	12.2	3.5	3.9	.		XP_013112403.1	beta carbonic anhydrase 1	tr	REFSEQ-INVERTEBRATE	0	100			beta carbonic anhydrase 1	1E-139	gi|557783779	92	98	100
XP_013115809.1	M	508	cytochrome P450 4d8-like	1	XM_013260355	XM_013260355_1	1527	LOC106093305	ATG	*	NW_013173557.1	36637	43369	+	4	36637-36796 36862-37318 42542-42966 43020-43369	BL	20-21	58.175	9.36	55.901	9.33	ExpAA=21.86 First60=20.60 PredHel=0 Topology=o	0						0	12.6	6.3	4.1	.		XP_013115809.1	cytochrome P450 4d8-like	detox/ox	NR-LIGHT	0	99			cytochrome P450 4d8-like	0.0	gi|557780332	65	80	99
XP_013113562.1	M	139	uncharacterized protein LOC106091557	0	XM_013258108	XM_013258108_1	420	LOC106091557	ATG	*	NW_013172948.1	251489	251908	+	1	251489-251908	SIG	21-22	14.142	3.93	11.922	3.81	ExpAA=10.16 First60=9.55 PredHel=0 Topology=o	0												XP_013113562.1	hypothetical secreted protein precursor	s/uk	SWISSP	1000	30.7			uncharacterized protein LOC105261471	4E-043	gi|755858998	64	75	101
XP_013110067.1	M	186	armadillo repeat-containing protein 7 isoform X1	1	XM_013254613	XM_013254613_1	561	LOC106088869	ATG	*	NW_013171870.1	1345152	1345828	-	3	1345720-1345828 1345489-1345656 1345152-1345435	CYT		21.977	6.07			ExpAA=0.02 First60=0.00 PredHel=0 Topology=o	0						0	9.1	2.7	3.2	.		XP_013110067.1	armadillo repeat-containing protein 7 isoform X1	uc	REFSEQ-INVERTEBRATE	0	100			LOW QUALITY PROTEIN: armadillo repeat-containing protein 7	3E-056	gi|755869604	61	76	57
XP_013100309.1	M	1840	cadherin-23	10	XM_013244855	XM_013244855_1	5523	LOC106082387	ATG	*	NW_013172000.1	104292	177117	-	7	176895-177117 132341-132705 115330-117089 113658-115272 105678-105980 104477-105609 104292-104415	SIG	39-40	204.627	4.7	200.028	4.68	ExpAA=43.12 First60=18.59 PredHel=2 Topology=i21-38o1775-1797i	2	2.1	94.4	3.5			1	13.6	6	5.6	.	1 | 1420 HKPRFPR|EV 0.647 *ProP* |	XP_013100309.1	Cadherin EGF LAG seven-pass G-type receptor - probable fragment - signalP detected - 2 predicted membrane helices	st membrane	KOG	4e-90	35	Aegyptin_Culicoides_40pct |	Aegyptin_Culicoides_40pct |	cadherin-23	0.0	gi|755878908	85	93	100
XP_013117845.1	M	540	amidophosphoribosyltransferase-like isoform X1	0	XM_013262391	XM_013262391_1	1623	LOC106095147	ATG	*	NW_013175628.1	12517	22384	+	7	12517-12541 12606-12644 12781-12911 18558-18878 18939-19550 21828-22170 22233-22384	CYT		58.853	6.55			ExpAA=0.00 First60=0.00 PredHel=0 Topology=o	0						1	13.1	8.7	5	.	1 | 286 IGARYVR|EV 0.579 *ProP* |	XP_013117845.1	Glutamine phosphoribosylpyrophosphate amidotransferase	met/nuc	KOG	0	103.5			amidophosphoribosyltransferase	0.0	gi|755883640	88	93	101
XP_013117846.1	M	540	amidophosphoribosyltransferase-like isoform X2	0	XM_013262392	XM_013262392_1	1623	LOC106095147	ATG	*	NW_013175628.1	12517	22384	+	6	12517-12541 12606-12775 18558-18878 18939-19550 21828-22170 22233-22384	CYT		58.78	6.55			ExpAA=0.00 First60=0.00 PredHel=0 Topology=o	0						1	13	8.7	5	.	1 | 286 IGARYVR|EV 0.579 *ProP* |	XP_013117846.1	Glutamine phosphoribosylpyrophosphate amidotransferase	met/nuc	KOG	0	103.5			amidophosphoribosyltransferase	0.0	gi|755883640	88	94	101
XP_013102105.1	M	356	diphthine methyltransferase isoform X2	1	XM_013246651	XM_013246651_1	1071	LOC106083558	ATG	*	NW_013172055.1	615276	616346	-	1	615276-616346	CYT		40.766	5.24			ExpAA=0.52 First60=0.00 PredHel=0 Topology=o	0						0	15.4	3.9	2.5	.		XP_013102105.1	Uncharacterized conserved protein	met/aa	KOG	3e-62	103.8			diphthamide biosynthesis protein 7 isoform X2	1E-133	gi|755900572	63	79	102
XP_013102106.1	M	356	diphthine methyltransferase isoform X2	1	XM_013246652	XM_013246652_1	1071	LOC106083558	ATG	*	NW_013172055.1	615276	616346	-	1	615276-616346	CYT		40.763	5.24			ExpAA=0.52 First60=0.00 PredHel=0 Topology=o	0						0	15.4	3.9	2.5	.		XP_013102106.1	Uncharacterized conserved protein	met/aa	KOG	3e-62	103.8			diphthamide biosynthesis protein 7 isoform X2	1E-133	gi|755900572	63	79	102
XP_013104997.1	M	159	uncharacterized protein LOC106085322	1	XM_013249543	XM_013249543_1	480	LOC106085322	ATG	*	NW_013172165.1	635171	636732	+	2	635171-635330 636413-636732	CYT		18.443	4.35			ExpAA=0.00 First60=0.00 PredHel=0 Topology=o	0						0	12.6	3.1	2.5	.		XP_013104997.1	Unknown product	uk						uncharacterized protein LOC101888694	2E-066	gi|557758707	76	89	98
XP_013104998.1	M	159	uncharacterized protein LOC106085322	1	XM_013249544	XM_013249544_1	480	LOC106085322	ATG	*	NW_013172165.1	635171	636732	+	2	635171-635330 636413-636732	CYT		18.437	4.35			ExpAA=0.00 First60=0.00 PredHel=0 Topology=o	0						0	12.6	3.1	2.5	.		XP_013104998.1	Unknown product	uk						uncharacterized protein LOC101888694	2E-066	gi|557758707	76	89	98
XP_013102104.1	M	390	diphthine methyltransferase isoform X1	1	XM_013246650	XM_013246650_1	1173	LOC106083558	ATG	*	NW_013172055.1	615276	619116	-	2	619018-619116 615276-616349	CYT		44.663	5.76			ExpAA=0.98 First60=0.29 PredHel=0 Topology=o	0						0	16.2	4.1	2.3	.		XP_013102104.1	Uncharacterized conserved protein	met/aa	KOG	2e-62	103.8			diphthamide biosynthesis protein 7 isoform X2	1E-133	gi|755900572	63	79	102
XP_013101181.1	M	391	zinc finger HIT domain-containing protein 2	0	XM_013245727	XM_013245727_1	1176	LOC106082958	ATG	*	NW_013172028.1	960111	961410	+	2	960111-960139 960264-961410	CYT		44.648	4.78			ExpAA=0.00 First60=0.00 PredHel=0 Topology=o	0						0	12.5	3.6	3.6	.		XP_013101181.1	zinc finger HIT domain-containing protein 2	uc	REFSEQ-INVERTEBRATE	0	100			zinc finger HIT domain-containing protein 2	1E-156	gi|755882250	69	82	99
XP_013105719.1	M	353	protein roadkill-like	1	XM_013250265	XM_013250265_1	1062	LOC106085831	ATG	*	NW_013172206.1	36545	37606	-	1	36545-37606	CYT		39.917	7.55			ExpAA=0.01 First60=0.00 PredHel=0 Topology=o	0						0	13.3	4.2	2.3	.		XP_013105719.1	Protein containing BTB/POZ and Kelch - probable fragment	st	KOG	1e-18	26.9			speckle-type POZ protein-like	5E-096	gi|557778463	50	71	99
XP_013102897.1	M	764	myoneurin-like isoform X16	4	XM_013247443	XM_013247443_1	2295	LOC106084029	ATG	*	NW_013172079.1	179500	238434	-	4	238309-238434 236618-238233 179752-180139 179500-179664	CYT		87.36	6.37			ExpAA=0.00 First60=0.00 PredHel=0 Topology=o	0						1	13.4	3.4	5.8	.	1 | 251 KRGRPRK|SD 0.536 *ProP* |	XP_013102897.1	Transcription factor grauzone - probable fragment	tf	SWISSP	7e-53	68.9			zinc finger and SCAN domain-containing protein 12-like isoform X2	0.0	gi|557779010	69	80	93
XP_013106319.1	M	567	glutactin-like	1	XM_013250865	XM_013250865_1	1704	LOC106086265	ATG	*	NW_013172241.1	191154	202835	+	7	191154-191414 199123-199275 199339-199854 199927-200062 200128-200318 202325-202643 202708-202835	SIG	29-30	63.283	6.47	60.164	6.33	ExpAA=20.84 First60=20.73 PredHel=1 Topology=i5-27o	1	3.9	95.2	0.9		540	3	14.6	6.3	5.3	.		XP_013106319.1	glutactin - signalP detected	cs	NR-LIGHT	0	100.5			LOW QUALITY PROTEIN: glutactin	0.0	gi|755860217	72	85	101
XP_013108800.1	M	367	probable G-protein coupled receptor Mth-like 14 isoform	1	XM_013253346	XM_013253346_1	1104	LOC106088051	ATG	*	NW_013172390.1	284906	339898	-	4	339776-339898 321135-321409 303600-304061 284906-285149	SIG	20-21	41.911	5.71	39.717	5.48	ExpAA=113.78 First60=4.10 PredHel=5 Topology=o198-220i233-252o262-284i291-313o317-339i	5	29.2	57.8	13.1									XP_013108800.1	probable G-protein coupled receptor Mth-like 14 isoform X3 - signalP detected - 5 predicted membrane helices	st membrane	REFSEQ-INVERTEBRATE	0	100			probable G-protein coupled receptor Mth-like 14	1E-084	gi|807024291	55	73	50
XP_013108799.1	M	456	probable G-protein coupled receptor Mth-like 14 isoform	1	XM_013253345	XM_013253345_1	1371	LOC106088051	ATG	*	NW_013172390.1	284906	325334	-	6	325299-325334 321135-321409 303600-304061 292724-292887 292417-292606 284906-285149	CYT		52.248	8.04			ExpAA=156.82 First60=0.00 PredHel=7 Topology=o169-191i204-223o238-260i273-295o321-343i379-401o405-427i	7	33.1	46.9	20									XP_013108799.1	Probable G-protein coupled receptor Mth-like 14 - 7 predicted membrane helices	st membrane	SWISSP	0	81.9			probable G-protein coupled receptor Mth-like 14	1E-152	gi|807024291	58	74	86
XP_013108798.1	M	485	probable G-protein coupled receptor Mth-like 14 isoform	1	XM_013253344	XM_013253344_1	1458	LOC106088051	ATG	*	NW_013172390.1	284906	339898	-	6	339776-339898 321135-321409 303600-304061 292724-292887 292417-292606 284906-285149	SIG	20-21	55.315	6.71	53.169	6.44	ExpAA=160.82 First60=4.07 PredHel=7 Topology=o198-220i233-252o267-289i302-324o350-372i408-430o434-456i	7	31.1	50.1	18.8									XP_013108798.1	Probable G-protein coupled receptor Mth-like 14 - signalP detected - 7 predicted membrane helices	st membrane	SWISSP	0	81.9			probable G-protein coupled receptor Mth-like 14	1E-154	gi|807024291	56	72	90
XP_013100680.1	M	373	protein pangolin, isoforms A/H/I/S-like	0	XM_013245226	XM_013245226_1	1122	LOC106082603	ATG	*	NW_013172011.1	1089559	1090680	+	1	1089559-1090680	CYT		42.117	8.59			ExpAA=0.03 First60=0.00 PredHel=0 Topology=o	0						6	19.6	4	6.4	.		XP_013100680.1	Transcription factor TCF-4 - probable fragment	tf	KOG	2e-46	58.6			protein pangolin, isoforms A/H/I/S-like	1E-140	gi|557777744	65	77	43
XP_013100681.1	M	373	protein pangolin, isoforms A/H/I/S-like	0	XM_013245227	XM_013245227_1	1122	LOC106082603	ATG	*	NW_013172011.1	1089559	1090680	+	1	1089559-1090680	CYT		42.063	8.59			ExpAA=0.03 First60=0.00 PredHel=0 Topology=o	0						6	19.6	4	6.4	.		XP_013100681.1	Transcription factor TCF-4 - probable fragment	tf	KOG	2e-46	58.6			protein pangolin, isoforms A/H/I/S-like	1E-140	gi|557777744	65	77	43
XP_013118090.1	S	600	uncharacterized serine-rich protein C215.13-like,	0	XM_013262636	XM_013262636_1	1805	LOC106095397		*	NW_013178462.1	524	4029	-	2	2878-4029 524-1114	CYT		62.252	9.32			ExpAA=0.00 First60=0.00 PredHel=0 Topology=o	0						50	30	5.3	3.3	.	3 | 578 EARRKTR|SA 0.711 *ProP* | 594 TEGRRRR|GS 0.546 *ProP* | 597 RRRRGSR|DY 0.503 *ProP* |	XP_013118090.1	Unknown product - 50 OH-glycosylation sites	uk						uncharacterized protein LOC101901121 isoform X2	1E-125	gi|755850518	46	58	24
XP_013100135.1	M	1034	zinc finger protein ush	1	XM_013244681	XM_013244681_1	3105	LOC106082288	ATG	*	NW_013171996.1	15401	458195	-	10	458150-458195 120078-120122 25778-26907 25600-25700 25290-25538 22356-22812 21480-21631 21091-21379 15970-16103 15401-15902	CYT		112.525	6.67			ExpAA=0.01 First60=0.00 PredHel=0 Topology=o	0						18	18.4	3.7	8.5	.	1 | 155 TNSKDRR|SC 0.598 *ProP* |	XP_013100135.1	zinc finger protein ush - 18 OH-glycosylation sites - 18 NetOglyc sites	uk						zinc finger protein ush	0.0	gi|557763716	60	71	44
XP_013111369.1	M	995	disintegrin and metalloproteinase domain-containing	2	XM_013255915	XM_013255915_1	2988	LOC106089926	ATG	*	NW_013172634.1	61888	90107	+	6	61888-62595 76079-76225 76760-77155 77223-78269 78340-78895 89974-90107	CYT		107.643	8.4			ExpAA=21.16 First60=0.00 PredHel=1 Topology=o715-737i	1	2.2	71.9	25.9		258	0	15.7	10.4	6.2	.	3 | 198 VHERVRR|AS 0.641 *ProP* | 751 KKRRARR|IS 0.660 *ProP* | 849 GAGRSSR|SN 0.604 *ProP* |	XP_013111369.1	Tumor necrosis factor-alpha-converting enzyme (TACE/ADAM17)	extmat	KOG	0	79.4	Ixodegrin_cys_pattern |	Ixodegrin_cys_pattern |	disintegrin and metalloproteinase domain-containing protein 10, partial	0.0	gi|755887910	81	86	79
XP_013114461.1	M	1173	serine-rich adhesin for platelets	9	XM_013259007	XM_013259007_1	3522	LOC106092216	ATG	*	NW_013173126.1	27920	31657	-	4	31329-31657 31001-31238 30411-30935 27920-30349	CYT		126.568	5.82			ExpAA=21.93 First60=0.00 PredHel=1 Topology=i153-175o	1	1.9	85.1	13		998							XP_013114461.1	Unknown product - 2 predicted membrane helices	uk membrane						putative GPI-anchored protein PB15E9.01c	0.0	gi|755874973	75	82	102
XP_013110885.1	M	370	uncharacterized protein LOC106089561	1	XM_013255431	XM_013255431_1	1113	LOC106089561	ATG	*	NW_013171886.1	77556	118539	-	2	117503-118539 77556-77631	CYT		41.406	9.89			ExpAA=90.79 First60=20.37 PredHel=3 Topology=o47-69i306-328o332-351i	3	17	13.8	69.2			9	18.1	2.7	4.1	.		XP_013110885.1	Unknown product - 3 predicted membrane helices	uk membrane						uncharacterized protein LOC101891632	7E-046	gi|557761041	35	51	107
XP_013115688.1	M	842	dual specificity mitogen-activated protein kinase kinase	2	XM_013260234	XM_013260234_1	2529	LOC106093215	ATG	*	NW_013173512.1	2935	14637	+	5	2935-3631 3820-4239 4457-5275 10225-10678 14499-14637	CYT		90.444	9.72			ExpAA=0.02 First60=0.01 PredHel=0 Topology=o	0						28	26.1	6.8	9.1	.		XP_013115688.1	Dual specificity mitogen-activated protein kinase kinase hemipterous - probable fragment - 28 OH-glycosylation sites - 28 NetOglyc sites	st	SWISSP	0	73.9			dual specificity mitogen-activated protein kinase kinase hemipterous-like	0.0	gi|557753809	66	75	72
XP_013097708.1	M	1593	protein hairless	1	XM_013242254	XM_013242254_1	4782	LOC106080743	ATG	*	NW_013171928.1	159883	168046	-	4	166615-168046 166307-166558 163158-166226 159883-159911	CYT		166.522	9.58			ExpAA=27.31 First60=0.00 PredHel=0 Topology=o	0						72	25.9	4.9	7	.	3 | 618 LAQRKRR|KP 0.549 *ProP* | 1122 YGRRSPR|HV 0.526 *ProP* | 1204 SSSRSPR|HH 0.609 *ProP* |	XP_013097708.1	protein hairless - 72 OH-glycosylation sites - 72 NetOglyc sites	uc	SWISSP	0	116.5	Hyp37_stringent_pattern |		protein hairless isoform X1	0.0	gi|755858914	58	68	108
XP_013115967.1	M	545	proton-coupled folate transporter	2	XM_013260513	XM_013260513_1	1638	LOC106093460	ATG	*	NW_013173626.1	142024	145628	+	2	142024-142041 144831-145628	CYT		61.254	7.91			ExpAA=235.09 First60=2.85 PredHel=12 Topology=i59-78o127-144i151-170o185-207i220-242o252-271i316-333o353-375i387-405o410-432i445-467o482-504i	12	44.2	20.9	34.9			1	14.1	5.1	3.9	.		XP_013115967.1	proton-coupled folate transporter - 12 predicted membrane helices	tr membrane	NR-LIGHT	0	98.5			proton-coupled folate transporter	0.0	gi|755851212	81	89	99
XP_013115968.1	M	545	proton-coupled folate transporter	2	XM_013260514	XM_013260514_1	1638	LOC106093460	ATG	*	NW_013173626.1	142024	145628	+	2	142024-142041 144831-145628	CYT		61.253	7.91			ExpAA=235.09 First60=2.85 PredHel=12 Topology=i59-78o127-144i151-170o185-207i220-242o252-271i316-333o353-375i387-405o410-432i445-467o482-504i	12	44.2	20.9	34.9			1	14.1	5.1	3.9	.		XP_013115968.1	proton-coupled folate transporter - 12 predicted membrane helices	tr membrane	NR-LIGHT	0	98.5			proton-coupled folate transporter	0.0	gi|755851212	81	89	99
XP_013107979.1	M	270	GTP-binding protein Rit2	1	XM_013252525	XM_013252525_1	813	LOC106087473	ATG	*	NW_013172339.1	252106	265801	-	4	265564-265801 264882-264938 252417-252682 252106-252357	CYT		30.735	9.33			ExpAA=0.03 First60=0.00 PredHel=0 Topology=o	0												XP_013107979.1	Ras-related protein interacting with calmodulin isoform A	st	NR-LIGHT	0	102.2			GTP-binding protein Rit2	1E-139	gi|557781739	93	95	101
XP_013102521.1	M	552	major royal jelly protein 1	2	XM_013247067	XM_013247067_1	1659	LOC106083813	ATG	*	NW_013172063.1	600653	620374	+	4	600653-601006 614370-614709 619344-619530 619597-620374	SIG	26-27	62.1	6.19	59.361	6.08	ExpAA=8.78 First60=8.75 PredHel=0 Topology=o	0						0	16.3	3.6	7.1	.		XP_013102521.1	Major royal jelly protein - signalP detected	s/	PFAM	4e-76	97.8			major royal jelly protein 1	0.0	gi|557761722	73	85	101
XP_013104731.1	M	524	selenocysteine-specific elongation factor	0	XM_013249277	XM_013249277_1	1575	LOC106085179	ATG	*	NW_013172153.1	321595	323553	+	4	321595-321724 321782-321925 321990-322361 322625-323553	CYT		58.668	8.78			ExpAA=0.62 First60=0.00 PredHel=0 Topology=o	0						0	14.9	6.3	1.7	.		XP_013104731.1	selenocysteine-specific elongation factor	ps	NR-LIGHT	0	100.1			selenocysteine-specific elongation factor	0.0	gi|557750299	75	88	100
XP_013112216.1	M	121	uncharacterized protein LOC106090534	1	XM_013256762	XM_013256762_1	366	LOC106090534	ATG	*	NW_013172740.1	164912	165277	+	1	164912-165277	CYT		14.141	9.22			ExpAA=0.00 First60=0.00 PredHel=0 Topology=o	0						0	9.1	2.5	12.4	.		XP_013112216.1	Unknown product	uk						uncharacterized protein LOC105261481	8E-037	gi|755859259	57	76	97
XP_013115953.1	M	265	transcription factor Adf-1-like	0	XM_013260499	XM_013260499_1	798	LOC106093447	ATG	*	NW_013173620.1	42299	43545	-	2	43196-43545 42299-42746	CYT		31.121	6.33			ExpAA=0.00 First60=0.00 PredHel=0 Topology=o	0						3	15.1	1.5	3.4	.	3 | 12 TPIRKKR|TT 0.784 *ProP* | 72 ECRRRWR|SL 0.580 *ProP* | 75 RRWRSLR|DA 0.583 *ProP* |	XP_013115953.1	transcription factor Adf-1-like	tf	REFSEQ-INVERTEBRATE	0	100			AAEL010261-PA	7E-028	gi|157125598	28	51	94
XP_013107731.1	M	410	uncharacterized protein LOC106087286	0	XM_013252277	XM_013252277_1	1233	LOC106087286	ATG	*	NW_013172326.1	205599	210183	-	2	209145-210183 205599-205792	CYT		48.196	5.94			ExpAA=4.66 First60=0.00 PredHel=0 Topology=o	0												XP_013107731.1	Ecdysteroid kinase	met/lipd	PFAM	2e-72	100			uncharacterized protein LOC101894268	1E-146	gi|557767551	61	79	99
XP_013102359.1	M	255	intraflagellar transport protein 43 homolog	0	XM_013246905	XM_013246905_1	768	LOC106083705	ATG	*	NW_013172060.1	362167	365210	+	5	362167-362205 362269-362579 364659-364682 364753-364872 364937-365210	CYT		27.839	4.56			ExpAA=0.00 First60=0.00 PredHel=0 Topology=o	0						7	18.8	4.3	7.1	.		XP_013102359.1	intraflagellar transport protein 43 homolog	uc	REFSEQ-INVERTEBRATE	0	100			intraflagellar transport protein 43 homolog	1E-100	gi|557753053	73	81	103
XP_013111260.1	M	568	stress-activated map kinase-interacting protein 1	2	XM_013255806	XM_013255806_1	1707	LOC106089814	ATG	*	NW_013172624.1	313913	315685	-	2	314957-315685 313913-314890	CYT		64.488	7.27			ExpAA=0.00 First60=0.00 PredHel=0 Topology=o	0						2	15	4.4	4.9	.		XP_013111260.1	stress-activated map kinase-interacting protein 1	st	NR-LIGHT	0	101			stress-activated map kinase-interacting protein 1	0.0	gi|557764197	77	86	101
XP_013103966.1	M	193	tetratricopeptide repeat protein 36 homolog	0	XM_013248512	XM_013248512_1	582	LOC106084652	ATG	*	NW_013172110.1	458470	461096	-	2	460760-461096 458470-458714	CYT		21.88	5.12			ExpAA=0.00 First60=0.00 PredHel=0 Topology=o	0						0	9.3	2.1	3.1	.		XP_013103966.1	tetratricopeptide repeat protein 36 homolog	uc	REFSEQ-INVERTEBRATE	0	100			tetratricopeptide repeat protein 36 homolog	9E-090	gi|557767025	85	92	100
XP_013110822.1	M	708	protein sprouty	1	XM_013255368	XM_013255368_1	2127	LOC106089520	ATG	*	NW_013172576.1	268170	270296	-	1	268170-270296	CYT		75.342	8.61			ExpAA=4.01 First60=0.00 PredHel=0 Topology=o	0						47	21.2	6.8	9.2	.		XP_013110822.1	protein sprouty - 48 OH-glycosylation sites - 48 NetOglyc sites	uc	SWISSP	0	104.7			protein sprouty	0.0	gi|557769996	72	79	106
XP_013110823.1	M	708	protein sprouty	1	XM_013255369	XM_013255369_1	2127	LOC106089520	ATG	*	NW_013172576.1	268170	270296	-	1	268170-270296	CYT		75.405	8.61			ExpAA=4.01 First60=0.00 PredHel=0 Topology=o	0						47	21.2	6.8	9.2	.		XP_013110823.1	protein sprouty - 48 OH-glycosylation sites - 48 NetOglyc sites	uc	SWISSP	0	104.7			protein sprouty	0.0	gi|557769996	72	79	106
XP_013110825.1	M	708	protein sprouty	1	XM_013255371	XM_013255371_1	2127	LOC106089520	ATG	*	NW_013172576.1	268170	270296	-	1	268170-270296	CYT		75.373	8.61			ExpAA=4.01 First60=0.00 PredHel=0 Topology=o	0						47	21.2	6.8	9.2	.		XP_013110825.1	protein sprouty - 48 OH-glycosylation sites - 48 NetOglyc sites	uc	SWISSP	0	104.7			protein sprouty	0.0	gi|557769996	72	79	106
XP_013102159.1	M	381	embryonic stem cell-specific	1	XM_013246705	XM_013246705_1	1146	LOC106083586	ATG	*	NW_013172056.1	838260	839656	+	4	838260-838279 838349-838767 838824-839104 839231-839656	CYT		44.822	7.9			ExpAA=0.01 First60=0.00 PredHel=0 Topology=o	0						0	12.9	4.7	5.2	.		XP_013102159.1	Uncharacterized conserved protein	uc	KOG	0	90.4			embryonic stem cell-specific 5-hydroxymethylcytosine-binding protein	1E-161	gi|557780410	71	83	98
XP_013108246.1	M	78	60S ribosomal protein L29	0	XM_013252792	XM_013252792_1	237	LOC106087667	ATG	*	NW_013172360.1	433114	433426	-	2	433325-433426 433114-433248	CYT		9.178	11.49			ExpAA=0.00 First60=0.00 PredHel=0 Topology=i	0												XP_013108246.1	60S ribosomal protein L29	ps	DIPTERA	9e-39	100			60S ribosomal protein L29	1E-036	gi|557753270	96	98	99
XP_013115805.1	M	295	glycine-rich cell wall structural protein 1.0-like	0	XM_013260351	XM_013260351_1	888	LOC106093301	ATG	*	NW_013173556.1	62940	63892	-	2	63595-63892 62940-63529	SIG	15-16	27.07	9.04	25.46	8.97	ExpAA=0.86 First60=0.15 PredHel=0 Topology=o	0						3	10.8	38.3	8.5	1		XP_013115805.1	glycine-rich cell wall structural protein 1.0-like - signalP detected	extmat	REFSEQ-INVERTEBRATE	0	100			glycine-rich cell wall structural protein-like	1E-141	gi|557760875	83	84	105
XP_013112362.1	M	710	beta-glucuronidase-like	2	XM_013256908	XM_013256908_1	2133	LOC106090639	ATG	*	NW_013172763.1	164910	192887	+	9	164910-165155 165217-165396 173265-174008 174067-174239 180586-180729 185642-185726 192208-192384 192441-192579 192643-192887	SIG	19-20	82.641	5.7	80.586	5.61	ExpAA=0.20 First60=0.06 PredHel=0 Topology=o	0						2	10.3	5.2	3.4	.	2 | 51 SESREVR|SL 0.638 *ProP* | 688 WRYRVHR|PA 0.546 *ProP* |	XP_013112362.1	Beta-galactosidase/beta-glucuronidase Carbohydrate transport and metabolism - signalP detected	met/carb/secreted Beta-galactosidase/beta-glucuronidase	CDD	4e-81	83.6			beta-glucuronidase-like	0.0	gi|557767814	76	88	100
XP_013112364.1	M	710	beta-glucuronidase-like	2	XM_013256910	XM_013256910_1	2133	LOC106090639	ATG	*	NW_013172763.1	164910	192887	+	9	164910-165155 165217-165396 173265-174008 174067-174239 180586-180729 185642-185726 192208-192384 192441-192579 192643-192887	SIG	19-20	82.682	5.7	80.586	5.61	ExpAA=0.20 First60=0.06 PredHel=0 Topology=o	0						2	10.3	5.2	3.4	.	2 | 51 SESREVR|SL 0.638 *ProP* | 688 WRYRVHR|PA 0.546 *ProP* |	XP_013112364.1	Beta-galactosidase/beta-glucuronidase Carbohydrate transport and metabolism - signalP detected	met/carb/secreted Beta-galactosidase/beta-glucuronidase	CDD	4e-81	83.6			beta-glucuronidase-like	0.0	gi|557767814	76	88	100
XP_013112569.1	M	512	probable cytochrome P450 4p3	2	XM_013257115	XM_013257115_1	1539	LOC106090803	ATG	*	NW_013172791.1	16259	26664	-	6	26469-26664 21274-21556 21113-21213 17254-17521 16491-17020 16259-16419	SIG	21-22	59.873	6.82	57.139	6.42	ExpAA=5.02 First60=4.91 PredHel=0 Topology=o	0						1	9	4.5	4.5	.		XP_013112569.1	cytochrome P450 4p1-like - signalP detected	detox/ox	NR-LIGHT	0	101.5			LOW QUALITY PROTEIN: cytochrome P450 4p1-like	0.0	gi|755867596	74	83	102
XP_013116393.1	M	167	heat shock protein 22	0	XM_013260939	XM_013260939_1	504	LOC106093787	ATG	*	NW_013171893.1	14662	15165	-	1	14662-15165	CYT		19.134	6.16			ExpAA=0.00 First60=0.00 PredHel=0 Topology=o	0						2	13.8	4.2	7.2	1.8		XP_013116393.1	heat shock protein 22	pm	DIPTERA	6e-92	100			heat shock protein 22	6E-071	gi|557780958	78	88	100
XP_013116005.1	M	1088	mitogen-activated protein kinase kinase kinase 13	0	XM_013260551	XM_013260551_1	3267	LOC106093490	ATG	*	NW_013173640.1	24255	57098	+	7	24255-24325 47263-47742 47979-48170 48259-48912 48977-49151 49237-50318 56486-57098	CYT		122.199	6.91			ExpAA=0.02 First60=0.00 PredHel=0 Topology=o	0						7	17.4	4.7	6.6	.	2 | 559 KKSRHRR|VG 0.726 *ProP* | 579 SPCRDRR|YQ 0.587 *ProP* |	XP_013116005.1	mitogen-activated protein kinase kinase kinase 13 isoform X2	st	NR-LIGHT	0	102.7	Aegyptin_Culicoides_40pct |	Aegyptin_Culicoides_40pct |	mitogen-activated protein kinase kinase kinase 13 isoform X2	0.0	gi|557761871	78	82	103
XP_013116007.1	M	1088	mitogen-activated protein kinase kinase kinase 13	0	XM_013260553	XM_013260553_1	3267	LOC106093490	ATG	*	NW_013173640.1	24255	57098	+	7	24255-24325 47263-47742 47979-48170 48259-48912 48977-49151 49237-50318 56486-57098	CYT		122.185	6.91			ExpAA=0.02 First60=0.00 PredHel=0 Topology=o	0						7	17.4	4.7	6.6	.	2 | 559 KKSRHRR|VG 0.726 *ProP* | 579 SPCRDRR|YQ 0.587 *ProP* |	XP_013116007.1	mitogen-activated protein kinase kinase kinase 13 isoform X2	st	NR-LIGHT	0	102.7	Aegyptin_Culicoides_40pct |	Aegyptin_Culicoides_40pct |	mitogen-activated protein kinase kinase kinase 13 isoform X2	0.0	gi|557761871	78	82	103
XP_013118937.1	M	606	protein scalloped	1	XM_013263483	XM_013263483_1	1821	LOC106095995	ATG	*	NW_013171909.1	287165	556193	-	10	556085-556193 370866-371002 309967-310097 295497-296000 291986-292026 291713-291890 287895-287957 287659-287828 287347-287581 287165-287278	CYT		66.483	6.86			ExpAA=0.05 First60=0.04 PredHel=0 Topology=o	0						8	14.5	7.1	7.3	.		XP_013118937.1	TEF-1 - probable fragment	tf	KOG	0	61.9			protein scalloped isoform X2	0.0	gi|557761169	87	89	105
XP_013097451.1	M	150	uncharacterized protein LOC106080579	0	XM_013241997	XM_013241997_1	453	LOC106080579	ATG	*	NW_013171924.1	1145244	1148210	+	2	1145244-1145282 1147797-1148210	SIG	16-17	17.304	5.97	15.588	5.76	ExpAA=0.01 First60=0.01 PredHel=0 Topology=o	0						0	7.3	2	3.3	.		XP_013097451.1	odorant binding protein - signalP detected OBP	s/OBP	DIPTERA	2e-55	96			uncharacterized protein LOC101896552	4E-065	gi|557784975	78	88	100
XP_013103184.1	M	140	mediator of RNA polymerase II transcription subunit 22	0	XM_013247730	XM_013247730_1	423	LOC106084191	ATG	*	NW_013172087.1	387104	389232	-	3	389130-389232 387388-387489 387104-387321	CYT		16.316	5.13			ExpAA=0.00 First60=0.00 PredHel=0 Topology=o	0						0	10.7	2.1	1.4	.		XP_013103184.1	mediator of RNA polymerase II transcription subunit 22	tm	DIPTERA	1e-73	100	Aegyptin_Culicoides_40pct |	Aegyptin_Culicoides_40pct |	mediator of RNA polymerase II transcription subunit 22	1E-072	gi|557755128	99	99	100
XP_013097503.1	M	572	organic cation transporter protein	0	XM_013242049	XM_013242049_1	1719	LOC106080634	ATG	*	NW_013171924.1	558109	588368	-	9	588259-588368 571671-572117 567042-567196 566800-566971 566600-566741 560319-560466 560076-560258 558349-558533 558109-558285	CYT		64.144	7.08			ExpAA=231.22 First60=20.14 PredHel=11 Topology=o29-51i193-212o216-238i250-272o276-298i373-392o402-424i431-450o455-477i490-509o519-541i	11	40.2	10.8	49			1	15.6	5.9	3.7	.		XP_013097503.1	organic cation transporter protein - 11 predicted membrane helices	tr membrane	NR-LIGHT	0	100			organic cation transporter protein	0.0	gi|755905071	76	91	100
XP_013113565.1	M	412	proclotting enzyme	1	XM_013258111	XM_013258111_1	1239	LOC106091559	ATG	*	NW_013172948.1	137059	138364	-	2	138005-138364 137059-137937	SIG	21-22	45.382	5.35	43.072	5.27	ExpAA=0.16 First60=0.15 PredHel=0 Topology=o	0												XP_013113565.1	serine protease 27 - signalP detected	s/protease	NR-LIGHT	0	100.2			proclotting enzyme	0.0	gi|557756620	84	89	100
XP_013099354.1	M	212	uncharacterized protein LOC106081732 isoform X1	0	XM_013243900	XM_013243900_1	639	LOC106081732	ATG	*	NW_013171972.1	114418	117186	-	4	117042-117186 114985-115061 114650-114910 114418-114573	CYT		24.384	9.67			ExpAA=20.43 First60=3.92 PredHel=0 Topology=o	0						1	10.8	3.8	5.7	.		XP_013099354.1	Unknown product	uk						uncharacterized protein LOC105261921	1E-018	gi|755880161	33	60	73
XP_013107120.1	M	140	ninjurin-2 isoform X3	0	XM_013251666	XM_013251666_1	423	LOC106086854	ATG	*	NW_013172286.1	165220	192509	+	3	165220-165261 191725-191901 192306-192509	CYT		15.57	8			ExpAA=48.88 First60=3.49 PredHel=2 Topology=i61-83o103-125i	2	31.4	14.3	54.3			0	10	4.3	1.4	.		XP_013107120.1	Conserved plasma membrane protein - 2 predicted membrane helices	uc/memb	SWISSP	6e-70				ninjurin-2 isoform X3	7E-067	gi|557777416	93	99	100
XP_013108373.1	M	336	sphingosine kinase 2-like	1	XM_013252919	XM_013252919_1	1011	LOC106087765	ATG	*	NW_013172369.1	476483	477551	-	2	476692-477551 476483-476633	CYT		38.287	9.46			ExpAA=0.11 First60=0.00 PredHel=0 Topology=o	0												XP_013108373.1	Sphingosine kinase involved in sphingolipid metabolism - probable fragment	met/lipd	KOG	3e-36	32.1			sphingosine kinase 2	9E-098	gi|557762996	63	77	45
XP_013115673.1	M	148	uncharacterized protein LOC106093203	0	XM_013260219	XM_013260219_1	447	LOC106093203	ATG	*	NW_013173509.1	66344	66961	-	3	66877-66961 66693-66799 66344-66598	CYT		16.31	6.81			ExpAA=10.93 First60=0.03 PredHel=0 Topology=o	0						0	15.5	6.8	4.7	.		XP_013115673.1	Unknown product	uk						histone-lysine N-methyltransferase SUV420H1 isoform X2	1.2	gi|699252039	27	41	23
XP_013104126.1	M	821	zinc finger protein 26-like	0	XM_013248672	XM_013248672_1	2466	LOC106084757	ATG	*	NW_013171879.1	680340	682876	-	2	682739-682876 680340-682667	CYT		95.923	6.61			ExpAA=0.00 First60=0.00 PredHel=0 Topology=o	0						1	12.8	4	2.9	.	1 | 210 KFATTKR|SV 0.521 *ProP* |	XP_013104126.1	transcription factor grauzone-like	tf	REFSEQ-INVERTEBRATE	0	102			zinc finger protein 471-like	4E-055	gi|557751553	24	40	88
XP_013100581.1	M	100	uncharacterized protein LOC106082552 isoform X2	0	XM_013245127	XM_013245127_1	303	LOC106082552	ATG	*	NW_013172009.1	179341	179643	-	1	179341-179643	CYT		11.463	4.76			ExpAA=0.00 First60=0.00 PredHel=0 Topology=o	0						3	11	5	3	.		XP_013100581.1	Unknown product	uk						uncharacterized protein LOC101901173	6E-019	gi|557754256	53	71	75
XP_013100580.1	M	121	uncharacterized protein LOC106082552 isoform X1	0	XM_013245126	XM_013245126_1	366	LOC106082552	ATG	*	NW_013172009.1	179341	188630	-	2	188619-188630 179341-179694	SIG	26-27	13.748	5.01	10.95	4.76	ExpAA=20.51 First60=20.51 PredHel=1 Topology=i7-26o	1	15.7	78.5	5.8		95	3	13.2	4.1	3.3	.		XP_013100580.1	hypothetical secreted protein precursor	s/uk	SWISSP	1000	56			uncharacterized protein LOC101901173	4E-022	gi|557754256	48	63	100
XP_013116302.1	M	470	MAP7 domain-containing protein 2	0	XM_013260848	XM_013260848_1	1413	LOC106093714	ATG	*	NW_013171893.1	1354071	1358697	-	3	1358676-1358697 1355798-1356526 1354071-1354732	CYT		51.379	5.14			ExpAA=0.02 First60=0.00 PredHel=0 Topology=o	0						25	16	7.7	6	.		XP_013116302.1	COP9 signalosome subunit CSN8 - 25 OH-glycosylation sites - 25 NetOglyc sites	pe	DIPTERA	0	100.8			protein HEXIM1	1E-169	gi|557756348	69	77	101
XP_013098121.1	M	417	protein doublesex isoform X2	0	XM_013242667	XM_013242667_1	1254	LOC106081004	ATG	*	NW_013171939.1	713540	898457	+	3	713540-714569 897691-897822 898366-898457	CYT		43.489	7.03			ExpAA=0.07 First60=0.00 PredHel=0 Topology=o	0						36	17.7	12.5	6.5	.		XP_013098121.1	Doublesex- and mab-3-related transcription factor A2 - probable fragment - 36 OH-glycosylation sites	tm	SWISSP	2e-19	45.6			DSXF	0.0	gi|38564769	84	86	107
XP_013102052.1	M	2781	neurofibromin isoform X3	10	XM_013246598	XM_013246598_1	8346	LOC106083493	ATG	*	NW_013171877.1	943107	972925	-	24	972866-972925 970891-971037 970294-970820 970126-970231 967247-967713 966860-967181 966239-966791 965907-966054 965396-965842 964778-965329 964066-964200 962472-963140 959955-960181 959475-959889 959223-959414 958896-959157 955807-957630 955481-955747 955098-955367 954938-955036 953073-953162 948525-948727 948109-948464 943107-943114	CYT		314.326	6.52			ExpAA=0.08 First60=0.01 PredHel=0 Topology=o	0						1	12.8	4	4.7	.		XP_013102052.1	Ras GTPase activating protein RasGAP/neurofibromin	imm	KOG	0	102.8			neurofibromin	0.0	gi|755885276	95	97	99
XP_013113190.1	M	1189	uncharacterized protein LOC106091264 isoform X3	0	XM_013257736	XM_013257736_1	3570	LOC106091264	ATG	*	NW_013172880.1	15503	47370	-	7	46501-47370 45897-46432 38927-39326 38750-38848 38003-38678 31742-32700 15503-15532	CYT		126.251	9.47			ExpAA=0.01 First60=0.01 PredHel=0 Topology=o	0						18	26.2	7.3	4	.	1 | 202 PGIRVKR|KV 0.825 *ProP* |	XP_013113190.1	probable serine/threonine-protein kinase DDB_G0282963 - 18 OH-glycosylation sites - 18 NetOglyc sites	st	NR-LIGHT	0	83.5			probable serine/threonine-protein kinase DDB_G0282963	0.0	gi|755868611	77	81	84
XP_013113189.1	M	1190	uncharacterized protein LOC106091264 isoform X2	0	XM_013257735	XM_013257735_1	3573	LOC106091264	ATG	*	NW_013172880.1	15503	47370	-	7	46501-47370 45897-46432 38927-39326 38750-38848 38003-38678 31742-32700 15503-15535	CYT		126.413	9.49			ExpAA=0.01 First60=0.01 PredHel=0 Topology=o	0						18	26.2	7.3	4	.	1 | 202 PGIRVKR|KV 0.825 *ProP* |	XP_013113189.1	probable serine/threonine-protein kinase DDB_G0282963 - 18 OH-glycosylation sites - 18 NetOglyc sites	st	NR-LIGHT	0	83.3			probable serine/threonine-protein kinase DDB_G0282963	0.0	gi|755868611	77	82	83
XP_013114515.1	M	1072	uncharacterized protein LOC106092249 isoform X3	1	XM_013259061	XM_013259061_1	3219	LOC106092249	ATG	*	NW_013171890.1	59427	69024	-	14	69024-69024 68874-68965 67495-67608 67196-67419 66840-67047 66664-66780 66462-66595 66191-66393 65442-65640 64969-65383 63273-64188 60031-60177 59704-59953 59427-59625	CYT		124.312	8.51			ExpAA=0.01 First60=0.00 PredHel=0 Topology=o	0						2	12.4	2.7	3.8	.		XP_013114515.1	uncharacterized protein LOC106092249 isoform X3	uc	REFSEQ-INVERTEBRATE	0	100	Aegyptin_Culicoides_40pct |	Aegyptin_Culicoides_40pct |	uncharacterized protein LOC101449579	1E-049	gi|807031121	27	47	45
XP_013114507.1	M	1085	uncharacterized protein LOC106092249 isoform X2	1	XM_013259053	XM_013259053_1	3258	LOC106092249	ATG	*	NW_013171890.1	59427	68942	-	14	68874-68942 67495-67608 67196-67419 66840-67047 66664-66780 66462-66595 66191-66393 65442-65640 64969-65383 64251-64313 63273-64188 60031-60177 59704-59953 59427-59625	CYT		125.839	8.59			ExpAA=0.02 First60=0.00 PredHel=0 Topology=o	0						2	12.4	2.7	3.8	.		XP_013114507.1	Unknown product	uk				Aegyptin_Culicoides_40pct |	Aegyptin_Culicoides_40pct |	uncharacterized protein LOC101449579	1E-049	gi|807031121	27	47	45
XP_013114498.1	M	1093	uncharacterized protein LOC106092249 isoform X1	1	XM_013259044	XM_013259044_1	3282	LOC106092249	ATG	*	NW_013171890.1	59427	69024	-	15	69024-69024 68874-68965 67495-67608 67196-67419 66840-67047 66664-66780 66462-66595 66191-66393 65442-65640 64969-65383 64251-64313 63273-64188 60031-60177 59704-59953 59427-59625	CYT		126.876	8.62			ExpAA=0.01 First60=0.00 PredHel=0 Topology=o	0						2	12.4	2.7	3.8	.		XP_013114498.1	Unknown product	uk				Aegyptin_Culicoides_40pct |	Aegyptin_Culicoides_40pct |	uncharacterized protein LOC101449579	1E-049	gi|807031121	27	47	45
XP_013107264.1	M	1537	ring canal kelch protein isoform X1	6	XM_013251810	XM_013251810_1	4614	LOC106086966	ATG	*	NW_013172294.1	357518	388654	-	8	388437-388654 382659-382808 369667-370068 369126-369590 364149-364922 363516-364075 362817-363440 357518-358938	SIG	16-17	167.04	6.12	165.616	6.12	ExpAA=0.21 First60=0.00 PredHel=0 Topology=o	0												XP_013107264.1	Protein containing BTB/POZ and Kelch - signalP detected	st/secreted Protein	KOG	0	98.4			LOW QUALITY PROTEIN: ring canal kelch protein	0.0	gi|755879880	79	84	102
XP_013108916.1	M	694	heterogeneous nuclear ribonucleoprotein Q isoform X5	2	XM_013253462	XM_013253462_1	2085	LOC106088132	ATG	*	NW_013172399.1	91721	219630	+	13	91721-91748 165600-165718 167245-167566 168919-169160 173237-173372 181735-181868 181978-182106 184006-184146 186101-186207 189756-189859 194684-194895 201188-201419 219452-219630	CYT		76.417	8.67			ExpAA=0.02 First60=0.00 PredHel=0 Topology=o	0						1	9.2	11.7	6.9	0.4	1 | 440 LRARERR|MM 0.651 *ProP* |	XP_013108916.1	Heterogeneous nuclear ribonucleoprotein R (RRM superfamily)	tm	KOG	0	102.9			heterogeneous nuclear ribonucleoprotein Q	0.0	gi|755858030	93	95	100
XP_013112000.1	M	274	elongation of very long chain fatty acids protein 1-like	0	XM_013256546	XM_013256546_1	825	LOC106090378	ATG	*	NW_013172715.1	301873	303158	-	4	303098-303158 302565-302899 302340-302445 301873-302195	CYT		32.722	9.74			ExpAA=126.80 First60=20.24 PredHel=5 Topology=o30-47i68-90o167-189i213-230o235-257i	5	36.5	40.9	22.6			0	11.7	2.6	3.6	.		XP_013112000.1	elongation of very long chain fatty acids protein AAEL008004-like - 5 predicted membrane helices	met/lipd membrane	NR-LIGHT	1e-77	98.5			elongation of very long chain fatty acids protein AAEL008004-like	1E-077	gi|755889464	51	71	99
XP_013119350.1	M	224	uncharacterized protein LOC106096248	2	XM_013263896	XM_013263896_1	675	LOC106096248	ATG	*	NW_013171915.1	547551	548292	+	2	547551-547958 548026-548292	CYT		26.082	6.61			ExpAA=0.01 First60=0.00 PredHel=0 Topology=o	0						7	13.4	2.7	4.9	.		XP_013119350.1	Unknown product	uk						uncharacterized protein LOC101888351	1E-058	gi|557763311	55	67	98
XP_013114870.1	M	157	uncharacterized protein LOC106092537	0	XM_013259416	XM_013259416_1	474	LOC106092537	ATG	*	NW_013173223.1	79215	87530	-	3	87526-87530 79460-79740 79215-79402	CYT		18.643	6.74			ExpAA=0.04 First60=0.04 PredHel=0 Topology=o	0												XP_013114870.1	Juvenile hormone acid O-methyltransferase - probable fragment	st	SWISSP	2e-20	52.1			uncharacterized protein LOC101890701	4E-049	gi|557759638	56	80	54
XP_013101603.1	M	312	RNA-directed DNA polymerase from mobile element	0	XM_013246149	XM_013246149_1	939	LOC106083238	ATG	*	NW_013172037.1	349642	350104	-	1	349642-350104	CYT		36.695	6.72			ExpAA=0.05 First60=0.01 PredHel=0 Topology=o	0						0	11.2	4.2	1.6	.		XP_013101603.1	RNA-directed DNA polymerase from mobile element jockey-like	te	REFSEQ-INVERTEBRATE	0	100			uncharacterized protein LOC106671035	8E-045	gi|939273927	37	59	34
XP_013110841.1	M	250	farnesol dehydrogenase-like	0	XM_013255387	XM_013255387_1	753	LOC106089537	ATG	*	NW_013172579.1	323884	324699	-	2	324124-324699 323884-324060	CYT		27.452	7.78			ExpAA=9.52 First60=7.36 PredHel=0 Topology=o	0						0	12.8	5.6	3.6	.		XP_013110841.1	Predicted dehydrogenase	detox	KOG	9e-68	91.4			dehydrogenase/reductase SDR family member 11-like	6E-094	gi|557766961	67	83	100
XP_013110782.1	M	112	uncharacterized protein LOC106089484	1	XM_013255328	XM_013255328_1	339	LOC106089484	ATG	*	NW_013172567.1	309526	309923	-	2	309590-309923 309526-309530	SIG	20-21	12.06	5.38	9.859	4.91	ExpAA=0.18 First60=0.18 PredHel=0 Topology=o	0						11	19.6	6.3	5.4	.		XP_013110782.1	hypothetical secreted protein precursor	s/mucin	netoglyc					uncharacterized protein LOC101901420	9E-041	gi|557767495	76	89	90
XP_013100034.1	M	468	alkaline phosphatase 4	0	XM_013244580	XM_013244580_1	1407	LOC106082205	ATG	*	NW_013171992.1	585809	594963	+	3	585809-586207 588884-589659 594732-594963	CYT		51.672	6.18			ExpAA=22.90 First60=22.74 PredHel=1 Topology=i19-41o	1	4.7	91.2	4.1		427	0	15.6	7.5	3.2	.		XP_013100034.1	alkaline phosphatase 4	st	REFSEQ-INVERTEBRATE	0	100			alkaline phosphatase 4 isoform X1	0.0	gi|755863276	70	85	100
XP_013112076.1	M	143	acyl-coenzyme A thioesterase 13	0	XM_013256622	XM_013256622_1	432	LOC106090448	ATG	*	NW_013172723.1	154900	166248	+	2	154900-154989 165907-166248	CYT		15.574	9.28			ExpAA=0.82 First60=0.22 PredHel=0 Topology=o	0						0	13.3	9.8	1.4	.		XP_013112076.1	acyl-coenzyme A thioesterase 13	uc	DIPTERA	5e-77	100			acyl-coenzyme A thioesterase 13	7E-075	gi|557782465	97	98	100
XP_013104661.1	M	64	translation machinery-associated protein 7 homolog	0	XM_013249207	XM_013249207_1	195	LOC106085145	ATG	*	NW_013172151.1	716590	716784	+	1	716590-716784	CYT		6.829	10			ExpAA=0.00 First60=0.00 PredHel=0 Topology=i	0						0	4.7	12.5	4.7	.		XP_013104661.1	translation machinery-associated protein 7 homolog	ps	DIPTERA	2e-29	100			uncharacterized protein Dmel_CG13364	3E-027	gi|24638908	93	98	100
XP_013104662.1	M	64	translation machinery-associated protein 7 homolog	0	XM_013249208	XM_013249208_1	195	LOC106085145	ATG	*	NW_013172151.1	716590	716784	+	1	716590-716784	CYT		6.802	10			ExpAA=0.00 First60=0.00 PredHel=0 Topology=i	0						0	4.7	12.5	4.7	.		XP_013104662.1	translation machinery-associated protein 7 homolog	ps	DIPTERA	2e-29	100			uncharacterized protein Dmel_CG13364	3E-027	gi|24638908	93	98	100
XP_013104663.1	M	64	translation machinery-associated protein 7 homolog	0	XM_013249209	XM_013249209_1	195	LOC106085145	ATG	*	NW_013172151.1	716590	716784	+	1	716590-716784	CYT		6.802	10			ExpAA=0.00 First60=0.00 PredHel=0 Topology=i	0						0	4.7	12.5	4.7	.		XP_013104663.1	translation machinery-associated protein 7 homolog	ps	DIPTERA	2e-29	100			uncharacterized protein Dmel_CG13364	3E-027	gi|24638908	93	98	100
XP_013099827.1	M	185	uncharacterized protein LOC106082048 isoform X3	1	XM_013244373	XM_013244373_1	558	LOC106082048	ATG	*	NW_013171874.1	48961	52068	-	2	51919-52068 48961-49368	BL/ANC		21.8	5.4			ExpAA=20.99 First60=20.99 PredHel=1 Topology=i12-31o	1	10.3	83.2	6.5		154	0	14.6	3.8	2.7	.	1 | 79 LKHRFRR|ET 0.620 *ProP* |	XP_013099827.1	Unknown product	uk						uncharacterized protein LOC105261794	3E-029	gi|755874656	43	60	107
XP_013106954.1	M	547	RNA-binding protein Nova-1 isoform X6	2	XM_013251500	XM_013251500_1	1644	LOC106086715	ATG	*	NW_013172276.1	41916	67353	-	5	67272-67353 52249-52392 51525-52165 48176-48731 41916-42136	CYT		57.094	8.88			ExpAA=0.25 First60=0.08 PredHel=0 Topology=o	0						1	15.9	9.5	4.4	.		XP_013106954.1	RNA-binding protein Nova-1	tm	NR-LIGHT	0	94.6			RNA-binding protein Nova-1	0.0	gi|755852231	94	98	95
XP_013106955.1	M	544	RNA-binding protein Nova-1 isoform X7	2	XM_013251501	XM_013251501_1	1635	LOC106086715	ATG	*	NW_013172276.1	41916	113464	-	6	113455-113464 59644-59706 52249-52392 51525-52165 48176-48731 41916-42136	CYT		56.443	7.58			ExpAA=0.55 First60=0.24 PredHel=0 Topology=o	0						1	16	9.7	4.2	.		XP_013106955.1	RNA-binding protein Nova-1	tm	NR-LIGHT	0	98.9			RNA-binding protein Nova-1	0.0	gi|755852231	91	95	99
XP_013112651.1	M	417	lipid storage droplets surface-binding protein 1 isoform	1	XM_013257197	XM_013257197_1	1254	LOC106090862	ATG	*	NW_013172804.1	166344	227436	+	7	166344-166347 166430-166725 166819-167047 193780-193970 194051-194241 214833-215010 227272-227436	CYT		46.932	9.29			ExpAA=0.03 First60=0.01 PredHel=0 Topology=o	0						0	13.2	3.6	4.1	.		XP_013112651.1	Lipid storage droplets surface-binding protein 1	met/lipd	SWISSP	0	102.7			lipid storage droplets surface-binding protein 1 isoform X2	0.0	gi|755891871	82	88	102
XP_013112652.1	M	410	lipid storage droplets surface-binding protein 1 isoform	1	XM_013257198	XM_013257198_1	1233	LOC106090862	ATG	*	NW_013172804.1	166344	227436	+	7	166344-166347 166430-166725 166840-167047 193780-193970 194051-194241 214833-215010 227272-227436	CYT		46.225	9.23			ExpAA=0.01 First60=0.01 PredHel=0 Topology=o	0						0	13.2	3.4	4.1	.		XP_013112652.1	Lipid storage droplets surface-binding protein 1	met/lipd	SWISSP	0	101.1			lipid storage droplets surface-binding protein 1 isoform X2	0.0	gi|755891871	84	89	100
XP_013109815.1	M	438	homogentisate 1,2-dioxygenase	2	XM_013254361	XM_013254361_1	1317	LOC106088709	ATG	*	NW_013172471.1	228131	243187	-	8	243173-243187 236220-236495 235962-236145 233371-233491 233168-233298 232825-233106 232433-232614 228131-228256	CYT		49.639	6.57			ExpAA=0.00 First60=0.00 PredHel=0 Topology=o	0						0	10	7.3	7.1	.		XP_013109815.1	Homogentisate 12-dioxygenase	met/aa	KOG	0	97.5			homogentisate 1,2-dioxygenase	0.0	gi|24583650	81	89	100
XP_013105359.1	M	641	probable serine/threonine-protein kinase DDB_G0282963	1	XM_013249905	XM_013249905_1	1926	LOC106085595	ATG	*	NW_013172189.1	554438	575851	-	2	575458-575851 554438-555969	CYT		70.37	5.63			ExpAA=0.01 First60=0.00 PredHel=0 Topology=o	0						10	21.5	3.3	5.6	.		XP_013105359.1	probable serine/threonine-protein kinase DDB_G0282963 - 10 OH-glycosylation sites	st	REFSEQ-INVERTEBRATE	0	100			probable serine/threonine-protein kinase ndrD	1E-136	gi|755904653	57	68	102
XP_013102189.1	M	515	uncharacterized protein LOC106083601	2	XM_013246735	XM_013246735_1	1548	LOC106083601	ATG	*	NW_013172056.1	813729	815688	+	4	813729-813803 813863-814069 814353-815514 815585-815688	CYT		59.546	6.16			ExpAA=0.00 First60=0.00 PredHel=0 Topology=o	0						0	12.6	1.9	4.1	.		XP_013102189.1	Unknown product	uk						uncharacterized protein LOC101895974	1E-168	gi|557780422	60	70	99
XP_013097487.1	M	161	tRNA-specific adenosine deaminase 2	0	XM_013242033	XM_013242033_1	486	LOC106080617	ATG	*	NW_013171872.1	1204497	1204982	-	1	1204497-1204982	CYT		17.8	5.14			ExpAA=0.04 First60=0.01 PredHel=0 Topology=o	0						1	6.8	6.8	3.1	.		XP_013097487.1	Cytosine deaminase FCY1	met/nuc	KOG	7e-35	93.4			tRNA-specific adenosine deaminase 2	1E-068	gi|557770396	77	88	100
XP_013116329.1	M	491	probable cytochrome P450 313a4	1	XM_013260875	XM_013260875_1	1476	LOC106093741	ATG	*	NW_013173758.1	45456	59250	-	8	59097-59250 52176-52373 51930-52109 51787-51862 51599-51725 46171-46320 45685-46111 45456-45619	SIG	16-17	56.465	8.42	54.593	8.47	ExpAA=44.26 First60=38.17 PredHel=2 Topology=o4-21i26-48o	2	7.9	91	1		443	0	12.4	4.5	4.9	.		XP_013116329.1	probable cytochrome P450 313a4 - signalP detected - 2 predicted membrane helices	detox/ox membrane	NR-LIGHT	0	100			probable cytochrome P450 313a4	1E-159	gi|557777404	53	73	100
XP_013100186.1	M	763	poly(A) RNA polymerase gld-2 homolog B	0	XM_013244732	XM_013244732_1	2292	LOC106082299	ATG	*	NW_013171996.1	711834	729218	-	6	729192-729218 724338-724475 724097-724276 718061-718624 712875-713037 711834-712767	SIG	24-25	85.502	7.27	82.688	7.31	ExpAA=43.30 First60=20.27 PredHel=2 Topology=i5-27o430-452i	2	5.8	52.8	41.4		311	28	19.8	6.6	4.3	.		XP_013100186.1	poly(A) RNA polymerase gld-2 homolog B - 28 OH-glycosylation sites - signalP detected - 2 predicted membrane helices	tm membrane	REFSEQ-INVERTEBRATE	0	100			uncharacterized protein LOC101448748 isoform X1	0.0	gi|807034311	48	59	121
XP_013106821.1	M	664	division abnormally delayed protein isoform X2	1	XM_013251367	XM_013251367_1	1995	LOC106086620	ATG	*	NW_013172270.1	370313	457755	+	8	370313-370456 418183-418306 427254-427682 427945-428134 445958-446130 447283-447490 457346-457490 457565-457755	BL/SIG		74.679	6.47			ExpAA=8.34 First60=4.85 PredHel=0 Topology=o	0						1	17.8	4.2	3.9	.		XP_013106821.1	Heparin sulfate cell surface proteoglycan	st	KOG	0	101.7			division abnormally delayed protein-like	0.0	gi|755884761	72	82	99
XP_013106820.1	M	664	division abnormally delayed protein isoform X1	1	XM_013251366	XM_013251366_1	1995	LOC106086620	ATG	*	NW_013172270.1	370313	457755	+	9	370313-370456 418183-418306 427254-427682 427945-428134 445958-446130 447283-447448 448681-448722 457346-457490 457565-457755	BL/SIG		74.701	6.47			ExpAA=8.34 First60=4.85 PredHel=0 Topology=o	0						1	17.8	4.2	3.9	.		XP_013106820.1	Heparin sulfate cell surface proteoglycan	st	KOG	0	101.7			division abnormally delayed protein-like	0.0	gi|755884761	72	82	99
XP_013105857.1	M	264	copper homeostasis protein cutC homolog	1	XM_013250403	XM_013250403_1	795	LOC106085918	ATG	*	NW_013172215.1	460813	461607	+	1	460813-461607	CYT		28.957	5.31			ExpAA=0.04 First60=0.04 PredHel=0 Topology=o	0						5	12.1	6.1	4.5	.		XP_013105857.1	copper homeostasis protein cutC homolog	uc	REFSEQ-INVERTEBRATE	0	100			copper homeostasis protein cutC homolog	1E-124	gi|557772136	83	91	100
XP_013111061.1	M	2050	ATP-binding cassette sub-family A member 13	2	XM_013255607	XM_013255607_1	6153	LOC106089674	ATG	*	NW_013172597.1	329287	363390	+	16	329287-329427 332486-332625 332701-333833 333892-334012 343422-343612 343677-344011 344072-344255 348154-348452 348656-348828 348900-349876 349937-350117 350172-350284 355272-355974 356033-356140 362775-363170 363280-363390	CYT		232.969	6			ExpAA=275.24 First60=19.68 PredHel=12 Topology=i29-48o661-683i704-726o732-754i767-789o841-860i1247-1269o1419-1441i1462-1487o1497-1519i1532-1554o1613-1635i	12	12.7	43.4	43.9			3	13.6	5.2	3.4	0.4	1 | 610 ILKRQKR|QG 0.551 *ProP* |	XP_013111061.1	Lipid exporter ABCA1 - 12 predicted membrane helices	met/lipd membrane	KOG	0	103.1	SG1_stringent_pattern |		ATP-binding cassette sub-family A member 13	0.0	gi|557766050	78	88	102
XP_013105190.1	M	243	uncharacterized protein LOC106085455 isoform X3	0	XM_013249736	XM_013249736_1	732	LOC106085455	ATG	*	NW_013171879.1	313948	315550	-	4	315542-315550 315299-315475 314377-314553 313948-314316	CYT		28.811	7.05			ExpAA=0.00 First60=0.00 PredHel=0 Topology=o	0						0	9.9	0.8	3.7	.		XP_013105190.1	Alcohol dehydrogenase transcription factor Myb/SANT-like	tm	PFAM	3e-12	108.3			uncharacterized protein LOC101897842	5E-058	gi|557756699	49	71	94
XP_013105164.1	M	265	uncharacterized protein LOC106085455 isoform X1	0	XM_013249710	XM_013249710_1	798	LOC106085455	ATG	*	NW_013171879.1	313948	315550	-	3	315299-315550 314377-314553 313948-314316	SIG	32-33	31.411	6.68	27.576	7.19	ExpAA=22.76 First60=22.76 PredHel=1 Topology=i7-29o	1	8.3	89.1	2.6		236	0	9.8	0.8	3.4	.		XP_013105164.1	Alcohol dehydrogenase transcription factor Myb/SANT-like - signalP detected	tm	PFAM	2e-12	108.3			uncharacterized protein LOC101897842	2E-057	gi|557756699	48	71	94
XP_013105172.1	M	265	uncharacterized protein LOC106085455 isoform X1	0	XM_013249718	XM_013249718_1	798	LOC106085455	ATG	*	NW_013171879.1	313948	315550	-	3	315299-315550 314377-314553 313948-314316	SIG	32-33	31.892	6.68	27.577	7.19	ExpAA=22.76 First60=22.76 PredHel=1 Topology=i7-29o	1	8.3	89.1	2.6		236	0	9.8	0.8	3.4	.		XP_013105172.1	Alcohol dehydrogenase transcription factor Myb/SANT-like - signalP detected	tm	PFAM	2e-12	108.3			uncharacterized protein LOC101897842	2E-057	gi|557756699	48	71	94
XP_013099402.1	M	143	lysozyme 1-like	0	XM_013243948	XM_013243948_1	432	LOC106081758	ATG	*	NW_013171974.1	785855	786286	+	1	785855-786286	SIG	22-23	15.764	8.42	13.483	8.42	ExpAA=21.22 First60=21.22 PredHel=1 Topology=i3-25o	1	15.4	82.5	2.1		118	0	11.9	8.4	4.2	.		XP_013099402.1	lysozyme 1-like - signalP detected	imm/secreted lysozyme	DIPTERA	1e-83	100			lysozyme 1-like	3E-056	gi|755867883	67	82	102
XP_013112422.1	M	712	neurogenic protein big brain	0	XM_013256968	XM_013256968_1	2139	LOC106090688	ATG	*	NW_013172772.1	121957	158917	+	5	121957-122144 125373-125539 130942-131068 154081-154288 157469-158917	CYT		78.279	9.1			ExpAA=130.50 First60=0.07 PredHel=6 Topology=i73-95o110-132i145-167o182-204i211-233o253-275i	6	18.5	7	74.4			16	17.4	6.7	7.7	.		XP_013112422.1	Aquaporin (major intrinsic protein family) - 16 OH-glycosylation sites - 16 NetOglyc sites - 6 predicted membrane helices	tr membrane	KOG	2e-83	96.2			neurogenic protein big brain	0.0	gi|557757010	87	90	102
XP_013107766.1	M	176	guanosine-3',5'-bis(diphosphate) 3'-pyrophosphohydrolase	0	XM_013252312	XM_013252312_1	531	LOC106087316	ATG	*	NW_013172328.1	294334	296124	-	3	295906-296124 294528-294722 294334-294450	CYT		20.505	5.98			ExpAA=0.01 First60=0.01 PredHel=0 Topology=o	0												XP_013107766.1	Predicted guanosine polyphosphate pyrophosphohydrolase/synthase - probable fragment	st	KOG	1e-45	32.2			guanosine-3',5'-bis(diphosphate) 3'-pyrophosphohydrolase MESH1	5E-072	gi|557752715	77	85	100
XP_013113405.1	M	2562	bromodomain adjacent to zinc finger domain protein 2B	4	XM_013257951	XM_013257951_1	7689	LOC106091376	ATG	*	NW_013171889.1	1453422	1482889	+	13	1453422-1453596 1456788-1457033 1461016-1461536 1461811-1462484 1463352-1464549 1464623-1464895 1465063-1465419 1465484-1465549 1471787-1471831 1472074-1472285 1472393-1472541 1472620-1476380 1482878-1482889	CYT		272.573	5.27			ExpAA=0.91 First60=0.00 PredHel=0 Topology=o	0						5	16.1	8.1	4.6	.	2 | 716 SSGRTSR|DS 0.514 *ProP* | 1241 LIMREKR|LA 0.623 *ProP* |	XP_013113405.1	bromodomain adjacent to zinc finger domain protein 2B isoform X7	nr	REFSEQ-INVERTEBRATE	0	100			uncharacterized protein LOC101892503 isoform X5	0.0	gi|755878690	85	89	101
XP_013113397.1	M	2585	bromodomain adjacent to zinc finger domain protein 2B	4	XM_013257943	XM_013257943_1	7758	LOC106091376	ATG	*	NW_013171889.1	1453422	1480621	+	13	1453422-1453596 1456788-1457033 1461016-1461536 1461811-1462484 1463352-1464549 1464623-1464895 1465063-1465419 1465484-1465549 1471787-1471831 1472074-1472285 1472393-1472541 1472620-1476380 1480541-1480621	CYT		275.221	5.26			ExpAA=1.04 First60=0.00 PredHel=0 Topology=o	0						5	16.1	8	4.6	.	2 | 716 SSGRTSR|DS 0.514 *ProP* | 1241 LIMREKR|LA 0.623 *ProP* |	XP_013113397.1	bromodomain adjacent to zinc finger domain protein 2B isoform X6	nr	REFSEQ-INVERTEBRATE	0	100			uncharacterized protein LOC101892503 isoform X1	0.0	gi|755878678	85	89	82
XP_013100929.1	M	2141	sodium channel protein para isoform X13	6	XM_013245475	XM_013245475_1	6426	LOC106082698	ATG	*	NW_013171876.1	434	74264	+	18	434-654 726-825 1932-2000 9630-9883 9958-10131 10316-10478 15042-15229 15352-15595 22643-22824 22949-23434 24255-24428 32500-32622 38203-38325 41361-41555 41961-42206 49976-50246 67124-67428 73260-74264	CYT		240.299	5.01			ExpAA=439.35 First60=0.00 PredHel=17 Topology=i150-172o216-238i245-265o275-297i407-429o804-826i934-956o1011-1033i1351-1373o1383-1405i1440-1462o1548-1570i1633-1651o1666-1688i1695-1713o1757-1779i1845-1867o	17	17	42.6	40.4			1	11.1	7.6	3.9	0.1	3 | 570 NLRRGSR|SS 0.508 *ProP* | 759 AAGRHSR|AS 0.561 *ProP* | 1227 IEGEEKR|DV 0.533 *ProP* |	XP_013100929.1	Sodium channel protein para - 18 predicted membrane helices	tr membrane	SWISSP	0	101.9	RGD_cys_disintegrin |SG1_stringent_pattern |	RGD_cys_disintegrin |	voltage-sensitive sodium channel	0.0	gi|1783373	94	95	102
XP_013100905.1	M	2128	sodium channel protein para isoform X10	6	XM_013245451	XM_013245451_1	6387	LOC106082698	ATG	*	NW_013171876.1	434	74264	+	18	434-654 726-825 1932-2000 9630-9883 9958-10131 10316-10478 15042-15229 15352-15556 22643-22824 22949-23434 24255-24428 32500-32622 38203-38325 41361-41555 41961-42206 49976-50246 67124-67428 73260-74264	CYT		238.732	5.01			ExpAA=438.23 First60=0.00 PredHel=17 Topology=i150-172o216-238i245-265o275-297i407-429o804-826i934-956o1011-1033i1338-1360o1370-1392i1427-1449o1535-1557i1620-1638o1653-1675i1682-1700o1744-1766i1832-1854o	17	17.1	42.9	40			1	11	7.6	3.9	0.1	3 | 570 NLRRGSR|SS 0.508 *ProP* | 759 AAGRHSR|AS 0.561 *ProP* | 1214 IEGEEKR|DV 0.533 *ProP* |	XP_013100905.1	Sodium channel protein para - 18 predicted membrane helices	tr membrane	SWISSP	0	101.9	RGD_cys_disintegrin |SG1_stringent_pattern |	RGD_cys_disintegrin |	voltage-sensitive sodium channel	0.0	gi|1783373	94	96	101
XP_013100938.1	M	2128	sodium channel protein para isoform X14	6	XM_013245484	XM_013245484_1	6387	LOC106082698	ATG	*	NW_013171876.1	434	74264	+	18	434-654 726-825 1932-2000 9630-9883 9958-10131 10316-10478 15042-15229 15352-15556 22643-22824 22949-23434 24255-24428 25018-25140 38203-38325 41361-41555 41961-42206 49976-50246 67124-67428 73260-74264	CYT		238.953	4.99			ExpAA=437.02 First60=0.00 PredHel=17 Topology=i150-172o216-238i245-265o275-297i407-429o804-826i934-956o1011-1033i1338-1360o1370-1392i1427-1449o1535-1557i1620-1638o1653-1675i1682-1700o1744-1766i1832-1854o	17	17.1	42.9	40			1	11	7.5	3.9	0.1	3 | 570 NLRRGSR|SS 0.508 *ProP* | 759 AAGRHSR|AS 0.561 *ProP* | 1214 IEGEEKR|DV 0.533 *ProP* |	XP_013100938.1	Sodium channel protein para - 18 predicted membrane helices	tr membrane	SWISSP	0	101.9	RGD_cys_disintegrin |SG1_stringent_pattern |	RGD_cys_disintegrin |	voltage-sensitive sodium channel	0.0	gi|1783373	95	96	101
XP_013100859.1	M	2138	sodium channel protein para isoform X5	6	XM_013245405	XM_013245405_1	6417	LOC106082698	ATG	*	NW_013171876.1	434	74264	+	18	434-654 726-825 1932-2000 9630-9883 9958-10131 11294-11456 15042-15229 15352-15556 22613-22824 22949-23434 24255-24428 32500-32622 38203-38325 41361-41555 41961-42206 49976-50246 67124-67428 73260-74264	CYT		239.744	5.03			ExpAA=439.15 First60=0.00 PredHel=17 Topology=i150-172o216-238i245-265o275-297i407-429o804-826i934-956o1011-1033i1348-1370o1380-1402i1437-1459o1545-1567i1630-1648o1663-1685i1692-1710o1754-1776i1842-1864o	17	17	42.7	40.3			1	11	7.6	3.9	0.1	3 | 570 NLRRGSR|SS 0.508 *ProP* | 759 AAGRHSR|AS 0.561 *ProP* | 1224 IEGEEKR|DV 0.533 *ProP* |	XP_013100859.1	Sodium channel protein para - 18 predicted membrane helices	tr membrane	SWISSP	0	101.9	RGD_cys_disintegrin |SG1_stringent_pattern |	RGD_cys_disintegrin |	voltage-sensitive sodium channel	0.0	gi|1783373	94	95	102
XP_013100878.1	M	2136	sodium channel protein para isoform X7	6	XM_013245424	XM_013245424_1	6411	LOC106082698	ATG	*	NW_013171876.1	434	74264	+	18	434-654 726-825 1932-2000 9606-9883 9958-10131 11294-11456 15042-15229 15352-15556 22643-22824 22949-23434 24255-24428 32500-32622 38203-38325 41361-41555 41961-42206 49976-50246 67124-67428 73260-74264	CYT		239.748	5.01			ExpAA=438.48 First60=0.00 PredHel=17 Topology=i150-172o216-238i245-265o275-297i407-429o812-834i942-964o1019-1041i1346-1368o1378-1400i1435-1457o1543-1565i1628-1646o1661-1683i1690-1708o1752-1774i1840-1862o	17	17	43.1	39.8			1	11	7.5	3.9	0.1	2 | 570 NLRRGSR|SS 0.508 *ProP* | 1222 IEGEEKR|DV 0.533 *ProP* |	XP_013100878.1	Sodium channel protein para - 18 predicted membrane helices	tr membrane	SWISSP	0	101.9	RGD_cys_disintegrin |SG1_stringent_pattern |	RGD_cys_disintegrin |	voltage-sensitive sodium channel	0.0	gi|1783373	94	95	102
XP_013100886.1	M	2128	sodium channel protein para isoform X8	6	XM_013245432	XM_013245432_1	6387	LOC106082698	ATG	*	NW_013171876.1	434	74264	+	18	434-654 726-825 1932-2000 9630-9883 9958-10131 11294-11456 15042-15229 15352-15556 22643-22824 22949-23434 24255-24428 25018-25140 38203-38325 41361-41555 41961-42206 49976-50246 67124-67428 73260-74264	CYT		238.966	4.99			ExpAA=437.03 First60=0.00 PredHel=17 Topology=i150-172o216-238i245-265o275-297i407-429o804-826i934-956o1011-1033i1338-1360o1370-1392i1427-1449o1535-1557i1620-1638o1653-1675i1682-1700o1744-1766i1832-1854o	17	17.1	42.9	40			1	11	7.5	3.9	0.1	3 | 570 NLRRGSR|SS 0.508 *ProP* | 759 AAGRHSR|AS 0.561 *ProP* | 1214 IEGEEKR|DV 0.533 *ProP* |	XP_013100886.1	Sodium channel protein para - 18 predicted membrane helices	tr membrane	SWISSP	0	101.9	RGD_cys_disintegrin |SG1_stringent_pattern |	RGD_cys_disintegrin |	voltage-sensitive sodium channel	0.0	gi|1783373	95	96	101
XP_013108085.1	M	179	uncharacterized protein LOC106087553	0	XM_013252631	XM_013252631_1	540	LOC106087553	ATG	*	NW_013172346.1	99805	100417	+	2	99805-100164 100238-100417	CYT		21.038	5.83			ExpAA=0.00 First60=0.00 PredHel=0 Topology=o	0												XP_013108085.1	Unknown product	uk						uncharacterized protein LOC101888718	3E-047	gi|755883220	53	72	95
XP_013112574.1	M	367	cytochrome P450 4p1-like isoform X2	0	XM_013257120	XM_013257120_1	1104	LOC106090805	ATG	*	NW_013172791.1	61840	66560	-	5	66547-66560 66366-66484 62662-62935 62068-62600 61840-62003	CYT		43.165	6.12			ExpAA=0.49 First60=0.00 PredHel=0 Topology=o	0						0	9.5	3.8	3.8	.		XP_013112574.1	cytochrome P450 4p1-like - probable fragment	detox/ox	NR-LIGHT	0	70.1			cytochrome P450 4p1-like	1E-138	gi|557762478	65	80	70
XP_013112573.1	M	434	probable cytochrome P450 4p3 isoform X1	0	XM_013257119	XM_013257119_1	1305	LOC106090805	ATG	*	NW_013172791.1	61840	69995	-	6	69863-69995 66547-66628 66366-66484 62662-62935 62068-62600 61840-62003	CYT		50.968	7.21			ExpAA=0.57 First60=0.06 PredHel=0 Topology=o	0						0	10.6	3.7	3.9	.		XP_013112573.1	cytochrome P450 4p1-like	detox/ox	NR-LIGHT	0	83			cytochrome P450 4p1-like	1E-170	gi|557762478	67	81	83
XP_013115441.1	M	726	cell division cycle 7-related protein kinase isoform X2	0	XM_013259987	XM_013259987_1	2181	LOC106093010	ATG	*	NW_013171892.1	285392	293254	-	4	292855-293254 291680-291902 286516-287018 285392-286446	CYT		79.009	9.27			ExpAA=0.57 First60=0.00 PredHel=0 Topology=o	0						4	14.5	6.2	5.5	.		XP_013115441.1	cell division cycle 7-related protein kinase-like isoform X2	st	NR-LIGHT	0	105			cell division cycle 7-related protein kinase-like isoform X2	0.0	gi|557782882	66	73	106
XP_013100833.1	M	2149	sodium channel protein para isoform X2	6	XM_013245379	XM_013245379_1	6450	LOC106082698	ATG	*	NW_013171876.1	434	74264	+	18	434-654 726-825 1932-2000 9606-9883 9958-10131 11294-11456 15042-15229 15352-15595 22643-22824 22949-23434 24255-24428 32500-32622 38203-38325 41361-41555 41961-42206 49976-50246 67124-67428 73260-74264	CYT		241.325	5.01			ExpAA=439.64 First60=0.00 PredHel=17 Topology=i150-172o216-238i245-265o275-297i407-429o812-834i942-964o1019-1041i1359-1381o1391-1413i1448-1470o1556-1578i1641-1659o1674-1696i1703-1721o1765-1787i1853-1875o	17	16.9	42.9	40.2			1	11.1	7.5	3.9	0.1	2 | 570 NLRRGSR|SS 0.508 *ProP* | 1235 IEGEEKR|DV 0.533 *ProP* |	XP_013100833.1	Sodium channel protein para - 18 predicted membrane helices	tr membrane	SWISSP	0	101.9	RGD_cys_disintegrin |SG1_stringent_pattern |	RGD_cys_disintegrin |	voltage-sensitive sodium channel	0.0	gi|1783373	93	95	102
XP_013100849.1	M	2146	sodium channel protein para isoform X4	6	XM_013245395	XM_013245395_1	6441	LOC106082698	ATG	*	NW_013171876.1	434	74264	+	18	434-654 726-825 1932-2000 9606-9883 9958-10131 11294-11456 15042-15229 15352-15556 22613-22824 22949-23434 24255-24428 32500-32622 38203-38325 41361-41555 41961-42206 49976-50246 67124-67428 73260-74264	CYT		240.717	5.03			ExpAA=439.37 First60=0.00 PredHel=17 Topology=i150-172o216-238i245-265o275-297i407-429o812-834i942-964o1019-1041i1356-1378o1388-1410i1445-1467o1553-1575i1638-1656o1671-1693i1700-1718o1762-1784i1850-1872o	17	17	42.9	40.1			1	11	7.6	3.9	0.1	2 | 570 NLRRGSR|SS 0.508 *ProP* | 1232 IEGEEKR|DV 0.533 *ProP* |	XP_013100849.1	Sodium channel protein para - 18 predicted membrane helices	tr membrane	SWISSP	0	101.9	RGD_cys_disintegrin |SG1_stringent_pattern |	RGD_cys_disintegrin |	voltage-sensitive sodium channel	0.0	gi|1783373	93	95	102
XP_013100841.1	M	2146	sodium channel protein para isoform X3	6	XM_013245387	XM_013245387_1	6441	LOC106082698	ATG	*	NW_013171876.1	434	74264	+	18	434-654 726-825 1932-2000 9606-9883 9958-10131 11294-11456 15042-15229 15352-15556 22613-22824 22949-23434 24255-24428 25018-25140 38203-38325 41361-41555 41961-42206 49976-50246 67124-67428 73260-74264	CYT		240.929	5.02			ExpAA=437.84 First60=0.00 PredHel=17 Topology=i150-172o216-238i245-265o275-297i407-429o812-834i942-964o1019-1041i1356-1378o1388-1410i1445-1467o1553-1575i1638-1656o1671-1693i1700-1718o1762-1784i1850-1872o	17	17	42.9	40.1			1	11	7.5	3.9	0.1	2 | 570 NLRRGSR|SS 0.508 *ProP* | 1232 IEGEEKR|DV 0.533 *ProP* |	XP_013100841.1	Sodium channel protein para - 18 predicted membrane helices	tr membrane	SWISSP	0	101.9	RGD_cys_disintegrin |SG1_stringent_pattern |	RGD_cys_disintegrin |	voltage-sensitive sodium channel	0.0	gi|1783373	94	95	102
XP_013100869.1	M	2136	sodium channel protein para isoform X6	6	XM_013245415	XM_013245415_1	6411	LOC106082698	ATG	*	NW_013171876.1	434	74264	+	18	434-654 726-825 1932-2000 9606-9883 9958-10131 11294-11456 15042-15229 15352-15556 22643-22824 22949-23434 24255-24428 25018-25140 38203-38325 41361-41555 41961-42206 49976-50246 67124-67428 73260-74264	CYT		239.917	4.99			ExpAA=437.25 First60=0.00 PredHel=17 Topology=i150-172o216-238i245-265o275-297i407-429o812-834i942-964o1019-1041i1346-1368o1378-1400i1435-1457o1543-1565i1628-1646o1661-1683i1690-1708o1752-1774i1840-1862o	17	17	43.1	39.8			1	11	7.4	3.9	0.1	2 | 570 NLRRGSR|SS 0.508 *ProP* | 1222 IEGEEKR|DV 0.533 *ProP* |	XP_013100869.1	Sodium channel protein para - 18 predicted membrane helices	tr membrane	SWISSP	0	101.9	RGD_cys_disintegrin |SG1_stringent_pattern |	RGD_cys_disintegrin |	voltage-sensitive sodium channel	0.0	gi|1783373	95	96	102
XP_013099593.1	M	467	O-phosphoseryl-tRNA(Sec) selenium transferase	0	XM_013244139	XM_013244139_1	1404	LOC106081885	ATG	*	NW_013171979.1	765268	767019	+	5	765268-765387 765449-765578 765745-766440 766497-766814 766880-767019	CYT		52.439	8.85			ExpAA=2.04 First60=0.00 PredHel=0 Topology=o	0						0	14.3	6	2.4	.		XP_013099593.1	O-phosphoseryl-tRNA(Sec) selenium transferase	uc	SWISSP	0	94			O-phosphoseryl-tRNA(Sec) selenium transferase	0.0	gi|557757118	74	87	99
XP_013105490.1	M	254	mediator of RNA polymerase II transcription subunit 8	1	XM_013250036	XM_013250036_1	765	LOC106085687	ATG	*	NW_013172194.1	517837	518669	-	2	518505-518669 517837-518436	CYT		27.913	8.93			ExpAA=0.06 First60=0.01 PredHel=0 Topology=o	0						3	13.8	5.5	7.9	.		XP_013105490.1	Mediator of RNA polymerase II transcription subunit 8	tm	SWISSP	0	101.9			mediator of RNA polymerase II transcription subunit 8	1E-133	gi|557779416	93	97	100
XP_013109172.1	M	209	ATP synthase subunit s, mitochondrial	0	XM_013253718	XM_013253718_1	630	LOC106088284	ATG	*	NW_013172414.1	347612	348241	-	1	347612-348241	CYT		23.846	8.86			ExpAA=0.03 First60=0.03 PredHel=0 Topology=o	0						0	7.2	7.7	2.9	.		XP_013109172.1	ATP synthase subunit s mitochondrial	met/energy	REFSEQ-INVERTEBRATE	0	100			ATP synthase subunit s, mitochondrial	2E-081	gi|557782217	71	83	99
XP_013101873.1	M	540	immunoglobulin superfamily member 10	0	XM_013246419	XM_013246419_1	1623	LOC106083427	ATG	*	NW_013172047.1	383262	400670	+	6	383262-383439 383526-384005 396740-397189 397402-397479 400173-400307 400369-400670	SIG	18-19	60.803	5.19	58.637	5.13	ExpAA=6.06 First60=0.02 PredHel=0 Topology=o	0						0	17.4	5.4	5	.		XP_013101873.1	immunoglobulin superfamily member 10 - signalP detected	imm/secreted immunoglobulin	REFSEQ-INVERTEBRATE	0	100			neogenin	0.0	gi|755870387	79	86	99
XP_013099732.1	M	3256	histone acetyltransferase p300 isoform X2	9	XM_013244278	XM_013244278_1	9771	LOC106081987	ATG	*	NW_013171984.1	1033547	1058806	+	15	1033547-1033888 1033953-1034145 1036955-1037323 1037618-1042102 1042179-1042468 1042536-1042693 1043933-1044013 1052175-1053120 1053186-1053416 1053503-1053733 1053799-1054196 1054266-1054629 1054690-1055007 1055092-1055772 1058123-1058806	CYT		340.392	8.9			ExpAA=0.20 First60=0.00 PredHel=0 Topology=o	0						51	11.1	14.4	8.8	.	1 | 2090 KPGMRRR|FV 0.627 *ProP* |	XP_013099732.1	histone acetyltransferase p300 isoform X2 - 51 OH-glycosylation sites - 51 NetOglyc sites	nr	NR-LIGHT	0	102.7	SG1_stringent_pattern |		histone acetyltransferase p300 isoform X2	0.0	gi|557756310	83	88	103
XP_013107068.1	M	148	uncharacterized protein LOC106086801	1	XM_013251614	XM_013251614_1	447	LOC106086801	ATG	*	NW_013172283.1	103283	112536	+	3	103283-103293 104538-104752 112316-112536	CYT		16.562	8.02			ExpAA=5.97 First60=0.32 PredHel=0 Topology=o	0						0	8.1	8.8	2.7	.		XP_013107068.1	uncharacterized protein LOC106086801	uc	DIPTERA	4e-85	100			uncharacterized protein LOC101892114	8E-066	gi|557772459	86	91	86
XP_013103083.1	M	371	protein prune homolog	0	XM_013247629	XM_013247629_1	1116	LOC106084135	ATG	*	NW_013172084.1	222715	223892	+	2	222715-222762 222825-223892	CYT		41.876	5.9			ExpAA=0.01 First60=0.00 PredHel=0 Topology=o	0						0	10.5	3.8	4.3	.		XP_013103083.1	Exopolyphosphatases	met/energy	KOG	2e-55	103.1			protein prune homolog	1E-126	gi|557751852	62	77	99
XP_013112576.1	M	457	probable cytochrome P450 4ac1 isoform X2	0	XM_013257122	XM_013257122_1	1374	LOC106090806	ATG	*	NW_013172791.1	90225	100672	-	5	100477-100672 100207-100407 92036-92315 91438-91970 90225-90388	BL	16-17	53.174	5.7	51.437	5.7	ExpAA=20.39 First60=19.95 PredHel=1 Topology=i2-21o	1	4.2	95.4	0.4		436	1	11.4	4.6	4.2	.		XP_013112576.1	cytochrome P450 4p1-like	detox/ox	NR-LIGHT	0	100			cytochrome P450 4p1-like	0.0	gi|557762478	68	77	100
XP_013115472.1	M	134	uncharacterized protein LOC106093044	1	XM_013260018	XM_013260018_1	405	LOC106093044	ATG	*	NW_013173443.1	16137	16541	-	1	16137-16541	CYT		15.652	5.43			ExpAA=0.01 First60=0.01 PredHel=0 Topology=o	0						0	12.7	5.2	8.2	.		XP_013115472.1	Unknown product	uk						uncharacterized protein LOC101900451	3E-068	gi|557782740	85	94	100
XP_013105182.1	M	263	uncharacterized protein LOC106085455 isoform X2	0	XM_013249728	XM_013249728_1	792	LOC106085455	ATG	*	NW_013171879.1	313948	315550	-	3	315305-315550 314377-314553 313948-314316	SIG	32-33	31.294	6.41	27.321	6.74	ExpAA=22.76 First60=22.76 PredHel=1 Topology=i7-29o	1	8.4	89	2.7		234	0	9.9	0.8	3.4	.		XP_013105182.1	Alcohol dehydrogenase transcription factor Myb/SANT-like - signalP detected	tm	PFAM	2e-11	105.9			uncharacterized protein LOC101897842	2E-055	gi|557756699	48	70	94
XP_013099070.1	M	393	dual specificity protein phosphatase 12	1	XM_013243616	XM_013243616_1	1182	LOC106081573	ATG	*	NW_013171874.1	514982	521929	+	6	514982-515144 515208-515339 515808-515907 515965-516200 521318-521764 521826-521929	CYT		44.283	8.64			ExpAA=0.06 First60=0.00 PredHel=0 Topology=o	0						4	14.8	5.6	5.9	.		XP_013099070.1	dual specificity protein phosphatase 12	st	NR-LIGHT	0	100			dual specificity protein phosphatase 12	0.0	gi|557759652	83	90	100
XP_013115434.1	M	749	cell division cycle 7-related protein kinase isoform X1	0	XM_013259980	XM_013259980_1	2250	LOC106093010	ATG	*	NW_013171892.1	285392	293254	-	3	292855-293254 291680-291902 285392-287018	CYT		81.525	9.39			ExpAA=0.57 First60=0.00 PredHel=0 Topology=o	0						4	14.4	6.1	5.7	.		XP_013115434.1	probable serine/threonine-protein kinase cdc7 isoform X1	st	NR-LIGHT	0	105.3			probable serine/threonine-protein kinase cdc7 isoform X1	0.0	gi|755899852	66	74	105
XP_013113518.1	M	474	putative inorganic phosphate cotransporter	0	XM_013258064	XM_013258064_1	1425	LOC106091525	ATG	*	NW_013172939.1	43433	44979	+	3	43433-43603 43666-44742 44803-44979	SIG	34-35	53.453	8.47	49.764	8.53	ExpAA=207.50 First60=20.22 PredHel=9 Topology=o15-37i96-118o123-145i158-180o185-207i291-313o353-375i388-410o420-442i	9	41.8	15.8	42.4			0	13.5	7.6	4.2	.		XP_013113518.1	Permease of the major facilitator superfamily - signalP detected - 9 predicted membrane helices	tr membrane	KOG	0	99.7			putative inorganic phosphate cotransporter	0.0	gi|557753645	73	87	97
XP_013113894.1	M	118	sarcocystatin-A-like	0	XM_013258440	XM_013258440_1	357	LOC106091781	ATG	*	NW_013173009.1	6257	6692	+	2	6257-6423 6503-6692	SIG	18-19	12.78	6.26	10.863	5.86	ExpAA=1.22 First60=1.22 PredHel=0 Topology=o	0												XP_013113894.1	sarcocystatin-A-like - signalP detected	s/protinh cystatin	DIPTERA	4e-63	100			sarcocystatin-A-like precursor	1E-029	gi|822092562	58	73	98
XP_013099853.1	M	259	uncharacterized protein LOC106082081 isoform X1	1	XM_013244399	XM_013244399_1	780	LOC106082081	ATG	*	NW_013171986.1	723838	728675	-	4	728576-728675 724287-724664 724065-724211 723838-723992	SIG	21-22	29.236	6.76	26.832	6.24	ExpAA=0.50 First60=0.50 PredHel=0 Topology=o	0						0	11.2	5.8	4.6	.		XP_013099853.1	Haemolymph juvenile hormone binding protein - signalP detected	s/	PFAM	6e-36	104.8			circadian clock-controlled protein-like	2E-071	gi|755869464	46	71	99
XP_013106952.1	M	580	RNA-binding protein Nova-1 isoform X4	3	XM_013251498	XM_013251498_1	1743	LOC106086715	ATG	*	NW_013172276.1	41916	153095	-	6	152978-153095 59644-59706 52249-52392 51525-52165 48176-48731 41916-42136	CYT		60.389	6.24			ExpAA=0.38 First60=0.00 PredHel=0 Topology=o	0						1	16.4	9.5	4.7	.		XP_013106952.1	RNA-binding protein Nova-1	tm	NR-LIGHT	0	103.7			RNA-binding protein Nova-1	0.0	gi|755852231	92	95	104
XP_013106951.1	M	580	RNA-binding protein Nova-1 isoform X4	3	XM_013251497	XM_013251497_1	1743	LOC106086715	ATG	*	NW_013172276.1	41916	153095	-	6	152978-153095 59644-59706 52249-52392 51525-52165 48176-48731 41916-42136	CYT		60.401	6.24			ExpAA=0.38 First60=0.00 PredHel=0 Topology=o	0						1	16.4	9.5	4.7	.		XP_013106951.1	RNA-binding protein Nova-1	tm	NR-LIGHT	0	103.7			RNA-binding protein Nova-1	0.0	gi|755852231	92	95	104
XP_013106953.1	M	559	RNA-binding protein Nova-1 isoform X5	3	XM_013251499	XM_013251499_1	1680	LOC106086715	ATG	*	NW_013172276.1	41916	153095	-	5	152978-153095 52249-52392 51525-52165 48176-48731 41916-42136	CYT		58.023	7.11			ExpAA=0.40 First60=0.08 PredHel=0 Topology=o	0						1	16.6	9.5	4.8	.		XP_013106953.1	RNA-binding protein NOVA1/PASILLA	tm	KOG	0	101			RNA-binding protein Nova-1	0.0	gi|755852231	96	99	100
XP_013110840.1	M	251	farnesol dehydrogenase-like	0	XM_013255386	XM_013255386_1	756	LOC106089536	ATG	*	NW_013172579.1	332736	333560	+	2	332736-333311 333381-333560	CYT		27.914	6.11			ExpAA=1.60 First60=1.45 PredHel=0 Topology=o	0						0	10	6.4	4.4	.		XP_013110840.1	Predicted dehydrogenase	detox	KOG	3e-53	89.7			dehydrogenase/reductase SDR family member 11-like	5E-070	gi|557766959	52	71	100
XP_013111572.1	N	260	uncharacterized protein LOC106090061, partial	0	XM_013256118	XM_013256118_1	785	LOC106090061		*	NW_013172651.1	15665	16449	+	1	15665-16449	CYT		28.816	6.8			ExpAA=0.05 First60=0.00 PredHel=0 Topology=o	0						17	21.5	3.8	8.1	.		XP_013111572.1	Unknown product - 17 OH-glycosylation sites	uk						uncharacterized protein LOC101888381	1E-107	gi|755889585	79	86	62
XP_013115743.1	M	137	integral membrane protein DGCR2/IDD-like	2	XM_013260289	XM_013260289_1	414	LOC106093250	ATG	*	NW_013173533.1	30777	41786	+	3	30777-30986 31769-31849 41664-41786	SIG	18-19	15.573	4.74	13.267	4.88	ExpAA=38.85 First60=18.99 PredHel=2 Topology=o4-23i106-128o	2	29.9	9.5	60.6		9	0	10.2	5.8	6.6	.		XP_013115743.1	Unknown product - signalP detected - 3 predicted membrane helices	uk membrane						uncharacterized protein LOC101889849 isoform X1	3E-067	gi|557755597	89	93	69
XP_013112575.1	M	525	probable cytochrome P450 4p3 isoform X1	0	XM_013257121	XM_013257121_1	1578	LOC106090806	ATG	*	NW_013172791.1	90225	100672	-	7	100477-100672 100207-100407 96044-96125 95765-95886 92036-92315 91438-91970 90225-90388	BL	16-17	60.989	6.36	59.276	6.39	ExpAA=20.32 First60=19.86 PredHel=1 Topology=i2-21o	1	3.6	96	0.4		504	1	11.4	4.6	4.2	.		XP_013112575.1	cytochrome P450 4p1-like	detox/ox	NR-LIGHT	0	100.3			cytochrome P450 4p1-like	0.0	gi|557762478	80	89	100
XP_013099731.1	M	3266	histone acetyltransferase p300 isoform X1	9	XM_013244277	XM_013244277_1	9801	LOC106081987	ATG	*	NW_013171984.1	1033547	1058806	+	15	1033547-1033888 1033953-1034145 1036955-1037323 1037618-1042102 1042179-1042468 1042536-1042693 1043903-1044013 1052175-1053120 1053186-1053416 1053503-1053733 1053799-1054196 1054266-1054629 1054690-1055007 1055092-1055772 1058123-1058806	CYT		341.162	8.9			ExpAA=0.20 First60=0.00 PredHel=0 Topology=o	0						51	11.1	14.4	8.8	.	1 | 2100 KPGMRRR|FV 0.627 *ProP* |	XP_013099731.1	histone acetyltransferase p300 isoform X1 - 51 OH-glycosylation sites - 51 NetOglyc sites	nr	NR-LIGHT	0	102.7	SG1_stringent_pattern |		histone acetyltransferase p300 isoform X1	0.0	gi|755858519	83	88	103
XP_013100844.1	M	678	prolyl 4-hydroxylase subunit alpha-2-like	3	XM_013245390	XM_013245390_1	2037	LOC106082712	ATG	*	NW_013172016.1	972929	988178	+	6	972929-973101 981807-981961 982033-983420 983495-983545 987846-988011 988075-988178	SIG	19-20	78.214	4.66	76.103	4.61	ExpAA=0.19 First60=0.09 PredHel=0 Topology=o	0						0	8.8	5.2	3.5	.		XP_013100844.1	prolyl 4-hydroxylase subunit alpha-2-like - signalP detected	pm	NR-LIGHT	0	112			prolyl 4-hydroxylase subunit alpha-2-like	0.0	gi|755875984	50	66	112
XP_013117795.1	M	127	glycine-rich cell wall structural protein-like isoform	0	XM_013262341	XM_013262341_1	384	LOC106095093	ATG	*	NW_013175392.1	1486	1927	-	2	1570-1927 1486-1511	SIG	24-25	13.095	7.43	10.496	3.8	ExpAA=69.83 First60=33.82 PredHel=4 Topology=i7-24o34-56i69-91o104-126i	4	65.4	18.1	16.5			0	7.9	29.9	7.9	4.7		XP_013117795.1	glycine-rich cell wall structural protein-like isoform X2 - signalP detected - 4 predicted membrane helices	extmat membrane	DIPTERA	8e-80	100			shematrin-like protein 2	2E-026	gi|755860592	61	63	85
XP_013106339.1	M	207	ras-related protein Rab-8A	0	XM_013250885	XM_013250885_1	624	LOC106086280	ATG	*	NW_013172241.1	20301	53455	+	5	20301-20424 45726-45786 45867-46071 53135-53275 53363-53455	CYT		23.823	8.65			ExpAA=1.01 First60=0.89 PredHel=0 Topology=o	0						0	12.1	6.3	1	.		XP_013106339.1	ras-related protein Rab-8A	st	NR-LIGHT	0	100			ras-related protein Rab-8A	1E-114	gi|755871977	100	100	100
XP_013098836.1	M	274	uncharacterized protein LOC106081444 isoform X2	0	XM_013243382	XM_013243382_1	825	LOC106081444	ATG	*	NW_013171961.1	866514	867955	-	2	867915-867955 866514-867297	CYT		31.126	10.19			ExpAA=0.00 First60=0.00 PredHel=0 Topology=o	0						3	16.8	2.6	4.7	.		XP_013098836.1	Unknown product	uk						uncharacterized protein LOC101893795	3E-074	gi|557758588	54	71	93
XP_013098837.1	M	274	uncharacterized protein LOC106081444 isoform X2	0	XM_013243383	XM_013243383_1	825	LOC106081444	ATG	*	NW_013171961.1	866514	867955	-	2	867915-867955 866514-867297	CYT		31.124	10.19			ExpAA=0.00 First60=0.00 PredHel=0 Topology=o	0						3	16.8	2.6	4.7	.		XP_013098837.1	Unknown product	uk						uncharacterized protein LOC101893795	3E-074	gi|557758588	54	71	93
XP_013098835.1	M	294	uncharacterized protein LOC106081444 isoform X1	0	XM_013243381	XM_013243381_1	885	LOC106081444	ATG	*	NW_013171961.1	866514	868148	-	2	868048-868148 866514-867297	CYT		33.436	10.13			ExpAA=0.02 First60=0.02 PredHel=0 Topology=o	0						3	17.7	2.4	4.4	.		XP_013098835.1	Unknown product	uk						uncharacterized protein LOC101893795	9E-088	gi|557758588	56	72	103
XP_013115646.1	M	129	complex III assembly factor LYRM7	0	XM_013260192	XM_013260192_1	390	LOC106093178	ATG	*	NW_013173493.1	105022	107239	-	4	107219-107239 107017-107160 105225-105306 105022-105164	CYT		15.004	9.48			ExpAA=0.00 First60=0.00 PredHel=0 Topology=i	0						0	6.2	5.4	3.1	.		XP_013115646.1	complex III assembly factor LYRM7	uc	DIPTERA	1e-69	100			complex III assembly factor LYRM7-like	3E-051	gi|755849698	83	92	86
XP_013118923.1	M	125	DNA-directed RNA polymerase III subunit RPC9	1	XM_013263469	XM_013263469_1	378	LOC106095984	ATG	*	NW_013171908.1	465031	465473	+	2	465031-465038 465104-465473	CYT		14.569	4.74			ExpAA=0.00 First60=0.00 PredHel=0 Topology=o	0						3	15.2	2.4	5.6	.		XP_013118923.1	DNA-directed RNA polymerase III subunit RPC9	tm	DIPTERA	2e-67	100			DNA-directed RNA polymerase III subunit RPC9	3E-053	gi|557756292	80	92	100
XP_013117159.1	M	510	glutamate decarboxylase isoform X1	0	XM_013261705	XM_013261705_1	1533	LOC106094482	ATG	*	NW_013174294.1	7407	61357	-	7	61297-61357 45758-45994 25884-26452 25707-25774 16146-16224 12038-12382 7407-7580	CYT		57.974	6.23			ExpAA=0.26 First60=0.00 PredHel=0 Topology=o	0						2	10.6	7.1	3.9	.	1 | 306 RRHRHPR|FT 0.732 *ProP* |	XP_013117159.1	glutamate decarboxylase	met/aa	NR-LIGHT	0	100			glutamate decarboxylase	0.0	gi|755857273	97	99	100
XP_013117160.1	M	510	glutamate decarboxylase isoform X1	0	XM_013261706	XM_013261706_1	1533	LOC106094482	ATG	*	NW_013174294.1	7407	61357	-	7	61297-61357 45758-45994 25884-26452 25707-25774 16146-16224 12038-12382 7407-7580	CYT		58.013	6.23			ExpAA=0.26 First60=0.00 PredHel=0 Topology=o	0						2	10.6	7.1	3.9	.	1 | 306 RRHRHPR|FT 0.732 *ProP* |	XP_013117160.1	glutamate decarboxylase	met/aa	NR-LIGHT	0	100			glutamate decarboxylase	0.0	gi|755857273	97	99	100
XP_013117161.1	M	510	glutamate decarboxylase isoform X1	0	XM_013261707	XM_013261707_1	1533	LOC106094482	ATG	*	NW_013174294.1	7407	61357	-	7	61297-61357 45758-45994 25884-26452 25707-25774 16146-16224 12038-12382 7407-7580	CYT		58.013	6.23			ExpAA=0.26 First60=0.00 PredHel=0 Topology=o	0						2	10.6	7.1	3.9	.	1 | 306 RRHRHPR|FT 0.732 *ProP* |	XP_013117161.1	glutamate decarboxylase	met/aa	NR-LIGHT	0	100			glutamate decarboxylase	0.0	gi|755857273	97	99	100
XP_013105243.1	M	608	serine/threonine-protein kinase RIO1	2	XM_013249789	XM_013249789_1	1827	LOC106085511	ATG	*	NW_013172180.1	195738	197625	-	2	197569-197625 195738-197507	CYT		70.763	5.46			ExpAA=0.00 First60=0.00 PredHel=0 Topology=o	0						0	9.9	3.8	2.8	.		XP_013105243.1	serine/threonine-protein kinase RIO1-like	st	NR-LIGHT	0	101.8			serine/threonine-protein kinase RIO1-like	0.0	gi|557784612	80	87	102
XP_013099254.1	M	109	uncharacterized protein LOC106081658 isoform X2	0	XM_013243800	XM_013243800_1	330	LOC106081658	ATG	*	NW_013171874.1	1921534	1922240	-	3	1921965-1922240 1921847-1921886 1921534-1921547	CYT		13.131	8.58			ExpAA=0.00 First60=0.00 PredHel=0 Topology=o	0						0	15.6	1.8	0.9	.		XP_013099254.1	Unknown product	uk						uncharacterized protein LOC101892508	6E-010	gi|557772959	37	58	39
XP_013105358.1	M	1003	zinc finger protein 816-like	2	XM_013249904	XM_013249904_1	3012	LOC106085591	ATG	*	NW_013171879.1	584170	587248	-	2	587111-587248 584170-587043	CYT		117.726	7.08			ExpAA=0.01 First60=0.00 PredHel=0 Topology=o	0						1	14	2.6	3.4	.	1 | 446 YIGRHMR|AS 0.527 *ProP* |	XP_013105358.1	C2H2-type Zn-finger protein	tm	KOG	1e-11	93.9	Aegyptin_mosquito_stringent_pattern |SG1_stringent_pattern |	Aegyptin_mosquito_stringent_pattern |	zinc finger protein 471-like	5E-057	gi|557751553	23	38	107
XP_013115499.1	M	532	LOW QUALITY PROTEIN: homeobox protein B-H1-like	0	XM_013260045	XM_013260045_1	1599	LOC106093064	ATG	*	NW_013173450.1	90782	113776	-	4	113002-113776 97410-97638 91212-91375 90782-91212	CYT		56.258	6.84			ExpAA=1.93 First60=1.81 PredHel=0 Topology=o	0						21	15.6	6.2	8.6	.		XP_013115499.1	Transcription factor BarH - 21 OH-glycosylation sites - 21 NetOglyc sites	tf	KOG	7e-29	103.2			homeobox protein B-H1-like	0.0	gi|557775115	83	86	103
XP_013098968.1	M	288	uncharacterized protein LOC106081508	0	XM_013243514	XM_013243514_1	867	LOC106081508	ATG	*	NW_013171964.1	213406	214332	+	2	213406-213409 213470-214332	CYT		31.152	5.54			ExpAA=0.01 First60=0.01 PredHel=0 Topology=o	0						1	11.8	12.5	7.3	1		XP_013098968.1	Unknown product	uk						uncharacterized protein LOC101891949	1E-109	gi|557779406	62	78	100
XP_013111270.1	M	52	uncharacterized protein LOC106089824	0	XM_013255816	XM_013255816_1	159	LOC106089824	ATG	*	NW_013172624.1	322230	322470	-	2	322406-322470 322230-322323	CYT		5.972	9.4			ExpAA=6.27 First60=6.27 PredHel=0 Topology=i	0						0	7.7	7.7	1.9	.		XP_013111270.1	Unknown product	uk						uncharacterized protein LOC101892441	2E-021	gi|755870049	96	96	100
XP_013098350.1	M	83	40S ribosomal protein S21	1	XM_013242896	XM_013242896_1	252	LOC106081114	ATG	*	NW_013171869.1	3194087	3194513	-	3	3194464-3194513 3194175-3194366 3194087-3194096	CYT		9.211	5.58			ExpAA=0.00 First60=0.00 PredHel=0 Topology=o	0						0	10.8	7.2	2.4	.		XP_013098350.1	40S ribosomal protein S21	ps	NR-LIGHT	8e-42	100			40S ribosomal protein S21	8E-042	gi|557765719	100	100	100
XP_013115079.1	M	142	thioredoxin-like protein 4A	2	XM_013259625	XM_013259625_1	429	LOC106092713	ATG	*	NW_013173292.1	2682	3177	-	2	3100-3177 2682-3032	CYT		16.884	5.53			ExpAA=0.01 First60=0.01 PredHel=0 Topology=o	0												XP_013115079.1	Component of the U4/U6.U5 snRNP/mitosis protein DIM1	tm	KOG	2e-71	100			Dim1	1E-080	gi|28574029	100	100	100
XP_013113627.1	M	207	mitotic spindle assembly checkpoint protein MAD2A	2	XM_013258173	XM_013258173_1	624	LOC106091609	ATG	*	NW_013172958.1	101456	102150	+	2	101456-101675 101747-102150	CYT		23.563	5.12			ExpAA=0.98 First60=0.11 PredHel=0 Topology=o	0												XP_013113627.1	Spindle assembly checkpoint protein	nr	KOG	7e-85	100.9			mitotic spindle assembly checkpoint protein MAD2A	1E-109	gi|557768564	94	98	100
XP_013107969.1	M	77	39S ribosomal protein L34, mitochondrial	0	XM_013252515	XM_013252515_1	234	LOC106087465	ATG	*	NW_013172339.1	156854	157154	+	2	156854-156876 156944-157154	CYT		9.221	11.87			ExpAA=0.01 First60=0.01 PredHel=0 Topology=o	0												XP_013107969.1	39S ribosomal protein L34 mitochondrial	ps	DIPTERA	3e-39	100			39S ribosomal protein L34, mitochondrial	2E-032	gi|557781785	85	94	100
XP_013113067.1	M	490	gram-negative bacteria-binding protein 1	2	XM_013257613	XM_013257613_1	1473	LOC106091175	ATG	*	NW_013172863.1	93255	97539	+	5	93255-93387 93452-94058 96618-96778 96850-97238 97357-97539	SIG	20-21	55.14	6.81	52.921	6.36	ExpAA=0.79 First60=0.79 PredHel=0 Topology=o	0						18	14.1	7.6	5.3	.		XP_013113067.1	gram negative binding protein 1-like protein - 18 OH-glycosylation sites - signalP detected	imm/secreted gram	NR-LIGHT	0	97.7			gram-negative bacteria-binding protein 1	1E-163	gi|557775937	58	74	95
XP_013115961.1	M	548	esterase B1-like	4	XM_013260507	XM_013260507_1	1647	LOC106093422	ATG	*	NW_013171870.1	2293328	2297101	-	5	2297091-2297101 2296743-2297016 2296525-2296675 2295720-2296453 2293328-2293804	CYT		62.738	6.58			ExpAA=0.08 First60=0.00 PredHel=0 Topology=o	0						1	10.8	5.3	6	.		XP_013115961.1	Esterases and lipases	met/lipd	CDD	3e-91	107.5			uncharacterized protein LOC101896625	0.0	gi|755860994	62	78	50
XP_013108360.1	M	1074	uncharacterized protein LOC106087728	6	XM_013252906	XM_013252906_1	3225	LOC106087728	ATG	*	NW_013171870.1	2300850	2312430	-	7	2312007-2312430 2311225-2311946 2310707-2311161 2304759-2305032 2304533-2304683 2303663-2304396 2300850-2301314	CYT		123.288	6.12			ExpAA=1.24 First60=0.69 PredHel=0 Topology=o	0						1	10.6	5.8	5.7	.		XP_013108360.1	Esterases and lipases	met/lipd	CDD	7e-90	105.4			uncharacterized protein LOC101896625	0.0	gi|755860994	63	78	99
XP_013118179.1	M	371	uncharacterized protein LOC106095488	0	XM_013262725	XM_013262725_1	1116	LOC106095488	ATG	*	NW_013180132.1	224	1663	-	6	1214-1663 1046-1118 938-991 717-880 503-656 224-444	CYT		42.107	6.73			ExpAA=0.00 First60=0.00 PredHel=0 Topology=o	0						0	11.3	3.8	4.6	.		XP_013118179.1	Unknown product	uk						uncharacterized protein LOC101459469	5E-017	gi|498962057	33	54	51
XP_013099425.1	M	97	acylphosphatase-2-like	0	XM_013243971	XM_013243971_1	294	LOC106081777	ATG	*	NW_013171975.1	1086320	1086673	-	2	1086495-1086673 1086320-1086434	CYT		11.268	9.59			ExpAA=0.00 First60=0.00 PredHel=0 Topology=o	0						0	11.3	8.2	3.1	.		XP_013099425.1	Acylphosphatase	met/energy	KOG	2e-43	96.9			acylphosphatase-2	1E-040	gi|557757902	78	88	100
XP_013099427.1	M	97	acylphosphatase-2-like	0	XM_013243973	XM_013243973_1	294	LOC106081777	ATG	*	NW_013171975.1	1086320	1086673	-	2	1086495-1086673 1086320-1086434	CYT		11.252	9.59			ExpAA=0.00 First60=0.00 PredHel=0 Topology=o	0						0	11.3	8.2	3.1	.		XP_013099427.1	Acylphosphatase	met/energy	KOG	2e-43	96.9			acylphosphatase-2	1E-040	gi|557757902	78	88	100
XP_013099428.1	M	97	acylphosphatase-2-like	0	XM_013243974	XM_013243974_1	294	LOC106081777	ATG	*	NW_013171975.1	1086320	1086673	-	2	1086495-1086673 1086320-1086434	CYT		11.246	9.59			ExpAA=0.00 First60=0.00 PredHel=0 Topology=o	0						0	11.3	8.2	3.1	.		XP_013099428.1	Acylphosphatase	met/energy	KOG	2e-43	96.9			acylphosphatase-2	1E-040	gi|557757902	78	88	100
XP_013100256.1	M	58	DNA-directed RNA polymerases I, II, and III subunit	1	XM_013244802	XM_013244802_1	177	LOC106082351	ATG	*	NW_013171999.1	266120	266522	-	3	266462-266522 266208-266300 266120-266142	CYT		6.988	9.3			ExpAA=0.00 First60=0.00 PredHel=0 Topology=i	0						0	12.1	3.4	3.4	.	1 | 51 YKKRTKR|LV 0.551 *ProP* |	XP_013100256.1	DNA-directed RNA polymerases I II and III subunit RPABC4	tm	DIPTERA	1e-28	100			DNA-directed RNA polymerases I, II, and III subunit RPABC4	3E-028	gi|557768883	100	100	100
XP_013115077.1	M	146	gametocyte-specific factor 1-like	0	XM_013259623	XM_013259623_1	441	LOC106092712	ATG	*	NW_013173292.1	153402	154239	-	2	154066-154239 153402-153668	CYT		17.095	7.09			ExpAA=0.00 First60=0.00 PredHel=0 Topology=o	0												XP_013115077.1	gametocyte-specific factor 1-like	uc	DIPTERA	7e-84	100			gametocyte-specific factor 1-like	1E-063	gi|557785189	76	85	100
XP_013110969.1	M	459	serine/arginine repetitive matrix protein 2	1	XM_013255515	XM_013255515_1	1380	LOC106089613	ATG	*	NW_013172590.1	39191	56915	-	6	56895-56915 50079-50195 46462-46912 45445-46020 45198-45381 39191-39221	CYT		49.292	10.02			ExpAA=1.19 First60=0.00 PredHel=0 Topology=o	0						16	17.9	8.3	6.1	.	1 | 450 PRHGVRR|SA 0.520 *ProP* |	XP_013110969.1	protein phosphatase Slingshot - 16 OH-glycosylation sites - 16 NetOglyc sites	st	NR-LIGHT	0	100.8			protein phosphatase Slingshot	0.0	gi|755856220	91	94	101
XP_013101832.1	M	265	uncharacterized protein LOC106083416	0	XM_013246378	XM_013246378_1	798	LOC106083416	ATG	*	NW_013172047.1	70860	85575	-	4	85524-85575 74903-75096 74531-74805 70860-71136	SIG	18-19	29.867	4.48	27.859	4.43	ExpAA=5.97 First60=5.09 PredHel=0 Topology=o	0						0	13.6	3	3.4	.		XP_013101832.1	hypothetical secreted protein precursor	s/uk	SWISSP	1000	34.3			uncharacterized protein LOC101901026 isoform X1	5E-094	gi|557770899	61	78	100
XP_013109338.1	M	779	zinc finger protein 571 isoform X4	1	XM_013253884	XM_013253884_1	2340	LOC106088388	ATG	*	NW_013172432.1	313736	330689	-	12	330558-330689 323857-323987 323714-323790 323370-323588 322910-323085 322634-322736 321883-322207 321625-321789 318326-318509 318087-318259 317371-318016 313736-313744	CYT		85.967	8.67			ExpAA=0.00 First60=0.00 PredHel=0 Topology=o	0						1	16.6	6.3	5.9	.		XP_013109338.1	EnSpm-2_NV_frame4_114-513 - probable fragment	te	REPBASE-RPS	2e-70	55.3			zinc finger protein 569 isoform X3	0.0	gi|755874520	94	97	100
XP_013108751.1	M	518	membrane-bound alkaline phosphatase-like	0	XM_013253297	XM_013253297_1	1557	LOC106088018	ATG	*	NW_013172387.1	17333	27015	-	3	26943-27015 21328-22478 17333-17665	SIG	21-22	57.378	6	55.072	5.92	ExpAA=10.54 First60=10.49 PredHel=0 Topology=o	0												XP_013108751.1	Membrane-bound alkaline phosphatase - signalP detected	st/secreted Membrane-bound	SWISSP	0	94.9			membrane-bound alkaline phosphatase	0.0	gi|557779208	85	92	100
XP_013105580.1	M	260	alpha-ketoglutarate-dependent dioxygenase alkB homolog	0	XM_013250126	XM_013250126_1	783	LOC106085737	ATG	*	NW_013172199.1	180205	181669	-	5	181522-181669 180877-181049 180632-180799 180397-180572 180205-180322	CYT		30.364	6.76			ExpAA=0.02 First60=0.02 PredHel=0 Topology=o	0						0	10.4	4.6	4.6	.		XP_013105580.1	Alpha-ketoglutarate-dependent dioxygenase alkB homolog 7 mitochondrial	met/energy	SWISSP	4e-40	83.7			alpha-ketoglutarate-dependent dioxygenase alkB homolog 7, mitochondrial	1E-106	gi|557756108	79	88	90
XP_013105760.1	M	447	facilitated trehalose transporter Tret1	0	XM_013250306	XM_013250306_1	1344	LOC106085857	ATG	*	NW_013172208.1	28475	65943	+	6	28475-28605 38060-38252 48956-49109 49180-49394 65479-65733 65797-65943	CYT		48.767	8.87			ExpAA=253.44 First60=38.72 PredHel=12 Topology=i9-31o46-65i74-96o100-119i132-154o158-177i252-274o289-308i315-337o347-369i381-403o407-429i	12	56.4	11.6	32			0	13.6	10.1	4.5	0.7		XP_013105760.1	facilitated trehalose transporter Tret1 - 12 predicted membrane helices	tr membrane	NR-LIGHT	0	100			facilitated trehalose transporter Tret1	0.0	gi|557781344	70	82	100
XP_013111028.1	M	1143	integrator complex subunit 6	4	XM_013255574	XM_013255574_1	3432	LOC106089652	ATG	*	NW_013172595.1	276158	279589	+	1	276158-279589	CYT		127.01	7.87			ExpAA=0.00 First60=0.00 PredHel=0 Topology=o	0						23	16.2	5	9.5	.		XP_013111028.1	dead box rna helicase - 23 OH-glycosylation sites - 23 NetOglyc sites	uc	KOG	0	88.2			integrator complex subunit 6	0.0	gi|557754216	80	85	101
XP_013111029.1	M	1143	integrator complex subunit 6	4	XM_013255575	XM_013255575_1	3432	LOC106089652	ATG	*	NW_013172595.1	276158	279589	+	1	276158-279589	CYT		127.124	7.87			ExpAA=0.00 First60=0.00 PredHel=0 Topology=o	0						23	16.2	5	9.5	.		XP_013111029.1	dead box rna helicase - 23 OH-glycosylation sites - 23 NetOglyc sites	uc	KOG	0	88.2			integrator complex subunit 6	0.0	gi|557754216	80	85	101
XP_013103725.1	M	1485	ADAMTS-like protein 3 isoform X1	4	XM_013248271	XM_013248271_1	4458	LOC106084506	ATG	*	NW_013171869.1	2381952	2576422	+	19	2381952-2381965 2434555-2434765 2471254-2471358 2471432-2471793 2478281-2478446 2483550-2483694 2494224-2494353 2499570-2499672 2500806-2500901 2503425-2503619 2503850-2504079 2514108-2515276 2515348-2515417 2525816-2525924 2535733-2535858 2570149-2570601 2570745-2571242 2571375-2571525 2576298-2576422	CYT		165.56	6.76			ExpAA=4.71 First60=0.00 PredHel=0 Topology=o	0						1	16.1	6.3	6.3	0.2	3 | 118 VSSQQKR|SV 0.755 *ProP* | 1017 ARERSRR|PK 0.746 *ProP* | 1019 ERSRRPK|SD 0.592 *ProP* |	XP_013103725.1	Disintegrin metalloproteinases with thrombospondin repeats - probable fragment	s/protease	KOG	1e-41	46.8	RGD_cys_disintegrin |	RGD_cys_disintegrin |	ADAMTS-like protein 1	0.0	gi|755882987	83	87	106
XP_013112297.1	M	164	lectin subunit alpha-like	0	XM_013256843	XM_013256843_1	495	LOC106090600	ATG	*	NW_013172757.1	47526	50518	-	3	50390-50518 47849-47960 47526-47779	SIG	23-24	18.94	5.06	16.491	5.06	ExpAA=3.24 First60=3.23 PredHel=0 Topology=o	0						0	13.4	6.7	2.4	.		XP_013112297.1	lectin subunit alpha-like - signalP detected	imm/secreted lectin	DIPTERA	1e-98	100			lectin subunit alpha-like	2E-041	gi|557776283	45	62	56
XP_013105278.1	M	2492	uncharacterized protein LOC106085530	4	XM_013249824	XM_013249824_1	7479	LOC106085530	ATG	*	NW_013172183.1	22015	41216	-	6	41050-41216 40900-40976 34924-35132 29584-34800 28914-29504 22015-23232	CYT		272.472	4.82			ExpAA=0.05 First60=0.00 PredHel=0 Topology=o	0						8	20	3.6	5.5	.	3 | 148 SEYREKR|RS 0.582 *ProP* | 370 RSMRHTR|SA 0.640 *ProP* | 1526 SSYPKKR|SA 0.653 *ProP* |	XP_013105278.1	Unknown product	uk						uncharacterized protein LOC101894243	0.0	gi|557752078	40	53	107
XP_013105279.1	M	2492	uncharacterized protein LOC106085530	4	XM_013249825	XM_013249825_1	7479	LOC106085530	ATG	*	NW_013172183.1	22015	41216	-	6	41050-41216 40900-40976 34924-35132 29584-34800 28914-29504 22015-23232	CYT		272.478	4.82			ExpAA=0.05 First60=0.00 PredHel=0 Topology=o	0						8	20	3.6	5.5	.	3 | 148 SEYREKR|RS 0.582 *ProP* | 370 RSMRHTR|SA 0.640 *ProP* | 1526 SSYPKKR|SA 0.653 *ProP* |	XP_013105279.1	Unknown product	uk						uncharacterized protein LOC101894243	0.0	gi|557752078	40	53	107
XP_013112653.1	M	335	lipid storage droplets surface-binding protein 1 isoform	1	XM_013257199	XM_013257199_1	1008	LOC106090862	ATG	*	NW_013172804.1	166344	227368	+	6	166344-166347 166430-166725 166819-167047 193780-193970 194051-194241 227272-227368	CYT		38.017	9.33			ExpAA=0.08 First60=0.01 PredHel=0 Topology=o	0						0	10.1	3.6	4.2	.		XP_013112653.1	Lipid storage droplets surface-binding protein 1	met/lipd	SWISSP	0	78.6			lipid storage droplets surface-binding protein 1 isoform X2	1E-141	gi|755891871	82	88	77
XP_013097447.1	M	262	trypsin alpha-3-like	1	XM_013241993	XM_013241993_1	789	LOC106080575	ATG	*	NW_013171924.1	1388098	1388886	+	1	1388098-1388886	SIG	26-27	28.215	11.21	25.463	11.39	ExpAA=15.42 First60=15.37 PredHel=1 Topology=i7-29o	1	8.4	88.9	2.7		233	0	12.6	9.5	3.8	.		XP_013097447.1	trypsin 3A1-like - signalP detected	s/protease	NR-LIGHT	5e-63	102			trypsin 3A1-like	5E-063	gi|557784682	46	65	103
XP_013117018.1	M	237	structure-specific endonuclease subunit SLX4, partial	0	XM_013261564	XM_013261564_1	712	LOC106094356	ATG		NW_013174188.1	63805	64652	+	2	63805-63875 64012-64652	CYT		26.658	9.11			ExpAA=0.00 First60=0.00 PredHel=0 Topology=o	0						1	15.2	2.5	5.5	.	1 | 88 KRLRPKR|AK 0.698 *ProP* |	XP_013117018.1	structure-specific endonuclease subunit SLX4 partial	met/nuc	REFSEQ-INVERTEBRATE	0	100			structure-specific endonuclease subunit SLX4	2E-057	gi|557765443	51	68	15
XP_013107000.1	M	616	uncharacterized protein LOC106086751	0	XM_013251546	XM_013251546_1	1851	LOC106086751	ATG	*	NW_013172279.1	473799	481354	-	2	479608-481354 473799-473902	CYT		71.665	6.09			ExpAA=0.02 First60=0.00 PredHel=0 Topology=o	0						0	13.1	2.9	2.3	.		XP_013107000.1	Unknown product	uk						uncharacterized protein LOC101896294 isoform X1	2E-025	gi|557772202	21	41	107
XP_013105036.1	M	1185	probable phospholipid-transporting ATPase IA isoform X2	1	XM_013249582	XM_013249582_1	3558	LOC106085365	ATG	*	NW_013172171.1	577776	581333	+	1	577776-581333	CYT		134.252	6.6			ExpAA=188.03 First60=0.00 PredHel=8 Topology=i339-361o381-403i882-904o914-933i963-985o1005-1027i1032-1054o1069-1091i	8	14.6	5.5	79.9			3	14.5	5.7	3.4	.		XP_013105036.1	P-type ATPase - 8 predicted membrane helices	tr membrane	KOG	0	98.5	Aegyptin_mosquito_stringent_pattern |	Aegyptin_mosquito_stringent_pattern |	probable phospholipid-transporting ATPase IA isoform X2	0.0	gi|557760105	95	97	100
XP_013105037.1	M	1185	probable phospholipid-transporting ATPase IA isoform X2	1	XM_013249583	XM_013249583_1	3558	LOC106085365	ATG	*	NW_013172171.1	577776	581333	+	1	577776-581333	CYT		134.251	6.6			ExpAA=188.03 First60=0.00 PredHel=8 Topology=i339-361o381-403i882-904o914-933i963-985o1005-1027i1032-1054o1069-1091i	8	14.6	5.5	79.9			3	14.5	5.7	3.4	.		XP_013105037.1	P-type ATPase - 8 predicted membrane helices	tr membrane	KOG	0	98.5	Aegyptin_mosquito_stringent_pattern |	Aegyptin_mosquito_stringent_pattern |	probable phospholipid-transporting ATPase IA isoform X2	0.0	gi|557760105	95	97	100
XP_013105038.1	M	1185	probable phospholipid-transporting ATPase IA isoform X2	1	XM_013249584	XM_013249584_1	3558	LOC106085365	ATG	*	NW_013172171.1	577776	581333	+	1	577776-581333	CYT		134.251	6.6			ExpAA=188.03 First60=0.00 PredHel=8 Topology=i339-361o381-403i882-904o914-933i963-985o1005-1027i1032-1054o1069-1091i	8	14.6	5.5	79.9			3	14.5	5.7	3.4	.		XP_013105038.1	P-type ATPase - 8 predicted membrane helices	tr membrane	KOG	0	98.5	Aegyptin_mosquito_stringent_pattern |	Aegyptin_mosquito_stringent_pattern |	probable phospholipid-transporting ATPase IA isoform X2	0.0	gi|557760105	95	97	100
XP_013105035.1	M	1196	probable phospholipid-transporting ATPase IA isoform X1	1	XM_013249581	XM_013249581_1	3591	LOC106085365	ATG	*	NW_013172171.1	537692	581333	+	2	537692-537711 577763-581333	CYT		135.437	6.52			ExpAA=185.40 First60=0.00 PredHel=8 Topology=i350-372o392-414i893-915o925-944i974-996o1016-1038i1043-1065o1080-1102i	8	14.5	5.4	80.1			3	14.5	5.6	3.3	.		XP_013105035.1	P-type ATPase - 8 predicted membrane helices	tr membrane	KOG	0	98.5	Aegyptin_mosquito_stringent_pattern |	Aegyptin_mosquito_stringent_pattern |	probable phospholipid-transporting ATPase IA isoform X1	0.0	gi|557760103	95	97	100
XP_013097375.1	M	485	AF4/FMR2 family member 4-like	0	XM_013241921	XM_013241921_1	1458	LOC106080525	ATG	*	NW_013171872.1	715192	789724	+	6	715192-715472 774853-775010 781093-781196 781329-781591 788951-789448 789571-789724	CYT		51.331	10.04			ExpAA=0.01 First60=0.00 PredHel=0 Topology=o	0						21	24.3	7.6	6.8	.	1 | 288 RLASKKR|ST 0.502 *ProP* |	XP_013097375.1	ddb_g0271670 - 22 OH-glycosylation sites - 22 NetOglyc sites	uk						uncharacterized protein DDB_G0271670-like, partial	1E-122	gi|557767509	67	73	105
XP_013113174.1	M	118	synaptobrevin-1-like	0	XM_013257720	XM_013257720_1	357	LOC106091248	ATG	*	NW_013172878.1	78965	79457	-	2	79393-79457 78965-79256	CYT		14.119	7.96			ExpAA=22.89 First60=0.00 PredHel=1 Topology=i94-116o	1	18.6	1.7	79.7	1	2	0	7.6	1.7	0.8	.		XP_013113174.1	vesicle-associated membrane protein 2-like isoform X2 - 2 predicted membrane helices	pe membrane	DIPTERA	5e-39	86			vesicle-associated membrane protein 2-like isoform X2	1E-038	gi|557761271	74	86	86
XP_013110916.1	M	208	uncharacterized protein LOC106089579 isoform X2	1	XM_013255462	XM_013255462_1	627	LOC106089579	ATG	*	NW_013172583.1	288115	288808	+	2	288115-288196 288264-288808	CYT		23.919	5.82			ExpAA=0.00 First60=0.00 PredHel=0 Topology=o	0						0	8.7	2.4	6.7	.		XP_013110916.1	Unknown product	uk						hinge2	3E-006	gi|24645182	23	47	84
XP_013110066.1	M	2278	uncharacterized protein LOC106088904	2	XM_013254612	XM_013254612_1	6837	LOC106088904	ATG	*	NW_013172499.1	167332	231435	+	12	167332-169531 195603-195953 207707-207957 208155-208925 212837-213545 218711-218971 219061-219333 219399-220364 226076-226206 230247-230252 230442-231209 231286-231435	CYT		250.119	6.1			ExpAA=0.24 First60=0.00 PredHel=0 Topology=o	0						21	19.9	6.1	6	.	3 | 390 SAPRQYR|DS 0.677 *ProP* | 400 QGHRESR|SY 0.508 *ProP* | 505 NRPQHRR|SI 0.583 *ProP* |	XP_013110066.1	Beta amyloid precursor-binding protein - probable fragment - 21 OH-glycosylation sites	uc	KOG	0	30.9			uncharacterized protein LOC101899342 isoform X1	0.0	gi|755859700	70	76	102
XP_013099775.1	M	201	pleckstrin homology domain-containing family A member 8	0	XM_013244321	XM_013244321_1	606	LOC106082020	ATG	*	NW_013171985.1	689177	696438	+	4	689177-689300 693909-693964 695929-696186 696271-696438	CYT		23.233	7.7			ExpAA=0.07 First60=0.02 PredHel=0 Topology=o	0						0	9	4	3.5	.		XP_013099775.1	Glycolipid transfer protein	met/carb	KOG	7e-49	100			glycolipid transfer protein isoform X2	3E-090	gi|557758998	78	89	100
XP_013099776.1	M	201	pleckstrin homology domain-containing family A member 8	0	XM_013244322	XM_013244322_1	606	LOC106082020	ATG	*	NW_013171985.1	689177	696438	+	4	689177-689300 693909-693964 695929-696186 696271-696438	CYT		23.199	7.7			ExpAA=0.07 First60=0.02 PredHel=0 Topology=o	0						0	9	4	3.5	.		XP_013099776.1	Glycolipid transfer protein	met/carb	KOG	2e-61	100			glycolipid transfer protein isoform X2	3E-090	gi|557758998	78	89	100
XP_013099355.1	M	158	uncharacterized protein LOC106081732 isoform X2	0	XM_013243901	XM_013243901_1	477	LOC106081732	ATG	*	NW_013171972.1	114418	115044	-	3	114985-115044 114650-114910 114418-114573	CYT		17.846	9.84			ExpAA=6.89 First60=4.07 PredHel=0 Topology=o	0						1	10.1	3.8	5.7	.		XP_013099355.1	Unknown product	uk						uncharacterized protein LOC105261921	6E-019	gi|755880161	33	60	73
XP_013099356.1	M	158	uncharacterized protein LOC106081732 isoform X2	0	XM_013243902	XM_013243902_1	477	LOC106081732	ATG	*	NW_013171972.1	114418	115044	-	3	114985-115044 114650-114910 114418-114573	CYT		17.839	9.84			ExpAA=6.89 First60=4.07 PredHel=0 Topology=o	0						1	10.1	3.8	5.7	.		XP_013099356.1	Unknown product	uk						uncharacterized protein LOC105261921	6E-019	gi|755880161	33	60	73
XP_013105111.1	M	242	serine protease easter-like	0	XM_013249657	XM_013249657_1	729	LOC106085422	ATG	*	NW_013172174.1	350835	358495	+	3	350835-350896 357761-358056 358125-358495	CYT		27.176	6.59			ExpAA=0.07 First60=0.06 PredHel=0 Topology=o	0						0	13.6	8.3	3.7	.		XP_013105111.1	serine protease easter-like	pm/protease	REFSEQ-INVERTEBRATE	0	100	RGD_cys_disintegrin |	RGD_cys_disintegrin |	serine protease easter-like	1E-069	gi|755890403	61	79	45
XP_013099040.1	M	84	DPH3 homolog	0	XM_013243586	XM_013243586_1	255	LOC106081563	ATG	*	NW_013171967.1	849565	849942	-	3	849835-849942 849696-849770 849565-849636	CYT		10.06	4			ExpAA=0.00 First60=0.00 PredHel=0 Topology=o	0						0	7.1	2.4	3.6	.		XP_013099040.1	DPH3 homolog	uc	DIPTERA	4e-44	100			DPH3 homolog	6E-039	gi|557773099	89	95	100
XP_013105562.1	M	813	glycine-rich cell wall structural protein 1.8-like	1	XM_013250108	XM_013250108_1	2442	LOC106085724	ATG	*	NW_013172197.1	40989	43572	+	3	40989-41097 41156-42496 42581-43572	CYT		66.881	9.23			ExpAA=22.33 First60=21.83 PredHel=1 Topology=i20-42o	1	2.7	94.8	2.5		771	2	12.5	46.5	7.4	7.4		XP_013105562.1	glycine-rich cell wall structural protein 1.8-like isoform X2	extmat	REFSEQ-INVERTEBRATE	0	100	GGY_REPEATS |	GGY_REPEATS |	loricrin-like isoform X1	0.0	gi|557752824	59	64	103
XP_013105561.1	M	841	glycine-rich cell wall structural protein 1.8-like	1	XM_013250107	XM_013250107_1	2526	LOC106085724	ATG	*	NW_013172197.1	40989	43572	+	2	40989-41097 41156-43572	CYT		68.87	9.22			ExpAA=22.33 First60=21.83 PredHel=1 Topology=i20-42o	1	2.6	95	2.4		799	2	12.2	47.3	7.3	7.5		XP_013105561.1	glycine-rich cell wall structural protein 1.8-like isoform X1	extmat	REFSEQ-INVERTEBRATE	0	100	GGY_REPEATS |	GGY_REPEATS |	loricrin-like isoform X1	0.0	gi|557752824	60	65	104
XP_013117211.1	M	563	ecdysone 20-monooxygenase	1	XM_013261757	XM_013261757_1	1692	LOC106094533	ATG	*	NW_013174352.1	41402	55475	-	8	55160-55475 54885-55083 54420-54815 54167-54335 53868-54107 41757-41969 41546-41645 41402-41460	SIG	16-17	65.148	7.59	63.523	7.67	ExpAA=20.22 First60=18.27 PredHel=1 Topology=i2-21o	1	3.4	96.3	0.4		542	0	11.4	3.6	5.3	.	1 | 163 RRSRPER|YA 0.744 *ProP* |	XP_013117211.1	Cytochrome P450 - signalP detected	detox/ox	PFAM	4e-53	104.3			ecdysone 20-monooxygenase	0.0	gi|557758108	92	97	100
XP_013115066.1	M	111	CCAAT/enhancer-binding protein gamma-like	0	XM_013259612	XM_013259612_1	336	LOC106092700	ATG	*	NW_013173289.1	139793	140199	-	2	140092-140199 139793-140020	CYT		12.813	9.18			ExpAA=0.00 First60=0.00 PredHel=0 Topology=o	0												XP_013115066.1	Unknown product	uk						CCAAT/enhancer-binding protein gamma	2E-026	gi|755894003	54	74	100
XP_013111599.1	M	1804	arginine-glutamic acid dipeptide repeats protein	8	XM_013256145	XM_013256145_1	5415	LOC106090074	ATG	*	NW_013172656.1	131980	172357	-	10	172295-172357 162720-162876 162539-162615 149449-154101 141572-141645 140997-141083 137794-137911 136673-136706 132090-132184 131980-132036	CYT		191.124	7.41			ExpAA=0.00 First60=0.00 PredHel=0 Topology=o	0						61	16.8	7.6	15.6	.	2 | 185 RPHRRRR|QS 0.553 *ProP* | 310 NGKRPKR|GS 0.615 *ProP* |	XP_013111599.1	transcriptional corepressor Atro - 61 OH-glycosylation sites - 61 NetOglyc sites	tm	NR-LIGHT	0	88.9			arginine-glutamic acid dipeptide repeats protein	0.0	gi|755880678	79	83	85
XP_013108266.1	M	83	uncharacterized protein LOC106087677	0	XM_013252812	XM_013252812_1	252	LOC106087677	ATG	*	NW_013172360.1	118543	118936	+	2	118543-118595 118738-118936	CYT		9.154	10.19			ExpAA=0.00 First60=0.00 PredHel=0 Topology=o	0												XP_013108266.1	ATPase inhibitor mai-1 mitochondrial-like	met/energy	DIPTERA	5e-15	91.2			ATPase inhibitor mai-1, mitochondrial-like	1E-014	gi|557760749	57	69	91
XP_013105160.1	M	172	biogenesis of lysosome-related organelles complex 1	2	XM_013249706	XM_013249706_1	519	LOC106085452	ATG	*	NW_013172176.1	116097	116669	+	2	116097-116477 116532-116669	CYT		19.214	5.37			ExpAA=0.00 First60=0.00 PredHel=0 Topology=o	0						12	20.3	1.7	4.7	.		XP_013105160.1	biogenesis of lysosome-related organelles complex 1 subunit 2 - 13 OH-glycosylation sites - 13 NetOglyc sites	pm/protease	DIPTERA	9e-91	100			biogenesis of lysosome-related organelles complex 1 subunit 2	9E-074	gi|557754426	85	89	105
XP_013115864.1	M	82	60S ribosomal protein L39	0	XM_013260410	XM_013260410_1	249	LOC106093361	ATG	*	NW_013173580.1	64325	64739	+	3	64325-64420 64532-64635 64691-64739	CYT		9.968	10.68			ExpAA=0.07 First60=0.07 PredHel=0 Topology=i	0						0	12.2	1.2	2.4	.		XP_013115864.1	60S ribosomal protein L39	ps	DIPTERA	2e-41	100			ribosomal protein L39, putative	4E-022	gi|241781184	79	84	84
XP_013102178.1	M	338	methyltransferase-like protein 4 isoform X2	2	XM_013246724	XM_013246724_1	1017	LOC106083594	ATG	*	NW_013172056.1	348792	349808	-	1	348792-349808	CYT		40.072	8.37			ExpAA=0.00 First60=0.00 PredHel=0 Topology=o	0						0	11.8	1.8	5.9	.	1 | 51 KRKRKAR|EF 0.587 *ProP* |	XP_013102178.1	Transcriptional activator adenine-specific DNA methyltransferase	tm	KOG	5e-48	85.2			methyltransferase-like protein 4	1E-119	gi|557779498	60	78	95
XP_013102177.1	M	357	methyltransferase-like protein 4 isoform X1	2	XM_013246723	XM_013246723_1	1074	LOC106083594	ATG	*	NW_013172056.1	348792	349865	-	1	348792-349865	CYT		42.392	8.86			ExpAA=0.01 First60=0.00 PredHel=0 Topology=o	0						0	11.8	1.7	5.6	.	1 | 70 KRKRKAR|EF 0.587 *ProP* |	XP_013102177.1	Transcriptional activator adenine-specific DNA methyltransferase	tm	KOG	1e-47	85.2			methyltransferase-like protein 4	1E-125	gi|557779498	60	79	100
XP_013111425.1	M	53	uncharacterized protein LOC106089960	0	XM_013255971	XM_013255971_1	162	LOC106089960	ATG	*	NW_013172636.1	175141	175302	-	1	175141-175302	SIG	23-24	5.738	10	3.358	9.7	ExpAA=22.40 First60=22.40 PredHel=1 Topology=i7-29o	1	41.5	45.3	13.2		24	0	5.7	11.3	3.8	.		XP_013111425.1	hypothetical secreted protein precursor	s/uk	SWISSP	1000	20.8			uncharacterized protein LOC101887724	2E-013	gi|557756757	71	80	98
XP_013114229.1	M	69	MICOS complex subunit Mic10-like	0	XM_013258775	XM_013258775_1	210	LOC106092035	ATG	*	NW_013173077.1	14484	14693	-	1	14484-14693	CYT		7.634	9.1			ExpAA=20.78 First60=20.10 PredHel=0 Topology=o	0												XP_013114229.1	Unknown product	uk						MICOS complex subunit Mic10-like	1E-030	gi|557777712	89	100	100
XP_013098343.1	M	117	cAMP-responsive element-binding protein-like 2	0	XM_013242889	XM_013242889_1	354	LOC106081134	ATG	*	NW_013171946.1	1011340	1012037	+	4	1011340-1011390 1011602-1011683 1011741-1011862 1011939-1012037	CYT		13.701	9.05			ExpAA=0.00 First60=0.00 PredHel=0 Topology=o	0						0	6.8	6	2.6	.		XP_013098343.1	Unknown product	uk						cAMP-responsive element-binding protein-like 2	7E-057	gi|557756598	95	97	100
XP_013109088.1	M	83	cytochrome c oxidase subunit NDUFA4	0	XM_013253634	XM_013253634_1	252	LOC106088220	ATG	*	NW_013172409.1	292825	293196	-	3	293155-293196 292943-293089 292825-292887	BL/SIG		9.555	9.44			ExpAA=21.71 First60=21.71 PredHel=1 Topology=o15-37i	1	26.5	18.1	55.4		46	0	10.8	6	9.6	.		XP_013109088.1	cytochrome c oxidase subunit NDUFA4	met/energy	DIPTERA	1e-44	100			cytochrome c oxidase subunit NDUFA4	1E-040	gi|557782625	92	96	100
XP_013119192.1	M	84	protein midgut expression 1	0	XM_013263738	XM_013263738_1	255	LOC106096151	ATG	*	NW_013171914.1	131708	132145	-	2	132093-132145 131708-131909	ANC		9.345	7.42	6.177	6.19	ExpAA=22.74 First60=22.74 PredHel=1 Topology=i29-51o	1	26.2	39.3	34.5		33	0	4.8	7.1	3.6	.		XP_013119192.1	protein midgut expression 1 - Membrane anchor detected - 2 predicted membrane helices	uc/memb membrAnchor	SWISSP	4e-46				protein midgut expression 1	2E-038	gi|557754909	80	92	100
XP_013101947.1	M	105	glycine and tyrosine-rich protein-like	0	XM_013246493	XM_013246493_1	318	LOC106083464	ATG	*	NW_013172049.1	838719	839036	+	1	838719-839036	SIG	19-20	11.856	6.15	9.721	5.22	ExpAA=24.94 First60=18.78 PredHel=1 Topology=i5-22o	1	16.2	79	4.8		83	0	4.8	16.2	5.7	8.6		XP_013101947.1	transcriptional regulatory protein LGE1-like - signalP detected	tm	DIPTERA	1e-29	109			transcriptional regulatory protein LGE1-like	4E-029	gi|557785019	66	75	109
XP_013114743.1	S	549	angiogenic factor with G patch and FHA domains 1,	1	XM_013259289	XM_013259289_1	1650	LOC106092420		*	NW_013173190.1	159305	172875	-	10	172797-172875 172413-172549 167946-168062 163383-163415 162848-163256 162578-162738 159899-160220 159707-159830 159535-159637 159305-159469	BL	18-19	61.586	8.19	59.561	8.21	ExpAA=11.38 First60=11.38 PredHel=0 Topology=o	0												XP_013114743.1	RNA-binding protein RBM5	tm	KOG	9e-20	94.7			angiogenic factor with G patch and FHA domains 1 isoform X1	0.0	gi|557784921	75	86	85
XP_013118070.1	M	197	probable RNA-binding protein 18 isoform X1	1	XM_013262616	XM_013262616_1	594	LOC106095383	ATG	*	NW_013178284.1	2330	3205	+	5	2330-2332 2405-2478 2559-2679 2747-2839 2903-3205	CYT		22.363	9.83			ExpAA=1.38 First60=0.26 PredHel=0 Topology=o	0						1	8.1	7.1	6.1	.	1 | 196 RHQRPKR|R- 0.603 *ProP* |	XP_013118070.1	probable RNA-binding protein 18 isoform X1	tm	REFSEQ-INVERTEBRATE	0	100			probable RNA-binding protein 18 isoform X1	3E-098	gi|557773153	89	94	101
XP_013117779.1	M	200	MRG/MORF4L-binding protein	0	XM_013262325	XM_013262325_1	603	LOC106095082	ATG	*	NW_013171896.1	585015	585674	+	2	585015-585405 585463-585674	CYT		22.522	7.75			ExpAA=0.02 First60=0.02 PredHel=0 Topology=i	0						15	19.5	2.5	10.5	.		XP_013117779.1	Chromatin modification-related protein EAF7 - 16 OH-glycosylation sites - 16 NetOglyc sites	nr	PFAM	7e-27	100			MRG/MORF4L-binding protein	3E-073	gi|557784281	73	82	106
XP_013097247.1	M	321	32 kDa beta-galactoside-binding lectin isoform X1	0	XM_013241793	XM_013241793_1	966	LOC106080413	ATG	*	NW_013171871.1	1392849	1397738	+	3	1392849-1392940 1396792-1397379 1397453-1397738	CYT		36.94	7.2			ExpAA=0.12 First60=0.00 PredHel=0 Topology=o	0						0	10.9	5.9	4.7	.		XP_013097247.1	32 kDa beta-galactoside-binding lectin isoform X1	imm	REFSEQ-INVERTEBRATE	0	100			32 kDa beta-galactoside-binding lectin	1E-168	gi|557761033	88	94	100
XP_013101648.1	M	257	zinc finger protein 260-like isoform X2	0	XM_013246194	XM_013246194_1	774	LOC106083279	ATG	*	NW_013172041.1	1025537	1026310	-	1	1025537-1026310	CYT		29.338	9.43			ExpAA=0.00 First60=0.00 PredHel=0 Topology=o	0						7	17.1	3.5	3.5	.		XP_013101648.1	Unknown product	uk						zinc finger protein CG2199-like	5E-055	gi|557771557	47	59	86
XP_013103814.1	M	1485	ADAMTS-like protein 3 isoform X1	4	XM_013248360	XM_013248360_1	4458	LOC106084506	ATG	*	NW_013171869.1	2381952	2576422	+	19	2381952-2381965 2434555-2434765 2471254-2471358 2471432-2471793 2478281-2478446 2483550-2483694 2494224-2494353 2499570-2499672 2500806-2500901 2503425-2503619 2503850-2504079 2514108-2515276 2515348-2515417 2525816-2525924 2535733-2535858 2570149-2570601 2570745-2571242 2571375-2571525 2576298-2576422	CYT		165.564	6.76			ExpAA=4.71 First60=0.00 PredHel=0 Topology=o	0						1	16.1	6.3	6.3	0.2	3 | 118 VSSQQKR|SV 0.755 *ProP* | 1017 ARERSRR|PK 0.746 *ProP* | 1019 ERSRRPK|SD 0.592 *ProP* |	XP_013103814.1	Disintegrin metalloproteinases with thrombospondin repeats - probable fragment	s/protease	KOG	1e-41	46.8	RGD_cys_disintegrin |	RGD_cys_disintegrin |	ADAMTS-like protein 1	0.0	gi|755882987	83	87	106
XP_013115525.1	M	110	protein FAM32A	0	XM_013260071	XM_013260071_1	333	LOC106093086	ATG	*	NW_013173457.1	113962	114361	-	2	114152-114361 113962-114084	CYT		12.839	9.88			ExpAA=0.00 First60=0.00 PredHel=0 Topology=o	0						1	17.3	1.8	0.9	.	1 | 74 EKMRNKR|IL 0.710 *ProP* |	XP_013115525.1	protein FAM32A	uc	DIPTERA	1e-55	100			protein FAM32A	7E-040	gi|557781504	78	85	104
XP_013113783.1	M	135	probable 28S ribosomal protein S16, mitochondrial	1	XM_013258329	XM_013258329_1	408	LOC106091707	ATG	*	NW_013172994.1	176235	176698	-	2	176573-176698 176235-176516	CYT		15.644	10			ExpAA=1.76 First60=0.00 PredHel=0 Topology=o	0												XP_013113783.1	probable 28S ribosomal protein S16 mitochondrial	ps	NR-LIGHT	2e-63	92.8			probable 28S ribosomal protein S16, mitochondrial	2E-063	gi|755849233	88	94	93
XP_013102907.1	M	342	WW domain-binding protein 4	2	XM_013247453	XM_013247453_1	1029	LOC106084032	ATG	*	NW_013172079.1	392010	393234	-	4	393233-393234 393100-393172 392287-393020 392010-392229	CYT		39.096	6.59			ExpAA=0.00 First60=0.00 PredHel=0 Topology=o	0						1	10.8	4.1	5.8	.		XP_013102907.1	Spliceosomal protein FBP21	tm	KOG	3e-81	102			WW domain-binding protein 4	1E-162	gi|755881364	81	90	101
XP_013117736.1	M	177	DNA-binding protein SMUBP-2	0	XM_013262282	XM_013262282_1	534	LOC106095037	ATG	*	NW_013171896.1	1305650	1306245	+	2	1305650-1305656 1305719-1306245	CYT		19.645	9.3			ExpAA=0.00 First60=0.00 PredHel=0 Topology=o	0						12	12.4	6.8	6.2	.		XP_013117736.1	Unknown product - 13 OH-glycosylation sites	uk				RTS_cys_disintegrin |	RTS_cys_disintegrin |	DNA-binding protein SMUBP-2	5E-078	gi|557777904	79	86	102
XP_013118816.1	M	169	zinc finger and SCAN domain-containing protein 29-like,	3	XM_013263362	XM_013263362_1	508	LOC106095914	ATG		NW_013171906.1	1779294	1779801	+	1	1779294-1779801	CYT		20.218	9.78			ExpAA=0.00 First60=0.00 PredHel=0 Topology=o	0						0	10.7	2.4	7.1	.	1 | 163 EKRRERR|RK 0.521 *ProP* |	XP_013118816.1	Unknown product	uk						uncharacterized protein LOC101898864	2E-090	gi|557751870	93	98	27
[truncated: 21,640 more rows]
[truncated: 182 more columns]

## Sheet: gProfiler Scal OrthoDB
Output from g:Profiler analysis using Drosophila orthologs of Stomoxys gene IDs. Drosophils orthologs were identified by OrthoDB analysis, and these Drosophila gene IDs were used as input for the g:Profiler analysis
[truncated: 616 more rows]
