# Supplementary material for: The genome of the stable fly, Stomoxys calcitrans, reveals potential mechanisms underlying reproduction, host interactions, and novel targets for pest control
Source: BMC Biol. 2021 Mar 10;19:41. doi: 10.1186/s12915-021-00975-9 (PMC7944917; doi:10.1186/s12915-021-00975-9)
Supplement: Supplementary file 3 — Additional file 3. Output from analysis of core CEGMA proteins in the Stomoxys genome. [file 12915_2021_975_MOESM3_ESM.xlsx]

## Sheet: Sheet1
Additional File 3. Output from analysis of core CEGMA proteins in the Stomoxys genome
D. melanogaster CEGMA	S.calcitrans NCBI Assembly	Glossina morsitans	Musca domestica	Lucilia cuprina
CG10130-PA___KOG3457	XM_013263977.1	gene:GMOY002769	gene:MDOA001964	JRES01000510
CG10149-PB___KOG1463	XM_013263964.1	gene:GMOY000456	gene:MDOA004106	JRES01000511
CG10174-PA___KOG2104	XM_013244466.1	gene:GMOY008615	gene:MDOA012176	JRES01000512
CG10206-PA___KOG2572	XM_013246622.1	gene:GMOY002288	gene:MDOA007037	JRES01000513
CG10212-PA___KOG0933	XM_013245152.1	gene:GMOY000301	gene:MDOA005912	JRES01000514
CG10222-PA___KOG1533	XM_013261238.1	gene:GMOY000887	gene:MDOA009739	JRES01000515
CG10230-PA___KOG2908	XM_013258771.1	gene:GMOY006307	gene:MDOA013696	JRES01000516
CG10279-PF___KOG0331	XM_013260297.1	gene:GMOY004318	gene:MDOA001276	JRES01000517
CG10354-PA___KOG2044	XM_013257165.1	gene:GMOY005625	gene:MDOA010184	JRES01000518
CG10418-PA___KOG3448	XM_013261690.1	gene:GMOY007943	gene:MDOA004614	JRES01000519
CG10423-PA___KOG1779	XM_013254153.1	gene:GMOY013309	gene:MDOA012976	JRES01000520
CG10424-PA___KOG3974	XM_013242462.1	gene:GMOY009535	gene:MDOA000352	JRES01000521
CG10506-PA___KOG1148	XM_013257184.1	gene:GMOY004642	gene:MDOA011235	JRES01000522
CG10602-PB___KOG1047	XM_013254947.1	gene:GMOY003663	gene:MDOA007203	JRES01000523
CG10627-PA___KOG2537	XM_013260612.1	gene:GMOY010190	gene:MDOA013175	JRES01000524
CG10635-PA___KOG1760	XM_013255193.1	gene:GMOY009288	gene:MDOA014878	JRES01000525
CG10648-PA___KOG3064	XM_013254251.1	gene:GMOY003768	gene:MDOA009517	JRES01000526
CG1065-PA___KOG1255	XM_013259437.1	gene:GMOY011932	gene:MDOA001449	JRES01000527
CG10652-PA___KOG2988	XM_013260462.1	gene:GMOY009580	gene:MDOA008317	JRES01000528
CG10688-PA___KOG3189	XM_013260615.1	gene:GMOY010191	gene:MDOA011316	JRES01000529
CG10724-PA___KOG0318	XM_013261239.1	gene:GMOY000886	gene:MDOA006558	JRES01000530
CG10753-PA___KOG3428	XM_013259603.1	gene:GMOY000255	gene:MDOA006631	JRES01000531
CG1088-PB___KOG1664	XM_013260944.1	gene:GMOY011979	gene:MDOA013884	JRES01000532
CG10903-PA___KOG1541	XM_013257391.1	gene:GMOY001328	gene:MDOA002442	JRES01000533
CG10932-PA___KOG1390	XM_013242971.1	gene:GMOY012179	gene:MDOA011976	JRES01000534
CG10938-PA___KOG0176	XM_013259063.1	gene:GMOY008302	gene:MDOA009819	JRES01000535
CG10944-PA___KOG1646	XM_013250917.1	gene:GMOY011766	gene:MDOA014911	JRES01000536
CG1100-PA___KOG1498	XM_013264045.1	gene:GMOY011646	gene:MDOA012157	JRES01000537
CG11001-PA___KOG0544	XM_013247508.1	gene:GMOY009102	gene:MDOA007623	JRES01000538
CG11089-PA___KOG2555	XM_013254943.1	gene:GMOY010090	gene:MDOA001018	JRES01000539
CG11110-PA___KOG1568	XM_013260423.1	gene:GMOY008325	gene:MDOA010773	JRES01000540
CG11115-PA___KOG2807	XM_013255769.1	gene:GMOY003853	gene:MDOA012063	JRES01000541
CG11137-PA___KOG3318	XM_013255770.1	gene:GMOY003849	gene:MDOA014829	JRES01000542
CG11154-PA___KOG1350	XM_013248757.1	gene:GMOY001525	gene:MDOA006133	JRES01000543
CG11208-PA___KOG1185	XM_013263909.1	gene:GMOY008286	gene:MDOA011313	JRES01000544
CG11246-PA___KOG3400	XM_013263740.1	gene:GMOY011938	gene:MDOA008632	JRES01000545
CG11255-PA___KOG2854	XM_013261953.1	gene:GMOY000419	gene:MDOA008947	JRES01000546
CG11267-PA___KOG1641	XM_013251783.1	gene:GMOY000340	gene:MDOA014057	JRES01000547
CG11271-PA___KOG3406	XM_013257611.1	gene:GMOY013032	gene:MDOA001816	JRES01000548
CG1129-PB___KOG1322	XM_013261940.1	gene:GMOY010245	gene:MDOA003377	JRES01000549
CG11334-PB___KOG1468	XM_013261965.1	gene:GMOY012197	gene:MDOA006954	JRES01000550
CG11397-PA___KOG0996	XM_013244722.1	gene:GMOY005155	gene:MDOA004174	JRES01000551
CG11471-PC___KOG0434	XM_013258124.1	gene:GMOY004289	gene:MDOA004163	JRES01000552
CG11482-PA___KOG1979	XM_013256215.1	gene:GMOY008219	gene:MDOA006263	JRES01000553
CG11567-PA___KOG1158	XM_013262574.1	gene:GMOY007231	gene:MDOA011246	JRES01000554
CG11611-PA___KOG1733	XM_013254136.1	gene:GMOY011701	gene:MDOA011431	JRES01000555
CG1163-PA___KOG3405	XM_013250233.1	gene:GMOY008277	gene:MDOA008984	JRES01000556
CG11654-PA___KOG1370	XM_013244267.1	gene:GMOY012128	gene:MDOA007568	JRES01000557
CG11660-PB___KOG2270	XM_013249789.1	gene:GMOY001527	gene:MDOA012502	JRES01000558
CG11661-PC___KOG0450	XM_013259306.1	gene:GMOY007294	gene:MDOA010089	JRES01000559
CG11738-PA___KOG3273	XM_013249858.1	gene:GMOY002909	gene:MDOA009439	JRES01000560
CG11785-PA___KOG1691	XM_013247801.1	gene:GMOY003544	gene:MDOA001732	JRES01000561
CG11793-PA___KOG0441	XM_013250869.1	gene:GMOY005926	gene:MDOA012397	JRES01000562
CG11837-PA___KOG0820	XM_013246743.1	gene:GMOY000273	gene:MDOA006316	JRES01000563
CG11857-PA___KOG1688	XM_013256217.1	gene:GMOY006900	gene:MDOA002188	JRES01000564
CG11876-PA___KOG0524	XM_013263007.1	gene:GMOY002130	gene:MDOA006972	JRES01000565
CG11920-PA___KOG2781	XM_013258120.1	gene:GMOY001036	gene:MDOA000621	JRES01000566
CG11958-PB___KOG0675	XM_013249873.1	gene:GMOY003476	gene:MDOA000339	JRES01000567
CG11979-PA___KOG3218	XM_013247121.1	gene:GMOY001708	gene:MDOA012175	JRES01000568
CG11980-PB___KOG2948	XM_013253750.1	gene:GMOY007011	gene:MDOA014297	JRES01000569
CG11981-PA___KOG0180	XM_013253754.1	gene:GMOY006557	gene:MDOA011617	JRES01000570
CG12000-PB___KOG0185	XM_013250245.1	gene:GMOY002553	gene:MDOA011747	JRES01000571
CG12018-PA___KOG2732	XM_013252553.1	gene:GMOY008987	gene:MDOA000574	JRES01000572
CG12140-PA___KOG2415	XM_013242359.1	gene:GMOY003882	gene:MDOA004309	JRES01000573
CG12141-PB___KOG1885	XM_013249156.1	gene:GMOY007875	gene:MDOA014426	JRES01000574
CG12170-PA___KOG1394	XM_013257191.1	gene:GMOY005012	gene:MDOA004856	JRES01000575
CG12217-PA___KOG0373	XM_013249350.1	gene:GMOY004467	gene:MDOA004533	JRES01000576
CG12233-PB___KOG0785	XM_013249840.1	gene:GMOY002418	gene:MDOA011988	JRES01000577
CG12264-PA___KOG1549	XM_013248829.1	gene:GMOY000270	gene:MDOA015335	JRES01000578
CG12276-PA___KOG2014	XM_013251682.1	gene:GMOY011464	gene:MDOA000692	JRES01000579
CG12323-PB___KOG0175	XM_013256815.1	gene:GMOY010130	gene:MDOA012768	JRES01000580
CG12325-PA___KOG0291	XM_013243090.1	gene:GMOY004733	gene:MDOA007350	JRES01000581
CG12334-PA___KOG1654	XM_013247737.1	gene:GMOY001732	gene:MDOA007273	JRES01000582
CG12390-PA___KOG1800	XM_013251205.1	gene:GMOY002121	gene:MDOA009023	JRES01000583
CG12413-PA___KOG1145	XM_013241829.1	gene:GMOY002280	gene:MDOA010500	JRES01000584
CG1242-PA___KOG0019	XM_013254226.1	gene:GMOY004375	gene:MDOA000836	JRES01000585
CG1249-PA___KOG3459	XM_013244650.1	gene:GMOY000693	gene:MDOA007825	JRES01000586
CG1250-PA___KOG1986	XM_013249893.1	gene:GMOY009071	gene:MDOA014853	JRES01000587
CG12529-PA___KOG0563	XM_013245667.1	gene:GMOY006918	gene:MDOA014816	JRES01000588
CG12602-PA___KOG2189	XM_013248735.1	gene:GMOY000226	gene:MDOA000118	JRES01000589
CG1263-PA___KOG2309	XM_013250546.1	gene:GMOY013067	gene:MDOA014106	JRES01000590
CG12770-PA___KOG3284	XM_013258310.1	gene:GMOY008516	gene:MDOA015341	JRES01000591
CG12792-PA___KOG0302	XM_013244190.1	gene:GMOY002757	gene:MDOA009214	JRES01000592
CG1291-PA___KOG0853	XM_013257079.1	gene:GMOY002563	gene:MDOA002770	JRES01000593
CG12975-PA___KOG1088	XM_013247503.1	gene:GMOY000958	gene:MDOA012791	JRES01000594
CG13090-PA___KOG2017	XM_013256308.1	gene:GMOY011370	gene:MDOA005332	JRES01000595
CG13277-PA___KOG1781	XM_013244682.1	gene:GMOY002101	gene:MDOA007896	JRES01000596
CG13281-PA___KOG1992	XM_013250780.1	gene:GMOY010038	gene:MDOA010088	JRES01000597
CG13348-PA___KOG2783	XM_013244500.1	gene:GMOY008229	gene:MDOA001269	JRES01000598
CG13369-PA___KOG2855	XM_013249206.1	gene:GMOY006035	gene:MDOA005160	JRES01000599
CG13389-PA___KOG0400	XM_013243167.1	gene:GMOY006235	gene:MDOA007974	JRES01000600
CG13391-PB___KOG0188	XM_013254519.1	gene:GMOY008260	gene:MDOA013080	JRES01000601
CG13393-PA___KOG1746	XM_013261663.1	gene:GMOY001039	gene:MDOA001106	JRES01000602
CG1341-PA___KOG0729	XM_013257451.1	gene:GMOY009727	gene:MDOA007648	JRES01000603
CG1345-PA___KOG1268	XM_013255155.1	gene:GMOY008237	gene:MDOA009104	JRES01000604
CG1354-PA___KOG1491	XM_013244279.1	gene:GMOY003405	gene:MDOA015378	JRES01000605
CG13628-PA___KOG3497	XM_013248237.1	gene:GMOY002623	gene:MDOA004231	JRES01000606
CG13667-PA___KOG1159	XM_013259144.1	gene:GMOY001140	gene:MDOA005720	JRES01000607
CG1406-PA___KOG1644	XM_013263137.1	gene:GMOY003715	gene:MDOA000471	JRES01000608
CG14214-PA___KOG3498	XM_013247586.1	gene:GMOY003466	gene:MDOA004425	JRES01000609
CG14231-PA___KOG2707	XM_013247651.1	gene:GMOY003463	gene:MDOA013461	JRES01000610
CG14512-PA___KOG3349	XM_013247673.1	gene:GMOY007073	gene:MDOA009972	JRES01000611
CG14618-PA___KOG2967	XM_013253573.1	gene:GMOY010864	gene:MDOA011661	JRES01000612
CG1475-PB___KOG3204	XM_013253449.1	gene:GMOY009010	gene:MDOA006880	JRES01000613
CG14999-PA___KOG0991	XM_013249841.1	gene:GMOY007579	gene:MDOA007035	JRES01000614
CG15081-PC___KOG3090	XM_013253696.1	gene:GMOY009145	gene:MDOA006061	JRES01000615
CG1515-PA___KOG0861	XM_013242469.1	gene:GMOY009695	gene:MDOA004415	JRES01000616
CG1518-PA___KOG2292	XM_013256950.1	gene:GMOY005980	gene:MDOA006160	JRES01000617
CG1519-PA___KOG0184	XM_013246249.1	gene:GMOY009851	gene:MDOA006576	JRES01000618
CG1524-PB___KOG0407	XM_013261382.1	gene:GMOY005582	gene:MDOA002527	JRES01000619
CG1528-PA___KOG1078	XM_013253156.1	gene:GMOY007037	gene:MDOA008040	JRES01000620
CG15433-PA___KOG2535	XM_013260892.1	gene:GMOY010020	gene:MDOA010772	JRES01000621
CG15442-PA___KOG1742	XM_013260897.1	gene:GMOY007949	gene:MDOA014521	JRES01000622
CG15481-PA___KOG1068	XM_013244349.1	gene:GMOY007380	gene:MDOA002623	JRES01000623
CG15527-PA___KOG3502	XM_013261590.1	gene:GMOY008576	gene:MDOA001799	JRES01000624
CG15811-PA___KOG1300	XM_013259701.1	gene:GMOY001258	gene:MDOA001585	JRES01000625
CG1598-PA___KOG2825	XM_013257171.1	gene:GMOY012347	gene:MDOA007117	JRES01000626
CG1618-PA___KOG0741	XM_013263605.1	gene:GMOY004822	gene:MDOA014378	JRES01000627
CG1633-PB___KOG0852	XM_013241758.1	gene:GMOY006085	gene:MDOA013898	JRES01000628
CG1639-PA___KOG3404	XM_013249141.1	gene:GMOY003044	gene:MDOA012748	JRES01000629
CG1640-PB___KOG0258	XM_013258658.1	gene:GMOY005378	gene:MDOA004076	JRES01000630
CG1660-PA___KOG3479	XM_013256481.1	gene:GMOY006531	gene:MDOA006929	JRES01000631
CG1666-PA___KOG0346	XM_013255594.1	gene:GMOY006545	gene:MDOA001856	JRES01000632
CG16792-PA___KOG3482	XM_013250922.1	gene:GMOY007447	gene:MDOA000631	JRES01000633
CG16912-PA___KOG2623	XM_013258344.1	gene:GMOY001853	gene:MDOA003688	JRES01000634
CG16935-PA___KOG0025	XM_013243073.1	gene:GMOY001585	gene:MDOA005015	JRES01000635
CG16982-PA___KOG2930	XM_013263565.1	gene:GMOY001625	gene:MDOA001591	JRES01000636
CG17146-PA___KOG3079	XM_013247330.1	gene:GMOY000825	gene:MDOA014235	JRES01000637
CG17158-PA___KOG3174	XM_013260993.1	gene:GMOY001654	gene:MDOA001877	JRES01000638
CG17209-PA___KOG0261	XM_013252016.1	gene:GMOY010141	gene:MDOA002889	JRES01000639
CG17273-PA___KOG1355	XM_013245752.1	gene:GMOY005539	gene:MDOA007427	JRES01000640
CG1728-PA___KOG3489	XM_013256953.1	gene:GMOY011701	gene:MDOA001698	JRES01000641
CG17331-PA___KOG0177	XM_013245885.1	gene:GMOY001814	gene:MDOA001210	JRES01000642
CG17333-PA___KOG3147	XM_013252634.1	gene:GMOY009387	gene:MDOA009371	JRES01000643
CG17337-PA___KOG2276	XM_013254437.1	gene:GMOY010862	gene:MDOA014136	JRES01000644
CG17369-PA___KOG1351	XM_013244464.1	gene:GMOY002029	gene:MDOA012234	JRES01000645
CG17420-RA___KOG1678	XM_013260455.1	gene:GMOY002604	gene:MDOA002305	JRES01000646
CG1743-PC___KOG0683	XM_013243998.1	gene:GMOY007238	gene:MDOA014195	JRES01000647
CG17498-PA___KOG3285	XM_013258172.1	gene:GMOY002845	gene:MDOA005902	JRES01000648
CG17521-PA___KOG0857	XM_013253406.1	gene:GMOY013316	gene:MDOA006546	JRES01000649
CG17565-PA___KOG0365	XM_013252823.1	gene:GMOY010008	gene:MDOA004552	JRES01000650
CG17611-PA___KOG3185	XM_013243517.1	gene:GMOY009365	gene:MDOA005335	JRES01000651
CG17652-PA___KOG3164	XM_013248250.1	gene:GMOY003686	gene:MDOA012610	JRES01000652
CG17654-PA___KOG2670	XM_013243867.1	gene:GMOY003684	gene:MDOA013831	JRES01000653
CG17737-PA___KOG1770	XM_013263379.1	gene:GMOY003993	gene:MDOA007785	JRES01000654
CG1789-PA___KOG3237	XM_013246003.1	gene:GMOY006850	gene:MDOA002685	JRES01000655
CG17903-PA___KOG3453	XM_013245339.1	gene:GMOY009907	gene:MDOA012773	JRES01000656
CG1796-PA___KOG0285	XM_013262576.1	gene:GMOY006161	gene:MDOA013145	JRES01000657
CG18001-PA___KOG3499	XM_013251462.1	gene:GMOY006178	gene:MDOA008859	JRES01000658
CG18174-PA___KOG1555	XM_013252220.1	gene:GMOY005522	gene:MDOA011567	JRES01000659
CG18315-PA___KOG1712	XM_013262612.1	gene:GMOY001635	gene:MDOA013435	JRES01000660
CG18495-PA___KOG0182	XM_013242627.1	gene:GMOY003678	gene:MDOA012700	JRES01000661
CG18591-PA___KOG1774	XM_013262177.1	gene:GMOY004543	gene:MDOA007354	JRES01000662
CG18627-PA___KOG0366	XM_013250430.1	gene:GMOY003298	gene:MDOA009879	JRES01000663
CG1883-PA___KOG3320	XM_013250628.1	gene:GMOY011561	gene:MDOA013391	JRES01000664
CG1983-PA___KOG3157	XM_013250611.1	gene:GMOY011555	gene:MDOA007052	JRES01000665
CG1994-PA___KOG2036	XM_013246004.1	gene:GMOY006851	gene:MDOA012827	JRES01000666
CG2013-PA___KOG0419	XM_013248722.1	gene:GMOY009942	gene:MDOA009949	JRES01000667
CG2021-PA___KOG1784	XM_013252557.1	gene:GMOY008986	gene:MDOA010432	JRES01000668
CG2033-PE___KOG1754	XM_013249765.1	gene:GMOY008583	gene:MDOA007295	JRES01000669
CG2128-PA___KOG1342	XM_013255967.1	gene:GMOY011157	gene:MDOA012411	JRES01000670
CG2171-PC___KOG1643	XM_013251611.1	gene:GMOY013074	gene:MDOA000638	JRES01000671
CG2210-PA___KOG0888	XM_013254692.1	gene:GMOY000747	gene:MDOA001927	JRES01000672
CG2238-PB___KOG0469	XM_013248878.1	gene:GMOY000430	gene:MDOA006594	JRES01000673
CG2241-PA___KOG0728	XM_013249205.1	gene:GMOY007591	gene:MDOA006500	JRES01000674
CG2245-PA___KOG0567	XM_013242745.1	gene:GMOY000746	gene:MDOA000076	JRES01000675
CG2260-PA___KOG1272	XM_013247628.1	gene:GMOY013011	gene:MDOA011521	JRES01000676
CG2263-PA___KOG2784	XM_013252484.1	gene:GMOY008229	gene:MDOA002587	JRES01000677
CG2453-PA___KOG1540	XM_013248947.1	gene:GMOY008048	gene:MDOA009844	JRES01000678
CG2637-PA___KOG1241	XM_013258777.1	gene:GMOY003380	gene:MDOA011298	JRES01000679
CG2656-PA___KOG1534	XM_013257325.1	gene:GMOY000703	gene:MDOA000994	JRES01000680
CG2674-PE___KOG1506	XM_013248729.1	gene:GMOY012020	gene:MDOA013146	JRES01000681
CG2827-PA___KOG2772	XM_013246438.1	gene:GMOY004530	gene:MDOA003339	JRES01000682
CG2852-PA___KOG0880	XM_013242637.1	gene:GMOY010278	gene:MDOA014409	JRES01000683
CG2862-PA___KOG3275	XM_013243351.1	gene:GMOY009569	gene:MDOA004418	JRES01000684
CG2863-PA___KOG0271	XM_013260927.1	gene:GMOY009555	gene:MDOA014351	JRES01000685
CG2885-PA___KOG0084	XM_013246535.1	gene:GMOY008795	gene:MDOA009898	JRES01000686
CG2925-PA___KOG2636	XM_013261488.1	gene:GMOY011327	gene:MDOA006646	JRES01000687
CG2934-PA___KOG2957	XM_013249767.1	gene:GMOY002728	gene:MDOA016483	JRES01000688
CG2960-PA___KOG0003	XM_013258205.1	gene:GMOY005690	gene:MDOA001031	JRES01000689
CG2968-PA___KOG1758	XM_013251627.1	gene:GMOY008072	gene:MDOA014119	JRES01000690
CG2976-PA___KOG0530	XM_013248792.1	gene:GMOY009189	gene:MDOA014740	JRES01000691
CG3011-PA___KOG2467	XM_013249760.1	gene:GMOY004037	gene:MDOA003651	JRES01000692
CG3018-PA___KOG0424	XM_013261662.1	gene:GMOY007017	gene:MDOA014107	JRES01000693
CG3127-PA___KOG1367	XM_013251307.1	gene:GMOY001033	gene:MDOA015061	JRES01000694
CG31305-PG___KOG0756	XM_013243682.1	gene:GMOY011453	gene:MDOA007778	JRES01000695
CG3157-PA___KOG1374	XM_013250953.1	gene:GMOY006615	gene:MDOA002936	JRES01000696
CG31692-PA___KOG1458	XM_013243298.1	gene:GMOY006698	gene:MDOA013389	JRES01000697
CG3186-PA___KOG3271	XM_013261976.1	gene:GMOY004167	gene:MDOA006244	JRES01000698
CG3193-PA___KOG1915	XM_013259996.1	gene:GMOY005795	gene:MDOA011997	JRES01000699
CG3225-PA___KOG0922	XM_013262070.1	gene:GMOY005676	gene:MDOA005697	JRES01000700
CG32253-PA___KOG2971	XM_013251252.1	gene:GMOY001036	gene:MDOA010201	JRES01000701
CG32505-PA___KOG0372	XM_013247862.1	gene:GMOY001456	gene:MDOA009912	JRES01000702
CG32527-PB___KOG0462	XM_013261324.1	gene:GMOY001294	gene:MDOA005721	JRES01000703
CG3283-PA___KOG3049	XM_013254738.1	gene:GMOY003659	gene:MDOA001313	JRES01000704
CG33005-PA___KOG2906	XM_013260424.1	gene:GMOY010366	gene:MDOA007756	JRES01000705
CG3319-PA___KOG0659	XM_013252605.1	gene:GMOY006050	gene:MDOA004538	JRES01000706
CG3329-PA___KOG0173	XM_013262112.1	gene:GMOY004532	gene:MDOA008187	JRES01000707
CG33297-PC___KOG0211	XM_013247247.1	gene:GMOY013283	gene:MDOA006382	JRES01000708
CG3333-PA___KOG2529	XM_013249971.1	gene:GMOY009250	gene:MDOA003277	JRES01000709
CG3395-PD___KOG3301	XM_013248032.1	gene:GMOY001201	gene:MDOA000847	JRES01000710
CG3416-PA___KOG1556	XM_013251207.1	gene:GMOY005744	gene:MDOA005570	JRES01000711
CG3422-PA___KOG0183	XM_013252394.1	gene:GMOY001290	gene:MDOA011299	JRES01000712
CG3450-PA___KOG3493	XM_013255869.1	gene:GMOY002780	gene:MDOA005357	JRES01000713
CG3460-PA___KOG2613	XM_013247580.1	gene:GMOY001408	gene:MDOA006903	JRES01000714
CG3469-PA___KOG0367	XM_013247560.1	gene:GMOY000663	gene:MDOA012860	JRES01000715
CG3476-PA___KOG0758	XM_013246954.1	gene:GMOY007568	gene:MDOA011608	JRES01000716
CG3499-PB___KOG0734	XM_013254445.1	gene:GMOY010859	gene:MDOA013819	JRES01000717
CG3534-PA___KOG2531	XM_013244549.1	gene:GMOY002458	gene:MDOA010702	JRES01000718
CG3539-PD___KOG1301	XM_013257967.1	gene:GMOY002762	gene:MDOA011358	JRES01000719
CG3564-PA___KOG1692	XM_013248880.1	gene:GMOY004882	gene:MDOA009044	JRES01000720
CG3590-PA___KOG2700	XM_013244550.1	gene:GMOY002461	gene:MDOA011224	JRES01000721
CG3608-PA___KOG1235	XM_013258405.1	gene:GMOY004052	gene:MDOA013499	JRES01000722
CG3612-PA___KOG1353	XM_013252909.1	gene:GMOY008764	gene:MDOA003982	JRES01000723
CG3664-PA___KOG0092	XM_013244958.1	gene:GMOY010979	gene:MDOA009735	JRES01000724
CG3671-PA___KOG1291	XM_013259893.1	gene:GMOY004806	gene:MDOA006766	JRES01000725
CG3704-PA___KOG1532	XM_013253094.1	gene:GMOY003265	gene:MDOA001978	JRES01000726
CG3724-PA___KOG2653	XM_013260136.1	gene:GMOY001297	gene:MDOA000769	JRES01000727
CG3731-PA___KOG0960	XM_013252154.1	gene:GMOY003481	gene:MDOA011971	JRES01000728
CG3821-PA___KOG0556	XM_013244232.1	gene:GMOY008696	gene:MDOA010232	JRES01000729
CG3861-PA___KOG2617	XM_013250147.1	gene:GMOY003968	gene:MDOA004311	JRES01000730
CG3911-PA___KOG3330	XM_013255754.1	gene:GMOY000595	gene:MDOA015095	JRES01000731
CG3931-PA___KOG3013	XM_013255296.1	gene:GMOY009838	gene:MDOA004596	JRES01000732
CG3948-PA___KOG3343	XM_013258495.1	gene:GMOY007770	gene:MDOA004235	JRES01000733
CG3949-PA___KOG3387	XM_013247179.1	gene:GMOY005762	gene:MDOA006601	JRES01000734
CG3997-PA___KOG0002	XM_013260410.1	gene:GMOY009980	gene:MDOA011684	JRES01000735
CG4003-PA___KOG1942	XM_013241704.1	gene:GMOY002565	gene:MDOA010742	JRES01000736
CG4008-PA___KOG2775	XM_013244395.1	gene:GMOY003279	gene:MDOA011440	JRES01000737
CG4016-PB___KOG1358	XM_013255640.1	gene:GMOY009356	gene:MDOA001804	JRES01000738
CG4046-PA___KOG1753	XM_013245108.1	gene:GMOY013310	gene:MDOA000993	JRES01000739
CG4082-PA___KOG0481	XM_013261721.1	gene:GMOY006205	gene:MDOA013757	JRES01000740
CG4083-PA___KOG1566	XM_013249407.1	gene:GMOY004920	gene:MDOA006019	JRES01000741
CG4087-PA___KOG1762	XM_013246853.1	gene:GMOY001508	gene:MDOA007812	JRES01000742
CG4097-PA___KOG0179	XM_013249391.1	gene:GMOY004921	gene:MDOA014152	JRES01000743
CG4108-PA___KOG3232	XM_013257616.1	gene:GMOY005991	gene:MDOA012975	JRES01000744
CG4111-PB___KOG3436	XM_013248260.1	gene:GMOY001409	gene:MDOA009328	JRES01000745
CG4147-PC___KOG0100	XM_013247595.1	gene:GMOY003216	gene:MDOA008036	JRES01000746
CG4152-PA___KOG0948	XM_013261052.1	gene:GMOY010896	gene:MDOA012476	JRES01000747
CG4185-PA___KOG0871	XM_013255872.1	gene:GMOY000581	gene:MDOA015073	JRES01000748
CG4236-PA___KOG0264	XM_013264129.1	gene:GMOY000869	gene:MDOA005657	JRES01000749
CG4258-PA___KOG2874	XM_013247425.1	gene:GMOY011269	gene:MDOA008098	JRES01000750
CG4260-PA___KOG1077	XM_013246916.1	gene:GMOY001505	gene:MDOA005400	JRES01000751
CG4265-PA___KOG1415	XM_013247564.1	gene:GMOY006029	gene:MDOA009144	JRES01000752
CG4279-PA___KOG1782	XM_013261335.1	gene:GMOY006118	gene:MDOA014978	JRES01000753
CG4307-PA___KOG1662	XM_013245018.1	gene:GMOY009976	gene:MDOA001341	JRES01000754
CG4311-PA___KOG1393	XM_013249312.1	gene:GMOY006514	gene:MDOA005166	JRES01000755
CG4347-PA___KOG2638	XM_013256148.1	gene:GMOY004154	gene:MDOA011480	JRES01000756
CG4364-PA___KOG2481	XM_013250788.1	gene:GMOY002291	gene:MDOA011377	JRES01000757
CG4406-PA___KOG1349	XM_013247147.1	gene:GMOY000616	gene:MDOA012997	JRES01000758
CG4422-PA___KOG1439	XM_013257031.1	gene:GMOY010573	gene:MDOA004580	JRES01000759
CG4494-PA___KOG1769	XM_013259492.1	gene:GMOY007518	gene:MDOA008616	JRES01000760
CG4573-PA___KOG1149	XM_013248548.1	gene:GMOY004026	gene:MDOA006724	JRES01000761
CG4610-PA___KOG2311	XM_013260747.1	gene:GMOY009889	gene:MDOA013883	JRES01000762
CG4634-PA___KOG1626	XM_013254428.1	gene:GMOY005887	gene:MDOA002728	JRES01000763
CG4651-PA___KOG3295	XM_013254401.1	gene:GMOY006739	gene:MDOA006983	JRES01000764
CG4659-PA___KOG0780	XM_013257962.1	gene:GMOY007301	gene:MDOA008204	JRES01000765
CG4685-PB___KOG2451	XM_013242077.1	gene:GMOY003209	gene:MDOA003168	JRES01000766
CG4759-PA___KOG3418	XM_013261775.1	gene:GMOY001806	gene:MDOA014981	JRES01000767
CG4769-PA___KOG3052	XM_013255725.1	gene:GMOY003508	gene:MDOA011909	JRES01000768
CG4800-PA___KOG1727	XM_013253677.1	gene:GMOY011666	gene:MDOA002633	JRES01000769
CG4849-PA___KOG0468	XM_013244269.1	gene:GMOY006367	gene:MDOA010312	JRES01000770
CG4858-PA___KOG3022	XM_013245058.1	gene:GMOY000505	gene:MDOA004330	JRES01000771
CG4866-PA___KOG4655	XM_013246465.1	gene:GMOY001010	gene:MDOA014713	JRES01000772
CG4918-PB___KOG3449	XM_013260385.1	gene:GMOY010075	gene:MDOA001486	JRES01000773
CG4938-PA___KOG2509	XM_013248270.1	gene:GMOY002851	gene:MDOA004683	JRES01000774
CG5029-PA___KOG0788	XM_013245655.1	gene:GMOY012095	gene:MDOA010802	JRES01000775
CG5033-PA___KOG0650	XM_013258674.1	gene:GMOY008183	gene:MDOA011700	JRES01000776
CG5091-PA___KOG2575	XM_013263499.1	gene:GMOY010362	gene:MDOA003327	JRES01000777
CG5163-PA___KOG3463	XM_013241912.1	gene:GMOY006567	gene:MDOA002437	JRES01000778
CG5165-PA___KOG0625	XM_013248541.1	gene:GMOY007736	gene:MDOA001661	JRES01000779
CG5183-PA___KOG3106	XM_013256522.1	gene:GMOY000056	gene:MDOA007891	JRES01000780
CG5188-PA___KOG2738	XM_013254628.1	gene:GMOY002113	gene:MDOA014109	JRES01000781
CG5193-PA___KOG1597	XM_013259414.1	gene:GMOY010590	gene:MDOA000419	JRES01000782
CG5205-PA___KOG0952	XM_013242826.1	gene:GMOY009419	gene:MDOA002552	JRES01000783
CG5214-PA___KOG0559	XM_013260240.1	gene:GMOY002053	gene:MDOA004009	JRES01000784
CG5220-PA___KOG1099	XM_013255060.1	gene:GMOY011648	gene:MDOA012012	JRES01000785
CG5258-PA___KOG3167	XM_013247891.1	gene:GMOY000339	gene:MDOA009457	JRES01000786
CG5266-PA___KOG0181	XM_013251700.1	gene:GMOY011783	gene:MDOA013334	JRES01000787
CG5268-PA___KOG3442	XM_013246084.1	gene:GMOY009012	gene:MDOA008325	JRES01000788
CG5277-PA___KOG3163	XM_013262410.1	gene:GMOY005964	gene:MDOA000207	JRES01000789
CG5288-PA___KOG0631	XM_013261787.1	gene:GMOY004191	gene:MDOA006276	JRES01000790
CG5338-PB___KOG3411	XM_013253119.1	gene:GMOY003904	gene:MDOA013322	JRES01000791
CG5353-PB___KOG1637	XM_013261064.1	gene:GMOY001984	gene:MDOA012492	JRES01000792
CG5371-PA___KOG1112	XM_013258169.1	gene:GMOY003348	gene:MDOA001848	JRES01000793
CG5378-PA___KOG0687	XM_013247020.1	gene:GMOY004839	gene:MDOA001997	JRES01000794
CG5384-PA___KOG1872	XM_013242489.1	gene:GMOY009819	gene:MDOA007716	JRES01000795
CG5517-PA___KOG0959	XM_013263772.1	gene:GMOY002127	gene:MDOA010641	JRES01000796
CG5519-PA___KOG0289	XM_013259733.1	gene:GMOY007119	gene:MDOA011006	JRES01000797
CG5525-PA___KOG0358	XM_013264036.1	gene:GMOY004180	gene:MDOA006225	JRES01000798
CG5547-PB___KOG2803	XM_013250436.1	gene:GMOY000922	gene:MDOA013626	JRES01000799
CG5589-PA___KOG0344	XM_013243179.1	gene:GMOY003455	gene:MDOA005943	JRES01000800
CG5605-PC___KOG0688	XM_013255917.1	gene:GMOY000932	gene:MDOA000461	JRES01000801
CG5629-PB___KOG2728	XM_013251785.1	gene:GMOY002354	gene:MDOA012993	JRES01000802
CG5677-PA___KOG3372	XM_013262124.1	gene:GMOY002901	gene:MDOA001232	JRES01000803
CG5705-PA___KOG2726	XM_013244348.1	gene:GMOY002304	gene:MDOA013424	JRES01000804
CG5706-PA___KOG2472	XM_013255121.1	gene:GMOY002482	gene:MDOA007821	JRES01000805
CG5823-PA___KOG0894	XM_013255089.1	gene:GMOY002633	gene:MDOA003611	JRES01000806
CG5827-PA___KOG0402	XM_013252221.1	gene:GMOY006068	gene:MDOA012185	JRES01000807
CG5864-PA___KOG0934	XM_013251520.1	gene:GMOY006208	gene:MDOA002445	JRES01000808
CG5915-PA___KOG0394	XM_013255222.1	gene:GMOY004702	gene:MDOA012124	JRES01000809
CG5919-PA___KOG0142	XM_013246538.1	gene:GMOY008796	gene:MDOA005686	JRES01000810
CG5946-PA___KOG0534	XR_001221792.1	gene:GMOY007497	gene:MDOA005386	JRES01000811
CG5949-PA___KOG0969	XM_013255997.1	gene:GMOY000653	gene:MDOA002807	JRES01000812
CG5970-PA___KOG2749	XM_013255258.1	gene:GMOY007846	gene:MDOA014596	JRES01000813
CG6007-PA___KOG1211	XM_013248180.1	gene:GMOY002616	gene:MDOA009896	JRES01000814
CG6016-PA___KOG2877	XM_013253853.1	gene:GMOY009329	gene:MDOA010901	JRES01000815
CG6050-PA___KOG0460	XM_013244912.1	gene:GMOY010627	gene:MDOA010804	JRES01000816
CG6056-PA___KOG0935	XM_013246578.1	gene:GMOY006208	gene:MDOA013123	JRES01000817
CG6057-PA___KOG0018	XM_013253150.1	gene:GMOY003703	gene:MDOA014725	JRES01000818
CG6197-PA___KOG2047	XM_013257695.1	gene:GMOY008526	gene:MDOA001963	JRES01000819
CG6213-PA___KOG1772	XM_013252190.1	gene:GMOY005002	gene:MDOA012382	JRES01000820
CG6223-PA___KOG1058	XM_013244334.1	gene:GMOY007748	gene:MDOA010990	JRES01000821
CG6230-PA___KOG0209	XM_013262808.1	gene:GMOY008814	gene:MDOA002658	JRES01000822
CG6233-PA___KOG1816	XM_013251636.1	gene:GMOY005854	gene:MDOA001312	JRES01000823
CG6258-PA___KOG2035	XM_013251713.1	gene:GMOY010381	gene:MDOA010294	JRES01000824
CG6335-PA___KOG1936	XM_013244296.1	gene:GMOY002387	gene:MDOA005007	JRES01000825
CG6341-PA___KOG1668	XM_013244651.1	gene:GMOY002883	gene:MDOA000848	JRES01000826
CG6415-PA___KOG2770	XM_013262227.1	gene:GMOY001137	gene:MDOA009367	JRES01000827
CG6439-PA___KOG0784	XM_013247286.1	gene:GMOY007971	gene:MDOA002681	JRES01000828
CG6476-PB___KOG0466	XM_013253735.1	gene:GMOY011471	gene:MDOA008584	JRES01000829
CG6510-PA___KOG0829	XM_013249266.1	gene:GMOY010810	gene:MDOA001577	JRES01000830
CG6546-PA___KOG0679	XM_013256057.1	gene:GMOY001059	gene:MDOA001456	JRES01000831
CG6601-PA___KOG0094	XM_013261056.1	gene:GMOY001983	gene:MDOA010676	JRES01000832
CG6603-PA___KOG0103	XM_013256035.1	gene:GMOY011246	gene:MDOA006735	JRES01000833
CG6610-PA___KOG1775	XM_013251930.1	gene:GMOY009076	gene:MDOA007172	JRES01000834
CG6699-PA___KOG0276	XM_013250962.1	gene:GMOY008057	gene:MDOA000145	JRES01000835
CG6719-PA___KOG3313	XM_013242683.1	gene:GMOY007582	gene:MDOA005618	JRES01000836
CG6724-PA___KOG0313	XM_013243553.1	gene:GMOY008732	gene:MDOA012151	JRES01000837
CG6750-PA___KOG3188	XM_013244957.1	gene:GMOY004757	gene:MDOA002268	JRES01000838
CG6764-PA___KOG1723	XM_013243732.1	gene:GMOY010208	gene:MDOA004302	JRES01000839
CG6767-PB___KOG1448	XM_013248944.1	gene:GMOY005921	gene:MDOA006296	JRES01000840
CG6769-PA___KOG2785	XM_013258019.1	gene:GMOY008100	gene:MDOA008172	JRES01000841
CG6840-PA___KOG4392	XM_013262792.1	gene:GMOY004482	gene:MDOA005111	JRES01000842
CG6841-PA___KOG0495	XM_013263807.1	gene:GMOY007824	gene:MDOA008703	JRES01000843
CG6854-PC___KOG2387	XM_013249778.1	gene:GMOY000076	gene:MDOA009863	JRES01000844
CG6871-PA___KOG0047	XM_013257322.1	gene:GMOY004149	gene:MDOA004240	JRES01000845
CG6876-PA___KOG2574	XM_013260797.1	gene:GMOY004017	gene:MDOA005375	JRES01000846
CG6877-PA___KOG2981	XM_013259825.1	gene:GMOY005990	gene:MDOA013560	JRES01000847
CG6988-PA___KOG0190	XM_013248516.1	gene:GMOY009591	gene:MDOA009497	JRES01000848
CG6998-PB___KOG3430	XM_013260061.1	gene:GMOY002243	gene:MDOA007940	JRES01000849
CG7007-PA___KOG0233	XM_013257358.1	gene:GMOY001335	gene:MDOA006605	JRES01000850
CG7024-PA___KOG0225	XM_013252029.1	gene:GMOY001735	gene:MDOA014548	JRES01000851
CG7033-PC___KOG0363	XM_013247831.1	gene:GMOY002913	gene:MDOA007621	JRES01000852
CG7048-PA___KOG3048	XM_013244473.1	gene:GMOY013094	gene:MDOA013238	JRES01000853
CG7057-PA___KOG0938	XM_013247028.1	gene:GMOY004841	gene:MDOA014533	JRES01000854
CG7073-PA___KOG0077	XM_013260772.1	gene:GMOY004900	gene:MDOA002662	JRES01000855
CG7108-PA___KOG2851	XM_013256644.1	gene:GMOY004933	gene:MDOA013566	JRES01000856
CG7109-PA___KOG0371	XM_013251109.1	gene:GMOY006165	gene:MDOA003789	JRES01000857
CG7111-PA___KOG0279	XM_013251121.1	gene:GMOY006164	gene:MDOA009253	JRES01000858
CG7176-PC___KOG1526	XM_013256642.1	gene:GMOY004931	gene:MDOA010580	JRES01000859
CG7269-PB___KOG0329	XM_013245904.1	gene:GMOY002098	gene:MDOA001913	JRES01000860
CG7277-PA___KOG3855	XM_013245891.1	gene:GMOY003087	gene:MDOA003274	JRES01000861
CG7338-PA___KOG1980	XM_013261598.1	gene:GMOY001130	gene:MDOA003281	JRES01000862
CG7339-PA___KOG3297	XM_013262291.1	gene:GMOY003508	gene:MDOA007670	JRES01000863
CG7359-PA___KOG0862	XM_013249989.1	gene:GMOY013021	gene:MDOA010535	JRES01000864
CG7375-PA___KOG0420	XM_013255827.1	gene:GMOY011947	gene:MDOA012852	JRES01000865
CG7424-PA___KOG3464	XM_013252197.1	gene:GMOY004522	gene:MDOA013873	JRES01000866
CG7430-PA___KOG1335	XM_013257908.1	gene:GMOY007193	gene:MDOA002755	JRES01000867
CG7435-PA___KOG0073	XM_013249891.1	gene:GMOY011744	gene:MDOA014251	JRES01000868
CG7483-PA___KOG0328	XM_013260859.1	gene:GMOY002522	gene:MDOA011359	JRES01000869
CG7490-PA___KOG0815	XM_013260655.1	gene:GMOY013005	gene:MDOA012350	JRES01000870
CG7516-PA___KOG2321	XM_013259227.1	gene:GMOY004494	gene:MDOA005969	JRES01000871
CG7538-PA___KOG0477	XM_013241798.1	gene:GMOY006553	gene:MDOA000912	JRES01000872
CG7581-PA___KOG1036	XM_013246058.1	gene:GMOY001233	gene:MDOA002102	JRES01000873
CG7610-PC___KOG1531	XM_013255880.1	gene:GMOY000582	gene:MDOA010311	JRES01000874
CG7637-PA___KOG3503	XM_013255810.1	gene:GMOY011854	gene:MDOA015289	JRES01000875
CG7698-PA___KOG1137	XM_013256726.1	gene:GMOY002080	gene:MDOA003124	JRES01000876
CG7724-PA___KOG1430	XM_013259705.1	gene:GMOY001071	gene:MDOA000463	JRES01000877
CG7726-PA___KOG0397	XM_013262169.1	gene:GMOY004534	gene:MDOA008267	JRES01000878
CG7808-PC___KOG3283	XM_013259132.1	gene:GMOY001361	gene:MDOA014273	JRES01000879
CG7823-PA___KOG3205	XM_013261563.1	gene:GMOY000420	gene:MDOA008876	JRES01000880
CG7834-PB___KOG3180	XM_013262029.1	gene:GMOY007346	gene:MDOA011547	JRES01000881
CG7857-PA___KOG2606	XM_013245631.1	gene:GMOY008090	gene:MDOA005788	JRES01000882
CG7883-PA___KOG1466	XM_013251508.1	gene:GMOY011821	gene:MDOA008688	JRES01000883
CG7925-PB___KOG1750	XM_013247776.1	gene:GMOY010314	gene:MDOA009480	JRES01000884
CG7939-PA___KOG0878	XM_013251661.1	gene:GMOY001799	gene:MDOA014932	JRES01000885
CG7948-PA___KOG1433	XM_013251519.1	gene:GMOY008753	gene:MDOA011341	JRES01000886
CG7961-PA___KOG0292	XM_013262320.1	gene:GMOY002452	gene:MDOA001303	JRES01000887
CG7993-PA___KOG3031	XM_013255059.1	gene:GMOY006798	gene:MDOA003908	JRES01000888
CG7998-PA___KOG1494	XM_013255056.1	gene:GMOY011652	gene:MDOA011122	JRES01000889
CG8019-PA___KOG1123	XM_013252412.1	gene:GMOY001128	gene:MDOA004204	JRES01000890
CG8036-PB___KOG0523	XM_013253992.1	gene:GMOY007053	gene:MDOA011445	JRES01000891
CG8048-PC___KOG2909	XM_013249297.1	gene:GMOY006516	gene:MDOA001537	JRES01000892
CG8142-PA___KOG0989	XM_013254694.1	gene:GMOY011341	gene:MDOA001624	JRES01000893
CG8186-PA___KOG1647	XM_013252471.1	gene:GMOY009457	gene:MDOA008167	JRES01000894
CG8210-PA___KOG3432	XM_013245434.1	gene:GMOY005828	gene:MDOA012018	JRES01000895
CG8228-PA___KOG1299	XM_013254464.1	gene:GMOY008894	gene:MDOA003974	JRES01000896
CG8231-PA___KOG0359	XM_013257858.1	gene:GMOY003024	gene:MDOA002569	JRES01000897
CG8239-PA___KOG2833	XM_013251866.1	gene:GMOY000407	gene:MDOA013919	JRES01000898
CG8251-PA___KOG2446	XM_013262309.1	gene:GMOY012084	gene:MDOA011191	JRES01000899
CG8258-PA___KOG0362	XM_013262583.1	gene:GMOY009129	gene:MDOA013636	JRES01000900
CG8284-PA___KOG0418	XM_013248957.1	gene:GMOY009593	gene:MDOA003437	JRES01000901
CG8327-PA___KOG1562	XM_013260456.1	gene:GMOY013248	gene:MDOA011319	JRES01000902
CG8332-PA___KOG0898	XM_013252790.1	gene:GMOY013256	gene:MDOA009607	JRES01000903
CG8340-PA___KOG1487	XM_013262575.1	gene:GMOY009106	gene:MDOA014123	JRES01000904
CG8351-PA___KOG0361	XM_013255450.1	gene:GMOY009874	gene:MDOA010189	JRES01000905
CG8392-PA___KOG0174	XM_013246951.1	gene:GMOY002594	gene:MDOA014884	JRES01000906
CG8402-PA___KOG0376	XM_013249889.1	gene:GMOY002532	gene:MDOA006170	JRES01000907
CG8417-PA___KOG2757	XM_013244036.1	gene:GMOY000851	gene:MDOA002119	JRES01000908
CG8439-PA___KOG0357	XM_013258256.1	gene:GMOY003822	gene:MDOA013063	JRES01000909
CG8495-PA___KOG3506	XM_013253396.1	gene:GMOY003186	gene:MDOA002103	JRES01000910
CG8542-PA___KOG0102	XM_013254895.1	gene:GMOY010851	gene:MDOA012872	JRES01000911
CG8627-PA___KOG0817	XM_013260828.1	gene:GMOY004439	gene:MDOA000144	JRES01000912
CG8636-PA___KOG0122	XM_013245332.1	gene:GMOY010157	gene:MDOA000312	JRES01000913
CG8648-PA___KOG2519	XM_013252288.1	gene:GMOY009332	gene:MDOA003570	JRES01000914
CG8721-PA___KOG0622	XM_013251987.1	gene:GMOY003958	gene:MDOA007838	JRES01000915
CG8728-PA___KOG2067	XM_013250715.1	gene:GMOY008668	gene:MDOA011031	JRES01000916
CG8732-PE___KOG1180	XM_013251211.1	gene:GMOY000234	gene:MDOA004993	JRES01000917
CG8798-PA___KOG2004	XM_013250881.1	gene:GMOY005933	gene:MDOA000285	JRES01000918
CG8808-PA___KOG0787	XM_013256053.1	gene:GMOY012321	gene:MDOA013656	JRES01000919
CG8857-PA___KOG1728	XM_013248803.1	gene:GMOY001811	gene:MDOA009612	JRES01000920
CG8877-PA___KOG1795	XM_013258055.1	gene:GMOY010469	gene:MDOA005704	JRES01000921
CG8885-PA___KOG2792	XM_013248198.1	gene:GMOY008115	gene:MDOA006770	JRES01000922
CG8891-PA___KOG3222	XM_013255552.1	gene:GMOY013057	gene:MDOA007691	JRES01000923
CG8900-PB___KOG3311	XM_013261837.1	gene:GMOY005364	gene:MDOA000378	JRES01000924
CG8905-PA___KOG0876	XM_013254336.1	gene:GMOY011954	gene:MDOA007183	JRES01000925
CG8922-PA___KOG3291	XM_013251992.1	gene:GMOY003773	gene:MDOA001418	JRES01000926
CG8939-PA___KOG1098	XM_013252022.1	gene:GMOY010147	gene:MDOA001086	JRES01000927
CG8975-PA___KOG1567	XM_013249599.1	gene:GMOY006176	gene:MDOA013946	JRES01000928
CG8977-PA___KOG0364	XM_013259320.1	gene:GMOY004082	gene:MDOA004575	JRES01000929
CG8978-PA___KOG1523	XM_013256521.1	gene:GMOY008837	gene:MDOA003354	JRES01000930
CG8996-PB___KOG3954	XM_013263947.1	gene:GMOY009118	gene:MDOA006066	JRES01000931
CG9000-PA___KOG2719	XM_013263956.1	gene:GMOY005221	gene:MDOA002978	JRES01000932
CG9012-PB___KOG0985	XM_013249182.1	gene:GMOY010079	gene:MDOA009195	JRES01000933
CG9022-PA___KOG2754	XM_013257737.1	gene:GMOY008618	gene:MDOA003444	JRES01000934
CG9042-PB___KOG2711	XM_013244604.1	gene:GMOY008210	gene:MDOA008147	JRES01000935
CG9060-PA___KOG2703	XM_013247108.1	gene:GMOY003559	gene:MDOA005849	JRES01000936
CG9075-PA___KOG0327	XM_013261785.1	gene:GMOY003287	gene:MDOA010466	JRES01000937
CG9090-PA___KOG0767	XM_013264086.1	gene:GMOY009320	gene:MDOA010873	JRES01000938
CG9091-PA___KOG3475	XM_013245241.1	gene:GMOY003732	gene:MDOA010904	JRES01000939
CG9099-PA___KOG3239	XM_013263468.1	gene:GMOY001488	gene:MDOA001914	JRES01000940
CG9113-PB___KOG1062	XM_013263485.1	gene:GMOY010690	gene:MDOA010215	JRES01000941
CG9128-PA___KOG1889	XM_013260665.1	gene:GMOY007246	gene:MDOA013243	JRES01000942
CG9177-PG___KOG2767	XM_013249284.1	gene:GMOY007323	gene:MDOA010790	JRES01000943
CG9193-PB___KOG1636	XM_013243308.1	gene:GMOY003241	gene:MDOA002351	JRES01000944
CG9207-PA___KOG3149	XM_013255261.1	gene:GMOY000758	gene:MDOA013164	JRES01000945
CG9253-PA___KOG0330	XM_013243899.1	gene:GMOY000200	gene:MDOA012765	JRES01000946
CG9281-PC___KOG0927	XM_013250157.1	gene:GMOY001833	gene:MDOA011824	JRES01000947
CG9282-PA___KOG1722	XM_013243276.1	gene:GMOY010208	gene:MDOA013791	JRES01000948
CG9330-PA___KOG0062	XM_013250883.1	gene:GMOY005927	gene:MDOA003691	JRES01000949
CG9364-PC___KOG0602	XM_013242531.1	gene:GMOY008104	gene:MDOA002018	JRES01000950
CG9388-PA___KOG0937	XM_013255452.1	gene:GMOY012996	gene:MDOA014485	JRES01000951
CG9433-PA___KOG1131	XM_013244785.1	gene:GMOY009347	gene:MDOA012522	JRES01000952
CG9475-PA___KOG0727	XM_013247246.1	gene:GMOY002766	gene:MDOA005755	JRES01000953
CG9539-PA___KOG1373	XM_013250760.1	gene:GMOY000427	gene:MDOA012645	JRES01000954
CG9553-PB___KOG1755	XM_013261783.1	gene:GMOY013047	gene:MDOA008732	JRES01000955
CG9742-PA___KOG1780	XR_001221357.1	gene:GMOY003903	gene:MDOA002393	JRES01000956
CG9750-PA___KOG2680	XM_013255978.1	gene:GMOY009648	gene:MDOA015432	JRES01000957
CG9779-PA___KOG3229	XM_013261587.1	gene:GMOY002540	gene:MDOA005331	JRES01000958
CG9799-PA___KOG1539	XM_013246287.1	gene:GMOY000380	gene:MDOA008086	JRES01000959
CG9802-PA___KOG0964	XM_013243374.1	gene:GMOY009567	gene:MDOA015233	JRES01000960
CG9836-PA___KOG3361	XM_013243983.1	gene:GMOY005053	gene:MDOA013300	JRES01000961
CG9878-PB___KOG3480	XM_013262781.1	gene:GMOY001495	gene:MDOA012555	JRES01000962
CG9888-PA___KOG1596	XM_013252789.1	gene:GMOY002441	gene:MDOA001215	JRES01000963
CG9940-PA___KOG2303	XM_013245336.1	gene:GMOY008198	gene:MDOA000107	JRES01000964
CG9946-PA___KOG2916	XM_013250170.1	gene:GMOY001822	gene:MDOA012095	JRES01000965
CG9947-PA___KOG2952	XM_013249348.1	gene:GMOY004768	gene:MDOA000762	JRES01000966
