# Supplementary material for: The genome of the stable fly, Stomoxys calcitrans, reveals potential mechanisms underlying reproduction, host interactions, and novel targets for pest control
Source: BMC Biol. 2021 Mar 10;19:41. doi: 10.1186/s12915-021-00975-9 (PMC7944917; doi:10.1186/s12915-021-00975-9)
Supplement: Supplementary file 4 — Additional file 4. Output from RNA-Seq Dataset Analyses. [file 12915_2021_975_MOESM4_ESM.xlsx]

## Sheet: Tnrl M v Tnrl F
Output from RNA-Seq Analysis of Teneral Male versus Teneral Female Datasets
NCBI ID	Vectorbase ID	Description	Fold change	Baggerley's test: F vs M normalized values - Bonferroni	M - Male (GE) - Normalized expression values (TPM)	F - Female (GE) - Normalized expression values (TPM)	Gene length
XM_013245551.1	SCAU010931	PREDICTED: Stomoxys calcitrans GATA zinc finger domain-containing protein 14-like (LOC106082816), mRNA	3082.74	1.68845e-107	504.746	0.163733	5384
XM_013258059.1	SCAU005896	PREDICTED: Stomoxys calcitrans putative fatty acyl-CoA reductase CG5065 (LOC106091518), transcript variant X1, mRNA	25.132	2.43398e-06	46.2324	1.83958	1578
XM_013261681.1	SCAU013436	PREDICTED: Stomoxys calcitrans zinc finger protein 180-like (LOC106094463), mRNA	21.2084	0.00257006	31.6611	1.49286	2557
XM_013245311.1	SCAU007755	PREDICTED: Stomoxys calcitrans uncharacterized LOC106082661 (LOC106082661), mRNA	6.16984	0.000205492	53.5409	8.67783	1476
XM_013261837.1	SCAU015102	PREDICTED: Stomoxys calcitrans 40S ribosomal protein S18 (LOC106094606), mRNA	3.37278	0	4060.81	1203.99	3172
XM_013257767.1	SCAU001335	PREDICTED: Stomoxys calcitrans transmembrane protease serine 9 (LOC106091290), mRNA	3.18353	5.91745e-279	3602.53	1131.61	5372
XM_013245214.1	SCAU002603	PREDICTED: Stomoxys calcitrans acyl-CoA Delta(11) desaturase-like (LOC106082596), mRNA	2.85175	0.00984781	79.6244	27.9212	2824
XM_013261544.1	SCAU006938	PREDICTED: Stomoxys calcitrans brachyurin-like (LOC106094337), transcript variant X1, mRNA	2.76484	1.99182e-26	442.202	159.938	968
XM_013249652.1	SCAU003915	PREDICTED: Stomoxys calcitrans ejaculatory bulb-specific protein 3-like (LOC106085416), mRNA	2.31068	0.000753153	132.817	57.4798	13241
XM_013255824.1	SCAU004703	PREDICTED: Stomoxys calcitrans 60S ribosomal protein L28 (LOC106089828), transcript variant X1, mRNA	2.02029	1.8421e-21	642.545	318.046	2366
XM_013259302.1	SCAU004929	PREDICTED: Stomoxys calcitrans 2-oxoglutarate dehydrogenase, mitochondrial-like (LOC106092432), mRNA	1.99257	5.12047e-15	485.861	243.836	2323
XM_013256829.1	SCAU008069	PREDICTED: Stomoxys calcitrans fatty acid synthase (LOC106090589), mRNA	1.97104	2.44714e-59	1756.17	890.985	1892
XM_013244474.1	SCAU015398	PREDICTED: Stomoxys calcitrans calexcitin-1 (LOC106082133), mRNA	1.95342	8.46942e-07	273.236	139.876	2030
XM_013260897.1	SCAU002246	PREDICTED: Stomoxys calcitrans 60S ribosomal protein L27a (LOC106093758), mRNA	1.92374	0.0051584	172.053	89.4366	2155
XM_013262829.1	SCAU006187	PREDICTED: Stomoxys calcitrans uncharacterized LOC106095592 (LOC106095592), mRNA	1.88666	4.05639e-12	464.87	246.398	1545
XM_013245839.1	SCAU007733	PREDICTED: Stomoxys calcitrans 60S ribosomal protein L7a (LOC106083023), mRNA	1.81419	3.99455e-22	867.415	478.128	718
XM_013251095.1	SCAU014624	PREDICTED: Stomoxys calcitrans NADH dehydrogenase [ubiquinone] 1 beta subcomplex subunit 5, mitochondrial (LOC106086415), mRNA	1.80815	0.00012927	258.454	142.939	11823
XM_013251890.1	SCAU000073	PREDICTED: Stomoxys calcitrans cytochrome P450 4g1-like (LOC106087019), mRNA	1.79834	4.36753e-59	2222.72	1235.99	739
XM_013248896.1	SCAU000536	PREDICTED: Stomoxys calcitrans adult cuticle protein 1-like (LOC106084927), mRNA	1.78332	4.85563e-05	284.327	159.437	1780
XM_013242420.1	SCAU001450	PREDICTED: Stomoxys calcitrans uncharacterized LOC106080833 (LOC106080833), transcript variant X1, mRNA	1.77047	2.60338e-128	4938.34	2789.29	1377
XM_013260385.1	SCAU013513	PREDICTED: Stomoxys calcitrans 60S acidic ribosomal protein P2 (LOC106093337), mRNA	1.75721	4.28958e-18	796.473	453.26	948
XM_013262055.1	SCAU004739	PREDICTED: Stomoxys calcitrans neuropeptide-like 3 (LOC106094818), transcript variant X1, mRNA	1.73267	0.000635242	265.955	153.495	4215
XM_013244390.1	SCAU002897	PREDICTED: Stomoxys calcitrans zinc carboxypeptidase A 1-like (LOC106082073), mRNA	1.68998	4.14299e-21	1031.07	610.107	2777
XM_013254850.1	SCAU009271	PREDICTED: Stomoxys calcitrans chymotrypsin-1-like (LOC106089085), mRNA	1.67615	0.000103151	330.459	197.153	3877
XM_013252790.1	SCAU004873	PREDICTED: Stomoxys calcitrans 40S ribosomal protein S15 (LOC106087665), mRNA	1.65378	1.11864e-08	528.989	319.866	2118
XM_013250582.1	SCAU002759	PREDICTED: Stomoxys calcitrans guanine nucleotide-binding protein subunit gamma-e (LOC106086062), transcript variant X1, mRNA	1.65319	1.10574e-06	437.165	264.438	1017
XM_013252392.1	SCAU010028	PREDICTED: Stomoxys calcitrans ATP-binding cassette sub-family G member 4-like (LOC106087367), mRNA	1.64923	4.94334e-07	457.103	277.161	701
XM_013247048.1	SCAU012381	PREDICTED: Stomoxys calcitrans actin-87E (LOC106083798), mRNA	1.64321	6.96566e-98	4812.06	2928.46	617
XM_013252586.1	SCAU014453	PREDICTED: Stomoxys calcitrans cytochrome b-c1 complex subunit 7-like (LOC106087525), mRNA	1.62484	0.00365401	292.378	179.942	975
XM_013263140.1	SCAU015439	PREDICTED: Stomoxys calcitrans myosin light chain alkali (LOC106095787), transcript variant X1, mRNA	1.5547	2.79828e-188	11199.2	7203.4	949
XM_013259204.1	SCAU006493	PREDICTED: Stomoxys calcitrans defense protein l(2)34Fc (LOC106092365), mRNA	1.53452	0.00148061	388.094	252.909	3868
XM_013244290.1	SCAU005304	PREDICTED: Stomoxys calcitrans 40S ribosomal protein S10b (LOC106081997), mRNA	1.52445	0.00852622	351.588	230.632	780
XM_013256635.1	SCAU016409	PREDICTED: Stomoxys calcitrans uncharacterized LOC106090456 (LOC106090456), mRNA	1.49453	0.000297752	481.978	322.496	5709
XM_013247086.1	SCAU003032	PREDICTED: Stomoxys calcitrans uncharacterized LOC106083831 (LOC106083831), mRNA	1.47034	1.01865e-24	2041.48	1388.44	1807
XM_013246393.1	SCAU016445	PREDICTED: Stomoxys calcitrans calcium-transporting ATPase sarcoplasmic/endoplasmic reticulum type (LOC106083423), transcript variant X1, mRNA	1.47029	1.62442e-150	11417.9	7765.76	1094
XM_013254424.1	SCAU009145	PREDICTED: Stomoxys calcitrans troponin C, isoform 1 (LOC106088755), transcript variant X1, mRNA	1.46153	1.75827e-27	2312.29	1582.1	2284
XM_013244842.1	SCAU002626	PREDICTED: Stomoxys calcitrans serine proteases 1/2-like (LOC106082378), mRNA	1.45546	1.51337e-06	721.831	495.946	2955
XR_001220732.1	SCAU005438	PREDICTED: Stomoxys calcitrans uncharacterized LOC106083938 (LOC106083938), ncRNA	1.42556	0.00112962	554.266	388.807	1515
XM_013261673.1	SCAU013467	PREDICTED: Stomoxys calcitrans isocitrate dehydrogenase [NAD] subunit gamma, mitochondrial (LOC106094458), transcript variant X1, mRNA	1.40345	1.31683e-05	780.721	556.287	1349
XM_013254834.1	SCAU011282	PREDICTED: Stomoxys calcitrans serine protease 53-like (LOC106089071), mRNA	1.37848	4.10178e-05	811.612	588.773	2136
XM_013249760.1	SCAU011216	PREDICTED: Stomoxys calcitrans serine hydroxymethyltransferase, cytosolic (LOC106085490), transcript variant X1, mRNA	1.37172	2.53762e-05	856.883	624.679	2642
XM_013261016.1	SCAU011775	PREDICTED: Stomoxys calcitrans adult cuticle protein 1-like (LOC106093854), mRNA	1.36885	1.07152e-12	1660.13	1212.8	4077
XM_013264086.1	SCAU007964	PREDICTED: Stomoxys calcitrans phosphate carrier protein, mitochondrial (LOC106096375), mRNA	1.36718	5.50792e-06	945.025	691.222	541
XM_013263103.1	SCAU001143	PREDICTED: Stomoxys calcitrans uncharacterized LOC106095744 (LOC106095744), mRNA	1.36385	1.2872e-10	1467.04	1075.67	1806
XM_013244538.1	SCAU008146	PREDICTED: Stomoxys calcitrans ATP synthase lipid-binding protein, mitochondrial (LOC106082178), transcript variant X1, mRNA	1.35665	8.57475e-25	3130.48	2307.5	1858
XM_013248757.1	SCAU001801	PREDICTED: Stomoxys calcitrans ATP synthase subunit beta, mitochondrial (LOC106084826), transcript variant X1, mRNA	1.35622	2.7952e-107	12536.8	9243.87	3409
XM_013253897.1	SCAU001619	PREDICTED: Stomoxys calcitrans cytochrome c oxidase subunit 5B, mitochondrial-like (LOC106088401), mRNA	1.3481	4.20445e-08	1277.13	947.357	1436
XM_013262475.1	SCAU008479	PREDICTED: Stomoxys calcitrans mucin-2-like (LOC106095234), mRNA	1.34171	6.21067e-06	1052.89	784.732	1561
XM_013254115.1	SCAU006210	PREDICTED: Stomoxys calcitrans cytochrome c (LOC106088542), mRNA	1.31114	0.000401194	971.072	740.63	1343
XM_013243451.1	SCAU014979	PREDICTED: Stomoxys calcitrans actin, indirect flight muscle (LOC106081476), mRNA	1.30093	0	62449.9	48004.2	1287
XM_013242629.1	SCAU004871	PREDICTED: Stomoxys calcitrans ATP-citrate synthase (LOC106080979), transcript variant X1, mRNA	1.28742	1.16183e-07	1671.13	1298.04	1830
XM_013244307.1	SCAU001261	PREDICTED: Stomoxys calcitrans troponin I (LOC106082010), transcript variant X1, mRNA	1.27281	8.36898e-12	2547.95	2001.83	2254
XM_013258928.1	SCAU002482	PREDICTED: Stomoxys calcitrans uncharacterized LOC106092154 (LOC106092154), mRNA	1.26759	2.4687e-06	1642.12	1295.46	2321
XM_013259502.1	SCAU010399	PREDICTED: Stomoxys calcitrans multifunctional protein ADE2 (LOC106092606), mRNA	1.26367	0.000334023	1290.7	1021.38	1862
XM_013259306.1	SCAU000774	PREDICTED: Stomoxys calcitrans 2-oxoglutarate dehydrogenase, mitochondrial-like (LOC106092437), partial mRNA	1.26205	2.69704e-09	2254.29	1786.21	1276
XM_013255880.1	SCAU015787	PREDICTED: Stomoxys calcitrans ATP synthase subunit gamma, mitochondrial (LOC106089888), transcript variant X1, mRNA	1.25607	0.00301662	1171.71	932.833	1149
XM_013259437.1	SCAU013913	PREDICTED: Stomoxys calcitrans succinyl-CoA ligase [ADP/GDP-forming] subunit alpha, mitochondrial (LOC106092558), mRNA	1.2514	1.17271e-06	1887.97	1508.69	2169
XM_013263686.1	SCAU007908	PREDICTED: Stomoxys calcitrans CAR1 transcription factor (LOC106096106), mRNA	1.24937	0.000242567	1445.46	1156.94	1665
XM_013244079.1	SCAU010879	PREDICTED: Stomoxys calcitrans acyl-CoA Delta(11) desaturase-like (LOC106081853), transcript variant X1, mRNA	1.2307	3.22344e-27	6969.3	5662.87	7505
XM_013249219.1	SCAU010646	PREDICTED: Stomoxys calcitrans ADP,ATP carrier protein (LOC106085153), transcript variant X1, mRNA	1.21766	5.31928e-60	16073.3	13200.1	4400
XM_013252909.1	SCAU009121	PREDICTED: Stomoxys calcitrans ATP synthase subunit alpha, mitochondrial (LOC106087758), mRNA	1.20412	4.21138e-44	13418.1	11143.4	972
XM_013248543.1	SCAU001183	PREDICTED: Stomoxys calcitrans arginine kinase (LOC106084674), transcript variant X1, mRNA	1.20309	4.26279e-27	8633.32	7175.96	2457
XM_013243916.1	SCAU007910	PREDICTED: Stomoxys calcitrans eukaryotic translation initiation factor 4E-binding protein 3 (LOC106081739), mRNA	1.19849	9.305e-08	3159.81	2636.49	2089
XM_013255425.1	SCAU013479	PREDICTED: Stomoxys calcitrans tropomyosin-2 (LOC106089563), transcript variant X18, mRNA	1.19153	1.50201e-09	3935.35	3302.77	3453
XM_013244935.1	SCAU008928	PREDICTED: Stomoxys calcitrans actin-5, muscle-specific (LOC106082431), mRNA	1.18471	2.40333e-14	5828.84	4920.06	3077
XM_013248954.1	SCAU005805	PREDICTED: Stomoxys calcitrans phosphoserine phosphatase (LOC106084963), mRNA	1.1846	1.02009e-30	11419.9	9640.3	9178
XM_013261280.1	SCAU012550	PREDICTED: Stomoxys calcitrans 60S ribosomal protein L23a (LOC106094093), mRNA	1.14967	0.00704622	2806.25	2440.92	954
XR_001221651.1	SCAU013332	PREDICTED: Stomoxys calcitrans tropomyosin-2 (LOC106089567), transcript variant X1, misc_RNA	1.11722	5.5993e-11	10558.8	9450.92	4521
XM_013260537.1	SCAU006371	PREDICTED: Stomoxys calcitrans sodium/potassium-transporting ATPase subunit alpha (LOC106093479), transcript variant X1, mRNA	1.1086	0.00375448	5269.22	4753.03	2879
XM_013242608.1	SCAU002118	PREDICTED: Stomoxys calcitrans myosin light chain kinase, smooth muscle-like (LOC106080969), transcript variant X1, mRNA	0.92256	0.000213587	9451.52	10244.9	1304
XM_013247947.1	SCAU014039	PREDICTED: Stomoxys calcitrans glutathione S-transferase (LOC106084338), transcript variant X1, mRNA	0.907043	8.78087e-08	9414.17	10379	570
XM_013262108.1	SCAU000039	PREDICTED: Stomoxys calcitrans tubulin beta-1 chain (LOC106094867), mRNA	0.869996	0.00107088	2797.19	3215.17	5314
XM_013258367.1	SCAU012311	PREDICTED: Stomoxys calcitrans histidine-rich protein PFHRP-II (LOC106091730), mRNA	0.868966	4.44796e-05	3329.5	3831.57	1216
XM_013263949.1	SCAU002536	PREDICTED: Stomoxys calcitrans V-type proton ATPase 16 kDa proteolipid subunit (LOC106096287), transcript variant X1, mRNA	0.864024	0.000129775	2886.68	3340.98	1313
XM_013259150.1	SCAU002283	PREDICTED: Stomoxys calcitrans opsin Rh1-like (LOC106092322), mRNA	0.857626	9.16922e-08	3711.5	4327.65	5326
XM_013246224.1	SCAU015637	PREDICTED: Stomoxys calcitrans sarcoplasmic calcium-binding protein, beta chain (LOC106083291), transcript variant X1, mRNA	0.825657	2.12603e-11	3161.71	3829.32	2373
XM_013244464.1	SCAU004364	PREDICTED: Stomoxys calcitrans V-type proton ATPase subunit B (LOC106082125), mRNA	0.815312	0	3289.37	4034.49	2711
XM_013248817.1	SCAU009036	PREDICTED: Stomoxys calcitrans uncharacterized LOC106084875 (LOC106084875), transcript variant X1, mRNA	0.813953	0.000895466	1256.3	1543.45	2177
XM_013256154.1	SCAU007757	PREDICTED: Stomoxys calcitrans four and a half LIM domains protein 2 (LOC106090082), transcript variant X1, mRNA	0.812851	2.25728e-07	1916.45	2357.69	973
XM_013262499.1	SCAU010878	PREDICTED: Stomoxys calcitrans glycine, alanine and asparagine-rich protein-like (LOC106095259), mRNA	0.81129	0.000484444	1264.38	1558.48	994
XM_013250157.1	SCAU002692	PREDICTED: Stomoxys calcitrans ATP-binding cassette sub-family F member 2 (LOC106085750), mRNA	0.791454	4.0504e-06	1302.14	1645.24	2305
XM_013261290.1	SCAU009739	PREDICTED: Stomoxys calcitrans elongation factor 1-alpha 1 (LOC106094101), mRNA	0.791312	0	6520.7	8240.37	1775
XM_013249615.1	SCAU002818	PREDICTED: Stomoxys calcitrans 14-3-3 protein zeta (LOC106085393), mRNA	0.79102	1.78245e-06	1347.59	1703.61	2812
XM_013250654.1	SCAU008239	PREDICTED: Stomoxys calcitrans ferritin subunit (LOC106086121), transcript variant X1, mRNA	0.788131	0.000942052	921.881	1169.71	2944
XM_013245059.1	SCAU012221	PREDICTED: Stomoxys calcitrans uncharacterized LOC106082504 (LOC106082504), mRNA	0.786909	0	4374.89	5559.59	903
XM_013256690.1	SCAU012680	PREDICTED: Stomoxys calcitrans importin-5 (LOC106090487), mRNA	0.785995	2.00875e-08	1541.88	1961.69	1548
XM_013251055.1	SCAU015495	PREDICTED: Stomoxys calcitrans troponin T, skeletal muscle (LOC106086399), transcript variant X1, mRNA	0.779476	0	4726.24	6063.36	1629
XM_013245364.1	SCAU011139	PREDICTED: Stomoxys calcitrans actin-5C (LOC106082696), transcript variant X1, mRNA	0.773132	3.89494e-06	1066.14	1378.99	821
XM_013245140.1	SCAU008388	PREDICTED: Stomoxys calcitrans polyadenylate-binding protein (LOC106082557), transcript variant X1, mRNA	0.770868	0	3790.87	4917.66	8036
XM_013253866.1	SCAU013837	PREDICTED: Stomoxys calcitrans myc protein (LOC106088374), mRNA	0.756521	0.00552144	581.833	769.091	1702
XM_013258924.1	SCAU007159	PREDICTED: Stomoxys calcitrans mucin-2-like (LOC106092152), transcript variant X1, mRNA	0.747604	0.000882677	605.023	809.282	1855
XM_013258612.1	SCAU011544	PREDICTED: Stomoxys calcitrans CCHC-type zinc finger protein CG3800 (LOC106091909), mRNA	0.742295	6.53507e-08	935.234	1259.92	2522
XM_013256489.1	SCAU005016	PREDICTED: Stomoxys calcitrans dihydrolipoyllysine-residue acetyltransferase component of pyruvate dehydrogenase complex, mitochondrial (LOC106090334), transcript variant X1, mRNA	0.736778	5.03353e-06	730.294	991.199	3101
XM_013243885.1	SCAU008654	PREDICTED: Stomoxys calcitrans uncharacterized LOC106081717 (LOC106081717), mRNA	0.736449	0.00474897	483.287	656.241	11878
XR_001222140.1	SCAU012517	PREDICTED: Stomoxys calcitrans uncharacterized LOC106092338 (LOC106092338), ncRNA	0.733946	0	1906.93	2598.19	2388
XM_013252827.1	SCAU015347	PREDICTED: Stomoxys calcitrans heat shock 70 kDa protein cognate 4 (LOC106087688), mRNA	0.733106	0	4968.01	6776.65	778
XM_013259674.1	SCAU012737	PREDICTED: Stomoxys calcitrans pinin (LOC106092754), mRNA	0.720823	4.62908e-08	775.198	1075.43	608
XM_013255048.1	SCAU000460	PREDICTED: Stomoxys calcitrans 14-3-3 protein epsilon (LOC106089236), mRNA	0.717408	5.32653e-07	677.797	944.786	4928
XM_013248321.1	SCAU012480	PREDICTED: Stomoxys calcitrans vinexin (LOC106084566), transcript variant X1, mRNA	0.716712	0.000234954	491.686	686.03	1275
XM_013244251.1	SCAU011064	PREDICTED: Stomoxys calcitrans staphylococcal nuclease domain-containing protein 1 (LOC106081967), mRNA	0.716341	1.60788e-07	707.077	987.067	3410
XM_013261343.1	SCAU016164	PREDICTED: Stomoxys calcitrans mucin-2-like (LOC106094152), mRNA	0.710569	0.000632461	437.486	615.683	6585
XM_013250384.1	SCAU011811	PREDICTED: Stomoxys calcitrans methenyltetrahydrofolate synthase domain-containing protein (LOC106085909), mRNA	0.709754	3.54339e-12	968.398	1364.41	6104
XM_013243317.1	SCAU005433	PREDICTED: Stomoxys calcitrans basement membrane-specific heparan sulfate proteoglycan core protein (LOC106081403), transcript variant X1, mRNA	0.698261	0	1435.97	2056.49	991
XM_013243235.1	SCAU013519	PREDICTED: Stomoxys calcitrans 23 kDa integral membrane protein (LOC106081348), transcript variant X1, mRNA	0.694542	0.00355303	338.234	486.989	4029
XM_013252890.1	SCAU009503	PREDICTED: Stomoxys calcitrans EH domain-containing protein 3 (LOC106087748), mRNA	0.693575	0.0033674	336.742	485.516	2147
XM_013258525.1	SCAU003950	PREDICTED: Stomoxys calcitrans transcription factor BTF3 homolog 4 (LOC106091840), mRNA	0.693462	3.63077e-07	558.488	805.363	6221
XM_013244095.1	SCAU006609	PREDICTED: Stomoxys calcitrans nucleoplasmin-like protein (LOC106081858), mRNA	0.682522	1.19694e-06	482.601	707.084	785
XM_013252416.1	SCAU012223	PREDICTED: Stomoxys calcitrans translation initiation factor IF-2 (LOC106087386), mRNA	0.68126	1.73555e-08	570.944	838.071	1878
XM_013255167.1	SCAU001132	PREDICTED: Stomoxys calcitrans importin-4-like (LOC106089345), transcript variant X1, mRNA	0.676733	0.000314258	342.154	505.597	3202
XM_013260789.1	SCAU006699	PREDICTED: Stomoxys calcitrans venom allergen 5.02-like (LOC106093675), mRNA	0.675594	5.43402e-05	375.629	555.998	3384
XM_013254260.1	SCAU004899	PREDICTED: Stomoxys calcitrans moesin/ezrin/radixin homolog 1 (LOC106088649), transcript variant X1, mRNA	0.667195	0.00355124	269.325	403.668	4255
XM_013256254.1	SCAU004537	PREDICTED: Stomoxys calcitrans ribosomal protein S6 kinase beta-1 (LOC106090153), mRNA	0.663538	2.01629e-07	447.001	673.664	1372
XM_013249871.1	SCAU011391	PREDICTED: Stomoxys calcitrans synaptic vesicle glycoprotein 2B (LOC106085557), mRNA	0.661743	0	1183.56	1788.55	1709
XM_013246280.1	SCAU009538	PREDICTED: Stomoxys calcitrans dnaJ homolog subfamily A member 4 (LOC106083339), transcript variant X1, mRNA	0.654151	1.56618e-09	500.89	765.71	2827
XM_013249383.1	SCAU004867	PREDICTED: Stomoxys calcitrans uncharacterized LOC106085242 (LOC106085242), mRNA	0.653581	1.87835e-08	454.74	695.768	3018
XM_013254226.1	SCAU015894	PREDICTED: Stomoxys calcitrans heat shock protein 83 (LOC106088628), mRNA	0.650502	0.000272744	279.409	429.529	3144
XM_013258641.1	SCAU004280	PREDICTED: Stomoxys calcitrans nucleosome assembly protein 1-like 4 (LOC106091934), transcript variant X1, mRNA	0.648833	0	665.057	1025.01	1744
XM_013252190.1	SCAU007688	PREDICTED: Stomoxys calcitrans V-type proton ATPase subunit G (LOC106087216), mRNA	0.642245	2.48994e-08	411.576	640.84	2509
XM_013254981.1	SCAU002812	PREDICTED: Stomoxys calcitrans serine-arginine protein 55 (LOC106089191), transcript variant X1, mRNA	0.639272	0.00148673	229.541	359.066	1787
XM_013246494.1	SCAU014868	PREDICTED: Stomoxys calcitrans RNA-binding protein squid (LOC106083465), transcript variant X1, mRNA	0.636216	1.29015e-08	403.013	633.453	748
XM_013256213.1	SCAU000632	PREDICTED: Stomoxys calcitrans protein LSM14 homolog A (LOC106090126), transcript variant X1, mRNA	0.622389	0.00268392	193.758	311.314	1853
XM_013258922.1	SCAU011820	PREDICTED: Stomoxys calcitrans histone H3.3 (LOC106092150), transcript variant X1, mRNA	0.615813	7.41564e-07	291.929	474.054	2896
XM_013254840.1	SCAU005222	PREDICTED: Stomoxys calcitrans trypsin alpha-like (LOC106089076), mRNA	0.613983	8.35121e-05	226.711	369.246	1126
XM_013250738.1	SCAU011018	PREDICTED: Stomoxys calcitrans protein split ends (LOC106086180), mRNA	0.609939	4.82071e-05	226.921	372.039	1336
XM_013246515.1	SCAU011405	PREDICTED: Stomoxys calcitrans heterogeneous nuclear ribonucleoprotein A1-like (LOC106083473), transcript variant X1, mRNA	0.604752	9.40795e-06	238.196	393.873	3609
XM_013250138.1	SCAU007856	PREDICTED: Stomoxys calcitrans eukaryotic translation initiation factor 3 subunit C (LOC106085740), mRNA	0.595993	4.0982e-05	206.745	346.892	2023
XM_013241820.1	SCAU012593	PREDICTED: Stomoxys calcitrans papilin (LOC106080432), transcript variant X1, mRNA	0.590678	2.4696e-07	254.919	431.57	1480
XM_013261996.1	SCAU014884	PREDICTED: Stomoxys calcitrans hemocytin (LOC106094760), transcript variant X1, mRNA	0.590092	4.0671e-08	273.575	463.614	625
XM_013259831.1	SCAU002764	PREDICTED: Stomoxys calcitrans RNA-binding protein Rsf1 (LOC106092884), mRNA	0.589052	0.00486114	145.3	246.668	4827
XM_013255375.1	SCAU001098	PREDICTED: Stomoxys calcitrans proliferation-associated protein 2G4 (LOC106089526), transcript variant X1, mRNA	0.588723	0	577.566	981.048	2016
XM_013243452.1	SCAU015476	PREDICTED: Stomoxys calcitrans A disintegrin and metalloproteinase with thrombospondin motifs 9 (LOC106081477), transcript variant X1, mRNA	0.573242	0.00122621	143.002	249.461	1666
XM_013255811.1	SCAU001366	PREDICTED: Stomoxys calcitrans myb-like protein X (LOC106089820), transcript variant X1, mRNA	0.571626	0.000347318	153.351	268.271	2421
XM_013253006.1	SCAU012839	PREDICTED: Stomoxys calcitrans bleomycin hydrolase (LOC106087831), mRNA	0.564424	3.04979e-08	230.64	408.629	10972
XM_013258556.1	SCAU013895	PREDICTED: Stomoxys calcitrans actin-57B (LOC106091868), mRNA	0.555488	0	2331.93	4197.99	1121
XM_013248714.1	SCAU003886	PREDICTED: Stomoxys calcitrans mitochondrial glutamate carrier 1-like (LOC106084792), mRNA	0.554532	3.99871e-07	193.383	348.731	6244
XM_013263932.1	SCAU001911	PREDICTED: Stomoxys calcitrans collagen alpha-1(I) chain-like (LOC106096280), mRNA	0.552992	0.00509499	112.284	203.048	4734
XM_013244170.1	SCAU009444	PREDICTED: Stomoxys calcitrans globin CTT-VI (LOC106081907), transcript variant X1, mRNA	0.545259	0.000975526	119.473	219.113	1330
XM_013253991.1	SCAU004319	PREDICTED: Stomoxys calcitrans chitinase-like protein Idgf4 (LOC106088469), mRNA	0.536434	0.000302238	121.177	225.893	2967
XM_013255993.1	SCAU015181	PREDICTED: Stomoxys calcitrans trichohyalin (LOC106089974), transcript variant X1, mRNA	0.535128	4.76649e-05	133.751	249.943	1782
XM_013250831.1	SCAU004693	PREDICTED: Stomoxys calcitrans bumetanide-sensitive sodium-(potassium)-chloride cotransporter (LOC106086244), mRNA	0.534899	2.46611e-05	138.413	258.765	3567
XM_013251436.1	SCAU001652	PREDICTED: Stomoxys calcitrans myosin heavy chain, non-muscle (LOC106086676), mRNA	0.528481	0	251.933	476.713	1580
XM_013259713.1	SCAU009266	PREDICTED: Stomoxys calcitrans troponin C, isoform 2 (LOC106092787), mRNA	0.521951	1.75862e-07	160.339	307.191	715
XM_013252448.1	SCAU009032	PREDICTED: Stomoxys calcitrans cell division cycle and apoptosis regulator protein 1-like (LOC106087415), transcript variant X1, mRNA	0.515526	0.00960526	82.894	160.795	3291
XM_013262595.1	SCAU010199	PREDICTED: Stomoxys calcitrans uncharacterized LOC106095362 (LOC106095362), mRNA	0.495429	7.08678e-12	192.87	389.299	997
XM_013261338.1	SCAU011014	PREDICTED: Stomoxys calcitrans LETM1 and EF-hand domain-containing protein anon-60Da, mitochondrial (LOC106094150), transcript variant X1, mRNA	0.48546	1.57815e-07	126.223	260.008	1286
XM_013259626.1	SCAU003870	PREDICTED: Stomoxys calcitrans zinc finger protein on ecdysone puffs (LOC106092714), transcript variant X1, mRNA	0.481591	0	253.06	525.466	6268
XM_013245062.1	SCAU001696	PREDICTED: Stomoxys calcitrans uncharacterized LOC106082509 (LOC106082509), mRNA	0.477437	0.00217843	71.7298	150.239	1524
XM_013249966.1	SCAU003345	PREDICTED: Stomoxys calcitrans neuromodulin (LOC106085613), mRNA	0.459283	0	308.982	672.749	2442
XM_013252861.1	SCAU006841	PREDICTED: Stomoxys calcitrans laminin subunit alpha (LOC106087722), transcript variant X1, mRNA	0.455636	0	188.327	413.329	1275
XM_013259275.1	SCAU004675	PREDICTED: Stomoxys calcitrans caprin homolog (LOC106092415), mRNA	0.451274	2.14977e-08	109.298	242.199	2860
XM_013255899.1	SCAU005096	PREDICTED: Stomoxys calcitrans eukaryotic translation initiation factor 2A (LOC106089909), mRNA	0.442522	0	242.18	547.272	857
XM_013252235.1	SCAU008614	PREDICTED: Stomoxys calcitrans collagen alpha-5(IV) chain (LOC106087253), transcript variant X1, mRNA	0.422196	0	204.263	483.811	2828
XM_013254986.1	SCAU003379	PREDICTED: Stomoxys calcitrans heterogeneous nuclear ribonucleoprotein 87F-like (LOC106089195), transcript variant X1, mRNA	0.415291	0.00328989	46.3697	111.656	1306
XM_013252237.1	SCAU009062	PREDICTED: Stomoxys calcitrans collagen alpha-1(IV) chain (LOC106087254), mRNA	0.412877	0	235.054	569.308	940
XM_013245899.1	SCAU002269	PREDICTED: Stomoxys calcitrans lamin Dm0 (LOC106083071), transcript variant X1, mRNA	0.400721	0.0025339	42.9444	107.168	1150
XM_013258216.1	SCAU007353	PREDICTED: Stomoxys calcitrans fasciclin-3 (LOC106091635), transcript variant X1, mRNA	0.390951	0.00977439	36.4602	93.2602	1831
XM_013249545.1	SCAU002947	PREDICTED: Stomoxys calcitrans probable protein phosphatase CG10417 (LOC106085323), mRNA	0.387872	0.00520563	37.4768	96.6215	2642
XM_013257921.1	SCAU005489	PREDICTED: Stomoxys calcitrans uncharacterized LOC106091408 (LOC106091408), mRNA	0.386431	1.29305e-07	66.5094	172.112	1379
XM_013243069.1	SCAU001245	PREDICTED: Stomoxys calcitrans high mobility group protein D-like (LOC106081240), transcript variant X1, mRNA	0.384047	5.131e-05	49.099	127.846	2150
XM_013247396.1	SCAU011872	PREDICTED: Stomoxys calcitrans fibroin heavy chain (LOC106084007), mRNA	0.382497	0.00322552	37.4585	97.9314	728
XM_013261342.1	SCAU012334	PREDICTED: Stomoxys calcitrans proprotein convertase subtilisin/kexin type 5-like (LOC106094151), mRNA	0.375442	0	198.218	527.961	1969
XM_013248991.1	SCAU006595	PREDICTED: Stomoxys calcitrans uncharacterized LOC106084998 (LOC106084998), transcript variant X1, mRNA	0.352063	3.50122e-08	55.8946	158.763	3289
XM_013253966.1	SCAU010410	PREDICTED: Stomoxys calcitrans probable serine/threonine-protein kinase clkA (LOC106088442), mRNA	0.335858	2.40072e-07	46.3056	137.873	1078
XM_013257920.1	SCAU004316	PREDICTED: Stomoxys calcitrans uncharacterized LOC106091407 (LOC106091407), mRNA	0.323038	2.44526e-07	42.4224	131.323	1476
XM_013262273.1	SCAU009927	PREDICTED: Stomoxys calcitrans helicase SRCAP-like (LOC106095029), partial mRNA	0.292643	0	193.456	661.066	1288
XM_013252153.1	SCAU007808	PREDICTED: Stomoxys calcitrans transient receptor potential protein-like (LOC106087191), mRNA	0.268712	0	118.209	439.911	1300
XM_013256023.1	SCAU003285	PREDICTED: Stomoxys calcitrans uncharacterized LOC106089996 (LOC106089996), transcript variant X1, mRNA	0.264962	0	44.886	169.406	891
XM_013257918.1	SCAU010641	PREDICTED: Stomoxys calcitrans uncharacterized LOC106091406 (LOC106091406), mRNA	0.260639	1.41736e-11	38.759	148.708	9079
XM_013260333.1	SCAU015649	PREDICTED: Stomoxys calcitrans protein slender lobes (LOC106093282), mRNA	0.226694	8.5392e-06	17.9233	79.0636	1381
XM_013249103.1	SCAU009618	PREDICTED: Stomoxys calcitrans vacuolar protein sorting-associated protein 54 (LOC106085072), mRNA	0.205049	1.07265e-07	18.4178	89.8218	15228
XM_013260788.1	SCAU015246	PREDICTED: Stomoxys calcitrans venom allergen 3-like (LOC106093674), mRNA	0.198063	0	36.5976	184.777	1231
XM_013243068.1	SCAU008247	PREDICTED: Stomoxys calcitrans high mobility group protein D (LOC106081239), mRNA	0.17055	0.000279472	9.2135	54.0222	1571
XM_013244253.1	SCAU006762	PREDICTED: Stomoxys calcitrans basic-leucine zipper transcription factor A-like (LOC106081970), mRNA	0.145147	0	24.1511	166.391	1084
XM_013256458.1	SCAU012069	PREDICTED: Stomoxys calcitrans FAST kinase domain-containing protein 5 (LOC106090303), mRNA	0.074121	0.00224758	2.57355	34.721	4003
XM_013245540.1	SCAU006254	PREDICTED: Stomoxys calcitrans uncharacterized protein DDB_G0283357 (LOC106082806), mRNA	0.0431116	3.16367e-05	1.7676	41.0006	13059
XM_013253277.1	SCAU002181	PREDICTED: Stomoxys calcitrans probable cytochrome P450 12c1, mitochondrial (LOC106088000), mRNA	0.0162605	3.60778e-06	0.686891	42.243	726
XM_013242047.1	SCAU004183	PREDICTED: Stomoxys calcitrans uncharacterized LOC106080632 (LOC106080632), mRNA	0.00774719	3.25995e-06	0.320549	41.3762	3352
XM_013251037.1	SCAU012588	PREDICTED: Stomoxys calcitrans maternal effect protein oskar (LOC106086381), mRNA	0.00143968	0.00768353	0.0366342	25.446	10012

## Sheet: Mated F v Tnrl M
Output from RNA-Seq Analysis of Fed, Mated Female versus Teneral Male Datasets
NCBI ID	Vectorbase ID	Description	Experiment - Fold Change (normalized values)	Baggerley's test: Male vs Female_old normalized values - Bonferroni	Female_old - run1955_lane2_read1_indexD706=Sc_ff (GE) - Normalized expression values (TPM)	Male - Male (GE) - Normalized expression values (TPM)	Gene length
XM_013248971.1	SCAU001156	PREDICTED: Stomoxys calcitrans vitellogenin-2-like (LOC106084982), mRNA	17809.1	0	17809.1	1	1350
XM_013248970.1	SCAU009988	PREDICTED: Stomoxys calcitrans vitellogenin-1-like (LOC106084981), mRNA	17074.2	0	17074.2	1	1284
XM_013248969.1	SCAU002213	PREDICTED: Stomoxys calcitrans vitellogenin-1-like (LOC106084979), mRNA	14378.6	0	14378.6	1	1233
XM_013245615.1	SCAU005749	PREDICTED: Stomoxys calcitrans vitellogenin-1-like (LOC106082876), mRNA	8347.21	0	16144.9	1.93417	1796
XM_013250365.1	SCAU000085	PREDICTED: Stomoxys calcitrans uncharacterized LOC106085899 (LOC106085899), mRNA	3534.73	0	5509.49	1.55867	599
XM_013245622.1	SCAU009415	PREDICTED: Stomoxys calcitrans vitellogenin-1-like (LOC106082881), mRNA	3280.15	0	3310.19	1.00916	1270
XM_013245617.1	SCAU011560	PREDICTED: Stomoxys calcitrans vitellogenin-1-like (LOC106082878), transcript variant X1, mRNA	3251.4	0	3251.4	1	1667
XM_013250327.1	SCAU008556	PREDICTED: Stomoxys calcitrans sarcocystatin-A-like (LOC106085882), mRNA	2957.66	0	2957.66	1	600
XM_013250323.1	SCAU005408	PREDICTED: Stomoxys calcitrans sarcocystatin-A-like (LOC106085879), mRNA	2779.45	0	5146.84	1.85175	572
XM_013254656.1	SCAU016611	PREDICTED: Stomoxys calcitrans lectin subunit alpha-like (LOC106088943), mRNA	1375.92	0	1514.54	1.10074	515
XM_013252916.1	SCAU008892	PREDICTED: Stomoxys calcitrans G2/mitotic-specific cyclin-B (LOC106087763), mRNA	1211.01	2.0868e-304	1410.65	1.16485	3036
XM_013261701.1	SCAU005164	PREDICTED: Stomoxys calcitrans heat shock protein 27-like (LOC106094478), mRNA	996.099	2.86434e-218	1014.34	1.01832	866
XM_013262432.1	SCAU011877	PREDICTED: Stomoxys calcitrans uncharacterized LOC106095186 (LOC106095186), mRNA	845.114	8.13613e-185	860.594	1.01832	933
XM_013246160.1	SCAU003373	PREDICTED: Stomoxys calcitrans lectin subunit alpha-like (LOC106083248), mRNA	665.494	1.07543e-143	671.589	1.00916	1106
XM_013257492.1	SCAU010122	PREDICTED: Stomoxys calcitrans uncharacterized LOC106091079 (LOC106091079), mRNA	620.645	2.18694e-147	688.856	1.1099	1124
XM_013249170.1	SCAU006669	PREDICTED: Stomoxys calcitrans vitelline membrane protein Vm26Ab-like (LOC106085122), mRNA	610.331	2.27423e-130	610.331	1	576
XM_013245562.1	SCAU010454	PREDICTED: Stomoxys calcitrans chorion peroxidase (LOC106082833), mRNA	576.88	4.33632e-123	576.88	1	2344
XM_013261845.1	SCAU008927	PREDICTED: Stomoxys calcitrans protein bicaudal C (LOC106094616), transcript variant X1, mRNA	541.703	1.96666e-115	541.703	1	2991
XM_013244459.1	SCAU011652	PREDICTED: Stomoxys calcitrans histone H1-beta, late embryonic-like (LOC106082121), transcript variant X1, mRNA	513.651	5.70365e-146	683.006	1.32971	1268
XM_013246161.1	SCAU003554	PREDICTED: Stomoxys calcitrans lectin subunit alpha-like (LOC106083249), mRNA	506.142	1.07478e-108	510.778	1.00916	907
XM_013249169.1	SCAU004810	PREDICTED: Stomoxys calcitrans vitelline membrane protein Vm26Ab (LOC106085121), mRNA	485.264	3.79627e-103	485.264	1	447
XM_013246462.1	SCAU006101	PREDICTED: Stomoxys calcitrans meiosis arrest female protein 1 homolog (LOC106083429), transcript variant X1, mRNA	481.243	3.53019e-104	490.058	1.01832	4555
XM_013247815.1	SCAU004458	PREDICTED: Stomoxys calcitrans mitosis initiation protein fs(1)Ya (LOC106084249), mRNA	473.625	1.72387e-102	482.301	1.01832	2614
XM_013258774.1	SCAU000117	PREDICTED: Stomoxys calcitrans aquaporin-1-like (LOC106092034), mRNA	428.929	6.99507e-91	428.929	1	1040
XM_013261929.1	SCAU007794	PREDICTED: Stomoxys calcitrans heat shock protein 27-like (LOC106094695), mRNA	421.545	3.34087e-170	796.038	1.88838	934
XM_013259725.1	SCAU003403	PREDICTED: Stomoxys calcitrans putative vitellogenin receptor (LOC106092799), transcript variant X1, mRNA	409.366	0	1969.03	4.80996	5497
XM_013250450.1	SCAU015361	PREDICTED: Stomoxys calcitrans importin subunit alpha (LOC106085961), mRNA	397.322	3.53344e-164	768.488	1.93417	2458
XM_013252991.1	SCAU016130	PREDICTED: Stomoxys calcitrans uncharacterized LOC106087820 (LOC106087820), transcript variant X1, mRNA	384.464	6.81825e-95	447.845	1.16485	5096
XR_001222322.1	SCAU009020	PREDICTED: Stomoxys calcitrans uncharacterized LOC106093279 (LOC106093279), transcript variant X1, ncRNA	376.796	2.83273e-80	380.247	1.00916	487
XM_013258872.1	SCAU006264	PREDICTED: Stomoxys calcitrans thioredoxin-1 (LOC106092105), mRNA	350.095	1.03266e-73	350.095	1	752
XM_013254864.1	SCAU015615	PREDICTED: Stomoxys calcitrans uncharacterized LOC106089099 (LOC106089099), mRNA	325.612	4.48963e-168	787.843	2.41958	543
XM_013250298.1	SCAU015760	PREDICTED: Stomoxys calcitrans deoxyuridine 5'-triphosphate nucleotidohydrolase (LOC106085852), mRNA	300.974	2.79755e-77	367.13	1.21981	777
XM_013251037.1	SCAU012588	PREDICTED: Stomoxys calcitrans maternal effect protein oskar (LOC106086381), mRNA	293.695	9.5962e-64	304.454	1.03663	3202
XM_013241798.1	SCAU003099	PREDICTED: Stomoxys calcitrans DNA replication licensing factor Mcm2 (LOC106080416), mRNA	270.958	1.12023e-59	285.848	1.05495	3027
XM_013256470.1	SCAU015937	PREDICTED: Stomoxys calcitrans protein swallow (LOC106090313), transcript variant X1, mRNA	268.662	3.77863e-59	283.425	1.05495	2154
XM_013248956.1	SCAU003306	PREDICTED: Stomoxys calcitrans tubulin alpha-4 chain (LOC106084964), mRNA	263.146	0	1660.97	6.31196	2752
XM_013242896.1	SCAU005798	PREDICTED: Stomoxys calcitrans 40S ribosomal protein S21 (LOC106081114), mRNA	246.32	3.23487e-178	837.375	3.39954	386
XM_013251362.1	SCAU012681	PREDICTED: Stomoxys calcitrans DNA replication licensing factor Mcm7 (LOC106086617), mRNA	227.576	1.88586e-86	410.992	1.80595	2498
XM_013241761.1	SCAU005155	PREDICTED: Stomoxys calcitrans defective chorion-1 protein, FC125 isoform (LOC106080386), mRNA	226.581	1.05627e-51	249.407	1.10074	4326
XM_013247683.1	SCAU011555	PREDICTED: Stomoxys calcitrans glycine receptor subunit alphaZ1 (LOC106084170), partial mRNA	224.265	8.04391e-50	240.697	1.07327	1860
XM_013261916.1	SCAU006137	PREDICTED: Stomoxys calcitrans serine/threonine-protein kinase Aurora-2 (LOC106094682), mRNA	215.626	2.39508e-50	243.274	1.12822	2012
XM_013259084.1	SCAU007954	PREDICTED: Stomoxys calcitrans serine protease nudel (LOC106092275), partial mRNA	212.158	3.76298e-46	223.817	1.05495	7982
XM_013255160.1	SCAU015171	PREDICTED: Stomoxys calcitrans uncharacterized LOC106089341 (LOC106089341), transcript variant X1, mRNA	198.414	2.7857e-63	303.81	1.5312	4242
XM_013252859.1	SCAU004969	PREDICTED: Stomoxys calcitrans uncharacterized LOC106087719 (LOC106087719), mRNA	197.453	1.96203e-40	197.453	1	473
XM_013252092.1	SCAU009330	PREDICTED: Stomoxys calcitrans geminin (LOC106087159), mRNA	197.386	5.6617e-42	204.617	1.03663	1204
XM_013261458.1	SCAU001642	PREDICTED: Stomoxys calcitrans uncharacterized LOC106094255 (LOC106094255), mRNA	193.907	9.15138e-46	222.322	1.14654	418
XM_013251663.1	SCAU005485	PREDICTED: Stomoxys calcitrans C-Myc-binding protein homolog (LOC106086853), mRNA	176.596	2.26159e-48	234.821	1.32971	673
XM_013261986.1	SCAU003486	PREDICTED: Stomoxys calcitrans rac GTPase-activating protein 1 (LOC106094745), mRNA	168.657	1.84976e-37	184.104	1.09159	2312
XM_013242227.1	SCAU003639	PREDICTED: Stomoxys calcitrans protein nanos (LOC106080727), mRNA	165.092	1.39443e-37	184.748	1.11906	2421
XM_013259836.1	SCAU001066	PREDICTED: Stomoxys calcitrans serine/threonine-protein kinase polo (LOC106092888), mRNA	164.135	1.27525e-48	236.29	1.43961	2710
XM_013249620.1	SCAU002632	PREDICTED: Stomoxys calcitrans uncharacterized protein DDB_G0283357-like (LOC106085396), mRNA	164.054	3.86014e-33	164.054	1	1604
XM_013263706.1	SCAU015420	PREDICTED: Stomoxys calcitrans DNA replication licensing factor MCM4 (LOC106096121), mRNA	156.861	2.31829e-77	370.918	2.36462	2798
XM_013243913.1	SCAU006704	PREDICTED: Stomoxys calcitrans ATP-dependent DNA helicase PIF1 (LOC106081736), mRNA	153.533	4.79273e-32	159.157	1.03663	2581
XM_013263168.1	SCAU008934	PREDICTED: Stomoxys calcitrans serine/threonine-protein kinase greatwall (LOC106095799), transcript variant X1, mRNA	150.296	9.65913e-41	199.85	1.32971	3491
XM_013260114.1	SCAU006912	PREDICTED: Stomoxys calcitrans titin-like (LOC106093120), mRNA	145.17	1.50853e-37	185.057	1.27476	7899
XM_013261421.1	SCAU011929	PREDICTED: Stomoxys calcitrans protease inhibitor-like (LOC106094220), mRNA	144.029	4.5587e-132	628.139	4.36119	519
XM_013248500.1	SCAU016235	PREDICTED: Stomoxys calcitrans chromatin assembly factor 1 subunit B (LOC106084648), transcript variant X1, mRNA	143.051	3.07899e-37	183.665	1.28392	2583
XM_013249919.1	SCAU005144	PREDICTED: Stomoxys calcitrans borealin-like (LOC106085605), transcript variant X1, mRNA	133.22	5.23908e-29	145.421	1.09159	1692
XM_013245108.1	SCAU009907	PREDICTED: Stomoxys calcitrans 40S ribosomal protein S16 (LOC106082539), mRNA	126.477	0	1884.84	14.9027	595
XM_013260519.1	SCAU006025	PREDICTED: Stomoxys calcitrans homeotic protein bicoid (LOC106093463), mRNA	125.656	3.22179e-26	132.561	1.05495	1746
XM_013249364.1	SCAU004430	PREDICTED: Stomoxys calcitrans inner centromere protein A (LOC106085234), transcript variant X1, mRNA	125.594	2.32593e-79	382.103	3.04236	3454
XM_013263021.1	SCAU009688	PREDICTED: Stomoxys calcitrans uncharacterized LOC106095721 (LOC106095721), mRNA	124.286	0	1767.97	14.2249	561
XM_013245993.1	SCAU013271	PREDICTED: Stomoxys calcitrans glutathione S-transferase 1-1 (LOC106083138), mRNA	123.876	0	2268.13	18.3097	980
XM_013261244.1	SCAU004269	PREDICTED: Stomoxys calcitrans putative ATP-dependent RNA helicase me31b (LOC106094071), mRNA	123.718	0	1628.44	13.1626	1424
XM_013245031.1	SCAU013021	PREDICTED: Stomoxys calcitrans DNA replication licensing factor Mcm3 (LOC106082482), mRNA	122.529	2.23496e-55	269.535	2.19977	2800
XM_013247179.1	SCAU010783	PREDICTED: Stomoxys calcitrans NHP2-like protein 1 homolog (LOC106083865), mRNA	116.898	2.14826e-45	222.889	1.9067	677
XM_013251738.1	SCAU015704	PREDICTED: Stomoxys calcitrans uncharacterized LOC106086919 (LOC106086919), mRNA	114.8	2.19908e-24	124.263	1.08243	3165
XM_013257181.1	SCAU007262	PREDICTED: Stomoxys calcitrans uncharacterized LOC106090848 (LOC106090848), mRNA	114.728	2.37779e-22	114.728	1	1083
XM_013243713.1	SCAU011316	PREDICTED: Stomoxys calcitrans probable fatty acid-binding protein (LOC106081618), mRNA	114.085	1.30872e-212	1011.61	8.86719	726
XM_013259977.1	SCAU016596	PREDICTED: Stomoxys calcitrans guanine nucleotide-binding protein subunit gamma-1 (LOC106093008), mRNA	113.677	4.12762e-28	141.787	1.24728	1614
XM_013261048.1	SCAU003616	PREDICTED: Stomoxys calcitrans G1/S-specific cyclin-E (LOC106093883), transcript variant X1, mRNA	113.467	2.95091e-32	161.27	1.42129	3008
XM_013259294.1	SCAU009762	PREDICTED: Stomoxys calcitrans uncharacterized LOC106092426 (LOC106092426), mRNA	110.192	2.34361e-21	110.192	1	2184
XR_001220315.1	SCAU010370	PREDICTED: Stomoxys calcitrans uncharacterized LOC106081096 (LOC106081096), ncRNA	109.127	1.85703e-33	167.095	1.5312	916
XM_013263700.1	SCAU000744	PREDICTED: Stomoxys calcitrans origin recognition complex subunit 1 (LOC106096117), mRNA	109.023	9.33e-36	177.918	1.63194	3474
XM_013259563.1	SCAU009262	PREDICTED: Stomoxys calcitrans histone H4-like (LOC106092654), mRNA	108.058	2.03314e-23	119.934	1.1099	380
XM_013250459.1	SCAU014832	PREDICTED: Stomoxys calcitrans uncharacterized LOC106085971 (LOC106085971), mRNA	107.326	3.58975e-65	316.696	2.95077	923
XR_001221372.1	SCAU016389	PREDICTED: Stomoxys calcitrans uncharacterized LOC106088044 (LOC106088044), ncRNA	106.68	0	2091.03	19.601	412
XM_013263664.1	SCAU004222	PREDICTED: Stomoxys calcitrans phormicin-like (LOC106096095), mRNA	106.12	1.82925e-20	106.12	1	404
XM_013244747.1	SCAU008772	PREDICTED: Stomoxys calcitrans serine/threonine-protein kinase nekl-2 (LOC106082310), mRNA	106.084	7.18325e-21	108.027	1.01832	1057
XM_013261589.1	SCAU003590	PREDICTED: Stomoxys calcitrans uncharacterized LOC106094378 (LOC106094378), mRNA	105.759	2.19462e-20	105.759	1	1354
XM_013242823.1	SCAU001786	PREDICTED: Stomoxys calcitrans ryncolin-1-like (LOC106081095), mRNA	105.62	7.95711e-23	117.228	1.1099	965
XM_013263290.1	SCAU009065	PREDICTED: Stomoxys calcitrans H/ACA ribonucleoprotein complex subunit 1-like (LOC106095873), mRNA	105.076	6.73484e-32	159.93	1.52204	505
XM_013250942.1	SCAU015238	PREDICTED: Stomoxys calcitrans tubulin gamma-1 chain-like (LOC106086312), mRNA	104.857	3.46008e-20	104.857	1	1491
XM_013257065.1	SCAU010598	PREDICTED: Stomoxys calcitrans GATA zinc finger domain-containing protein 7 (LOC106090772), transcript variant X1, mRNA	103.801	5.89835e-20	103.801	1	1171
XM_013260023.1	SCAU010270	PREDICTED: Stomoxys calcitrans protein cup (LOC106093049), transcript variant X1, mRNA	102.661	1.10416e-78	380.969	3.71093	4430
XM_013262116.1	SCAU007082	PREDICTED: Stomoxys calcitrans putative vitellogenin receptor (LOC106094882), partial mRNA	101.844	1.64223e-21	111.171	1.09159	1401
XM_013261325.1	SCAU016104	PREDICTED: Stomoxys calcitrans nuclear envelope integral membrane protein 1b-like (LOC106094135), mRNA	101.773	2.64198e-20	105.502	1.03663	1815
XM_013245583.1	SCAU001215	PREDICTED: Stomoxys calcitrans cyclin-dependent kinases regulatory subunit (LOC106082852), mRNA	97.8951	2.01086e-19	101.481	1.03663	704
XM_013249423.1	SCAU007541	PREDICTED: Stomoxys calcitrans glutathione S-transferase 1 (LOC106085264), transcript variant X1, mRNA	96.9071	6.8531e-100	482.094	4.97481	798
XM_013249608.1	SCAU000411	PREDICTED: Stomoxys calcitrans 40S ribosomal protein S24 (LOC106085387), mRNA	92.9607	6.61865e-262	1251.7	13.4648	677
XM_013252197.1	SCAU000807	PREDICTED: Stomoxys calcitrans 60S ribosomal protein L44 (LOC106087223), mRNA	92.4195	0	1473.79	15.9468	589
XM_013248242.1	SCAU010539	PREDICTED: Stomoxys calcitrans cell division cycle protein 20 homolog (LOC106084510), mRNA	91.0971	1.75591e-28	144.493	1.58615	1870
XM_013249385.1	SCAU015234	PREDICTED: Stomoxys calcitrans microtubule-associated protein RP/EB family member 1 (LOC106085244), transcript variant X1, mRNA	90.7069	2.65906e-37	186.243	2.05323	1033
XM_013242047.1	SCAU004183	PREDICTED: Stomoxys calcitrans uncharacterized LOC106080632 (LOC106080632), mRNA	90.4892	3.48179e-23	119.495	1.32055	3352
XM_013264148.1	SCAU014956	PREDICTED: Stomoxys calcitrans uncharacterized LOC106096406 (LOC106096406), transcript variant X1, mRNA	90.1487	3.49042e-25	128.953	1.43045	3327
XM_013254582.1	SCAU007330	PREDICTED: Stomoxys calcitrans uncharacterized LOC106088873 (LOC106088873), mRNA	87.1269	2.6879e-16	87.1269	1	528
XM_013260410.1	SCAU000176	PREDICTED: Stomoxys calcitrans 60S ribosomal protein L39 (LOC106093361), mRNA	87.1054	7.00421e-157	754.83	8.66571	422
XM_013255150.1	SCAU014918	PREDICTED: Stomoxys calcitrans 60S ribosomal protein L12 (LOC106089330), mRNA	87.0773	0	1774.59	20.3795	631
XM_013256711.1	SCAU013043	PREDICTED: Stomoxys calcitrans kinesin-like protein KIF23 (LOC106090499), transcript variant X1, mRNA	87.069	2.18038e-24	125.345	1.43961	3580
XM_013252307.1	SCAU003466	PREDICTED: Stomoxys calcitrans guanylate kinase-associated protein mars (LOC106087312), mRNA	86.523	7.00898e-24	122.975	1.42129	3385
XM_013256692.1	SCAU002768	PREDICTED: Stomoxys calcitrans pickpocket protein 28-like (LOC106090488), transcript variant X1, mRNA	85.0344	1.73449e-17	92.8223	1.09159	2098
XM_013246858.1	SCAU015093	PREDICTED: Stomoxys calcitrans ribonuclease H2 subunit A (LOC106083690), mRNA	84.8434	1.87248e-16	87.9516	1.03663	1329
XM_013248250.1	SCAU013249	PREDICTED: Stomoxys calcitrans rRNA-processing protein UTP23 homolog (LOC106084518), mRNA	84.1562	2.70649e-43	215.183	2.55695	871
XM_013260071.1	SCAU000373	PREDICTED: Stomoxys calcitrans protein FAM32A (LOC106093086), mRNA	83.047	3.30395e-25	129.443	1.55867	471
XM_013245919.1	SCAU010216	PREDICTED: Stomoxys calcitrans protein MCM10 homolog (LOC106083081), transcript variant X1, mRNA	82.4701	3.42013e-17	91.5338	1.1099	2809
XM_013252792.1	SCAU011594	PREDICTED: Stomoxys calcitrans 60S ribosomal protein L29 (LOC106087667), mRNA	81.9881	6.996e-185	889.948	10.8546	446
XM_013263467.1	SCAU004781	PREDICTED: Stomoxys calcitrans uncharacterized LOC106095982 (LOC106095982), mRNA	81.036	6.40682e-21	109.239	1.34802	1505
XM_013262520.1	SCAU013659	PREDICTED: Stomoxys calcitrans serine protease SP24D-like (LOC106095282), mRNA	79.1814	3.69084e-53	262.654	3.31711	936
XM_013263610.1	SCAU016256	PREDICTED: Stomoxys calcitrans acyl-CoA-binding domain-containing protein 7 (LOC106096066), transcript variant X1, mRNA	78.9399	2.78707e-36	182.325	2.30967	548
XM_013245345.1	SCAU009215	PREDICTED: Stomoxys calcitrans uncharacterized LOC106082682 (LOC106082682), mRNA	78.8802	1.74449e-14	78.8802	1	779
XM_013250035.1	SCAU008329	PREDICTED: Stomoxys calcitrans thymidylate synthase (LOC106085686), mRNA	78.554	2.13239e-31	159.131	2.02576	1314
XM_013260561.1	SCAU015783	PREDICTED: Stomoxys calcitrans kinesin-like protein subito (LOC106093498), mRNA	77.9768	5.81989e-19	100.116	1.28392	2133
XM_013259680.1	SCAU006600	PREDICTED: Stomoxys calcitrans protein abnormal spindle (LOC106092757), mRNA	77.5522	1.27213e-26	136.504	1.76016	7177
XM_013251547.1	SCAU003930	PREDICTED: Stomoxys calcitrans uncharacterized LOC106086753 (LOC106086753), transcript variant X1, mRNA	77.5231	8.22585e-52	256.443	3.30795	2318
XM_013244651.1	SCAU013957	PREDICTED: Stomoxys calcitrans probable elongation factor 1-beta (LOC106082261), mRNA	76.5409	1.12943e-235	1135.06	14.8294	882
XM_013251462.1	SCAU001530	PREDICTED: Stomoxys calcitrans 60S ribosomal protein L38 (LOC106086691), mRNA	76.4626	1.46448e-229	1105.88	14.4631	510
XM_013250771.1	SCAU000399	PREDICTED: Stomoxys calcitrans uncharacterized LOC106086203 (LOC106086203), mRNA	76.4525	1.07726e-23	122.665	1.60446	467
XM_013245272.1	SCAU005704	PREDICTED: Stomoxys calcitrans uncharacterized LOC106082645 (LOC106082645), mRNA	76.196	3.44439e-14	77.5916	1.01832	700
XM_013263239.1	SCAU002519	PREDICTED: Stomoxys calcitrans protein kinase 4 (LOC106095837), mRNA	75.3753	1.02932e-13	75.3753	1	1873
XM_013261721.1	SCAU014104	PREDICTED: Stomoxys calcitrans DNA replication licensing factor Mcm5 (LOC106094495), mRNA	74.7405	1.49224e-59	293.785	3.93074	2527
XM_013255081.1	SCAU014555	PREDICTED: Stomoxys calcitrans uncharacterized LOC106089264 (LOC106089264), mRNA	74.7306	5.03102e-36	181.501	2.42873	3256
XM_013261861.1	SCAU012675	PREDICTED: Stomoxys calcitrans chromatin-remodeling complex ATPase chain Iswi-like (LOC106094625), mRNA	73.9855	7.73327e-15	80.7615	1.09159	2317
XM_013246693.1	SCAU012164	PREDICTED: Stomoxys calcitrans uncharacterized LOC106083575 (LOC106083575), mRNA	73.1887	2.30535e-25	130.835	1.78764	5871
XM_013243068.1	SCAU008247	PREDICTED: Stomoxys calcitrans high mobility group protein D (LOC106081239), mRNA	72.969	8.03134e-154	745.269	10.2135	1084
XM_013258125.1	SCAU015406	PREDICTED: Stomoxys calcitrans flocculation protein FLO11 (LOC106091574), transcript variant X1, mRNA	72.9355	1.80487e-212	1026.15	14.0692	2227
XM_013256794.1	SCAU010145	PREDICTED: Stomoxys calcitrans uncharacterized LOC106090558 (LOC106090558), mRNA	72.1542	5.89938e-15	81.4058	1.12822	6599
XM_013255635.1	SCAU001618	PREDICTED: Stomoxys calcitrans WD repeat and HMG-box DNA-binding protein 1 (LOC106089687), mRNA	71.953	2.50841e-24	125.99	1.751	3012
XM_013248023.1	SCAU006625	PREDICTED: Stomoxys calcitrans innexin inx5-like (LOC106084386), mRNA	71.922	5.92302e-13	71.922	1	1393
XM_013247590.1	SCAU012860	PREDICTED: Stomoxys calcitrans uncharacterized LOC106084114 (LOC106084114), transcript variant X1, mRNA	71.6901	6.662e-13	71.6901	1	464
XM_013261071.1	SCAU004136	PREDICTED: Stomoxys calcitrans cytochrome b-c1 complex subunit 6, mitochondrial (LOC106093904), mRNA	71.6736	9.4731e-51	252.191	3.5186	464
XM_013245893.1	SCAU006404	PREDICTED: Stomoxys calcitrans aurora kinase B (LOC106083067), mRNA	71.6301	3.86278e-18	96.5592	1.34802	1241
XM_013261439.1	SCAU012045	PREDICTED: Stomoxys calcitrans uncharacterized LOC106094237 (LOC106094237), mRNA	69.8345	1.70677e-12	69.8345	1	1264
XM_013242824.1	SCAU000712	PREDICTED: Stomoxys calcitrans microfibril-associated glycoprotein 4-like (LOC106081097), mRNA	69.6669	1.27728e-16	89.4463	1.28392	918
XM_013242839.1	SCAU009964	PREDICTED: Stomoxys calcitrans chromosomal protein D1 (LOC106081106), mRNA	69.4635	1.38139e-49	246.959	3.55524	1664
XM_013258797.1	SCAU004132	PREDICTED: Stomoxys calcitrans uncharacterized LOC106092048 (LOC106092048), mRNA	68.2367	1.51939e-20	108.233	1.58615	997
XM_013251783.1	SCAU004268	PREDICTED: Stomoxys calcitrans 10 kDa heat shock protein, mitochondrial (LOC106086951), mRNA	67.9084	3.25049e-37	187.943	2.7676	774
XM_013263564.1	SCAU004414	PREDICTED: Stomoxys calcitrans uncharacterized LOC106096044 (LOC106096044), mRNA	66.6389	8.63327e-12	66.6389	1	540
XM_013252096.1	SCAU006964	PREDICTED: Stomoxys calcitrans 60S ribosomal protein L14 (LOC106087163), mRNA	66.5779	0	2372.07	35.6285	672
XM_013253119.1	SCAU007676	PREDICTED: Stomoxys calcitrans 40S ribosomal protein S19a (LOC106087911), mRNA	66.2543	3.14063e-293	1418.8	21.4144	587
XM_013247249.1	SCAU004654	PREDICTED: Stomoxys calcitrans uncharacterized LOC106083926 (LOC106083926), transcript variant X1, mRNA	65.481	1.08449e-15	85.2714	1.30223	1305
XM_013242434.1	SCAU000102	PREDICTED: Stomoxys calcitrans NTF2-related export protein (LOC106080846), mRNA	65.3808	5.04826e-13	72.5663	1.1099	614
XM_013255058.1	SCAU007968	PREDICTED: Stomoxys calcitrans uncharacterized LOC106089242 (LOC106089242), mRNA	64.9295	1.19801e-18	99.4197	1.5312	3190
XM_013243584.1	SCAU015350	PREDICTED: Stomoxys calcitrans uncharacterized LOC106081560 (LOC106081560), mRNA	64.337	6.67488e-12	67.2832	1.04579	2012
XM_013261797.1	SCAU004417	PREDICTED: Stomoxys calcitrans bipolar kinesin KRP-130 (LOC106094574), mRNA	63.3671	3.47205e-20	106.893	1.68689	3615
XM_013247564.1	SCAU005833	PREDICTED: Stomoxys calcitrans ubiquitin carboxyl-terminal hydrolase (LOC106084094), mRNA	62.8764	4.69023e-28	144.648	2.30051	1057
XM_013247891.1	SCAU006633	PREDICTED: Stomoxys calcitrans H/ACA ribonucleoprotein complex subunit 2-like protein (LOC106084311), mRNA	62.519	5.86787e-18	96.3014	1.54035	697
XM_013261076.1	SCAU008798	PREDICTED: Stomoxys calcitrans uncharacterized LOC106093910 (LOC106093910), mRNA	62.1952	4.95053e-24	125.423	2.0166	2892
XM_013244346.1	SCAU002772	PREDICTED: Stomoxys calcitrans DNA mismatch repair protein spellchecker 1-like (LOC106082040), mRNA	62.0205	3.39274e-17	92.6935	1.49456	3096
XM_013248589.1	SCAU003394	PREDICTED: Stomoxys calcitrans BRCA1-associated protein-like (LOC106084709), transcript variant X1, mRNA	61.9006	3.09804e-20	107.254	1.73268	1719
XM_013257779.1	SCAU015520	PREDICTED: Stomoxys calcitrans trypsin beta (LOC106091300), mRNA	61.6909	1.06467e-10	61.6909	1	1107
XM_013246019.1	SCAU009878	PREDICTED: Stomoxys calcitrans uncharacterized LOC106083162 (LOC106083162), transcript variant X1, mRNA	61.4589	1.19782e-10	61.4589	1	1350
XR_001221965.1	SCAU007912	PREDICTED: Stomoxys calcitrans uncharacterized LOC106091189 (LOC106091189), ncRNA	60.4023	2.04906e-10	60.4023	1	386
XM_013253440.1	SCAU009656	PREDICTED: Stomoxys calcitrans uncharacterized LOC106088119 (LOC106088119), transcript variant X1, mRNA	60.319	8.72002e-12	66.9482	1.1099	2832
XM_013255005.1	SCAU000888	PREDICTED: Stomoxys calcitrans N-alpha-acetyltransferase 40 (LOC106089209), mRNA	59.5182	3.26817e-14	78.5967	1.32055	827
XM_013247077.1	SCAU012355	PREDICTED: Stomoxys calcitrans telomere-binding protein cav (LOC106083823), mRNA	59.4484	4.06903e-11	63.8041	1.07327	1039
XM_013256027.1	SCAU006561	PREDICTED: Stomoxys calcitrans uncharacterized LOC106089999 (LOC106089999), mRNA	59.2084	8.79356e-14	76.5608	1.29307	432
XM_013258984.1	SCAU005032	PREDICTED: Stomoxys calcitrans Werner Syndrome-like exonuclease (LOC106092201), mRNA	59.1812	1.65516e-11	65.6854	1.1099	1247
XM_013257787.1	SCAU007567	PREDICTED: Stomoxys calcitrans trypsin-like (LOC106091309), mRNA	59.0285	3.15375e-273	1330.01	22.5317	866
XM_013256613.1	SCAU004456	PREDICTED: Stomoxys calcitrans uncharacterized LOC106090438 (LOC106090438), mRNA	59.0191	8.66735e-38	191.989	3.253	4384
XM_013262177.1	SCAU008524	PREDICTED: Stomoxys calcitrans probable small nuclear ribonucleoprotein E (LOC106094937), mRNA	58.0752	2.39778e-15	84.1375	1.44877	767
XM_013246684.1	SCAU016147	PREDICTED: Stomoxys calcitrans uncharacterized LOC106083570 (LOC106083570), mRNA	58.0004	1.50292e-13	75.53	1.30223	6235
XM_013245204.1	SCAU002882	PREDICTED: Stomoxys calcitrans serine protease snake-like (LOC106082590), transcript variant X1, mRNA	57.848	4.50438e-10	58.9076	1.01832	1971
XM_013262825.1	SCAU001816	PREDICTED: Stomoxys calcitrans uncharacterized LOC106095559 (LOC106095559), mRNA	57.4256	2.96911e-22	117.382	2.04407	581
XR_001221357.1	SCAU006450	PREDICTED: Stomoxys calcitrans probable small nuclear ribonucleoprotein G (LOC106087912), transcript variant X1, misc_RNA	57.0504	7.92431e-19	100.94	1.76932	830
XM_013241709.1	SCAU003366	PREDICTED: Stomoxys calcitrans DNA primase large subunit (LOC106080360), mRNA	56.4878	7.55173e-11	62.696	1.1099	2057
XM_013261319.1	SCAU013029	PREDICTED: Stomoxys calcitrans DNA polymerase epsilon subunit 3 (LOC106094131), mRNA	56.3253	8.2764e-11	62.5156	1.1099	590
XM_013257606.1	SCAU007425	PREDICTED: Stomoxys calcitrans probable prefoldin subunit 6 (LOC106091168), mRNA	56.2158	3.52696e-12	69.0872	1.22896	577
XM_013262039.1	SCAU009612	PREDICTED: Stomoxys calcitrans protein aurora borealis (LOC106094799), mRNA	56.146	2.07714e-11	65.4019	1.16485	2262
XM_013245540.1	SCAU006254	PREDICTED: Stomoxys calcitrans uncharacterized protein DDB_G0283357 (LOC106082806), mRNA	56.0453	4.8121e-30	155.111	2.7676	6268
XR_001220209.1	SCAU001894	PREDICTED: Stomoxys calcitrans uncharacterized LOC106080468 (LOC106080468), ncRNA	56.003	9.14807e-10	57.5417	1.02748	349
XM_013251713.1	SCAU006214	PREDICTED: Stomoxys calcitrans replication factor C subunit 3 (LOC106086886), mRNA	55.9389	4.91471e-11	63.6237	1.13738	1239
XM_013249321.1	SCAU014933	PREDICTED: Stomoxys calcitrans ribonuclease H2 subunit B (LOC106085201), mRNA	54.9188	4.34771e-20	107.228	1.95249	1199
XM_013259128.1	SCAU001931	PREDICTED: Stomoxys calcitrans zinc finger protein 658B (LOC106092301), mRNA	54.8616	3.4305e-09	54.8616	1	1815
XM_013262072.1	SCAU014670	PREDICTED: Stomoxys calcitrans N-acetyl-D-glucosamine kinase-like (LOC106094837), mRNA	54.1483	3.58473e-10	59.6034	1.10074	1310
XM_013252553.1	SCAU012382	PREDICTED: Stomoxys calcitrans DNA polymerase delta small subunit (LOC106087498), mRNA	54.0649	2.16847e-11	65.4535	1.21065	1597
XM_013254694.1	SCAU000842	PREDICTED: Stomoxys calcitrans replication factor C subunit 4 (LOC106088976), mRNA	54.0033	3.06574e-10	59.9385	1.1099	1245
XM_013251276.1	SCAU012470	PREDICTED: Stomoxys calcitrans protein aubergine (LOC106086550), transcript variant X1, mRNA	53.9821	1.27389e-49	250.258	4.63594	3091
XM_013256644.1	SCAU015544	PREDICTED: Stomoxys calcitrans DNA primase small subunit (LOC106090462), mRNA	53.8259	1.038e-10	62.2063	1.1557	1639
XM_013257785.1	SCAU004852	PREDICTED: Stomoxys calcitrans trypsin-like (LOC106091308), mRNA	53.474	3.61242e-143	704.834	13.1809	942
XM_013250324.1	SCAU015723	PREDICTED: Stomoxys calcitrans sarcocystatin-A-like (LOC106085880), mRNA	53.4423	2.7877e-21	113.156	2.11734	699
XM_013246970.1	SCAU016500	PREDICTED: Stomoxys calcitrans exosome complex component RRP42 (LOC106083744), mRNA	53.4197	3.50048e-22	117.511	2.19977	1145
XM_013254942.1	SCAU014661	PREDICTED: Stomoxys calcitrans uncharacterized LOC106089162 (LOC106089162), mRNA	53.0613	6.79249e-09	53.5472	1.00916	661
XR_001220467.1	SCAU008403	PREDICTED: Stomoxys calcitrans uncharacterized LOC106082237 (LOC106082237), ncRNA	52.6968	1.03289e-08	52.6968	1	403
XM_013245241.1	SCAU012123	PREDICTED: Stomoxys calcitrans probable 60S ribosomal protein L37-A (LOC106082622), mRNA	52.5039	3.91671e-303	1484.02	28.265	550
XM_013254134.1	SCAU005903	PREDICTED: Stomoxys calcitrans uncharacterized LOC106088557 (LOC106088557), mRNA	52.3218	6.44861e-13	72.9271	1.39382	570
XM_013243669.1	SCAU016268	PREDICTED: Stomoxys calcitrans DNA replication complex GINS protein SLD5 (LOC106081597), mRNA	52.0056	1.49447e-09	56.7686	1.09159	917
XM_013242812.1	SCAU004525	PREDICTED: Stomoxys calcitrans ryncolin-4-like (LOC106081090), mRNA	51.7213	2.43828e-12	70.1953	1.35718	994
XM_013242118.1	SCAU003313	PREDICTED: Stomoxys calcitrans uncharacterized LOC106080667 (LOC106080667), transcript variant X1, mRNA	51.5371	1.86485e-08	51.5371	1	1087
XM_013252094.1	SCAU008105	PREDICTED: Stomoxys calcitrans lipopolysaccharide-induced tumor necrosis factor-alpha factor homolog (LOC106087161), mRNA	51.1814	6.92404e-12	68.0563	1.32971	633
XM_013243061.1	SCAU014608	PREDICTED: Stomoxys calcitrans uncharacterized LOC106081233 (LOC106081233), mRNA	51.0345	2.04881e-09	56.1759	1.10074	638
XM_013242841.1	SCAU004112	PREDICTED: Stomoxys calcitrans protein Spindly (LOC106081108), mRNA	50.9644	1.59572e-08	51.8979	1.01832	2372
XM_013244650.1	SCAU003914	PREDICTED: Stomoxys calcitrans probable small nuclear ribonucleoprotein Sm D2 (LOC106082259), mRNA	50.9528	2.46406e-14	79.8853	1.56783	658
XM_013254742.1	SCAU007217	PREDICTED: Stomoxys calcitrans dynein assembly factor 5, axonemal (LOC106089002), mRNA	50.7973	1.24669e-20	110.347	2.17229	2817
XM_013242807.1	SCAU001451	PREDICTED: Stomoxys calcitrans ryncolin-1-like (LOC106081086), mRNA	50.778	2.95548e-09	55.4285	1.09159	818
XM_013243430.1	SCAU010478	PREDICTED: Stomoxys calcitrans actin-binding protein anillin (LOC106081461), mRNA	50.6683	2.72345e-33	171.785	3.39038	4850
XM_013249211.1	SCAU003216	PREDICTED: Stomoxys calcitrans cyclin-dependent kinase 1 (LOC106085147), mRNA	50.5578	3.07186e-08	50.5578	1	1068
XM_013250926.1	SCAU005042	PREDICTED: Stomoxys calcitrans 60S ribosomal protein L36 (LOC106086304), mRNA	49.5468	2.0452e-234	1153.59	23.2828	551
XM_013243736.1	SCAU002848	PREDICTED: Stomoxys calcitrans glutathione S-transferase 1-like (LOC106081632), mRNA	49.2152	8.90651e-12	67.6955	1.3755	896
XM_013242003.1	SCAU000377	PREDICTED: Stomoxys calcitrans replication protein A 32 kDa subunit (LOC106080585), mRNA	48.8397	4.07456e-17	93.5697	1.91585	1003
XM_013260462.1	SCAU016219	PREDICTED: Stomoxys calcitrans 60S ribosomal protein L30 (LOC106093406), mRNA	48.6397	9.65715e-154	760.499	15.6354	476
XM_013246018.1	SCAU009381	PREDICTED: Stomoxys calcitrans uncharacterized LOC106083161 (LOC106083161), mRNA	48.4589	5.85826e-08	49.3465	1.01832	1525
XM_013253103.1	SCAU011305	PREDICTED: Stomoxys calcitrans cell division control protein 45 homolog (LOC106087899), transcript variant X1, mRNA	48.456	2.03027e-18	99.9352	2.06239	2450
XM_013257981.1	SCAU012720	PREDICTED: Stomoxys calcitrans ATP-dependent RNA helicase vasa, isoform A (LOC106091458), transcript variant X1, mRNA	48.4011	3.31321e-17	94.0594	1.94333	4022
XM_013259978.1	SCAU013087	PREDICTED: Stomoxys calcitrans uncharacterized LOC106093011 (LOC106093011), transcript variant X1, mRNA	47.9697	1.7366e-08	51.9236	1.08243	2063
XM_013251524.1	SCAU009872	PREDICTED: Stomoxys calcitrans mitochondrial intermembrane space import and assembly protein 40-B (LOC106086738), mRNA	47.7171	2.05822e-11	66.072	1.38466	572
XM_013253546.1	SCAU016313	PREDICTED: Stomoxys calcitrans histone H2B-like (LOC106088163), partial mRNA	47.4555	1.23733e-08	52.671	1.1099	463
XM_013256488.1	SCAU015900	PREDICTED: Stomoxys calcitrans homocysteine S-methyltransferase-like (LOC106090333), mRNA	47.4174	1.10575e-22	120.81	2.54779	1230
XM_013245526.1	SCAU015510	PREDICTED: Stomoxys calcitrans uncharacterized LOC106082790 (LOC106082790), mRNA	46.67	2.90067e-08	50.9443	1.09159	2021
XM_013260924.1	SCAU001187	PREDICTED: Stomoxys calcitrans malignant T-cell-amplified sequence 1 homolog (LOC106093775), mRNA	46.2124	7.45035e-09	53.8307	1.16485	799
XM_013261931.1	SCAU008911	PREDICTED: Stomoxys calcitrans heat shock protein 23-like (LOC106094696), mRNA	46.2005	1.7322e-34	178.64	3.86663	833
XM_013245996.1	SCAU008450	PREDICTED: Stomoxys calcitrans glutathione S-transferase 2-like (LOC106083142), transcript variant X1, mRNA	46.1973	2.99564e-10	60.5827	1.31139	807
XM_013263468.1	SCAU010301	PREDICTED: Stomoxys calcitrans density-regulated protein homolog (LOC106095983), mRNA	46.0261	2.24874e-10	61.2012	1.32971	777
XR_001222710.1	SCAU009289	PREDICTED: Stomoxys calcitrans uncharacterized LOC106095187 (LOC106095187), ncRNA	45.3373	5.73148e-19	103.053	2.27304	1771
XM_013252020.1	SCAU005161	PREDICTED: Stomoxys calcitrans brachyurin (LOC106087102), mRNA	45.043	2.58568e-18	99.9094	2.21809	938
XM_013258043.1	SCAU004453	PREDICTED: Stomoxys calcitrans uncharacterized LOC106091503 (LOC106091503), mRNA	44.7206	3.9363e-08	50.4547	1.12822	1838
XM_013252606.1	SCAU012457	PREDICTED: Stomoxys calcitrans poly(A) RNA polymerase gld-2 homolog B-like (LOC106087545), transcript variant X1, mRNA	44.5949	2.04043e-220	1092.61	24.5008	8083
XM_013263660.1	SCAU015570	PREDICTED: Stomoxys calcitrans phormicin-like (LOC106096093), mRNA	43.6254	1.05744e-06	43.6254	1	439
XM_013244484.1	SCAU007365	PREDICTED: Stomoxys calcitrans acidic leucine-rich nuclear phosphoprotein 32 family member B-like (LOC106082143), transcript variant X1, mRNA	43.3899	3.30024e-16	89.8844	2.07155	1460
XM_013252163.1	SCAU013582	PREDICTED: Stomoxys calcitrans thymidylate kinase (LOC106087200), mRNA	43.2665	2.6815e-10	61.0982	1.41213	1123
XM_013251700.1	SCAU016579	PREDICTED: Stomoxys calcitrans proteasome subunit alpha type-2 (LOC106086876), mRNA	43.2231	3.89032e-32	167.919	3.88494	858
XM_013258136.1	SCAU000318	PREDICTED: Stomoxys calcitrans protein takeout-like (LOC106091549), mRNA	43.1944	1.61492e-19	106.094	2.45621	920
XM_013255305.1	SCAU015257	PREDICTED: Stomoxys calcitrans uncharacterized LOC106089453 (LOC106089453), mRNA	43.0748	2.88337e-242	1202.91	27.9261	641
XM_013256079.1	SCAU012651	PREDICTED: Stomoxys calcitrans U1 small nuclear ribonucleoprotein C (LOC106090034), mRNA	43.0509	2.7754e-08	51.3309	1.19233	737
XM_013252221.1	SCAU011827	PREDICTED: Stomoxys calcitrans 60S ribosomal protein L37a (LOC106087246), mRNA	42.9381	1.48121e-184	918.708	21.3961	573
XM_013247331.1	SCAU015244	PREDICTED: Stomoxys calcitrans putative serine/threonine-protein kinase haspin homolog (LOC106083978), mRNA	42.9353	8.58681e-07	44.115	1.02748	2159
XM_013251640.1	SCAU011693	PREDICTED: Stomoxys calcitrans POC1 centriolar protein homolog (LOC106086826), mRNA	42.7741	6.17192e-09	54.5265	1.27476	1545
XM_013245044.1	SCAU015919	PREDICTED: Stomoxys calcitrans attacin-A-like (LOC106082495), mRNA	42.6764	8.58311e-10	58.7014	1.3755	748
XM_013249391.1	SCAU006057	PREDICTED: Stomoxys calcitrans proteasome subunit beta type-1 (LOC106085246), mRNA	42.2712	4.77109e-26	138.283	3.27132	921
XM_013254915.1	SCAU012330	PREDICTED: Stomoxys calcitrans mini-chromosome maintenance complex-binding protein (LOC106089138), mRNA	41.8768	2.08871e-22	120.5	2.8775	2419
XM_013248197.1	SCAU005553	PREDICTED: Stomoxys calcitrans probable ATP-dependent RNA helicase DDX11 (LOC106084487), mRNA	41.5389	3.26249e-09	55.9955	1.34802	2956
XM_013256593.1	SCAU010720	PREDICTED: Stomoxys calcitrans citron Rho-interacting kinase (LOC106090420), mRNA	41.5088	2.07342e-13	76.4835	1.84259	5882
XM_013261457.1	SCAU016518	PREDICTED: Stomoxys calcitrans uncharacterized LOC106094254 (LOC106094254), mRNA	41.2713	3.3476e-08	51.099	1.23812	448
XM_013242619.1	SCAU003731	PREDICTED: Stomoxys calcitrans mitochondrial import receptor subunit TOM7 homolog (LOC106080971), mRNA	41.0275	6.72417e-07	44.7851	1.09159	396
XM_013249599.1	SCAU010703	PREDICTED: Stomoxys calcitrans ribonucleoside-diphosphate reductase subunit M2 (LOC106085380), mRNA	40.9977	1.89281e-81	411.971	10.0486	1859
XM_013255710.1	SCAU003129	PREDICTED: Stomoxys calcitrans proteoglycan 4-like (LOC106089738), mRNA	40.9452	4.16645e-06	40.9452	1	4377
XM_013248304.1	SCAU013210	PREDICTED: Stomoxys calcitrans uncharacterized LOC106084548 (LOC106084548), transcript variant X1, mRNA	40.8913	3.84772e-81	410.528	10.0395	789
XM_013252571.1	SCAU014263	PREDICTED: Stomoxys calcitrans uncharacterized LOC106087514 (LOC106087514), mRNA	40.7164	1.04418e-12	73.159	1.79679	6444
XM_013255810.1	SCAU002978	PREDICTED: Stomoxys calcitrans H/ACA ribonucleoprotein complex subunit 3 (LOC106089819), mRNA	40.6571	2.87095e-07	46.6148	1.14654	595
XM_013245722.1	SCAU004914	PREDICTED: Stomoxys calcitrans centromere/kinetochore protein zw10 (LOC106082952), mRNA	40.4772	3.18969e-07	46.4086	1.14654	2174
XM_013250401.1	SCAU010472	PREDICTED: Stomoxys calcitrans uncharacterized LOC106085916 (LOC106085916), mRNA	40.3704	1.51351e-09	57.7479	1.43045	1066
XM_013252980.1	SCAU010906	PREDICTED: Stomoxys calcitrans putative leucine-rich repeat-containing protein DDB_G0290503 (LOC106087809), mRNA	40.2071	4.46229e-11	65.2473	1.62278	2237
XM_013250753.1	SCAU013549	PREDICTED: Stomoxys calcitrans histone H1-like (LOC106086186), mRNA	40.0718	8.09842e-07	44.4758	1.1099	359
XM_013256228.1	SCAU015017	PREDICTED: Stomoxys calcitrans DNA replication inhibitor plutonium (LOC106090137), mRNA	39.4247	9.07808e-06	39.4247	1	733
XM_013243308.1	SCAU011710	PREDICTED: Stomoxys calcitrans proliferating cell nuclear antigen (LOC106081394), mRNA	39.3782	1.8646e-46	239.898	6.09215	1492
XR_001222715.1	SCAU012754	PREDICTED: Stomoxys calcitrans uncharacterized LOC106095250 (LOC106095250), ncRNA	38.9866	1.13633e-05	38.9866	1	398
XM_013254974.1	SCAU006732	PREDICTED: Stomoxys calcitrans G2/mitotic-specific cyclin-B3 (LOC106089186), transcript variant X1, mRNA	38.9688	4.33871e-12	70.3757	1.80595	2935
XM_013243108.1	SCAU009669	PREDICTED: Stomoxys calcitrans uncharacterized LOC106081266 (LOC106081266), mRNA	38.7275	6.63528e-06	40.1463	1.03663	1199
XM_013261781.1	SCAU011719	PREDICTED: Stomoxys calcitrans RNA polymerase II transcriptional coactivator (LOC106094559), mRNA	38.5382	2.38506e-12	71.7158	1.8609	691
XM_013261400.1	SCAU005633	PREDICTED: Stomoxys calcitrans attacin-A-like (LOC106094198), mRNA	38.3165	1.60211e-05	38.3165	1	743
XM_013257788.1	SCAU013379	PREDICTED: Stomoxys calcitrans trypsin-like (LOC106091310), mRNA	38.115	8.56717e-296	1480.16	38.834	874
XM_013260971.1	SCAU009414	PREDICTED: Stomoxys calcitrans uncharacterized protein DDB_G0271670 (LOC106093811), mRNA	37.8561	6.66874e-08	49.9908	1.32055	1465
XM_013256207.1	SCAU011430	PREDICTED: Stomoxys calcitrans pachytene checkpoint protein 2 homolog (LOC106090123), mRNA	37.2084	2.82856e-05	37.2084	1	1540
XM_013261951.1	SCAU006004	PREDICTED: Stomoxys calcitrans failed axon connections (LOC106094712), mRNA	37.2065	9.09518e-107	541.188	14.5455	1477
XM_013245565.1	SCAU011295	PREDICTED: Stomoxys calcitrans prismalin-14 (LOC106082835), mRNA	37.1116	1.56567e-05	38.4711	1.03663	252
XM_013255818.1	SCAU012893	PREDICTED: Stomoxys calcitrans nucleoporin Ndc1 (LOC106089826), mRNA	36.9992	6.2793e-10	60.0415	1.62278	2282
XM_013257278.1	SCAU006477	PREDICTED: Stomoxys calcitrans interaptin (LOC106090918), transcript variant X1, mRNA	36.7634	9.8441e-11	64.0361	1.74184	3531
XM_013259672.1	SCAU007692	PREDICTED: Stomoxys calcitrans uncharacterized LOC106092751 (LOC106092751), mRNA	36.6503	1.84635e-12	72.5663	1.97996	1479
XM_013255193.1	SCAU009963	PREDICTED: Stomoxys calcitrans probable prefoldin subunit 4 (LOC106089359), mRNA	36.6029	2.23169e-09	57.3871	1.56783	752
XM_013253396.1	SCAU006008	PREDICTED: Stomoxys calcitrans 40S ribosomal protein S29 (LOC106088090), mRNA	36.5295	1.96899e-259	1303.83	35.6926	416
XM_013244454.1	SCAU016017	PREDICTED: Stomoxys calcitrans cell death abnormality protein 1 (LOC106082118), transcript variant X1, mRNA	36.4843	1.31523e-32	172.481	4.72753	1204
XM_013256525.1	SCAU016296	PREDICTED: Stomoxys calcitrans small nuclear ribonucleoprotein-associated protein B (LOC106090362), mRNA	36.4185	8.74091e-21	113.8	3.12478	802
XM_013253924.1	SCAU009178	PREDICTED: Stomoxys calcitrans 3-oxoacyl-[acyl-carrier-protein] reductase FabG-like (LOC106088389), mRNA	35.9855	1.43999e-10	63.3402	1.76016	1026
XM_013245039.1	SCAU014516	PREDICTED: Stomoxys calcitrans protein SET (LOC106082490), mRNA	35.9721	3.52941e-111	564.742	15.6995	1124
XM_013262956.1	SCAU015276	PREDICTED: Stomoxys calcitrans golgin subfamily A member 6-like protein 22 (LOC106095669), transcript variant X1, mRNA	35.8912	1.25055e-19	108.208	3.01488	1956
XM_013258495.1	SCAU007617	PREDICTED: Stomoxys calcitrans coatomer subunit zeta-1 (LOC106091820), mRNA	35.8842	2.14679e-08	52.6452	1.46709	748
XM_013252367.1	SCAU002462	PREDICTED: Stomoxys calcitrans uncharacterized LOC106087350 (LOC106087350), mRNA	35.3675	1.27388e-08	53.8307	1.52204	2680
XM_013245673.1	SCAU007151	PREDICTED: Stomoxys calcitrans uncharacterized LOC106082915 (LOC106082915), mRNA	35.2399	4.22052e-32	170.471	4.83743	438
XM_013251661.1	SCAU010173	PREDICTED: Stomoxys calcitrans 60S ribosomal protein L32 (LOC106086851), mRNA	35.1783	6.73956e-225	1135.11	32.2673	593
XM_013249957.1	SCAU003995	PREDICTED: Stomoxys calcitrans uncharacterized LOC106085638 (LOC106085638), mRNA	35.0586	3.97955e-08	51.434	1.46709	5964
XM_013260333.1	SCAU015649	PREDICTED: Stomoxys calcitrans protein slender lobes (LOC106093282), mRNA	34.88	6.60829e-130	660.044	18.9233	5709
XM_013242620.1	SCAU015635	PREDICTED: Stomoxys calcitrans deoxyribodipyrimidine photo-lyase (LOC106080972), transcript variant X1, mRNA	34.6555	2.07365e-09	57.8252	1.66857	1858
XM_013255969.1	SCAU002614	PREDICTED: Stomoxys calcitrans SWI/SNF-related matrix-associated actin-dependent regulator of chromatin subfamily B member 1 (LOC106089958), mRNA	34.5896	1.54238e-10	63.4175	1.83343	1328
XM_013247114.1	SCAU014203	PREDICTED: Stomoxys calcitrans replication factor C subunit 5 (LOC106083851), mRNA	34.4335	5.7677e-10	60.6085	1.76016	1173
XM_013247460.1	SCAU001172	PREDICTED: Stomoxys calcitrans uncharacterized transporter slc-17.2 (LOC106084038), mRNA	34.4332	1.25224e-31	168.46	4.89238	1983
XM_013245599.1	SCAU001956	PREDICTED: Stomoxys calcitrans vitellogenin-1-like (LOC106082862), mRNA	34.3275	7.55952e-06	40.3009	1.17401	1245
XM_013250922.1	SCAU015419	PREDICTED: Stomoxys calcitrans small nuclear ribonucleoprotein F (LOC106086302), mRNA	33.9921	3.4322e-05	37.1053	1.09159	521
XM_013257715.1	SCAU014345	PREDICTED: Stomoxys calcitrans glutaredoxin-C8-like (LOC106091238), mRNA	33.9597	7.46445e-13	75.0145	2.20893	719
XM_013256402.1	SCAU016376	PREDICTED: Stomoxys calcitrans E3 ubiquitin-protein ligase hyd-like (LOC106090266), mRNA	33.9459	3.976e-06	41.7183	1.22896	723
XM_013241900.1	SCAU015658	PREDICTED: Stomoxys calcitrans carbonic anhydrase 2-like (LOC106080509), mRNA	33.755	0.000166772	33.755	1	837
XM_013256406.1	SCAU002244	PREDICTED: Stomoxys calcitrans ubiquitin-conjugating enzyme E2 G1 (LOC106090271), transcript variant X1, mRNA	33.6592	1.87346e-24	132.922	3.94905	932
XM_013256744.1	SCAU000587	PREDICTED: Stomoxys calcitrans tRNA-splicing ligase RtcB homolog (LOC106090517), mRNA	33.656	9.8488e-05	34.889	1.03663	1849
XM_013249987.1	SCAU010375	PREDICTED: Stomoxys calcitrans uncharacterized LOC106085661 (LOC106085661), mRNA	33.6063	0.000101132	34.8374	1.03663	1654
XM_013260338.1	SCAU012692	PREDICTED: Stomoxys calcitrans uncharacterized LOC106093286 (LOC106093286), mRNA	33.5803	2.24547e-98	503.819	15.0034	838
XM_013248943.1	SCAU016535	PREDICTED: Stomoxys calcitrans 40S ribosomal protein S17 (LOC106084957), mRNA	33.4968	0	1604.53	47.9009	596
XM_013263854.1	SCAU006434	PREDICTED: Stomoxys calcitrans kinesin-like protein KIF14 (LOC106096211), mRNA	33.4083	1.13915e-05	39.5278	1.18317	3307
XM_013245591.1	SCAU015440	PREDICTED: Stomoxys calcitrans uncharacterized LOC106082855 (LOC106082855), mRNA	33.3576	4.55653e-08	51.3825	1.54035	2268
XM_013242093.1	SCAU002261	PREDICTED: Stomoxys calcitrans protein SAN1 (LOC106080652), transcript variant X1, mRNA	33.2127	7.98031e-17	94.9613	2.85919	1604
XM_013245835.1	SCAU006939	PREDICTED: Stomoxys calcitrans carnosine N-methyltransferase (LOC106083018), transcript variant X1, mRNA	33.094	1.42801e-24	133.721	4.04064	1810
XM_013258391.1	SCAU004259	PREDICTED: Stomoxys calcitrans ribose-5-phosphate isomerase (LOC106091750), mRNA	33.0534	5.35395e-18	100.863	3.05152	971
XM_013248260.1	SCAU016083	PREDICTED: Stomoxys calcitrans 60S ribosomal protein L35 (LOC106084525), mRNA	33.0106	1.61263e-274	1391.38	42.1494	531
XM_013263524.1	SCAU003668	PREDICTED: Stomoxys calcitrans longitudinals lacking protein, isoform G-like (LOC106096017), transcript variant X1, mRNA	32.747	9.07774e-14	79.8337	2.43789	2625
XM_013250605.1	SCAU013100	PREDICTED: Stomoxys calcitrans protein Asterix (LOC106086073), mRNA	32.6304	7.43936e-07	45.4809	1.39382	518
XM_013264054.1	SCAU014456	PREDICTED: Stomoxys calcitrans histone acetyltransferase type B catalytic subunit (LOC106096351), transcript variant X1, mRNA	32.5166	2.23883e-20	112.924	3.47281	1584
XM_013247165.1	SCAU003268	PREDICTED: Stomoxys calcitrans uncharacterized LOC106083881 (LOC106083881), mRNA	32.4335	1.99671e-144	737.615	22.7424	933
XM_013263003.1	SCAU006618	PREDICTED: Stomoxys calcitrans trafficking protein particle complex subunit 6B (LOC106095708), mRNA	32.4185	1.87512e-36	193.639	5.97309	550
XM_013244802.1	SCAU016344	PREDICTED: Stomoxys calcitrans DNA-directed RNA polymerases I, II, and III subunit RPABC4 (LOC106082351), mRNA	32.3876	0.000146809	34.1674	1.05495	371
XM_013259733.1	SCAU011010	PREDICTED: Stomoxys calcitrans pre-mRNA-processing factor 19 (LOC106092806), transcript variant X1, mRNA	32.2218	1.11385e-18	104.522	3.24384	1956
XM_013252791.1	SCAU001872	PREDICTED: Stomoxys calcitrans UPF0553 protein C9orf64 homolog (LOC106087666), mRNA	32.1578	3.85685e-09	56.8975	1.76932	1549
XM_013252544.1	SCAU002427	PREDICTED: Stomoxys calcitrans origin recognition complex subunit 4 (LOC106087490), mRNA	32.0874	3.74336e-06	42.0791	1.31139	1951
XM_013257765.1	SCAU009663	PREDICTED: Stomoxys calcitrans translocator protein (LOC106091286), mRNA	32.0327	4.65522e-66	343.008	10.7081	769
XM_013246180.1	SCAU001075	PREDICTED: Stomoxys calcitrans uncharacterized LOC106083263 (LOC106083263), mRNA	32.0066	1.0032e-07	49.8877	1.55867	5482
XM_013263411.1	SCAU013395	PREDICTED: Stomoxys calcitrans cytochrome c oxidase subunit 7C, mitochondrial-like (LOC106095949), mRNA	31.9467	7.30371e-74	382.463	11.9719	426
XM_013253575.1	SCAU007788	PREDICTED: Stomoxys calcitrans uncharacterized oxidoreductase TM_0325-like (LOC106088158), mRNA	31.9373	6.27059e-12	70.8396	2.21809	1049
XM_013243351.1	SCAU013213	PREDICTED: Stomoxys calcitrans histidine triad nucleotide-binding protein 1 (LOC106081419), mRNA	31.8942	9.58217e-29	155.163	4.86491	594
XM_013245983.1	SCAU015484	PREDICTED: Stomoxys calcitrans uncharacterized LOC106083130 (LOC106083130), mRNA	31.8066	0.000346542	32.3892	1.01832	587
XM_013259033.1	SCAU015055	PREDICTED: Stomoxys calcitrans proteasome maturation protein (LOC106092243), mRNA	31.6556	6.15545e-14	80.9419	2.55695	584
XM_013257549.1	SCAU003246	PREDICTED: Stomoxys calcitrans uncharacterized LOC106091123 (LOC106091123), mRNA	31.5807	1.79719e-06	43.7284	1.38466	5390
XR_001220200.1	SCAU000739	PREDICTED: Stomoxys calcitrans uncharacterized LOC106080460 (LOC106080460), ncRNA	31.5073	1.3054e-07	49.3981	1.56783	366
XM_013262522.1	SCAU003050	PREDICTED: Stomoxys calcitrans uncharacterized LOC106095284 (LOC106095284), partial mRNA	31.4872	0.000536191	31.4872	1	2373
XM_013247964.1	SCAU001770	PREDICTED: Stomoxys calcitrans uncharacterized LOC106084346 (LOC106084346), transcript variant X1, mRNA	31.3107	8.71183e-10	60.2735	1.92501	4325
XM_013244051.1	SCAU003300	PREDICTED: Stomoxys calcitrans 60S ribosome subunit biogenesis protein NIP7 homolog (LOC106081836), mRNA	31.1987	1.06438e-06	44.9139	1.43961	715
XM_013258309.1	SCAU011486	PREDICTED: Stomoxys calcitrans cytochrome b-c1 complex subunit 9 (LOC106091698), mRNA	31.0775	5.11484e-23	126.711	4.07727	367
XM_013251856.1	SCAU015956	PREDICTED: Stomoxys calcitrans 60S ribosomal protein L23 (LOC106086993), mRNA	31.0488	0	1754.57	56.51	577
XM_013263501.1	SCAU004646	PREDICTED: Stomoxys calcitrans golgin subfamily B member 1 (LOC106096004), transcript variant X1, mRNA	30.9573	2.31955e-23	128.49	4.15054	9990
XM_013262319.1	SCAU008401	PREDICTED: Stomoxys calcitrans protein big brother-like (LOC106095076), mRNA	30.844	2.15793e-05	38.4711	1.24728	1009
XM_013248484.1	SCAU013118	PREDICTED: Stomoxys calcitrans uncharacterized LOC106084641 (LOC106084641), transcript variant X1, mRNA	30.6907	0.000709394	30.9718	1.00916	1369
XM_013247543.1	SCAU012740	PREDICTED: Stomoxys calcitrans protein maelstrom 1-like (LOC106084081), mRNA	30.6435	4.98153e-07	46.6406	1.52204	1936
XM_013254222.1	SCAU010470	PREDICTED: Stomoxys calcitrans uncharacterized LOC106088626 (LOC106088626), transcript variant X1, mRNA	30.6324	3.40596e-07	47.4653	1.54951	1119
XM_013262275.1	SCAU016353	PREDICTED: Stomoxys calcitrans histone H2A-like (LOC106095030), mRNA	30.5343	5.13549e-30	162.25	5.31368	423
XM_013258105.1	SCAU015619	PREDICTED: Stomoxys calcitrans receptor expression-enhancing protein 1-like (LOC106091553), mRNA	30.5337	0.000876768	30.5337	1	1060
XM_013264120.1	SCAU013986	PREDICTED: Stomoxys calcitrans putative leucine-rich repeat-containing protein DDB_G0290503 (LOC106096389), mRNA	30.5171	8.09601e-07	45.6097	1.49456	3499
XM_013242572.1	SCAU009419	PREDICTED: Stomoxys calcitrans nucleoporin Nup37 (LOC106080944), mRNA	30.4967	5.14895e-05	36.6414	1.20149	1131
XR_001220203.1	SCAU013263	PREDICTED: Stomoxys calcitrans uncharacterized LOC106080464 (LOC106080464), ncRNA	30.4215	1.63576e-07	49.0888	1.61362	319
XM_013262124.1	SCAU007657	PREDICTED: Stomoxys calcitrans signal peptidase complex subunit 3 (LOC106094889), mRNA	30.305	3.43228e-06	42.5172	1.40298	670
XM_013260073.1	SCAU009866	PREDICTED: Stomoxys calcitrans protein trapped in endoderm-1 (LOC106093090), transcript variant X1, mRNA	30.2501	0.000362406	32.4665	1.07327	1130
XM_013251744.1	SCAU008968	PREDICTED: Stomoxys calcitrans transmembrane protein 256-like (LOC106086924), transcript variant X1, mRNA	30.1973	2.62618e-10	63.1083	2.08987	934
XM_013243167.1	SCAU008543	PREDICTED: Stomoxys calcitrans 40S ribosomal protein S13 (LOC106081291), mRNA	30.1759	2.62496e-279	1427.76	47.3148	632
XM_013250955.1	SCAU000925	PREDICTED: Stomoxys calcitrans DNA repair and recombination protein RAD54-like (LOC106086325), transcript variant X1, mRNA	30.1355	3.85864e-05	37.3114	1.23812	2560
XM_013250662.1	SCAU000755	PREDICTED: Stomoxys calcitrans trans-1,2-dihydrobenzene-1,2-diol dehydrogenase (LOC106086127), mRNA	30.12	3.75661e-11	67.3605	2.2364	1521
XM_013256465.1	SCAU010495	PREDICTED: Stomoxys calcitrans G2/mitotic-specific cyclin-A (LOC106090308), transcript variant X1, mRNA	29.8758	2.21749e-55	291.182	9.74641	3353
XM_013245533.1	SCAU011882	PREDICTED: Stomoxys calcitrans histone H1-beta, late embryonic-like (LOC106082800), mRNA	29.709	0.001342	29.709	1	906
XM_013257451.1	SCAU005692	PREDICTED: Stomoxys calcitrans 26S protease regulatory subunit 7 (LOC106091048), mRNA	29.6911	4.37825e-34	183.33	6.17458	1594
XM_013255816.1	SCAU008904	PREDICTED: Stomoxys calcitrans uncharacterized LOC106089824 (LOC106089824), mRNA	29.5175	0.000615986	31.4099	1.06411	371
XM_013245352.1	SCAU002972	PREDICTED: Stomoxys calcitrans uncharacterized LOC106082688 (LOC106082688), mRNA	29.4795	0.000915579	30.5594	1.03663	855
XM_013251296.1	SCAU012071	PREDICTED: Stomoxys calcitrans putative protein TPRXL (LOC106086566), mRNA	29.3	2.32129e-06	43.5223	1.4854	1565
XM_013263211.1	SCAU011748	PREDICTED: Stomoxys calcitrans 60S ribosomal protein L18 (LOC106095823), mRNA	29.1732	0	2161.57	74.0944	784
XM_013251743.1	SCAU013440	PREDICTED: Stomoxys calcitrans 40S ribosomal protein S2 (LOC106086923), mRNA	29.1029	0	2742.22	94.2249	1001
XM_013249614.1	SCAU004594	PREDICTED: Stomoxys calcitrans chromatin accessibility complex protein 1 (LOC106085391), mRNA	29.0818	0.00163999	29.3482	1.00916	568
XM_013253750.1	SCAU002950	PREDICTED: Stomoxys calcitrans UPF0160 protein (LOC106088303), transcript variant X1, mRNA	28.927	2.75679e-16	93.5697	3.23469	1262
XM_013254852.1	SCAU013996	PREDICTED: Stomoxys calcitrans serine protease SP24D-like (LOC106089087), mRNA	28.8166	1.35756e-89	466.658	16.194	903
XM_013244520.1	SCAU012064	PREDICTED: Stomoxys calcitrans 26S proteasome non-ATPase regulatory subunit 8 (LOC106082166), mRNA	28.7968	3.07991e-10	63.0825	2.19061	948
XM_013250232.1	SCAU000980	PREDICTED: Stomoxys calcitrans stromal cell-derived factor 2 (LOC106085812), mRNA	28.7096	2.66817e-10	63.4175	2.20893	1010
XM_013263892.1	SCAU004249	PREDICTED: Stomoxys calcitrans signal recognition particle 14 kDa protein (LOC106096244), mRNA	28.703	8.57424e-07	45.7901	1.59531	538
XM_013245914.1	SCAU004388	PREDICTED: Stomoxys calcitrans ovarian-specific serine/threonine-protein kinase Lok (LOC106083079), transcript variant X1, mRNA	28.6061	1.76373e-34	186.062	6.50429	2516
XM_013259603.1	SCAU004740	PREDICTED: Stomoxys calcitrans probable small nuclear ribonucleoprotein Sm D1 (LOC106092696), mRNA	28.5551	0.000570985	31.6934	1.1099	511
XM_013250633.1	SCAU005319	PREDICTED: Stomoxys calcitrans mediator of RNA polymerase II transcription subunit 28 (LOC106086106), mRNA	28.5425	6.02151e-14	81.8696	2.86834	839
XM_013255196.1	SCAU012402	PREDICTED: Stomoxys calcitrans uncharacterized LOC106089362 (LOC106089362), transcript variant X1, mRNA	28.5166	0.00195161	29.0389	1.01832	1273
XM_013261908.1	SCAU013072	PREDICTED: Stomoxys calcitrans lymphokine-activated killer T-cell-originated protein kinase (LOC106094678), mRNA	28.444	0.000773949	31.0491	1.09159	1314
XM_013258815.1	SCAU000444	PREDICTED: Stomoxys calcitrans 39S ribosomal protein L36, mitochondrial (LOC106092063), mRNA	28.3912	3.6435e-09	57.7737	2.03492	580
XM_013260191.1	SCAU011347	PREDICTED: Stomoxys calcitrans peptidyl-prolyl cis-trans isomerase-like 4 (LOC106093177), mRNA	28.3324	7.28178e-12	71.4066	2.52032	1886
XM_013258568.1	SCAU015832	PREDICTED: Stomoxys calcitrans ATPase inhibitor A, mitochondrial (LOC106091882), transcript variant X1, mRNA	28.2904	6.0557e-47	249.82	8.83056	840
XM_013263114.1	SCAU005808	PREDICTED: Stomoxys calcitrans membrane-bound alkaline phosphatase (LOC106095777), transcript variant X1, mRNA	28.2811	0.00107749	30.3533	1.07327	1857
XM_013264085.1	SCAU002558	PREDICTED: Stomoxys calcitrans sister chromatid cohesion protein DCC1 (LOC106096374), mRNA	28.2731	3.8304e-05	37.5949	1.32971	1637
XM_013259643.1	SCAU005872	PREDICTED: Stomoxys calcitrans ubiquitin-40S ribosomal protein S27a (LOC106092727), mRNA	28.2729	0	2043.59	72.281	616
XM_013252840.1	SCAU014471	PREDICTED: Stomoxys calcitrans uncharacterized LOC106087701 (LOC106087701), mRNA	28.2655	4.09007e-18	103.079	3.64682	869
XM_013245496.1	SCAU005879	PREDICTED: Stomoxys calcitrans serine/threonine-protein kinase grp (LOC106082767), transcript variant X1, mRNA	28.2518	1.21504e-25	141.324	5.00229	3176
XM_013262898.1	SCAU014242	PREDICTED: Stomoxys calcitrans DNA replication licensing factor REC (LOC106095627), transcript variant X1, mRNA	27.8752	0.00119942	30.1729	1.08243	2887
XM_013251347.1	SCAU006396	PREDICTED: Stomoxys calcitrans DNA ligase 1 (LOC106086607), transcript variant X1, mRNA	27.7375	7.65347e-19	106.996	3.85747	3151
XM_013253374.1	SCAU011019	PREDICTED: Stomoxys calcitrans DNA polymerase alpha subunit B-like (LOC106088077), mRNA	27.6252	9.18114e-07	45.8417	1.65942	1871
XM_013257759.1	SCAU013668	PREDICTED: Stomoxys calcitrans chromatin assembly factor 1 subunit A (LOC106091279), mRNA	27.544	9.6985e-40	213.714	7.75901	5012
XM_013256512.1	SCAU013548	PREDICTED: Stomoxys calcitrans NEDD8 (LOC106090347), mRNA	27.4942	5.77547e-06	41.8472	1.52204	463
XM_013242525.1	SCAU009360	PREDICTED: Stomoxys calcitrans dynein light chain roadblock-type 2 (LOC106080919), mRNA	27.4906	0.00265584	28.4977	1.03663	454
XR_001222496.1	SCAU000956	PREDICTED: Stomoxys calcitrans uncharacterized LOC106094123 (LOC106094123), ncRNA	27.4847	2.06833e-05	39.0639	1.42129	385
XM_013253389.1	SCAU003547	PREDICTED: Stomoxys calcitrans dipeptidyl peptidase 3 (LOC106088087), transcript variant X1, mRNA	27.447	1.22383e-89	469.364	17.1007	2816
XM_013259492.1	SCAU000216	PREDICTED: Stomoxys calcitrans small ubiquitin-related modifier 2 (LOC106092600), mRNA	27.3554	1.72707e-72	381.613	13.9502	852
XM_013245254.1	SCAU009842	PREDICTED: Stomoxys calcitrans uncharacterized LOC106082630 (LOC106082630), mRNA	27.3123	0.00463401	27.3123	1	791
XM_013244131.1	SCAU003104	PREDICTED: Stomoxys calcitrans 60S ribosomal protein L35a (LOC106081875), mRNA	27.2384	3.95231e-253	1308.99	48.0566	616
XM_013250918.1	SCAU013116	PREDICTED: Stomoxys calcitrans histone H4 transcription factor (LOC106086298), transcript variant X1, mRNA	27.1329	1.50025e-08	54.9646	2.02576	2351
XM_013250233.1	SCAU014377	PREDICTED: Stomoxys calcitrans DNA-directed RNA polymerases I, II, and III subunit RPABC2 (LOC106085813), mRNA	27.0761	6.62213e-07	46.6663	1.72353	591
XM_013243739.1	SCAU008416	PREDICTED: Stomoxys calcitrans uncharacterized LOC106081636 (LOC106081636), mRNA	27.0728	4.3014e-23	128.979	4.76416	695
XM_013246470.1	SCAU003865	PREDICTED: Stomoxys calcitrans origin recognition complex subunit 6 (LOC106083450), mRNA	26.9772	0.00551201	26.9772	1	981
XM_013251448.1	SCAU009670	PREDICTED: Stomoxys calcitrans cyclin-dependent kinase 4 (LOC106086684), transcript variant X1, mRNA	26.931	2.4445e-07	48.8827	1.81511	1957
XM_013253383.1	SCAU001978	PREDICTED: Stomoxys calcitrans serine-rich adhesin for platelets (LOC106088083), mRNA	26.8532	1.17496e-10	65.7112	2.44705	2984
XM_013259843.1	SCAU012772	PREDICTED: Stomoxys calcitrans programmed cell death protein 5 (LOC106092893), mRNA	26.7089	1.99659e-06	44.3212	1.65942	583
XM_013248199.1	SCAU002935	PREDICTED: Stomoxys calcitrans barrier-to-autointegration factor (LOC106084489), mRNA	26.7039	1.0414e-09	60.9435	2.2822	552
XM_013258573.1	SCAU002099	PREDICTED: Stomoxys calcitrans RING finger protein 212B-like (LOC106091885), transcript variant X1, mRNA	26.6703	0.00412377	27.6473	1.03663	724
XM_013248020.1	SCAU003122	PREDICTED: Stomoxys calcitrans anamorsin homolog (LOC106084383), mRNA	26.6365	6.98611e-07	46.6406	1.751	914
XM_013261663.1	SCAU000945	PREDICTED: Stomoxys calcitrans dolichyl-diphosphooligosaccharide--protein glycosyltransferase subunit DAD1 (LOC106094445), mRNA	26.6343	0.000700836	31.513	1.18317	386
XM_013250041.1	SCAU002148	PREDICTED: Stomoxys calcitrans NIF3-like protein 1 (LOC106085692), transcript variant X1, mRNA	26.554	0.00102844	30.6883	1.1557	970
XM_013262704.1	SCAU007263	PREDICTED: Stomoxys calcitrans vitellogenin-3-like (LOC106095465), mRNA	26.5225	0	8780.66	331.065	1621
XM_013259478.1	SCAU011522	PREDICTED: Stomoxys calcitrans methylosome subunit pICln (LOC106092591), mRNA	26.5081	0.00230471	28.9358	1.09159	1026
XM_013253178.1	SCAU003257	PREDICTED: Stomoxys calcitrans uncharacterized LOC106087951 (LOC106087951), mRNA	26.492	0.00567101	26.9772	1.01832	2436
XM_013246727.1	SCAU015665	PREDICTED: Stomoxys calcitrans probable splicing factor 3B subunit 5 (LOC106083597), mRNA	26.4297	0.000710674	31.513	1.19233	407
XM_013242318.1	SCAU006649	PREDICTED: Stomoxys calcitrans protein SGT1 homolog (LOC106080783), mRNA	26.3468	4.77475e-11	67.8502	2.57527	737
XM_013242302.1	SCAU013191	PREDICTED: Stomoxys calcitrans kinesin-like protein Nod (LOC106080771), mRNA	26.3305	2.47064e-08	54.0626	2.05323	2927
XM_013246006.1	SCAU002150	PREDICTED: Stomoxys calcitrans heat shock protein 67B2 (LOC106083149), mRNA	26.3275	5.21013e-15	88.0547	3.34459	611
XM_013262386.1	SCAU002175	PREDICTED: Stomoxys calcitrans probable DNA mismatch repair protein Msh6 (LOC106095142), mRNA	26.2571	6.8797e-27	148.9	5.67086	3578
XM_013257179.1	SCAU014060	PREDICTED: Stomoxys calcitrans uncharacterized LOC106090845 (LOC106090845), mRNA	26.0846	5.07163e-09	57.6191	2.20893	2454
XM_013250557.1	SCAU014131	PREDICTED: Stomoxys calcitrans uncharacterized protein C9orf85 homolog (LOC106086049), mRNA	26.0534	8.55302e-18	102.409	3.93074	929
XM_013262705.1	SCAU012536	PREDICTED: Stomoxys calcitrans calreticulin-like (LOC106095466), mRNA	25.9409	7.05792e-51	272.55	10.5066	689
XM_013251930.1	SCAU009764	PREDICTED: Stomoxys calcitrans U6 snRNA-associated Sm-like protein LSm5 (LOC106087047), mRNA	25.8001	0.00657933	26.7453	1.03663	399
XM_013260202.1	SCAU004391	PREDICTED: Stomoxys calcitrans uncharacterized LOC106093185 (LOC106093185), mRNA	25.7902	2.05421e-06	44.45	1.72353	2297
XM_013263518.1	SCAU012032	PREDICTED: Stomoxys calcitrans protein three rows (LOC106096015), mRNA	25.7873	6.70433e-06	41.8472	1.62278	3584
XM_013263413.1	SCAU003119	PREDICTED: Stomoxys calcitrans serine-rich adhesin for platelets (LOC106095954), transcript variant X1, mRNA	25.771	3.01407e-15	89.4979	3.47281	4207
XM_013261202.1	SCAU004473	PREDICTED: Stomoxys calcitrans 60S ribosomal protein L9 (LOC106094024), transcript variant X1, mRNA	25.7268	0	2136.88	83.0606	732
XM_013243472.1	SCAU001766	PREDICTED: Stomoxys calcitrans DNA polymerase alpha catalytic subunit (LOC106081484), mRNA	25.5544	5.12676e-23	129.469	5.0664	4784
XM_013248808.1	SCAU015259	PREDICTED: Stomoxys calcitrans uncharacterized LOC106084868 (LOC106084868), mRNA	25.5031	0.00155555	29.9409	1.17401	2835
XM_013252152.1	SCAU005308	PREDICTED: Stomoxys calcitrans cyclin-C (LOC106087190), mRNA	25.499	0.00113249	30.6367	1.20149	1038
XM_013243823.1	SCAU013465	PREDICTED: Stomoxys calcitrans upstream activation factor subunit spp27 (LOC106081677), transcript variant X1, mRNA	25.4708	1.51712e-28	157.972	6.20206	1414
XM_013243303.1	SCAU002431	PREDICTED: Stomoxys calcitrans DNA replication licensing factor Mcm6 (LOC106081391), mRNA	25.4595	2.07185e-43	234.615	9.21522	3254
XM_013260675.1	SCAU006854	PREDICTED: Stomoxys calcitrans protein claret segregational (LOC106093597), transcript variant X1, mRNA	25.3597	3.61195e-09	58.5726	2.30967	3240
XM_013247804.1	SCAU014488	PREDICTED: Stomoxys calcitrans cytochrome P450 307a1-like (LOC106084243), mRNA	25.3277	0.0049906	27.4154	1.08243	1822
XM_013256214.1	SCAU015351	PREDICTED: Stomoxys calcitrans sterol O-acyltransferase 1 (LOC106090130), mRNA	25.286	3.36992e-20	115.14	4.55352	2658
XM_013248295.1	SCAU005653	PREDICTED: Stomoxys calcitrans HAUS augmin-like complex subunit 6 (LOC106084541), transcript variant X1, mRNA	25.1922	3.13115e-05	38.5742	1.5312	2803
XM_013254449.1	SCAU002837	PREDICTED: Stomoxys calcitrans dnaJ homolog subfamily C member 25 homolog (LOC106088775), mRNA	25.0557	1.20519e-12	76.4577	3.05152	1471
XR_001221206.1	SCAU007200	PREDICTED: Stomoxys calcitrans uncharacterized LOC106086925 (LOC106086925), ncRNA	25.0543	0.00982365	25.9722	1.03663	511
XM_013257517.1	SCAU008438	PREDICTED: Stomoxys calcitrans nucleosomal histone kinase 1 (LOC106091093), transcript variant X1, mRNA	25.0356	1.12047e-17	102.306	4.08643	2578
XM_013255808.1	SCAU006823	PREDICTED: Stomoxys calcitrans transmembrane protein 223 (LOC106089816), mRNA	25.0195	6.80569e-06	41.976	1.67773	858
XM_013257266.1	SCAU013238	PREDICTED: Stomoxys calcitrans membrane-associated tyrosine- and threonine-specific cdc2-inhibitory kinase (LOC106090911), mRNA	24.9486	0.000563154	32.2603	1.29307	2085
XM_013255782.1	SCAU010247	PREDICTED: Stomoxys calcitrans protein SEC13 homolog (LOC106089792), mRNA	24.9438	3.77656e-13	79.0864	3.17058	1449
XM_013263976.1	SCAU008255	PREDICTED: Stomoxys calcitrans ribonuclease H2 subunit C (LOC106096299), mRNA	24.9168	0.00180317	29.709	1.19233	735
XM_013252398.1	SCAU000698	PREDICTED: Stomoxys calcitrans uncharacterized LOC106087373 (LOC106087373), mRNA	24.8858	8.57047e-09	56.7944	2.2822	1139
XM_013259699.1	SCAU004569	PREDICTED: Stomoxys calcitrans 60S ribosomal protein L10a-2 (LOC106092774), mRNA	24.8578	0	2031.01	81.7051	822
XM_013242010.1	SCAU016271	PREDICTED: Stomoxys calcitrans uncharacterized LOC106080593 (LOC106080593), transcript variant X1, mRNA	24.8517	0.00349647	28.2658	1.13738	627
XM_013259943.1	SCAU002339	PREDICTED: Stomoxys calcitrans phenoloxidase 2-like (LOC106092982), mRNA	24.843	1.59184e-07	50.3258	2.02576	2351
XM_013246350.1	SCAU004015	PREDICTED: Stomoxys calcitrans endonuclease III-like protein 1 (LOC106083395), transcript variant X1, mRNA	24.7912	4.47039e-06	42.9553	1.73268	1444
XM_013260891.1	SCAU014046	PREDICTED: Stomoxys calcitrans 39S ribosomal protein L27, mitochondrial (LOC106093751), mRNA	24.7801	0.000276133	33.8581	1.36634	579
XM_013242891.1	SCAU001393	PREDICTED: Stomoxys calcitrans translocon-associated protein subunit gamma (LOC106081136), mRNA	24.771	1.58746e-33	184.258	7.43846	851
XM_013258976.1	SCAU010455	PREDICTED: Stomoxys calcitrans nucleoporin Nup43 (LOC106092197), mRNA	24.721	1.07928e-05	41.0225	1.65942	1370
XR_001220336.1	SCAU009050	PREDICTED: Stomoxys calcitrans uncharacterized LOC106081245 (LOC106081245), ncRNA	24.6878	9.26539e-23	128.696	5.21293	384
XM_013249034.1	SCAU011236	PREDICTED: Stomoxys calcitrans 26S protease regulatory subunit 10B (LOC106085035), mRNA	24.6763	2.72381e-26	146.942	5.95478	1379
XM_013255570.1	SCAU015822	PREDICTED: Stomoxys calcitrans coiled-coil domain-containing protein 86 (LOC106089648), mRNA	24.576	4.414e-06	43.0326	1.751	640
XM_013245029.1	SCAU007261	PREDICTED: Stomoxys calcitrans UPF0568 protein C14orf166 (LOC106082484), mRNA	24.5214	8.52078e-06	41.5894	1.69605	984
XM_013243215.1	SCAU014408	PREDICTED: Stomoxys calcitrans cell division control protein 2 cognate (LOC106081326), mRNA	24.4195	3.55511e-12	74.2929	3.04236	1158
XM_013257470.1	SCAU000137	PREDICTED: Stomoxys calcitrans digestive cysteine proteinase 1 (LOC106091062), mRNA	24.3356	8.40311e-291	1522.52	62.5638	2124
XM_013249638.1	SCAU012538	PREDICTED: Stomoxys calcitrans mRNA turnover protein 4 homolog (LOC106085407), mRNA	24.3261	2.2385e-11	70.2211	2.88666	982
XM_013248307.1	SCAU011092	PREDICTED: Stomoxys calcitrans survival motor neuron protein (LOC106084551), mRNA	24.2582	1.30851e-07	50.9186	2.09903	1301
XM_013242680.1	SCAU011003	PREDICTED: Stomoxys calcitrans mesencephalic astrocyte-derived neurotrophic factor homolog (LOC106081009), mRNA	24.2476	7.89458e-14	82.8747	3.41786	952
XM_013251231.1	SCAU004627	PREDICTED: Stomoxys calcitrans TP53-regulated inhibitor of apoptosis 1-like (LOC106086523), mRNA	24.1899	0.00698361	26.8484	1.1099	815
XM_013255538.1	SCAU000653	PREDICTED: Stomoxys calcitrans mannose-P-dolichol utilization defect 1 protein homolog (LOC106089629), transcript variant X1, mRNA	24.1608	2.78464e-10	64.6546	2.67601	1283
XM_013257503.1	SCAU012248	PREDICTED: Stomoxys calcitrans uncharacterized LOC106091083 (LOC106091083), mRNA	24.0527	8.94417e-16	93.0027	3.86663	5296
XM_013249141.1	SCAU004073	PREDICTED: Stomoxys calcitrans protein BUD31 homolog (LOC106085103), transcript variant X1, mRNA	23.8861	0.000212637	34.6055	1.44877	633
XM_013259800.1	SCAU002658	PREDICTED: Stomoxys calcitrans protein phosphatase 1 regulatory subunit 11 (LOC106092862), mRNA	23.7521	0.00303522	28.7555	1.21065	547
XM_013254743.1	SCAU004308	PREDICTED: Stomoxys calcitrans 28S ribosomal protein S14, mitochondrial (LOC106089003), mRNA	23.6608	1.21782e-05	40.9967	1.73268	560
XM_013254543.1	SCAU013530	PREDICTED: Stomoxys calcitrans ran GTPase-activating protein (LOC106088844), mRNA	23.554	5.75638e-23	130.551	5.54264	2157
XM_013262777.1	SCAU012110	PREDICTED: Stomoxys calcitrans NADH dehydrogenase [ubiquinone] 1 beta subcomplex subunit 3 (LOC106095546), transcript variant X1, mRNA	23.4958	2.46183e-18	106.558	4.5352	487
XM_013261586.1	SCAU003752	PREDICTED: Stomoxys calcitrans zinc finger protein 706-like (LOC106094374), transcript variant X1, mRNA	23.4014	3.29815e-10	64.5515	2.75844	832
XM_013252779.1	SCAU013761	PREDICTED: Stomoxys calcitrans cleft lip and palate transmembrane protein 1-like protein (LOC106087657), mRNA	23.3685	2.14241e-10	65.5308	2.80423	1859
XM_013261488.1	SCAU008738	PREDICTED: Stomoxys calcitrans splicing factor 3A subunit 3 (LOC106094252), mRNA	23.3106	8.0241e-10	62.5929	2.68517	1662
XM_013259064.1	SCAU010163	PREDICTED: Stomoxys calcitrans N-acetylglucosamine-1-phosphotransferase subunits alpha/beta (LOC106092261), transcript variant X1, mRNA	23.254	2.87746e-07	49.4496	2.1265	2661
XM_013260621.1	SCAU016472	PREDICTED: Stomoxys calcitrans THO complex subunit 6 (LOC106093553), mRNA	23.2304	0.00347208	28.5493	1.22896	1212
XM_013245248.1	SCAU003875	PREDICTED: Stomoxys calcitrans N-glycosylase/DNA lyase (LOC106082626), transcript variant X1, mRNA	23.2146	0.000831073	31.7191	1.36634	1235
XM_013241844.1	SCAU007210	PREDICTED: Stomoxys calcitrans NADH dehydrogenase [ubiquinone] 1 beta subcomplex subunit 9 (LOC106080450), mRNA	23.2028	6.30718e-32	177.48	7.64911	639
XM_013249841.1	SCAU008701	PREDICTED: Stomoxys calcitrans replication factor C subunit 2 (LOC106085540), mRNA	23.1592	1.08388e-09	61.9744	2.67601	1463
XM_013258926.1	SCAU010901	PREDICTED: Stomoxys calcitrans L-xylulose reductase (LOC106092153), mRNA	23.1232	6.10784e-11	68.4429	2.95993	1029
XM_013248486.1	SCAU011445	PREDICTED: Stomoxys calcitrans translocon-associated protein subunit delta (LOC106084642), mRNA	23.1132	3.96421e-31	173.409	7.50257	1006
XM_013252605.1	SCAU000707	PREDICTED: Stomoxys calcitrans cyclin-dependent kinase 7 (LOC106087544), mRNA	23.0904	1.71721e-06	45.5067	1.97081	1300
XM_013260727.1	SCAU009088	PREDICTED: Stomoxys calcitrans coiled-coil domain-containing protein 58 (LOC106093623), mRNA	23.0747	4.08984e-06	43.5738	1.88838	769
XM_013251455.1	SCAU002898	PREDICTED: Stomoxys calcitrans DNA repair protein complementing XP-A cells homolog (LOC106086685), mRNA	23.0716	0.000103121	36.3837	1.57699	1034
XM_013262944.1	SCAU012854	PREDICTED: Stomoxys calcitrans protein CutA homolog (LOC106095660), mRNA	22.898	0.000304604	34.0127	1.4854	1154
XM_013246557.1	SCAU007890	PREDICTED: Stomoxys calcitrans modifier of mdg4-like (LOC106083492), transcript variant X18, mRNA	22.8861	7.99034e-40	219.075	9.5724	2143
XM_013244821.1	SCAU015864	PREDICTED: Stomoxys calcitrans vacuolar protein-sorting-associated protein 25 (LOC106082362), mRNA	22.6909	0.000391767	33.4973	1.47624	642
XM_013259572.1	SCAU003303	PREDICTED: Stomoxys calcitrans surfeit locus protein 6 homolog (LOC106092667), mRNA	22.6649	0.000172722	35.3271	1.55867	1009
XR_001220202.1	SCAU016371	PREDICTED: Stomoxys calcitrans uncharacterized LOC106080463 (LOC106080463), ncRNA	22.6642	0.00497711	27.8535	1.22896	342
XM_013247776.1	SCAU002343	PREDICTED: Stomoxys calcitrans 40S ribosomal protein S12, mitochondrial (LOC106084226), transcript variant X1, mRNA	22.6587	0.00312943	28.8843	1.27476	570
XM_013249692.1	SCAU007124	PREDICTED: Stomoxys calcitrans translation initiation factor eIF-2B subunit delta (LOC106085442), transcript variant X1, mRNA	22.6306	1.46674e-74	401.508	17.7418	2129
XM_013252288.1	SCAU002432	PREDICTED: Stomoxys calcitrans flap endonuclease 1 (LOC106087297), mRNA	22.6015	3.71242e-19	111.403	4.92902	1407
XM_013246705.1	SCAU010360	PREDICTED: Stomoxys calcitrans embryonic stem cell-specific 5-hydroxymethylcytosine-binding protein (LOC106083586), mRNA	22.5626	7.42351e-05	37.2341	1.65026	1446
XM_013245317.1	SCAU012375	PREDICTED: Stomoxys calcitrans signal peptidase complex subunit 2 (LOC106082668), mRNA	22.5601	2.15894e-14	86.6115	3.83915	843
XM_013250223.1	SCAU008166	PREDICTED: Stomoxys calcitrans protein downstream neighbor of son homolog (LOC106085809), transcript variant X1, mRNA	22.4908	4.74321e-18	105.708	4.70005	2423
XM_013260067.1	SCAU001856	PREDICTED: Stomoxys calcitrans uncharacterized Golgi apparatus membrane protein-like protein CG5021 (LOC106093082), transcript variant X1, mRNA	22.4156	3.65541e-10	64.7061	2.88666	874
XM_013255126.1	SCAU008098	PREDICTED: Stomoxys calcitrans heat shock protein 67B2 (LOC106089306), mRNA	22.2879	1.85941e-06	45.5582	2.04407	734
XM_013255717.1	SCAU013652	PREDICTED: Stomoxys calcitrans MD-2-related lipid-recognition protein-like (LOC106089746), mRNA	22.2618	2.31493e-18	107.486	4.82827	650
XM_013249900.1	SCAU015353	PREDICTED: Stomoxys calcitrans THO complex subunit 3 (LOC106085587), mRNA	22.26	1.95037e-09	60.9951	2.74012	1153
XM_013244132.1	SCAU012528	PREDICTED: Stomoxys calcitrans otefin (LOC106081876), mRNA	22.2476	1.08509e-34	192.995	8.67486	1603
XM_013244292.1	SCAU000466	PREDICTED: Stomoxys calcitrans putative inositol monophosphatase 3 (LOC106081999), mRNA	22.212	1.59433e-07	51.099	2.30051	1408
XM_013253688.1	SCAU012099	PREDICTED: Stomoxys calcitrans ATP-dependent DNA helicase 2 subunit 1 (LOC106088232), mRNA	22.2042	5.43703e-08	53.5215	2.41042	2071
XM_013248939.1	SCAU004001	PREDICTED: Stomoxys calcitrans ankycorbin (LOC106084952), mRNA	22.2029	0.00667578	27.2865	1.22896	2977
XM_013244010.1	SCAU016480	PREDICTED: Stomoxys calcitrans uncharacterized LOC106081798 (LOC106081798), mRNA	22.1947	5.02556e-08	53.7019	2.41958	1480
XM_013257106.1	SCAU010143	PREDICTED: Stomoxys calcitrans 39S ribosomal protein L52, mitochondrial (LOC106090800), mRNA	22.1797	7.03069e-07	47.7745	2.15398	554
XM_013261220.1	SCAU008906	PREDICTED: Stomoxys calcitrans centrosomal protein of 135 kDa (LOC106094046), mRNA	22.0799	0.000623382	32.5953	1.47624	2631
XM_013259761.1	SCAU003846	PREDICTED: Stomoxys calcitrans HIG1 domain family member 2A, mitochondrial (LOC106092833), mRNA	21.9894	0.00073082	32.2603	1.46709	567
XM_013252684.1	SCAU014366	PREDICTED: Stomoxys calcitrans 39S ribosomal protein L42, mitochondrial (LOC106087591), mRNA	21.8489	4.15692e-07	49.0631	2.24556	508
XM_013260615.1	SCAU011647	PREDICTED: Stomoxys calcitrans probable phosphomannomutase (LOC106093549), mRNA	21.7892	2.3945e-07	50.3258	2.30967	1002
XM_013243379.1	SCAU008241	PREDICTED: Stomoxys calcitrans LDLR chaperone boca (LOC106081441), mRNA	21.7788	1.00237e-05	41.9245	1.92501	803
XM_013257790.1	SCAU001928	PREDICTED: Stomoxys calcitrans trypsin-like (LOC106091312), mRNA	21.7602	2.51399e-35	196.937	9.05036	875
XM_013261320.1	SCAU011192	PREDICTED: Stomoxys calcitrans uncharacterized LOC106094132 (LOC106094132), mRNA	21.6645	0.000599799	32.7757	1.51288	507
XM_013258700.1	SCAU006518	PREDICTED: Stomoxys calcitrans structural maintenance of chromosomes protein 5-like (LOC106091973), mRNA	21.6552	4.93525e-09	59.1395	2.73097	2547
XM_013255395.1	SCAU003334	PREDICTED: Stomoxys calcitrans WAP, Kazal, immunoglobulin, Kunitz and NTR domain-containing protein 2 (LOC106089548), mRNA	21.6124	5.2771e-05	38.2392	1.76932	572
XM_013242682.1	SCAU000838	PREDICTED: Stomoxys calcitrans transcription termination factor 2 (LOC106081011), mRNA	21.5921	1.46074e-16	98.5178	4.56268	3606
XM_013246168.1	SCAU000220	PREDICTED: Stomoxys calcitrans lectin subunit alpha-like (LOC106083255), mRNA	21.4254	5.81115e-22	126.995	5.9273	583
XM_013255004.1	SCAU003410	PREDICTED: Stomoxys calcitrans ER membrane protein complex subunit 6 (LOC106089208), mRNA	21.361	0.000904739	31.9253	1.49456	510
XM_013262589.1	SCAU000546	PREDICTED: Stomoxys calcitrans uncharacterized LOC106095355 (LOC106095355), mRNA	21.3567	5.36431e-74	401.792	18.8134	419
XM_013261938.1	SCAU009881	PREDICTED: Stomoxys calcitrans histone deacetylase Rpd3 (LOC106094705), mRNA	21.2619	3.07389e-42	234.099	11.0103	1683
XM_013249338.1	SCAU002165	PREDICTED: Stomoxys calcitrans uncharacterized LOC106085212 (LOC106085212), mRNA	21.176	0.000479566	33.3942	1.57699	665
XM_013250944.1	SCAU016564	PREDICTED: Stomoxys calcitrans protein valois (LOC106086314), transcript variant X1, mRNA	21.1668	1.17359e-06	46.9498	2.21809	1410
XM_013257508.1	SCAU001476	PREDICTED: Stomoxys calcitrans integrator complex subunit 12 (LOC106091087), mRNA	21.156	0.00177885	30.4563	1.43961	1151
XM_013259308.1	SCAU011637	PREDICTED: Stomoxys calcitrans protein big brother (LOC106092438), mRNA	20.9923	4.31683e-06	44.0635	2.09903	1129
XM_013255770.1	SCAU006064	PREDICTED: Stomoxys calcitrans ER membrane protein complex subunit 4 (LOC106089786), mRNA	20.9827	2.08295e-08	56.1501	2.67601	635
XM_013253840.1	SCAU005452	PREDICTED: Stomoxys calcitrans death domain-associated protein 6 (LOC106088360), mRNA	20.9295	3.02033e-45	250.567	11.9719	3765
XM_013244396.1	SCAU015186	PREDICTED: Stomoxys calcitrans recombination repair protein 1 (LOC106082079), mRNA	20.8871	9.37965e-31	173.924	8.32684	3138
XM_013255053.1	SCAU007925	PREDICTED: Stomoxys calcitrans DNA-directed RNA polymerase II subunit RPB7 (LOC106089240), mRNA	20.7679	3.31731e-06	44.7335	2.15398	748
XM_013254972.1	SCAU000893	PREDICTED: Stomoxys calcitrans uncharacterized LOC106089184 (LOC106089184), mRNA	20.7321	0.00104828	31.7449	1.5312	482
XM_013250203.1	SCAU003762	PREDICTED: Stomoxys calcitrans intracellular protein transport protein USO1 (LOC106085789), mRNA	20.7298	0.000322777	34.3993	1.65942	2900
XM_013247686.1	SCAU010804	PREDICTED: Stomoxys calcitrans ribosomal RNA small subunit methyltransferase NEP1 (LOC106084172), mRNA	20.6904	2.01172e-06	45.8932	2.21809	954
XM_013242016.1	SCAU003319	PREDICTED: Stomoxys calcitrans uncharacterized LOC106080599 (LOC106080599), mRNA	20.6693	7.33354e-08	53.4184	2.58443	563
XM_013252760.1	SCAU008441	PREDICTED: Stomoxys calcitrans U3 small nucleolar RNA-interacting protein 2 (LOC106087645), mRNA	20.6329	1.87349e-08	56.5367	2.74012	1750
XM_013244300.1	SCAU014856	PREDICTED: Stomoxys calcitrans UV excision repair protein RAD23 homolog A-like (LOC106082005), mRNA	20.5868	3.35706e-14	86.7661	4.21465	1331
XM_013256023.1	SCAU003285	PREDICTED: Stomoxys calcitrans uncharacterized LOC106089996 (LOC106089996), transcript variant X1, mRNA	20.4613	2.27662e-174	938.887	45.886	954
XM_013254017.1	SCAU003125	PREDICTED: Stomoxys calcitrans inactive peptidyl-prolyl cis-trans isomerase shutdown (LOC106088491), transcript variant X1, mRNA	20.4542	1.96389e-14	88.0805	4.30624	1693
XR_001221421.1	SCAU007817	PREDICTED: Stomoxys calcitrans uncharacterized LOC106088325 (LOC106088325), ncRNA	20.4303	9.25442e-07	47.7487	2.33715	1160
XM_013255576.1	SCAU009896	PREDICTED: Stomoxys calcitrans regulator of telomere elongation helicase 1 homolog (LOC106089653), mRNA	20.3764	2.62141e-12	76.9216	3.77504	3440
XM_013248032.1	SCAU002725	PREDICTED: Stomoxys calcitrans 40S ribosomal protein S9 (LOC106084389), mRNA	20.3622	0	2081.24	102.211	688
XM_013251749.1	SCAU000723	PREDICTED: Stomoxys calcitrans uncharacterized LOC106086931 (LOC106086931), mRNA	20.3483	5.57002e-14	85.7611	4.21465	4883
XM_013248578.1	SCAU009253	PREDICTED: Stomoxys calcitrans uncharacterized LOC106084701 (LOC106084701), mRNA	20.3019	8.43855e-07	48.0064	2.36462	719
XM_013252822.1	SCAU003671	PREDICTED: Stomoxys calcitrans J domain-containing protein CG6693 (LOC106087682), mRNA	20.2965	1.03705e-08	58.0314	2.85919	1443
XM_013246951.1	SCAU014957	PREDICTED: Stomoxys calcitrans proteasome subunit beta type-6 (LOC106083731), mRNA	20.1943	1.02351e-26	153.359	7.59416	911
XM_013263565.1	SCAU003694	PREDICTED: Stomoxys calcitrans RING-box protein 1A (LOC106096045), mRNA	20.1706	2.76821e-15	92.7708	4.59931	662
XM_013264061.1	SCAU014213	PREDICTED: Stomoxys calcitrans RNA-binding protein 42 (LOC106096358), mRNA	20.1604	6.15276e-07	48.7796	2.41958	1171
XM_013260966.1	SCAU015988	PREDICTED: Stomoxys calcitrans regulator of chromosome condensation (LOC106093806), mRNA	20.1575	4.70408e-70	384.216	19.0607	2489
XM_013257388.1	SCAU007653	PREDICTED: Stomoxys calcitrans nuclear cap-binding protein subunit 2 (LOC106091005), mRNA	20.0894	0.00502207	28.3689	1.41213	606
XM_013255552.1	SCAU005678	PREDICTED: Stomoxys calcitrans inosine triphosphate pyrophosphatase (LOC106089636), mRNA	20.0087	4.88172e-05	38.8835	1.94333	942
XM_013257507.1	SCAU001845	PREDICTED: Stomoxys calcitrans histone H2A.v (LOC106091086), mRNA	19.9926	7.19513e-61	335.663	16.7893	1075
XM_013249765.1	SCAU002493	PREDICTED: Stomoxys calcitrans 40S ribosomal protein S15Aa (LOC106085493), mRNA	19.9857	1.02451e-258	1393.15	69.7074	700
XM_013259749.1	SCAU014570	PREDICTED: Stomoxys calcitrans mRNA cap guanine-N7 methyltransferase (LOC106092821), mRNA	19.8749	3.98494e-06	44.6304	2.24556	1322
XM_013251992.1	SCAU002172	PREDICTED: Stomoxys calcitrans 40S ribosomal protein S5a (LOC106087060), mRNA	19.8713	0	1816.31	91.404	848
XM_013254447.1	SCAU012275	PREDICTED: Stomoxys calcitrans uncharacterized protein CG1785 (LOC106088774), mRNA	19.7597	7.56782e-14	85.4518	4.32455	1595
XM_013263619.1	SCAU013806	PREDICTED: Stomoxys calcitrans probable peptidyl-tRNA hydrolase 2 (LOC106096073), mRNA	19.7349	1.42653e-06	47.0271	2.38294	731
XM_013258347.1	SCAU003354	PREDICTED: Stomoxys calcitrans uncharacterized LOC106091714 (LOC106091714), mRNA	19.6893	0.000669518	33.0334	1.67773	1365
XM_013258310.1	SCAU013781	PREDICTED: Stomoxys calcitrans vacuolar protein sorting-associated protein 28 homolog (LOC106091699), mRNA	19.6203	0.00295654	29.6832	1.51288	855
XM_013254273.1	SCAU006884	PREDICTED: Stomoxys calcitrans origin recognition complex subunit 5 (LOC106088656), mRNA	19.5293	0.00133402	31.513	1.61362	1531
XM_013261911.1	SCAU014202	PREDICTED: Stomoxys calcitrans UPF0587 protein CG4646 (LOC106094677), mRNA	19.4927	0.00188345	30.7398	1.57699	702
XM_013242470.1	SCAU001645	PREDICTED: Stomoxys calcitrans DNA replication factor Cdt1 (LOC106080869), transcript variant X1, mRNA	19.3806	1.02563e-43	245.336	12.6588	3567
XM_013249128.1	SCAU006972	PREDICTED: Stomoxys calcitrans von Willebrand factor D and EGF domain-containing protein (LOC106085091), mRNA	19.3716	1.57055e-08	57.516	2.96909	1308
XM_013250648.1	SCAU002433	PREDICTED: Stomoxys calcitrans queuine tRNA-ribosyltransferase subunit QTRTD1 homolog (LOC106086112), mRNA	19.3141	1.28241e-06	47.4395	2.45621	1466
XM_013245020.1	SCAU003783	PREDICTED: Stomoxys calcitrans 40S ribosomal protein S25 (LOC106082477), mRNA	19.1814	0	2167.32	112.991	502
XM_013254692.1	SCAU013130	PREDICTED: Stomoxys calcitrans nucleoside diphosphate kinase (LOC106088974), mRNA	19.1786	0	1939.19	101.112	737
XM_013247467.1	SCAU009577	PREDICTED: Stomoxys calcitrans DNA-directed RNA polymerase I subunit RPA49 (LOC106084043), transcript variant X1, mRNA	19.1723	7.64725e-05	38.1361	1.98912	1336
XM_013245058.1	SCAU009891	PREDICTED: Stomoxys calcitrans cytosolic Fe-S cluster assembly factor NUBP2 homolog (LOC106082503), mRNA	19.1587	1.44296e-06	47.2333	2.46537	901
XM_013251293.1	SCAU001496	PREDICTED: Stomoxys calcitrans 39S ribosomal protein L16, mitochondrial (LOC106086564), mRNA	19.1002	1.14467e-14	90.2968	4.72753	904
XM_013260798.1	SCAU000161	PREDICTED: Stomoxys calcitrans endoplasmic reticulum-Golgi intermediate compartment protein 3 (LOC106093680), mRNA	19.0658	9.2011e-05	37.7496	1.97996	1666
XM_013250934.1	SCAU007421	PREDICTED: Stomoxys calcitrans inhibitor of growth protein 5 (LOC106086311), transcript variant X1, mRNA	19.0498	0.000100931	37.5434	1.97081	1064
XM_013251526.1	SCAU015724	PREDICTED: Stomoxys calcitrans uncharacterized LOC106086739 (LOC106086739), mRNA	18.9858	0.00524166	28.5493	1.50372	1125
XM_013246687.1	SCAU009800	PREDICTED: Stomoxys calcitrans gamma-tubulin complex component 2 homolog (LOC106083572), transcript variant X1, mRNA	18.9853	9.10744e-14	85.5807	4.50772	3037
XM_013261690.1	SCAU005605	PREDICTED: Stomoxys calcitrans U6 snRNA-associated Sm-like protein LSm2 (LOC106094469), mRNA	18.9202	0.00693087	27.9308	1.47624	607
XM_013253604.1	SCAU004143	PREDICTED: Stomoxys calcitrans lactoylglutathione lyase (LOC106088202), transcript variant X1, mRNA	18.8665	1.37326e-25	148.978	7.89639	769
XM_013255458.1	SCAU013447	PREDICTED: Stomoxys calcitrans uncharacterized LOC106089579 (LOC106089579), transcript variant X1, mRNA	18.8149	0.000534905	33.8066	1.79679	1300
XM_013257070.1	SCAU002399	PREDICTED: Stomoxys calcitrans uncharacterized LOC106090775 (LOC106090775), mRNA	18.7732	0.00215331	30.6367	1.63194	1068
XM_013246271.1	SCAU012403	PREDICTED: Stomoxys calcitrans golgin subfamily A member 6-like protein 2 (LOC106083332), mRNA	18.722	3.15354e-05	40.3267	2.15398	1831
XM_013248444.1	SCAU012554	PREDICTED: Stomoxys calcitrans tudor domain-containing protein 1 (LOC106084621), transcript variant X1, mRNA	18.7021	3.00282e-15	93.7243	5.01144	5067
XM_013260800.1	SCAU007868	PREDICTED: Stomoxys calcitrans reactive oxygen species modulator 1 (LOC106093682), mRNA	18.6889	0.000873575	32.7242	1.751	543
XM_013261224.1	SCAU004330	PREDICTED: Stomoxys calcitrans protein YIPF5 (LOC106094050), transcript variant X1, mRNA	18.6823	1.25142e-05	42.4657	2.27304	739
XM_013247032.1	SCAU014003	PREDICTED: Stomoxys calcitrans uncharacterized LOC106083780 (LOC106083780), mRNA	18.6686	4.50466e-05	39.5278	2.11734	1081
XM_013263200.1	SCAU002715	PREDICTED: Stomoxys calcitrans muscle M-line assembly protein unc-89 (LOC106095815), mRNA	18.6548	1.31441e-35	203.174	10.8912	2314
XM_013258621.1	SCAU005223	PREDICTED: Stomoxys calcitrans DNA repair endonuclease XPF (LOC106091920), transcript variant X1, mRNA	18.6282	9.48706e-09	59.0622	3.17058	4021
XM_013242790.1	SCAU004577	PREDICTED: Stomoxys calcitrans 3-hydroxyacyl-CoA dehydrogenase type-2 (LOC106081076), transcript variant X1, mRNA	18.6125	6.2706e-75	415.45	22.3211	1168
XM_013245498.1	SCAU003108	PREDICTED: Stomoxys calcitrans myosin-G heavy chain (LOC106082768), transcript variant X1, mRNA	18.5783	5.58438e-08	54.9904	2.95993	2166
XM_013244830.1	SCAU003255	PREDICTED: Stomoxys calcitrans uncharacterized LOC106082370 (LOC106082370), mRNA	18.5711	7.63991e-69	382.721	20.6085	487
XM_013243276.1	SCAU007709	PREDICTED: Stomoxys calcitrans 60S ribosomal protein L24 (LOC106081374), mRNA	18.4855	0	1723.51	93.2357	649
XM_013260168.1	SCAU008050	PREDICTED: Stomoxys calcitrans nucleoporin NUP53 (LOC106093153), transcript variant X1, mRNA	18.4784	1.29841e-08	58.418	3.16142	1624
XM_013245356.1	SCAU002666	PREDICTED: Stomoxys calcitrans U1 small nuclear ribonucleoprotein A (LOC106082692), mRNA	18.4646	0.000244812	35.7136	1.93417	967
XM_013253685.1	SCAU007600	PREDICTED: Stomoxys calcitrans succinate dehydrogenase cytochrome b560 subunit, mitochondrial (LOC106088262), mRNA	18.463	4.47378e-30	173.692	9.40755	724
XM_013255217.1	SCAU002309	PREDICTED: Stomoxys calcitrans protein RCC2 homolog (LOC106089387), transcript variant X1, mRNA	18.4178	2.47782e-61	342.621	18.6027	2082
XM_013262361.1	SCAU011790	PREDICTED: Stomoxys calcitrans zinc finger protein 37 homolog (LOC106095112), mRNA	18.4102	1.71646e-05	41.8472	2.27304	1717
XM_013262711.1	SCAU009140	PREDICTED: Stomoxys calcitrans protein NASP homolog (LOC106095473), mRNA	18.3964	1.09196e-32	187.892	10.2135	1652
XM_013250791.1	SCAU008142	PREDICTED: Stomoxys calcitrans probable isoaspartyl peptidase/L-asparaginase CG7860 (LOC106086217), mRNA	18.3507	2.70122e-07	51.4598	2.80423	1448
XM_013256405.1	SCAU011823	PREDICTED: Stomoxys calcitrans poly [ADP-ribose] polymerase (LOC106090270), mRNA	18.3422	1.22489e-37	214.72	11.7063	3160
XM_013259213.1	SCAU008957	PREDICTED: Stomoxys calcitrans polypeptide N-acetylgalactosaminyltransferase 35A (LOC106092373), mRNA	18.2984	1.98423e-09	62.8764	3.43617	2272
XM_013251915.1	SCAU008256	PREDICTED: Stomoxys calcitrans 39 kDa FK506-binding nuclear protein (LOC106087037), mRNA	18.2566	3.59694e-79	439.778	24.0887	1786
XM_013259849.1	SCAU007775	PREDICTED: Stomoxys calcitrans CDGSH iron-sulfur domain-containing protein 2 homolog (LOC106092900), transcript variant X1, mRNA	18.2388	2.88039e-33	191.294	10.4883	824
XM_013245152.1	SCAU003493	PREDICTED: Stomoxys calcitrans structural maintenance of chromosomes protein 2 (LOC106082563), mRNA	18.1889	7.07528e-18	108.311	5.95478	3710
XM_013255797.1	SCAU004156	PREDICTED: Stomoxys calcitrans dnaJ homolog subfamily C member 8-like (LOC106089805), mRNA	18.1173	3.47316e-06	45.6613	2.52032	1165
XM_013263459.1	SCAU000651	PREDICTED: Stomoxys calcitrans serine protease gd (LOC106095973), mRNA	18.0896	0.00186182	31.1779	1.72353	2967
XM_013243378.1	SCAU006170	PREDICTED: Stomoxys calcitrans ribulose-phosphate 3-epimerase (LOC106081440), mRNA	18.0065	3.97106e-12	77.5401	4.30624	988
XM_013261077.1	SCAU005702	PREDICTED: Stomoxys calcitrans hydroxymethylglutaryl-CoA lyase, mitochondrial (LOC106093911), transcript variant X1, mRNA	17.9639	1.4545e-14	90.6833	5.04808	1237
XM_013255157.1	SCAU005670	PREDICTED: Stomoxys calcitrans cold shock domain-containing protein CG9705 (LOC106089338), mRNA	17.9375	1.45848e-20	123.078	6.86147	950
XM_013249488.1	SCAU016056	PREDICTED: Stomoxys calcitrans phospholipase D3-like (LOC106085294), mRNA	17.9119	4.17832e-13	82.8747	4.62679	2045
XM_013255240.1	SCAU005850	PREDICTED: Stomoxys calcitrans ubiquitin-fold modifier-conjugating enzyme 1 (LOC106089401), mRNA	17.9052	4.09838e-05	40.0432	2.2364	695
XM_013242006.1	SCAU003765	PREDICTED: Stomoxys calcitrans uncharacterized LOC106080588 (LOC106080588), mRNA	17.8997	4.64024e-97	538.559	30.0876	516
XM_013258775.1	SCAU008538	PREDICTED: Stomoxys calcitrans MICOS complex subunit Mic10-like (LOC106092035), mRNA	17.8628	7.03369e-08	54.8358	3.06983	369
XM_013246389.1	SCAU015660	PREDICTED: Stomoxys calcitrans cathepsin L1 (LOC106083421), transcript variant X1, mRNA	17.8616	3.80903e-13	83.1324	4.65426	1366
XM_013263738.1	SCAU006271	PREDICTED: Stomoxys calcitrans protein midgut expression 1 (LOC106096151), mRNA	17.8527	8.82485e-05	38.2907	2.14482	923
XM_013263740.1	SCAU011109	PREDICTED: Stomoxys calcitrans DNA-directed RNA polymerases I, II, and III subunit RPABC3 (LOC106096153), mRNA	17.811	0.00135371	32.0026	1.79679	677
XM_013263395.1	SCAU014246	PREDICTED: Stomoxys calcitrans polyhomeotic-like protein 2 (LOC106095941), mRNA	17.7955	1.70131e-15	95.8633	5.38695	1485
XM_013257190.1	SCAU012607	PREDICTED: Stomoxys calcitrans E3 ubiquitin-protein ligase FANCL (LOC106090856), mRNA	17.7718	2.33375e-06	46.7437	2.63022	1600
XM_013258169.1	SCAU011323	PREDICTED: Stomoxys calcitrans ribonucleoside-diphosphate reductase large subunit (LOC106091606), mRNA	17.7621	7.34721e-111	614.455	34.5936	2804
XM_013244206.1	SCAU015260	PREDICTED: Stomoxys calcitrans protein canopy homolog 2 (LOC106081932), mRNA	17.7613	2.92006e-06	46.2282	2.60275	988
XM_013246698.1	SCAU002029	PREDICTED: Stomoxys calcitrans THO complex subunit 4 (LOC106083580), mRNA	17.7518	2.11706e-44	252.68	14.2341	952
XM_013256085.1	SCAU007452	PREDICTED: Stomoxys calcitrans deoxynucleoside kinase (LOC106090041), transcript variant X1, mRNA	17.716	7.5239e-22	130.319	7.35603	1448
XM_013260815.1	SCAU014029	PREDICTED: Stomoxys calcitrans nuclear pore complex protein Nup93-like (LOC106093695), mRNA	17.7065	3.58963e-16	99.6001	5.62507	2622
XM_013261436.1	SCAU013764	PREDICTED: Stomoxys calcitrans poly(U)-binding-splicing factor half pint-like (LOC106094234), mRNA	17.6531	4.10239e-13	83.1324	4.70921	1042
XM_013251782.1	SCAU009397	PREDICTED: Stomoxys calcitrans 39S ribosomal protein L20, mitochondrial (LOC106086950), mRNA	17.6164	0.00106581	32.6211	1.85175	613
XM_013251740.1	SCAU009371	PREDICTED: Stomoxys calcitrans RWD domain-containing protein 4 (LOC106086917), mRNA	17.5927	0.00472273	29.1936	1.65942	878
XM_013257430.1	SCAU005294	PREDICTED: Stomoxys calcitrans serine protease SP24D-like (LOC106091031), mRNA	17.5833	1.97576e-134	744.186	42.3234	960
XM_013251682.1	SCAU009871	PREDICTED: Stomoxys calcitrans SUMO-activating enzyme subunit 1 (LOC106086865), mRNA	17.5241	1.55394e-12	80.1172	4.57183	1224
XM_013249856.1	SCAU007511	PREDICTED: Stomoxys calcitrans uncharacterized LOC106085553 (LOC106085553), mRNA	17.5128	5.34933e-06	44.9397	2.56611	1023
XM_013242088.1	SCAU002783	PREDICTED: Stomoxys calcitrans THO complex protein 7 (LOC106080649), mRNA	17.4406	0.00407997	29.5801	1.69605	1017
XM_013247084.1	SCAU012701	PREDICTED: Stomoxys calcitrans uncharacterized LOC106083830 (LOC106083830), mRNA	17.4281	1.5295e-09	64.0361	3.6743	3929
XM_013255455.1	SCAU007882	PREDICTED: Stomoxys calcitrans RNA-binding protein with serine-rich domain 1-B (LOC106089576), transcript variant X1, mRNA	17.414	2.77397e-18	111.352	6.39439	1296
XM_013245008.1	SCAU008839	PREDICTED: Stomoxys calcitrans putative uncharacterized protein DDB_G0292636 (LOC106082467), mRNA	17.4077	0.00130049	32.2345	1.85175	1075
XM_013261637.1	SCAU001621	PREDICTED: Stomoxys calcitrans uncharacterized LOC106094424 (LOC106094424), mRNA	17.3887	0.00115393	32.518	1.87006	1285
XM_013247735.1	SCAU004393	PREDICTED: Stomoxys calcitrans protein canopy homolog 4 (LOC106084197), mRNA	17.3858	0.00033588	35.3786	2.03492	915
XM_013245744.1	SCAU004787	PREDICTED: Stomoxys calcitrans Fanconi anemia group D2 protein (LOC106082973), mRNA	17.3744	1.03431e-05	43.4707	2.502	4642
XM_013245003.1	SCAU010900	PREDICTED: Stomoxys calcitrans supervillin (LOC106082465), transcript variant X18, mRNA	17.3318	0.0041901	29.5544	1.70521	4308
XM_013246642.1	SCAU011935	PREDICTED: Stomoxys calcitrans calcyclin-binding protein (LOC106083553), mRNA	17.2418	1.39411e-11	75.1949	4.36119	1075
XM_013245928.1	SCAU013602	PREDICTED: Stomoxys calcitrans probable elongation factor 1-delta (LOC106083085), mRNA	17.2248	1.01635e-96	540.337	31.3697	1017
XM_013251942.1	SCAU008007	PREDICTED: Stomoxys calcitrans ER membrane protein complex subunit 8/9 homolog (LOC106087057), mRNA	17.1705	0.000420595	34.9405	2.03492	867
XM_013245612.1	SCAU012159	PREDICTED: Stomoxys calcitrans probable RNA 3'-terminal phosphate cyclase-like protein (LOC106082874), mRNA	17.1518	0.00126598	32.3892	1.88838	1351
XM_013243581.1	SCAU004712	PREDICTED: Stomoxys calcitrans 60S ribosomal protein L34 (LOC106081557), mRNA	17.1503	0	1773.84	103.429	676
XM_013244315.1	SCAU014934	PREDICTED: Stomoxys calcitrans protein penguin (LOC106082011), mRNA	17.1157	2.22103e-14	90.4772	5.2862	2264
XM_013243721.1	SCAU011769	PREDICTED: Stomoxys calcitrans histone deacetylase complex subunit SAP18 (LOC106081625), mRNA	16.9504	0.00018226	36.9764	2.18145	816
XM_013262865.1	SCAU009835	PREDICTED: Stomoxys calcitrans replication factor C subunit 1 (LOC106095617), mRNA	16.942	2.26016e-31	183.433	10.8271	3313
XM_013262855.1	SCAU009333	PREDICTED: Stomoxys calcitrans ribosome biogenesis protein TSR3 homolog (LOC106095611), mRNA	16.8935	0.00576758	28.9616	1.71437	913
XR_001222733.1	SCAU006935	PREDICTED: Stomoxys calcitrans uncharacterized LOC106095389 (LOC106095389), ncRNA	16.8876	3.43936e-10	67.9275	4.02232	626
XM_013250930.1	SCAU003375	PREDICTED: Stomoxys calcitrans bystin (LOC106086307), mRNA	16.8814	1.59793e-11	75.1692	4.45277	1508
XM_013259814.1	SCAU003935	PREDICTED: Stomoxys calcitrans oocyte zinc finger protein XlCOF8.4 (LOC106092870), transcript variant X1, mRNA	16.877	1.47069e-14	91.6884	5.43274	1945
XM_013247121.1	SCAU004518	PREDICTED: Stomoxys calcitrans DNA-directed RNA polymerases I, II, and III subunit RPABC1 (LOC106083854), mRNA	16.8637	3.80401e-07	51.4598	3.05152	879
XM_013247775.1	SCAU007347	PREDICTED: Stomoxys calcitrans G2/M phase-specific E3 ubiquitin-protein ligase (LOC106084225), mRNA	16.8603	2.96178e-09	62.8764	3.72925	2597
XM_013259408.1	SCAU015743	PREDICTED: Stomoxys calcitrans proteasome subunit alpha type-4 (LOC106092529), mRNA	16.8356	6.73282e-40	230.388	13.6846	1049
XM_013254136.1	SCAU001552	PREDICTED: Stomoxys calcitrans mitochondrial import inner membrane translocase subunit Tim13 (LOC106088559), mRNA	16.8234	9.51523e-05	38.5485	2.29136	628
XM_013246181.1	SCAU012630	PREDICTED: Stomoxys calcitrans zinc finger protein 124-like (LOC106083267), mRNA	16.8137	0.000969876	33.1365	1.97081	1792
XM_013250475.1	SCAU004585	PREDICTED: Stomoxys calcitrans dolichyl-phosphate beta-glucosyltransferase (LOC106085985), mRNA	16.8105	7.04243e-08	55.4543	3.2988	1299
XM_013246092.1	SCAU005584	PREDICTED: Stomoxys calcitrans proton-coupled amino acid transporter 4 (LOC106083205), mRNA	16.7277	3.23977e-75	424.857	25.3984	1949
XM_013262147.1	SCAU006697	PREDICTED: Stomoxys calcitrans serendipity locus protein alpha-like (LOC106094913), mRNA	16.7272	0.000205157	36.796	2.19977	2407
XM_013252143.1	SCAU002370	PREDICTED: Stomoxys calcitrans trichohyalin-like (LOC106087183), mRNA	16.7127	3.12675e-05	41.2029	2.46537	1603
XM_013248450.1	SCAU004353	PREDICTED: Stomoxys calcitrans peroxiredoxin-6-like (LOC106084623), mRNA	16.6605	3.61915e-69	391.87	23.5209	866
XM_013263526.1	SCAU010266	PREDICTED: Stomoxys calcitrans early growth response protein 1-A-like (LOC106096018), mRNA	16.6595	0.00218176	31.3068	1.87922	1368
XM_013260860.1	SCAU005916	PREDICTED: Stomoxys calcitrans 40S ribosomal protein S4 (LOC106093727), mRNA	16.6535	0	2820.77	169.38	928
XM_013255997.1	SCAU015094	PREDICTED: Stomoxys calcitrans DNA polymerase delta catalytic subunit (LOC106089977), mRNA	16.6006	1.26997e-21	130.629	7.86891	3579
XM_013252305.1	SCAU011254	PREDICTED: Stomoxys calcitrans transcription elongation factor B polypeptide 1 (LOC106087309), mRNA	16.5914	0.00121502	32.6984	1.97081	501
XM_013254698.1	SCAU005930	PREDICTED: Stomoxys calcitrans uncharacterized LOC106088978 (LOC106088978), mRNA	16.5728	0.00931882	27.9565	1.68689	837
XM_013253187.1	SCAU000384	PREDICTED: Stomoxys calcitrans bolA-like protein 2 (LOC106087958), transcript variant X1, mRNA	16.5406	8.43178e-05	38.9608	2.35547	690
XM_013246438.1	SCAU000231	PREDICTED: Stomoxys calcitrans probable transaldolase (LOC106083438), mRNA	16.5328	5.03376e-73	413.698	25.0229	1271
XM_013256953.1	SCAU015318	PREDICTED: Stomoxys calcitrans mitochondrial import inner membrane translocase subunit Tim8 (LOC106090674), mRNA	16.5177	8.88912e-08	55.0935	3.33543	562
XM_013258096.1	SCAU006232	PREDICTED: Stomoxys calcitrans metallothionein-2-like (LOC106091548), mRNA	16.5125	1.09298e-12	81.8439	4.95649	508
XM_013246292.1	SCAU009792	PREDICTED: Stomoxys calcitrans serendipity locus protein H-1 (LOC106083350), mRNA	16.5017	4.09309e-28	166.425	10.0853	3565
XM_013247036.1	SCAU014690	PREDICTED: Stomoxys calcitrans uncharacterized LOC106083786 (LOC106083786), transcript variant X1, mRNA	16.4628	1.74345e-05	42.6976	2.59359	1133
XM_013242320.1	SCAU005317	PREDICTED: Stomoxys calcitrans probable protein BRICK1-B (LOC106080784), mRNA	16.4558	0.00249128	31.0748	1.88838	879
XM_013253393.1	SCAU006439	PREDICTED: Stomoxys calcitrans metallothionein-1 (LOC106088088), mRNA	16.451	2.55699e-27	162.147	9.85632	534
XM_013246254.1	SCAU001550	PREDICTED: Stomoxys calcitrans sphingomyelin phosphodiesterase 4 (LOC106083317), mRNA	16.4308	6.55043e-05	39.6051	2.41042	2469
XM_013262781.1	SCAU008878	PREDICTED: Stomoxys calcitrans mitochondrial import inner membrane translocase subunit Tim10 (LOC106095548), mRNA	16.4166	0.00011129	38.3681	2.33715	482
XM_013250296.1	SCAU016551	PREDICTED: Stomoxys calcitrans uncharacterized LOC106085850 (LOC106085850), mRNA	16.3729	4.51745e-14	89.5494	5.46937	3858
XM_013251325.1	SCAU016407	PREDICTED: Stomoxys calcitrans peroxiredoxin-6 (LOC106086559), mRNA	16.362	3.63297e-10	68.211	4.16886	859
XM_013258155.1	SCAU001537	PREDICTED: Stomoxys calcitrans uncharacterized LOC106091596 (LOC106091596), transcript variant X1, mRNA	16.2758	1.21672e-15	98.26	6.0372	2316
XM_013249155.1	SCAU014101	PREDICTED: Stomoxys calcitrans DNA topoisomerase 2-binding protein 1 (LOC106085111), mRNA	16.2614	1.45685e-28	169.362	10.415	4872
XM_013247504.1	SCAU005231	PREDICTED: Stomoxys calcitrans trypsin alpha-4-like (LOC106084062), mRNA	16.246	1.56283e-102	578.375	35.601	857
XM_013245523.1	SCAU007400	PREDICTED: Stomoxys calcitrans TAF5-like RNA polymerase II p300/CBP-associated factor-associated factor 65 kDa subunit 5L (LOC106082791), mRNA	16.2424	1.40801e-05	43.3161	2.66686	2406
XM_013252220.1	SCAU016286	PREDICTED: Stomoxys calcitrans 26S proteasome non-ATPase regulatory subunit 14 (LOC106087245), mRNA	16.2351	9.07208e-31	181.578	11.1843	1248
XM_013249216.1	SCAU008360	PREDICTED: Stomoxys calcitrans acyl-CoA-binding domain-containing protein 6 (LOC106085150), mRNA	16.2301	6.07381e-11	72.5663	4.47109	920
XM_013248892.1	SCAU016612	PREDICTED: Stomoxys calcitrans protein argonaute-3 (LOC106084923), mRNA	16.228	3.93875e-11	73.5971	4.5352	2854
XM_013261196.1	SCAU014641	PREDICTED: Stomoxys calcitrans peptide transporter family 1 (LOC106094019), transcript variant X1, mRNA	16.2272	1.3539e-42	246.882	15.2141	2951
XM_013263977.1	SCAU001937	PREDICTED: Stomoxys calcitrans protein transport protein Sec61 subunit beta (LOC106096300), mRNA	16.2223	1.07901e-27	164.646	10.1494	717
XM_013250402.1	SCAU002407	PREDICTED: Stomoxys calcitrans huntingtin-interacting protein K (LOC106085917), mRNA	16.2141	3.29431e-08	57.6448	3.55524	711
XM_013246195.1	SCAU015530	PREDICTED: Stomoxys calcitrans transcription initiation factor TFIID subunit 13 (LOC106083280), mRNA	16.1827	0.00152131	32.3376	1.99828	560
XM_013256487.1	SCAU009104	PREDICTED: Stomoxys calcitrans chromosome transmission fidelity protein 18 homolog (LOC106090332), mRNA	16.1696	3.39217e-07	52.1556	3.22553	3269
XM_013242244.1	SCAU010955	PREDICTED: Stomoxys calcitrans alpha-2-macroglobulin receptor-associated protein (LOC106080737), mRNA	16.1231	4.45063e-12	78.8802	4.89238	1455
XM_013247271.1	SCAU013635	PREDICTED: Stomoxys calcitrans 39S ribosomal protein L35, mitochondrial (LOC106083943), mRNA	16.0575	0.00162523	32.2345	2.00744	650
XM_013249512.1	SCAU001728	PREDICTED: Stomoxys calcitrans dentin sialophosphoprotein (LOC106085311), transcript variant X1, mRNA	16.0473	2.35483e-05	42.208	2.63022	2526
XM_013252634.1	SCAU015324	PREDICTED: Stomoxys calcitrans 6-phosphogluconolactonase (LOC106087556), mRNA	16.0444	3.94917e-08	57.3356	3.57355	928
XM_013260227.1	SCAU007686	PREDICTED: Stomoxys calcitrans copper transport protein ATOX1 (LOC106093207), mRNA	16.0354	0.00546283	29.3997	1.83343	1427
XM_013251359.1	SCAU001241	PREDICTED: Stomoxys calcitrans dehydrogenase/reductase SDR family member 4 (LOC106086613), mRNA	16.0311	0.000741299	34.0901	2.1265	1044
XM_013243495.1	SCAU015720	PREDICTED: Stomoxys calcitrans cathepsin L (LOC106081499), mRNA	15.9526	8.33603e-09	61.0982	3.82999	604
XM_013243369.1	SCAU016255	PREDICTED: Stomoxys calcitrans ceramide synthase 5 (LOC106081429), mRNA	15.9166	2.98488e-05	41.7183	2.62106	1018
XM_013263870.1	SCAU004055	PREDICTED: Stomoxys calcitrans membrane metallo-endopeptidase-like 1 (LOC106096225), mRNA	15.8683	3.63722e-10	68.6233	4.32455	2247
XM_013264084.1	SCAU000116	PREDICTED: Stomoxys calcitrans ATP-dependent RNA helicase ddx24 (LOC106096372), mRNA	15.8602	5.75499e-09	62.0517	3.91242	2676
XM_013249063.1	SCAU004783	PREDICTED: Stomoxys calcitrans probable protein disulfide-isomerase A6 (LOC106085047), transcript variant X1, mRNA	15.8566	1.75022e-30	180.831	11.4041	1870
XM_013260469.1	SCAU000892	PREDICTED: Stomoxys calcitrans protein amalgam (LOC106093410), mRNA	15.8497	4.97962e-17	106.429	6.71493	1243
XM_013249653.1	SCAU007878	PREDICTED: Stomoxys calcitrans ejaculatory bulb-specific protein 3-like (LOC106085417), mRNA	15.8217	1.44542e-63	364.604	23.0446	657
XM_013252100.1	SCAU001263	PREDICTED: Stomoxys calcitrans cell division control protein 6 homolog (LOC106087166), transcript variant X1, mRNA	15.8202	1.7154e-22	136.659	8.63823	2818
XM_013242089.1	SCAU001441	PREDICTED: Stomoxys calcitrans uncharacterized serine-rich protein C215.13-like (LOC106080650), transcript variant X1, mRNA	15.8188	0.00119539	33.0592	2.08987	1881
XM_013252332.1	SCAU015275	PREDICTED: Stomoxys calcitrans probable multidrug resistance-associated protein lethal(2)03659 (LOC106087324), mRNA	15.8074	2.73885e-75	429.856	27.1935	4887
XM_013246163.1	SCAU013080	PREDICTED: Stomoxys calcitrans lectin subunit alpha-like (LOC106083250), mRNA	15.7953	0.000750264	34.1674	2.16314	984
XM_013260117.1	SCAU000554	PREDICTED: Stomoxys calcitrans periodic tryptophan protein 1 homolog (LOC106093122), mRNA	15.7714	6.98002e-18	111.249	7.0538	1715
XM_013261373.1	SCAU010981	PREDICTED: Stomoxys calcitrans microcephalin (LOC106094171), transcript variant X1, mRNA	15.7453	6.26915e-17	106.017	6.73325	3953
XM_013249958.1	SCAU014667	PREDICTED: Stomoxys calcitrans uncharacterized LOC106085639 (LOC106085639), mRNA	15.7431	4.71337e-14	90.1422	5.72581	1879
XM_013259063.1	SCAU015766	PREDICTED: Stomoxys calcitrans proteasome subunit alpha type-5 (LOC106092260), mRNA	15.7058	4.53014e-22	134.52	8.56496	901
XM_013256634.1	SCAU009482	PREDICTED: Stomoxys calcitrans heat shock 70 kDa protein 14 (LOC106090455), mRNA	15.7021	8.63435e-23	138.514	8.8214	1814
XM_013244672.1	SCAU004987	PREDICTED: Stomoxys calcitrans lysozyme-like (LOC106082278), mRNA	15.6383	1.69305e-07	54.1657	3.46365	767
XM_013259669.1	SCAU003237	PREDICTED: Stomoxys calcitrans X-ray repair cross-complementing protein 5 (LOC106092749), mRNA	15.5617	1.06537e-07	55.3254	3.55524	2409
XM_013251939.1	SCAU016943	PREDICTED: Stomoxys calcitrans serine protease easter-like (LOC106087054), mRNA	15.5531	6.49734e-07	51.0217	3.28048	1777
XM_013256704.1	SCAU003503	PREDICTED: Stomoxys calcitrans NF-X1-type zinc finger protein NFXL1 (LOC106090496), mRNA	15.5187	8.08587e-12	78.0555	5.02976	2773
XM_013263366.1	SCAU010186	PREDICTED: Stomoxys calcitrans eukaryotic translation elongation factor 1 epsilon-1 (LOC106095919), mRNA	15.5096	5.84131e-07	51.3051	3.30795	716
XM_013247731.1	SCAU005687	PREDICTED: Stomoxys calcitrans uncharacterized LOC106084192 (LOC106084192), mRNA	15.5031	5.89756e-12	78.8287	5.08471	446
XM_013261920.1	SCAU006293	PREDICTED: Stomoxys calcitrans G patch domain-containing protein 11-like (LOC106094687), transcript variant X1, mRNA	15.4795	0.000789696	34.1931	2.20893	1557
XM_013241909.1	SCAU002802	PREDICTED: Stomoxys calcitrans trypsin 3A1-like (LOC106080516), mRNA	15.4469	2.41094e-15	97.6415	6.32112	854
XM_013261069.1	SCAU013834	PREDICTED: Stomoxys calcitrans mediator of RNA polymerase II transcription subunit 21 (LOC106093903), mRNA	15.4223	0.0029518	31.1006	2.0166	608
XM_013259758.1	SCAU014636	PREDICTED: Stomoxys calcitrans probable deoxycytidylate deaminase (LOC106092831), mRNA	15.4156	0.00020333	37.4403	2.42873	1260
XM_013242510.1	SCAU012267	PREDICTED: Stomoxys calcitrans probable 26S proteasome non-ATPase regulatory subunit 3 (LOC106080906), mRNA	15.3958	2.78386e-34	203.071	13.19	1765
XM_013249621.1	SCAU002090	PREDICTED: Stomoxys calcitrans cytoplasmic tRNA 2-thiolation protein 1 (LOC106085397), mRNA	15.3625	0.0019519	32.1057	2.08987	1216
XM_013264129.1	SCAU002996	PREDICTED: Stomoxys calcitrans probable histone-binding protein Caf1 (LOC106096395), mRNA	15.3404	9.60271e-54	311.928	20.3337	1684
XM_013250060.1	SCAU001817	PREDICTED: Stomoxys calcitrans uncharacterized LOC106085698 (LOC106085698), mRNA	15.337	0.000110285	38.935	2.53864	1554
XM_013261063.1	SCAU014176	PREDICTED: Stomoxys calcitrans NADH dehydrogenase [ubiquinone] iron-sulfur protein 6, mitochondrial (LOC106093898), mRNA	15.319	2.50417e-21	131.067	8.5558	513
XM_013260807.1	SCAU010860	PREDICTED: Stomoxys calcitrans zinc finger protein 62-like (LOC106093687), mRNA	15.2858	9.14311e-12	78.004	5.10303	3107
XM_013251582.1	SCAU007607	PREDICTED: Stomoxys calcitrans presqualene diphosphate phosphatase (LOC106086782), mRNA	15.2698	0.000439036	35.6879	2.33715	982
XM_013247284.1	SCAU007424	PREDICTED: Stomoxys calcitrans uncharacterized LOC106083951 (LOC106083951), mRNA	15.2567	5.38062e-05	40.6875	2.66686	1874
XM_013250474.1	SCAU012874	PREDICTED: Stomoxys calcitrans methyltransferase-like protein 14 homolog (LOC106085984), mRNA	15.2538	2.63157e-07	53.3926	3.50028	1670
XM_013253596.1	SCAU002642	PREDICTED: Stomoxys calcitrans phospholipase A2 (LOC106088197), mRNA	15.2293	6.80234e-06	45.6355	2.99656	876
XM_013248203.1	SCAU003862	PREDICTED: Stomoxys calcitrans NADH dehydrogenase [ubiquinone] 1 beta subcomplex subunit 11, mitochondrial (LOC106084490), mRNA	15.2077	8.03142e-20	122.871	8.07956	690
XM_013250499.1	SCAU003356	PREDICTED: Stomoxys calcitrans tumor suppressor candidate 3 (LOC106086002), mRNA	15.2012	6.63054e-09	62.2579	4.09559	1209
XM_013264145.1	SCAU015527	PREDICTED: Stomoxys calcitrans uncharacterized LOC106096404 (LOC106096404), mRNA	15.1611	1.15835e-07	55.4285	3.65598	904
XM_013255534.1	SCAU008547	PREDICTED: Stomoxys calcitrans UBX domain-containing protein 7 (LOC106089627), mRNA	15.132	5.7156e-10	68.211	4.50772	1897
XM_013263083.1	SCAU006084	PREDICTED: Stomoxys calcitrans uncharacterized LOC106095754 (LOC106095754), mRNA	15.1298	1.91064e-25	154.389	10.2043	517
XM_013244880.1	SCAU010138	PREDICTED: Stomoxys calcitrans uncharacterized LOC106082395 (LOC106082395), transcript variant X1, mRNA	15.0773	4.17625e-23	141.427	9.38007	6108
XM_013248879.1	SCAU001871	PREDICTED: Stomoxys calcitrans zinc finger protein 566-like (LOC106084909), mRNA	15.0137	0.00904442	28.6266	1.9067	2019
XM_013254654.1	SCAU005017	PREDICTED: Stomoxys calcitrans protein TsetseEP-like (LOC106088941), mRNA	15.0122	9.24981e-24	145.215	9.67315	858
XM_013260456.1	SCAU014422	PREDICTED: Stomoxys calcitrans spermidine synthase (LOC106093402), mRNA	15.0084	4.55914e-07	52.2587	3.48197	975
XM_013255296.1	SCAU009170	PREDICTED: Stomoxys calcitrans exosome complex component RRP4 (LOC106089445), mRNA	15.0055	7.57423e-05	40.0174	2.66686	1154
XM_013254383.1	SCAU003018	PREDICTED: Stomoxys calcitrans pre-mRNA-splicing factor ISY1 homolog (LOC106088727), mRNA	14.9728	0.00222476	31.9768	2.13566	1006
XM_013254984.1	SCAU003244	PREDICTED: Stomoxys calcitrans zinc finger protein 330 homolog (LOC106089192), mRNA	14.9659	8.10982e-11	73.0817	4.88322	1127
XM_013260022.1	SCAU001616	PREDICTED: Stomoxys calcitrans serpin B3 (LOC106093048), mRNA	14.9456	2.45486e-14	92.6935	6.20206	1647
XM_013260603.1	SCAU004623	PREDICTED: Stomoxys calcitrans delta-aminolevulinic acid dehydratase (LOC106093540), mRNA	14.9432	1.22512e-12	83.2355	5.57012	1569
XM_013247187.1	SCAU002576	PREDICTED: Stomoxys calcitrans uncharacterized LOC106083892 (LOC106083892), mRNA	14.9287	8.50206e-08	56.3563	3.77504	1558
XM_013264005.1	SCAU007412	PREDICTED: Stomoxys calcitrans rRNA-processing protein FCF1 homolog (LOC106096320), mRNA	14.9206	0.00125335	33.3685	2.2364	760
XM_013255662.1	SCAU010979	PREDICTED: Stomoxys calcitrans uncharacterized LOC106089706 (LOC106089706), mRNA	14.8885	0.000618387	35.0694	2.35547	981
XM_013249425.1	SCAU006325	PREDICTED: Stomoxys calcitrans RNA-binding protein 8A (LOC106085265), mRNA	14.8834	3.74635e-08	58.3664	3.92158	861
XM_013246939.1	SCAU000894	PREDICTED: Stomoxys calcitrans F-box-like/WD repeat-containing protein ebi (LOC106083722), mRNA	14.8255	5.72272e-17	107.563	7.25529	2664
XM_013257952.1	SCAU000280	PREDICTED: Stomoxys calcitrans out at first protein (LOC106091431), mRNA	14.8145	3.54403e-05	41.9502	2.83171	3763
XM_013250699.1	SCAU006274	PREDICTED: Stomoxys calcitrans uncharacterized LOC106086154 (LOC106086154), transcript variant X1, mRNA	14.785	3.52466e-12	80.8646	5.46937	1464
XM_013243181.1	SCAU008847	PREDICTED: Stomoxys calcitrans protein C19orf12 homolog (LOC106081304), mRNA	14.7765	0.00105259	33.8581	2.29136	841
XM_013252413.1	SCAU005606	PREDICTED: Stomoxys calcitrans histone-lysine N-methyltransferase E(z) (LOC106087388), transcript variant X1, mRNA	14.7756	4.7391e-18	113.697	7.6949	2536
XM_013262060.1	SCAU004265	PREDICTED: Stomoxys calcitrans uncharacterized LOC106094822 (LOC106094822), mRNA	14.7361	2.13765e-05	43.213	2.93245	1043
XM_013250308.1	SCAU005484	PREDICTED: Stomoxys calcitrans alpha-ketoglutarate-dependent dioxygenase alkB homolog 6 (LOC106085862), mRNA	14.7279	1.23785e-06	50.0681	3.39954	1342
XM_013248983.1	SCAU006830	PREDICTED: Stomoxys calcitrans DNA replication ATP-dependent helicase/nuclease DNA2 (LOC106084992), mRNA	14.7158	1.75115e-12	82.6428	5.61591	3678
XM_013246451.1	SCAU016283	PREDICTED: Stomoxys calcitrans coiled-coil domain-containing protein 25 (LOC106083443), mRNA	14.6638	7.79158e-06	45.687	3.11562	889
XM_013247588.1	SCAU001917	PREDICTED: Stomoxys calcitrans uncharacterized LOC106084113 (LOC106084113), mRNA	14.6409	9.18579e-09	61.9744	4.23297	447
XM_013242606.1	SCAU007823	PREDICTED: Stomoxys calcitrans protein suppressor of variegation 3-7-like (LOC106080968), mRNA	14.6028	0.000193583	38.0073	2.60275	1208
XM_013261933.1	SCAU009412	PREDICTED: Stomoxys calcitrans histone H2A-beta, sperm-like (LOC106094699), partial mRNA	14.5811	3.01054e-05	42.4914	2.91414	289
XM_013255978.1	SCAU004291	PREDICTED: Stomoxys calcitrans ruvB-like helicase 2 (LOC106089963), mRNA	14.5455	2.54e-10	70.7623	4.86491	1719
XM_013262925.1	SCAU006189	PREDICTED: Stomoxys calcitrans 40S ribosomal protein SA (LOC106095646), mRNA	14.541	0	2955.96	203.285	1014
XM_013249266.1	SCAU006017	PREDICTED: Stomoxys calcitrans 60S ribosomal protein L18a (LOC106085171), mRNA	14.4966	0	2100.29	144.881	784
XM_013261553.1	SCAU009723	PREDICTED: Stomoxys calcitrans serine proteases 1/2-like (LOC106094343), mRNA	14.4907	0.00557214	30.0182	2.07155	848
XM_013257196.1	SCAU004115	PREDICTED: Stomoxys calcitrans peptidyl-prolyl cis-trans isomerase NIMA-interacting 4 (LOC106090858), mRNA	14.477	0.000376021	36.4868	2.52032	594
XM_013264153.1	SCAU003811	PREDICTED: Stomoxys calcitrans probable ATP-dependent RNA helicase DDX43 (LOC106096409), mRNA	14.4695	4.63107e-24	148.05	10.2318	2368
XM_013246940.1	SCAU013808	PREDICTED: Stomoxys calcitrans PIH1 domain-containing protein 1 (LOC106083723), mRNA	14.4356	1.06271e-06	50.6609	3.50944	1235
XM_013242627.1	SCAU004100	PREDICTED: Stomoxys calcitrans proteasome subunit alpha type-6 (LOC106080977), mRNA	14.4119	7.96501e-16	101.791	7.06296	982
XM_013252488.1	SCAU004626	PREDICTED: Stomoxys calcitrans dolichyl-diphosphooligosaccharide--protein glycosyltransferase subunit 1 (LOC106087445), mRNA	14.4088	1.01026e-24	151.915	10.5432	1535
XM_013256522.1	SCAU012175	PREDICTED: Stomoxys calcitrans ER lumen protein-retaining receptor (LOC106090355), mRNA	14.3989	4.49136e-07	52.7741	3.66514	1450
XM_013262016.1	SCAU001862	PREDICTED: Stomoxys calcitrans claspin homolog (LOC106094777), mRNA	14.3832	3.99119e-15	97.8992	6.80652	4347
XM_013246601.1	SCAU003962	PREDICTED: Stomoxys calcitrans maternal protein exuperantia (LOC106083515), mRNA	14.3766	3.09081e-201	1153.04	80.2031	1813
XM_013251230.1	SCAU010862	PREDICTED: Stomoxys calcitrans complement component 1 Q subcomponent-binding protein, mitochondrial (LOC106086522), mRNA	14.3644	1.93093e-28	173.022	12.0452	969
XM_013254516.1	SCAU007555	PREDICTED: Stomoxys calcitrans mitochondrial fission 1 protein (LOC106088823), transcript variant X1, mRNA	14.3565	1.64167e-07	55.2481	3.84831	843
XM_013251273.1	SCAU015608	PREDICTED: Stomoxys calcitrans high mobility group protein 20A (LOC106086548), mRNA	14.3389	2.10949e-07	54.6554	3.81167	2266
XM_013250835.1	SCAU014066	PREDICTED: Stomoxys calcitrans myelin expression factor 2 (LOC106086247), transcript variant X1, mRNA	14.3336	3.28748e-48	285.023	19.8849	2325
XM_013259381.1	SCAU005363	PREDICTED: Stomoxys calcitrans protein dead ringer (LOC106092498), mRNA	14.3277	4.70163e-46	272.833	19.0423	4248
XM_013263137.1	SCAU002971	PREDICTED: Stomoxys calcitrans probable U2 small nuclear ribonucleoprotein A' (LOC106095786), mRNA	14.32	3.2019e-05	42.5172	2.96909	1016
XM_013260591.1	SCAU014691	PREDICTED: Stomoxys calcitrans survival of motor neuron-related-splicing factor 30 (LOC106093529), mRNA	14.3033	0.000127581	39.1927	2.74012	964
XM_013260395.1	SCAU006730	PREDICTED: Stomoxys calcitrans protein arginine N-methyltransferase 1-B-like (LOC106093349), mRNA	14.3031	0.00334731	31.3326	2.19061	1713
XM_013243553.1	SCAU008382	PREDICTED: Stomoxys calcitrans ribosome biogenesis protein WDR12 homolog (LOC106081538), mRNA	14.2478	6.53969e-12	80.0141	5.61591	1696
XM_013253754.1	SCAU013417	PREDICTED: Stomoxys calcitrans proteasome subunit beta type-3 (LOC106088304), mRNA	14.2423	9.27561e-22	135.551	9.51745	897
XM_013255267.1	SCAU011339	PREDICTED: Stomoxys calcitrans splicing factor U2af 38 kDa subunit (LOC106089422), mRNA	14.202	3.11609e-17	110.063	7.74985	1062
XM_013255963.1	SCAU006818	PREDICTED: Stomoxys calcitrans tRNA (adenine(58)-N(1))-methyltransferase catalytic subunit TRMT61A (LOC106089953), mRNA	14.1849	0.000257879	37.5692	2.64854	1175
XM_013259360.1	SCAU013710	PREDICTED: Stomoxys calcitrans acyl-CoA-binding protein-like (LOC106092478), mRNA	14.1659	2.33951e-10	71.3808	5.03892	446
XM_013252490.1	SCAU008160	PREDICTED: Stomoxys calcitrans zinc finger protein 691-like (LOC106087448), transcript variant X1, mRNA	14.1333	1.30996e-05	44.8108	3.17058	2014
XM_013257520.1	SCAU003014	PREDICTED: Stomoxys calcitrans probable RNA-binding protein EIF1AD (LOC106091096), mRNA	14.1179	0.000410711	36.4868	2.58443	796
XM_013260627.1	SCAU005122	PREDICTED: Stomoxys calcitrans uncharacterized LOC106093558 (LOC106093558), mRNA	14.102	2.67532e-09	65.505	4.6451	636
XM_013253807.1	SCAU012270	PREDICTED: Stomoxys calcitrans uncharacterized oxidoreductase TM_0325-like (LOC106088315), mRNA	14.094	2.91713e-18	116.068	8.23525	1080
XM_013260411.1	SCAU006006	PREDICTED: Stomoxys calcitrans proteasome assembly chaperone 2 (LOC106093362), mRNA	14.0758	2.24021e-06	49.1404	3.49113	905
XM_013250407.1	SCAU004719	PREDICTED: Stomoxys calcitrans origin recognition complex subunit 2 (LOC106085923), transcript variant X1, mRNA	14.0742	3.17236e-09	65.1184	4.62679	3200
XM_013250954.1	SCAU006485	PREDICTED: Stomoxys calcitrans uncharacterized LOC106086324 (LOC106086324), mRNA	14.057	0.00160082	33.2396	2.36462	1391
XM_013250780.1	SCAU001695	PREDICTED: Stomoxys calcitrans exportin-2 (LOC106086209), transcript variant X1, mRNA	14.0099	6.86778e-45	267.55	19.0973	3252
XM_013243295.1	SCAU009706	PREDICTED: Stomoxys calcitrans nuclear transcription factor Y subunit beta (LOC106081384), mRNA	14.0067	6.35279e-05	41.074	2.93245	753
XM_013252030.1	SCAU002975	PREDICTED: Stomoxys calcitrans CXXC-type zinc finger protein 1-like (LOC106087109), mRNA	13.9971	6.04049e-12	80.5295	5.75329	1897
XM_013258072.1	SCAU001238	PREDICTED: Stomoxys calcitrans putative inorganic phosphate cotransporter (LOC106091530), transcript variant X1, mRNA	13.9676	0.000556876	35.8425	2.56611	1776
XM_013249032.1	SCAU015157	PREDICTED: Stomoxys calcitrans uncharacterized LOC106085032 (LOC106085032), mRNA	13.9127	4.62047e-09	64.3711	4.62679	2760
XM_013254986.1	SCAU003379	PREDICTED: Stomoxys calcitrans heterogeneous nuclear ribonucleoprotein 87F-like (LOC106089195), transcript variant X1, mRNA	13.9034	2.85348e-113	658.601	47.3697	2711
XM_013257800.1	SCAU001445	PREDICTED: Stomoxys calcitrans U6 snRNA-associated Sm-like protein LSm4 (LOC106091317), mRNA	13.8788	0.00569268	30.2759	2.18145	696
XM_013255506.1	SCAU015830	PREDICTED: Stomoxys calcitrans signal recognition particle 9 kDa protein (LOC106089607), mRNA	13.8773	6.25204e-05	41.2029	2.96909	873
XM_013246988.1	SCAU005499	PREDICTED: Stomoxys calcitrans ribosomal RNA-processing protein 7 homolog A (LOC106083758), mRNA	13.8589	0.00114327	34.1674	2.46537	995
XM_013260816.1	SCAU002745	PREDICTED: Stomoxys calcitrans gamma-tubulin complex component 4 homolog (LOC106093696), mRNA	13.8436	0.000116808	39.7082	2.86834	2224
XM_013263549.1	SCAU012559	PREDICTED: Stomoxys calcitrans translin (LOC106096032), mRNA	13.8337	0.000818408	34.9921	2.52948	880
XM_013246846.1	SCAU004769	PREDICTED: Stomoxys calcitrans COP9 signalosome complex subunit 2 (LOC106083680), transcript variant X1, mRNA	13.8096	1.20795e-06	50.867	3.68345	1567
XM_013259114.1	SCAU005443	PREDICTED: Stomoxys calcitrans heterochromatin protein 1 (LOC106092294), mRNA	13.795	6.25964e-37	223.018	16.1666	1648
XM_013243822.1	SCAU014619	PREDICTED: Stomoxys calcitrans ER membrane protein complex subunit 10 (LOC106081675), mRNA	13.7849	4.60969e-06	47.6199	3.45449	913
XM_013247282.1	SCAU009090	PREDICTED: Stomoxys calcitrans double-strand break repair protein MRE11 (LOC106083948), mRNA	13.7756	1.75878e-23	146.375	10.6256	2312
XM_013260655.1	SCAU000502	PREDICTED: Stomoxys calcitrans 60S acidic ribosomal protein P0 (LOC106093581), mRNA	13.7225	0	2933.59	213.781	1401
XM_013244571.1	SCAU003243	PREDICTED: Stomoxys calcitrans probable rRNA-processing protein EBP2 homolog (LOC106082195), mRNA	13.7178	1.09574e-08	62.464	4.55352	1075
XM_013247507.1	SCAU013128	PREDICTED: Stomoxys calcitrans uroporphyrinogen decarboxylase (LOC106084064), mRNA	13.6899	7.76116e-09	63.3402	4.62679	1305
XM_013254675.1	SCAU004954	PREDICTED: Stomoxys calcitrans THAP domain-containing protein 5 (LOC106088959), mRNA	13.6818	3.33019e-05	42.878	3.13394	2106
XM_013252353.1	SCAU006267	PREDICTED: Stomoxys calcitrans DNA-binding protein modulo (LOC106087339), mRNA	13.6735	7.68821e-29	177.223	12.9611	1552
XM_013264143.1	SCAU013096	PREDICTED: Stomoxys calcitrans UPF0609 protein CG1218 (LOC106096403), mRNA	13.6693	1.50169e-08	61.7424	4.51688	1533
XM_013252524.1	SCAU001965	PREDICTED: Stomoxys calcitrans polynucleotide 5'-hydroxyl-kinase NOL9 (LOC106087472), mRNA	13.6132	1.21833e-11	79.3183	5.82656	4084
XM_013261775.1	SCAU001232	PREDICTED: Stomoxys calcitrans 60S ribosomal protein L27-like (LOC106094554), mRNA	13.5838	3.86347e-303	1753.18	129.064	660
XM_013250615.1	SCAU000976	PREDICTED: Stomoxys calcitrans ubiquitin carboxyl-terminal hydrolase isozyme L5 (LOC106086083), mRNA	13.5776	1.02079e-13	91.173	6.71493	1415
XM_013260943.1	SCAU001591	PREDICTED: Stomoxys calcitrans uncharacterized protein YdcI (LOC106093789), mRNA	13.5716	6.16553e-09	64.0361	4.71837	2966
XM_013255759.1	SCAU000882	PREDICTED: Stomoxys calcitrans putative uncharacterized protein DDB_G0271606 (LOC106089781), mRNA	13.5595	2.14342e-52	312.598	23.0538	3825
XM_013246349.1	SCAU010236	PREDICTED: Stomoxys calcitrans probable cytochrome P450 304a1 (LOC106083394), mRNA	13.5577	0.00158969	33.5489	2.47453	2143
XM_013245318.1	SCAU009011	PREDICTED: Stomoxys calcitrans selenoprotein BthD-like (LOC106082669), transcript variant X1, mRNA	13.5521	1.3088e-08	62.2063	4.59015	906
XM_013243311.1	SCAU002043	PREDICTED: Stomoxys calcitrans protein disulfide-isomerase A5 (LOC106081396), mRNA	13.5366	6.94949e-07	52.4648	3.87578	2365
XM_013247033.1	SCAU003194	PREDICTED: Stomoxys calcitrans signal peptidase complex subunit 1 (LOC106083781), mRNA	13.515	3.63956e-10	71.0716	5.25873	481
XM_013262436.1	SCAU007187	PREDICTED: Stomoxys calcitrans nitric oxide synthase-interacting protein homolog (LOC106095191), mRNA	13.5135	0.00064004	35.791	2.64854	1239
XM_013258476.1	SCAU000358	PREDICTED: Stomoxys calcitrans probable N6-adenosine-methyltransferase MT-A70-like protein (LOC106091810), mRNA	13.5082	3.92158e-09	65.2215	4.82827	2379
XM_013261736.1	SCAU006757	PREDICTED: Stomoxys calcitrans microsomal glutathione S-transferase 1-like (LOC106094517), mRNA	13.4894	2.24902e-09	66.6132	4.93818	724
XM_013261382.1	SCAU004355	PREDICTED: Stomoxys calcitrans 40S ribosomal protein S14 (LOC106094183), mRNA	13.4849	1.45481e-280	1626.18	120.592	769
XM_013251004.1	SCAU004235	PREDICTED: Stomoxys calcitrans deoxyribose-phosphate aldolase (LOC106086365), mRNA	13.4843	4.05347e-06	48.1868	3.57355	1405
XM_013256726.1	SCAU009526	PREDICTED: Stomoxys calcitrans cleavage and polyadenylation specificity factor 73 (LOC106090509), transcript variant X1, mRNA	13.4664	2.01235e-70	416.765	30.9485	2287
XM_013260897.1	SCAU002246	PREDICTED: Stomoxys calcitrans 60S ribosomal protein L27a (LOC106093758), mRNA	13.4459	0	2326.84	173.053	617
XM_013248803.1	SCAU007119	PREDICTED: Stomoxys calcitrans 40S ribosomal protein S11 (LOC106084866), transcript variant X1, mRNA	13.4083	0	1843.99	137.526	984
XM_013263560.1	SCAU003471	PREDICTED: Stomoxys calcitrans zinc finger protein 300 (LOC106096040), mRNA	13.3963	6.10007e-05	41.6152	3.10647	1936
XM_013257878.1	SCAU013290	PREDICTED: Stomoxys calcitrans methionine adenosyltransferase 2 subunit beta (LOC106091378), transcript variant X1, mRNA	13.3881	2.78558e-06	49.1919	3.6743	1598
XM_013256815.1	SCAU012397	PREDICTED: Stomoxys calcitrans proteasome subunit beta type-5 (LOC106090580), mRNA	13.3484	7.19536e-35	212.864	15.9468	1041
XM_013258033.1	SCAU011681	PREDICTED: Stomoxys calcitrans zinc finger protein 410 (LOC106091498), mRNA	13.3478	6.80453e-18	115.424	8.64739	1394
XR_001221582.1	SCAU006678	PREDICTED: Stomoxys calcitrans uncharacterized LOC106089259 (LOC106089259), ncRNA	13.3313	9.58132e-05	40.5586	3.04236	642
XM_013259106.1	SCAU002087	PREDICTED: Stomoxys calcitrans U4/U6 small nuclear ribonucleoprotein Prp4 (LOC106092292), mRNA	13.3173	1.64438e-09	67.5925	5.07555	2173
XM_013253254.1	SCAU001279	PREDICTED: Stomoxys calcitrans ubiquitin carboxyl-terminal hydrolase calypso (LOC106087985), transcript variant X1, mRNA	13.3114	0.000462611	36.7187	2.75844	1771
XM_013263243.1	SCAU007535	PREDICTED: Stomoxys calcitrans cyclin-J (LOC106095842), transcript variant X1, mRNA	13.3062	1.58545e-05	44.9912	3.38122	2034
XM_013250927.1	SCAU000257	PREDICTED: Stomoxys calcitrans serine/threonine-protein kinase ATM (LOC106086305), transcript variant X1, mRNA	13.2496	9.38835e-09	63.366	4.78248	8443
XM_013263545.1	SCAU014077	PREDICTED: Stomoxys calcitrans small nuclear ribonucleoprotein Sm D3 (LOC106096030), mRNA	13.2495	1.39949e-07	56.6913	4.27876	1252
XM_013253338.1	SCAU011368	PREDICTED: Stomoxys calcitrans uncharacterized LOC106088043 (LOC106088043), mRNA	13.1965	5.76224e-22	139.133	10.5432	4426
XM_013244616.1	SCAU011829	PREDICTED: Stomoxys calcitrans chymotrypsin-2-like (LOC106082226), mRNA	13.1877	0.000304899	37.8269	2.86834	1135
XM_013254858.1	SCAU005711	PREDICTED: Stomoxys calcitrans uncharacterized LOC106089093 (LOC106089093), mRNA	13.167	6.93218e-11	75.633	5.74413	673
XM_013247540.1	SCAU013931	PREDICTED: Stomoxys calcitrans uncharacterized LOC106084079 (LOC106084079), mRNA	13.1467	3.1772e-14	94.7809	7.2095	3074
XM_013243871.1	SCAU006401	PREDICTED: Stomoxys calcitrans dehydrogenase/reductase SDR family member 7 (LOC106081710), mRNA	13.1458	5.91536e-07	53.238	4.0498	1313
XM_013248200.1	SCAU008434	PREDICTED: Stomoxys calcitrans peroxisome assembly protein 12 (LOC106084492), mRNA	13.1414	0.00419828	31.4356	2.3921	1158
XM_013254298.1	SCAU005464	PREDICTED: Stomoxys calcitrans tRNA pseudouridine synthase A, mitochondrial (LOC106088666), transcript variant X1, mRNA	13.1247	8.38569e-16	103.878	7.9147	1493
XM_013253846.1	SCAU014329	PREDICTED: Stomoxys calcitrans histone H3-like centromeric protein cid (LOC106088366), transcript variant X1, mRNA	13.1246	7.2603e-10	69.8603	5.32284	2543
XM_013245886.1	SCAU009285	PREDICTED: Stomoxys calcitrans uncharacterized LOC106083063 (LOC106083063), transcript variant X1, mRNA	13.0594	7.39251e-12	81.3542	6.22953	423
XM_013246330.1	SCAU010156	PREDICTED: Stomoxys calcitrans MKI67 FHA domain-interacting nucleolar phosphoprotein (LOC106083383), mRNA	13.0412	1.57649e-33	206.292	15.8185	1397
XM_013251068.1	SCAU001738	PREDICTED: Stomoxys calcitrans histone deacetylase complex subunit SAP30 homolog (LOC106086402), mRNA	13.0326	0.000873743	35.3528	2.71265	1082
XM_013259303.1	SCAU011772	PREDICTED: Stomoxys calcitrans protein OPI10 homolog (LOC106092433), mRNA	12.9993	9.88357e-05	40.739	3.13394	905
XM_013245885.1	SCAU010366	PREDICTED: Stomoxys calcitrans probable proteasome subunit beta type-2 (LOC106083061), mRNA	12.9807	2.56823e-14	95.6056	7.36519	851
XM_013254882.1	SCAU003791	PREDICTED: Stomoxys calcitrans putative nuclease HARBI1 (LOC106089110), transcript variant X1, mRNA	12.9768	6.02851e-05	41.976	3.23469	1411
XM_013256336.1	SCAU011843	PREDICTED: Stomoxys calcitrans protein dalmatian (LOC106090216), transcript variant X1, mRNA	12.9575	1.15666e-35	218.972	16.8992	4388
XM_013250245.1	SCAU000355	PREDICTED: Stomoxys calcitrans proteasome subunit beta type-4 (LOC106085821), mRNA	12.9473	6.83437e-30	185.598	14.3348	1014
XM_013246703.1	SCAU013131	PREDICTED: Stomoxys calcitrans melanoma-associated antigen D2 (LOC106083585), mRNA	12.9392	0.00225733	33.085	2.55695	1173
XM_013257049.1	SCAU006075	PREDICTED: Stomoxys calcitrans transcriptional repressor CTCF (LOC106090755), mRNA	12.9191	3.12379e-13	89.4721	6.92558	3121
XM_013253549.1	SCAU010512	PREDICTED: Stomoxys calcitrans coiled-coil domain-containing protein 124 (LOC106088165), mRNA	12.9135	0.000772494	35.7394	2.7676	1038
XM_013260472.1	SCAU004490	PREDICTED: Stomoxys calcitrans RNA-binding protein lark (LOC106093415), mRNA	12.9072	2.88501e-44	269.071	20.8466	2302
XM_013248352.1	SCAU010192	PREDICTED: Stomoxys calcitrans uncharacterized LOC106084568 (LOC106084568), mRNA	12.9014	0.000161534	39.6051	3.06983	8405
XM_013252647.1	SCAU000159	PREDICTED: Stomoxys calcitrans uncharacterized LOC106087560 (LOC106087560), mRNA	12.901	0.000648925	36.1775	2.80423	2183
XM_013246634.1	SCAU005462	PREDICTED: Stomoxys calcitrans uncharacterized LOC106083544 (LOC106083544), mRNA	12.8849	2.25303e-29	182.815	14.1883	590
XM_013261590.1	SCAU009350	PREDICTED: Stomoxys calcitrans 40S ribosomal protein S28 (LOC106094375), mRNA	12.8842	1.89105e-161	950.638	73.783	459
XM_013261632.1	SCAU004796	PREDICTED: Stomoxys calcitrans WD40 repeat-containing protein SMU1 (LOC106094420), mRNA	12.8601	0.00197091	33.4716	2.60275	1933
XM_013247108.1	SCAU008725	PREDICTED: Stomoxys calcitrans zinc finger protein ZPR1 (LOC106083847), mRNA	12.8367	1.22692e-14	97.7189	7.61247	1650
XM_013254330.1	SCAU014566	PREDICTED: Stomoxys calcitrans transmembrane protein 14 homolog (LOC106088681), mRNA	12.7221	3.79288e-07	54.7842	4.30624	972
XM_013246904.1	SCAU008740	PREDICTED: Stomoxys calcitrans 60S ribosomal protein L7 (LOC106083704), mRNA	12.7156	9.03508e-08	58.3664	4.59015	961
XM_013261147.1	SCAU014880	PREDICTED: Stomoxys calcitrans tyrosine-protein kinase Src64B (LOC106093980), mRNA	12.6782	1.18153e-13	92.3327	7.28276	2342
XM_013245631.1	SCAU004521	PREDICTED: Stomoxys calcitrans OTU domain-containing protein 6B (LOC106082889), mRNA	12.6748	2.94664e-11	78.4936	6.1929	1360
XM_013257645.1	SCAU014607	PREDICTED: Stomoxys calcitrans solute carrier family 35 member B1 homolog (LOC106091194), mRNA	12.662	0.00657234	30.6367	2.41958	1496
XM_013254554.1	SCAU003815	PREDICTED: Stomoxys calcitrans uncharacterized LOC106088854 (LOC106088854), transcript variant X1, mRNA	12.6521	8.82859e-90	536.059	42.3692	578
XM_013243044.1	SCAU012429	PREDICTED: Stomoxys calcitrans transmembrane and TPR repeat-containing protein CG4050 (LOC106081227), transcript variant X1, mRNA	12.6488	3.79884e-08	60.6085	4.79164	5024
XR_001220305.1	SCAU012871	PREDICTED: Stomoxys calcitrans uncharacterized LOC106081064 (LOC106081064), ncRNA	12.6479	1.84388e-07	56.6655	4.48025	884
XM_013249164.1	SCAU013054	PREDICTED: Stomoxys calcitrans dnaJ homolog subfamily C member 22 (LOC106085117), mRNA	12.6104	0.00136443	34.5539	2.74012	2153
XM_013242646.1	SCAU005507	PREDICTED: Stomoxys calcitrans transmembrane protein 208 (LOC106080987), mRNA	12.5981	0.00711594	30.4821	2.41958	752
XM_013249587.1	SCAU016434	PREDICTED: Stomoxys calcitrans uncharacterized LOC106085367 (LOC106085367), mRNA	12.596	0.000548241	36.8218	2.9233	1011
XM_013242039.1	SCAU014991	PREDICTED: Stomoxys calcitrans ferrochelatase, mitochondrial (LOC106080625), mRNA	12.5777	1.36186e-08	63.2629	5.02976	1386
XM_013251376.1	SCAU009328	PREDICTED: Stomoxys calcitrans INO80 complex subunit B (LOC106086632), mRNA	12.5684	5.31727e-06	48.3672	3.84831	1240
XM_013243893.1	SCAU015329	PREDICTED: Stomoxys calcitrans ATR-interacting protein mus304 (LOC106081724), mRNA	12.5562	1.13722e-07	57.9799	4.61763	3125
XM_013251298.1	SCAU009859	PREDICTED: Stomoxys calcitrans membrane magnesium transporter 1 (LOC106086568), mRNA	12.5133	0.00206332	33.6004	2.68517	643
XM_013263098.1	SCAU000296	PREDICTED: Stomoxys calcitrans zinc finger protein 208-like (LOC106095770), mRNA	12.5108	0.000715012	36.2291	2.89582	3522
XM_013251071.1	SCAU006713	PREDICTED: Stomoxys calcitrans ATP synthase subunit e, mitochondrial (LOC106086406), mRNA	12.5061	2.21722e-40	248.454	19.8666	500
XM_013254213.1	SCAU013910	PREDICTED: Stomoxys calcitrans phenoloxidase 2-like (LOC106088618), mRNA	12.4896	0.0064626	30.7914	2.46537	2246
XM_013253946.1	SCAU001513	PREDICTED: Stomoxys calcitrans programmed cell death protein 2 (LOC106088428), mRNA	12.4373	7.18254e-06	47.7487	3.83915	1200
XM_013253634.1	SCAU004074	PREDICTED: Stomoxys calcitrans cytochrome c oxidase subunit NDUFA4 (LOC106088220), mRNA	12.4142	3.64605e-79	476.296	38.3669	438
XM_013250839.1	SCAU010936	PREDICTED: Stomoxys calcitrans ESF1 homolog (LOC106086250), mRNA	12.3791	0.000996063	35.5075	2.86834	1690
XM_013260788.1	SCAU015246	PREDICTED: Stomoxys calcitrans venom allergen 3-like (LOC106093674), mRNA	12.3735	3.28097e-77	465.214	37.5976	949
XM_013252782.1	SCAU002299	PREDICTED: Stomoxys calcitrans structural maintenance of chromosomes protein 6 (LOC106087659), mRNA	12.3528	1.53204e-08	63.2629	5.12135	3676
XM_013246003.1	SCAU006906	PREDICTED: Stomoxys calcitrans probable U3 small nucleolar RNA-associated protein 11 (LOC106083146), mRNA	12.3473	1.84479e-05	45.4809	3.68345	907
XM_013260101.1	SCAU000469	PREDICTED: Stomoxys calcitrans KDEL motif-containing protein 1-like (LOC106093110), mRNA	12.3348	0.00152854	34.4766	2.79508	1900
XM_013242358.1	SCAU006993	PREDICTED: Stomoxys calcitrans zinc carboxypeptidase (LOC106080797), mRNA	12.3344	5.40324e-08	60.1189	4.87407	1686
XM_013260705.1	SCAU004469	PREDICTED: Stomoxys calcitrans RING finger protein 121 (LOC106093611), mRNA	12.3338	0.00346911	32.4407	2.63022	1224
XM_013247341.1	SCAU007905	PREDICTED: Stomoxys calcitrans probable nucleoporin Nup58 (LOC106083985), mRNA	12.2725	8.77428e-13	88.0289	7.17286	1793
XM_013262067.1	SCAU003734	PREDICTED: Stomoxys calcitrans 60S ribosomal protein L19 (LOC106094833), mRNA	12.27	0	2249.22	183.31	837
XM_013243614.1	SCAU003859	PREDICTED: Stomoxys calcitrans protein deglycase DJ-1-like (LOC106081575), mRNA	12.2188	1.0126e-09	70.2984	5.75329	877
XM_013244680.1	SCAU004517	PREDICTED: Stomoxys calcitrans protein timeless homolog (LOC106082285), mRNA	12.2184	5.0776e-07	54.6296	4.47109	5009
XM_013250729.1	SCAU002425	PREDICTED: Stomoxys calcitrans microfibrillar-associated protein 1 (LOC106086174), mRNA	12.1959	7.45791e-05	42.1306	3.45449	1801
XM_013245766.1	SCAU001657	PREDICTED: Stomoxys calcitrans nucleoside diphosphate-linked moiety X motif 8, mitochondrial (LOC106082988), mRNA	12.1904	0.00150196	34.6313	2.84087	923
XM_013250419.1	SCAU003711	PREDICTED: Stomoxys calcitrans ATP synthase subunit g, mitochondrial (LOC106085933), mRNA	12.1619	4.40585e-77	466.503	38.3577	594
XM_013260021.1	SCAU006910	PREDICTED: Stomoxys calcitrans uncharacterized LOC106093047 (LOC106093047), mRNA	12.1535	3.23743e-30	190.469	15.672	901
XM_013243076.1	SCAU015178	PREDICTED: Stomoxys calcitrans ras-related protein Rab-4B (LOC106081244), mRNA	12.1521	2.96635e-19	126.119	10.3784	960
XM_013244738.1	SCAU000321	PREDICTED: Stomoxys calcitrans cytosolic Fe-S cluster assembly factor NUBP1 homolog (LOC106082304), mRNA	12.1354	0.00379243	32.3634	2.66686	1090
XM_013260408.1	SCAU011442	PREDICTED: Stomoxys calcitrans LIM domain-binding protein 2 (LOC106093359), mRNA	12.1291	5.03558e-14	95.5541	7.87807	2108
XM_013260103.1	SCAU006392	PREDICTED: Stomoxys calcitrans nuclear pore glycoprotein p62 (LOC106093112), mRNA	12.1048	4.30048e-08	60.9951	5.03892	1431
XM_013249744.1	SCAU016199	PREDICTED: Stomoxys calcitrans uncharacterized LOC106085480 (LOC106085480), transcript variant X1, mRNA	12.1013	0.000539834	37.2599	3.07899	2736
XM_013244399.1	SCAU005581	PREDICTED: Stomoxys calcitrans uncharacterized LOC106082081 (LOC106082081), transcript variant X1, mRNA	12.0992	1.33472e-08	63.9587	5.2862	1009
XM_013244944.1	SCAU006601	PREDICTED: Stomoxys calcitrans probable tyrosyl-DNA phosphodiesterase (LOC106082439), mRNA	12.0953	3.72261e-06	49.7589	4.11391	1861
XM_013242551.1	SCAU016204	PREDICTED: Stomoxys calcitrans polycomb protein Asx (LOC106080932), transcript variant X1, mRNA	12.0936	2.91907e-07	56.1759	4.6451	6528
XM_013262555.1	SCAU012758	PREDICTED: Stomoxys calcitrans uncharacterized protein C16C10.8 (LOC106095316), mRNA	12.0817	0.000390948	38.0846	3.15226	1783
XM_013247784.1	SCAU009662	PREDICTED: Stomoxys calcitrans uncharacterized LOC106084231 (LOC106084231), transcript variant X1, mRNA	12.0577	1.40298e-10	75.5557	6.26617	960
XM_013246936.1	SCAU002358	PREDICTED: Stomoxys calcitrans uncharacterized LOC106083721 (LOC106083721), transcript variant X1, mRNA	12.048	1.52927e-05	46.254	3.83915	6855
XM_013243651.1	SCAU006134	PREDICTED: Stomoxys calcitrans single-stranded DNA-binding protein, mitochondrial (LOC106081589), mRNA	12.0423	2.08523e-10	74.5764	6.1929	656
XM_013260010.1	SCAU008975	PREDICTED: Stomoxys calcitrans SET and MYND domain-containing protein 5 (LOC106093037), mRNA	12.0414	5.18182e-06	48.9857	4.06811	1464
XM_013243985.1	SCAU000958	PREDICTED: Stomoxys calcitrans vasotab (LOC106081786), mRNA	12.0284	2.19765e-07	56.9748	4.73669	489
XM_013256351.1	SCAU007416	PREDICTED: Stomoxys calcitrans evolutionarily conserved signaling intermediate in Toll pathway, mitochondrial (LOC106090221), mRNA	12.023	0.000794628	36.3579	3.02404	1487
XM_013253582.1	SCAU011015	PREDICTED: Stomoxys calcitrans condensin complex subunit 1 (LOC106088192), transcript variant X1, mRNA	12.0209	7.58213e-07	53.8565	4.48025	4656
XM_013243078.1	SCAU001133	PREDICTED: Stomoxys calcitrans lamin-B receptor (LOC106081247), transcript variant X1, mRNA	12.0127	5.21814e-07	54.81	4.56268	3037
XM_013251443.1	SCAU005845	PREDICTED: Stomoxys calcitrans muskelin (LOC106086679), mRNA	12.0087	1.48941e-39	246.16	20.4986	3311
XM_013251695.1	SCAU001744	PREDICTED: Stomoxys calcitrans actin-related protein 1 (LOC106086870), mRNA	11.9994	5.52313e-15	101.456	8.45506	1428
XM_013255527.1	SCAU014701	PREDICTED: Stomoxys calcitrans vacuolar protein-sorting-associated protein 36 (LOC106089620), mRNA	11.9851	0.000103305	41.5121	3.46365	1416
XM_013258845.1	SCAU010088	PREDICTED: Stomoxys calcitrans mitochondrial import receptor subunit TOM20 homolog (LOC106092089), mRNA	11.9665	3.98921e-24	155.317	12.9794	736
XM_013242278.1	SCAU013754	PREDICTED: Stomoxys calcitrans probable 28S rRNA (cytosine-C(5))-methyltransferase (LOC106080752), mRNA	11.9653	0.000639679	36.9507	3.08815	1438
XM_013254399.1	SCAU003352	PREDICTED: Stomoxys calcitrans NFX1-type zinc finger-containing protein 1 (LOC106088735), mRNA	11.9098	1.10839e-06	53.0318	4.45277	3102
XM_013254398.1	SCAU015737	PREDICTED: Stomoxys calcitrans replication protein A 70 kDa DNA-binding subunit (LOC106088734), mRNA	11.9079	1.01445e-24	159.028	13.3549	2071
XM_013258120.1	SCAU004400	PREDICTED: Stomoxys calcitrans U3 small nucleolar ribonucleoprotein protein IMP4 (LOC106091569), mRNA	11.9045	1.76082e-07	57.6964	4.84659	1081
XM_013250122.1	SCAU014275	PREDICTED: Stomoxys calcitrans FHA domain-containing protein DDL (LOC106085734), mRNA	11.9045	1.65334e-06	52.0267	4.37035	1545
XM_013262897.1	SCAU009703	PREDICTED: Stomoxys calcitrans pyridoxine/pyridoxamine 5'-phosphate oxidase-like (LOC106095626), mRNA	11.8868	0.0001735	40.3009	3.39038	1006
XM_013247687.1	SCAU011779	PREDICTED: Stomoxys calcitrans 28 kDa heat- and acid-stable phosphoprotein (LOC106084173), mRNA	11.853	3.76561e-17	114.547	9.66399	860
XM_013245785.1	SCAU006804	PREDICTED: Stomoxys calcitrans histone acetyltransferase KAT8 (LOC106082997), mRNA	11.8528	0.00234813	33.7808	2.85003	1759
XM_013256927.1	SCAU001373	PREDICTED: Stomoxys calcitrans kelch-like protein 26 (LOC106090649), transcript variant X1, mRNA	11.8498	1.6678e-15	104.857	8.84888	2349
XM_013261308.1	SCAU002294	PREDICTED: Stomoxys calcitrans acyl-CoA-binding protein (LOC106094122), mRNA	11.8326	0.0018666	34.3735	2.90498	531
XM_013259839.1	SCAU010363	PREDICTED: Stomoxys calcitrans zinc finger protein 593 homolog (LOC106092887), mRNA	11.8323	1.45749e-15	105.244	8.89467	1015
XM_013255029.1	SCAU011168	PREDICTED: Stomoxys calcitrans glyoxylate reductase/hydroxypyruvate reductase (LOC106089219), mRNA	11.8155	0.000117233	41.3575	3.50028	1330
XM_013259044.1	SCAU003749	PREDICTED: Stomoxys calcitrans uncharacterized LOC106092249 (LOC106092249), transcript variant X1, mRNA	11.7936	3.01834e-17	115.269	9.77389	3399
XM_013261206.1	SCAU000905	PREDICTED: Stomoxys calcitrans uncharacterized LOC106094035 (LOC106094035), transcript variant X1, mRNA	11.7756	9.52719e-28	177.429	15.0675	3995
XM_013263893.1	SCAU016388	PREDICTED: Stomoxys calcitrans 26S protease regulatory subunit 4 (LOC106096245), mRNA	11.761	1.80688e-38	241.083	20.4986	1610
XM_013255011.1	SCAU016243	PREDICTED: Stomoxys calcitrans cleavage and polyadenylation specificity factor subunit 4 (LOC106089214), mRNA	11.7544	0.0021881	34.0385	2.89582	1161
XM_013263727.1	SCAU010706	PREDICTED: Stomoxys calcitrans KH domain-containing, RNA-binding, signal transduction-associated protein 2-like (LOC106096134), mRNA	11.7364	1.87563e-16	110.733	9.43502	1258
XM_013242489.1	SCAU006817	PREDICTED: Stomoxys calcitrans ubiquitin carboxyl-terminal hydrolase 14 (LOC106080885), mRNA	11.7352	7.5256e-29	184.129	15.6903	1727
XM_013244956.1	SCAU016567	PREDICTED: Stomoxys calcitrans nuclear pore complex protein Nup107 (LOC106082450), mRNA	11.7334	3.63345e-12	85.4518	7.28276	2908
XM_013249952.1	SCAU002221	PREDICTED: Stomoxys calcitrans box C/D snoRNA protein 1 (LOC106085632), transcript variant X1, mRNA	11.6407	3.21279e-06	50.6609	4.35203	1520
XM_013249884.1	SCAU008422	PREDICTED: Stomoxys calcitrans DNA polymerase epsilon catalytic subunit A (LOC106085578), transcript variant X1, mRNA	11.6317	1.35904e-13	94.0851	8.08872	6972
XM_013260102.1	SCAU016031	PREDICTED: Stomoxys calcitrans U3 small nucleolar RNA-associated protein 18 homolog (LOC106093111), mRNA	11.6171	1.73104e-05	46.4086	3.99485	1853
XM_013257078.1	SCAU005465	PREDICTED: Stomoxys calcitrans ribosomal L1 domain-containing protein CG13096 (LOC106090783), mRNA	11.612	4.38225e-34	215.802	18.5844	1947
XM_013249179.1	SCAU005894	PREDICTED: Stomoxys calcitrans coiled-coil domain-containing protein 43 (LOC106085130), mRNA	11.6075	0.00321815	33.1881	2.85919	1012
XM_013259768.1	SCAU015959	PREDICTED: Stomoxys calcitrans glutamic acid-rich protein-like (LOC106092842), mRNA	11.6014	5.54452e-06	49.3208	4.25128	1782
XM_013249207.1	SCAU013590	PREDICTED: Stomoxys calcitrans translation machinery-associated protein 7 homolog (LOC106085145), transcript variant X1, mRNA	11.5905	1.51543e-11	82.0758	7.08128	392
XM_013262112.1	SCAU004179	PREDICTED: Stomoxys calcitrans proteasome subunit beta type-7 (LOC106094876), mRNA	11.5308	1.46596e-38	242.913	21.0664	1077
XM_013262281.1	SCAU011475	PREDICTED: Stomoxys calcitrans protein CWC15 homolog (LOC106095039), mRNA	11.5251	0.000105223	41.9245	3.63766	939
XM_013249433.1	SCAU004861	PREDICTED: Stomoxys calcitrans E3 SUMO-protein ligase PIAS2 (LOC106085267), transcript variant X1, mRNA	11.5188	2.88935e-28	181.578	15.7636	2508
XM_013244917.1	SCAU003183	PREDICTED: Stomoxys calcitrans derlin-2 (LOC106082421), mRNA	11.4997	1.83937e-06	52.2587	4.54436	1209
XM_013250409.1	SCAU006806	PREDICTED: Stomoxys calcitrans 60S ribosomal protein L17 (LOC106085922), mRNA	11.4928	1.05779e-302	1824.87	158.783	862
XM_013249903.1	SCAU013491	PREDICTED: Stomoxys calcitrans uncharacterized LOC106085593 (LOC106085593), mRNA	11.4878	1.02373e-09	71.4581	6.22037	2585
XM_013250329.1	SCAU014498	PREDICTED: Stomoxys calcitrans BUD13 homolog (LOC106085884), mRNA	11.483	2.66697e-09	69.0099	6.00973	2227
XM_013243551.1	SCAU004524	PREDICTED: Stomoxys calcitrans vesicle transport through interaction with t-SNAREs homolog 1A (LOC106081536), mRNA	11.4481	0.00268501	33.7808	2.95077	1670
XM_013247166.1	SCAU007841	PREDICTED: Stomoxys calcitrans uncharacterized LOC106083882 (LOC106083882), mRNA	11.4263	5.87383e-07	55.2739	4.83743	772
XM_013243171.1	SCAU011463	PREDICTED: Stomoxys calcitrans AN1-type zinc finger protein 2A (LOC106081296), mRNA	11.4153	1.59922e-08	64.5257	5.65254	1233
XM_013250997.1	SCAU014732	PREDICTED: Stomoxys calcitrans E3 ubiquitin-protein ligase TRAIP (LOC106086359), partial mRNA	11.4128	0.0057114	31.8995	2.79508	1149
XM_013243297.1	SCAU008004	PREDICTED: Stomoxys calcitrans tRNA-dihydrouridine(47) synthase [NAD(P)(+)]-like (LOC106081386), mRNA	11.4122	8.27399e-14	95.8633	8.40011	2023
XM_013242616.1	SCAU005982	PREDICTED: Stomoxys calcitrans uncharacterized LOC106080970 (LOC106080970), mRNA	11.408	0.00181293	34.8117	3.05152	1536
XM_013243016.1	SCAU013146	PREDICTED: Stomoxys calcitrans malectin-B (LOC106081208), mRNA	11.3828	2.0865e-05	46.2025	4.05896	1623
XM_013244957.1	SCAU015617	PREDICTED: Stomoxys calcitrans ER membrane protein complex subunit 3 (LOC106082451), mRNA	11.3678	0.000114625	41.8729	3.68345	999
XM_013251002.1	SCAU013939	PREDICTED: Stomoxys calcitrans probable nucleoporin Nup54 (LOC106086364), transcript variant X1, mRNA	11.3517	7.04026e-07	54.9131	4.83743	2061
XM_013244820.1	SCAU003821	PREDICTED: Stomoxys calcitrans zinc finger CCCH domain-containing protein 15 homolog (LOC106082360), mRNA	11.3474	1.38201e-35	226.162	19.9307	1466
XM_013259456.1	SCAU000983	PREDICTED: Stomoxys calcitrans fas-associated death domain protein (LOC106092574), mRNA	11.3041	9.28673e-07	54.2688	4.8008	1083
XM_013263383.1	SCAU010015	PREDICTED: Stomoxys calcitrans little elongation complex subunit 1 (LOC106095934), mRNA	11.3019	4.52032e-05	44.3212	3.92158	7057
XM_013256296.1	SCAU001981	PREDICTED: Stomoxys calcitrans SAP30-binding protein (LOC106090186), mRNA	11.2633	0.000352746	39.1154	3.47281	1113
XM_013250722.1	SCAU007641	PREDICTED: Stomoxys calcitrans anaphase-promoting complex subunit 5 (LOC106086167), transcript variant X1, mRNA	11.249	0.000103633	42.2595	3.75672	2506
XM_013248245.1	SCAU005732	PREDICTED: Stomoxys calcitrans cell division cycle protein 23 homolog (LOC106084513), mRNA	11.2276	3.03753e-06	51.3309	4.57183	2539
XM_013249279.1	SCAU000799	PREDICTED: Stomoxys calcitrans probable N-acetyltransferase san (LOC106085181), mRNA	11.2168	4.33326e-15	103.981	9.27017	934
XM_013244190.1	SCAU008270	PREDICTED: Stomoxys calcitrans glutamate-rich WD repeat-containing protein 1 (LOC106081918), mRNA	11.1925	1.46603e-17	118.825	10.6165	1534
XM_013255965.1	SCAU000823	PREDICTED: Stomoxys calcitrans UMP-CMP kinase (LOC106089955), mRNA	11.1447	2.43653e-09	69.8345	6.26617	1009
XM_013250066.1	SCAU015980	PREDICTED: Stomoxys calcitrans protein BCCIP homolog (LOC106085702), mRNA	11.1446	2.78474e-06	51.6659	4.63594	1204
XM_013243110.1	SCAU004597	PREDICTED: Stomoxys calcitrans NADH dehydrogenase [ubiquinone] 1 subunit C2 (LOC106081267), mRNA	11.1241	5.80654e-17	115.449	10.3784	543
XM_013243938.1	SCAU011091	PREDICTED: Stomoxys calcitrans homeotic protein Sex combs reduced (LOC106081754), transcript variant X1, mRNA	11.0904	5.27622e-06	50.0939	4.51688	3939
XM_013244174.1	SCAU007462	PREDICTED: Stomoxys calcitrans protein SON (LOC106081909), transcript variant X1, mRNA	11.0694	4.54512e-06	50.5062	4.56268	3043
XM_013246624.1	SCAU008572	PREDICTED: Stomoxys calcitrans probable splicing factor, arginine/serine-rich 6 (LOC106083535), mRNA	11.0505	1.68164e-15	106.893	9.67315	1788
XR_001220193.1	SCAU006746	PREDICTED: Stomoxys calcitrans uncharacterized LOC106080451 (LOC106080451), ncRNA	11.0433	2.09968e-10	76.3804	6.91642	316
XM_013256334.1	SCAU002174	PREDICTED: Stomoxys calcitrans exocyst complex component 5 (LOC106090214), mRNA	11.0424	1.12554e-09	72.0251	6.52261	2501
XM_013263616.1	SCAU003721	PREDICTED: Stomoxys calcitrans signal peptidase complex catalytic subunit SEC11A (LOC106096070), mRNA	11.0403	1.63429e-15	106.996	9.69146	1060
XM_013253964.1	SCAU008788	PREDICTED: Stomoxys calcitrans stomatin-like protein 2, mitochondrial (LOC106088439), mRNA	11.0267	5.391e-08	62.0259	5.62507	1225
XM_013258886.1	SCAU003996	PREDICTED: Stomoxys calcitrans translocon-associated protein subunit beta (LOC106092122), mRNA	11.0264	7.21781e-38	241.779	21.9273	1144
XM_013244106.1	SCAU005101	PREDICTED: Stomoxys calcitrans nucleoplasmin-like protein (LOC106081863), mRNA	11.0235	2.74677e-32	208.096	18.8775	639
XM_013260808.1	SCAU004441	PREDICTED: Stomoxys calcitrans FAS-associated factor 2 (LOC106093688), mRNA	11.0155	1.14861e-10	78.004	7.08128	1740
XM_013247246.1	SCAU014576	PREDICTED: Stomoxys calcitrans 26S protease regulatory subunit 6B (LOC106083923), mRNA	10.9945	1.66987e-30	197.479	17.9616	1400
XM_013255886.1	SCAU012970	PREDICTED: Stomoxys calcitrans mRNA cap guanine-N7 methyltransferase (LOC106089891), mRNA	10.9855	3.56686e-09	69.1387	6.29364	1522
XM_013251399.1	SCAU005407	PREDICTED: Stomoxys calcitrans mediator of RNA polymerase II transcription subunit 30 (LOC106086652), mRNA	10.9602	8.89691e-05	42.9811	3.92158	1265
XM_013241840.1	SCAU012190	PREDICTED: Stomoxys calcitrans WD repeat and FYVE domain-containing protein 2 (LOC106080446), mRNA	10.9577	9.35448e-14	96.6622	8.8214	1625
XM_013257353.1	SCAU004681	PREDICTED: Stomoxys calcitrans proteasome inhibitor PI31 subunit (LOC106090980), mRNA	10.9272	0.0052367	32.5438	2.97825	1320
XM_013250859.1	SCAU016156	PREDICTED: Stomoxys calcitrans protein arginine N-methyltransferase 1 (LOC106086259), mRNA	10.9266	1.65741e-28	185.753	17	1628
XM_013243347.1	SCAU000092	PREDICTED: Stomoxys calcitrans zinc finger protein 62 homolog (LOC106081416), mRNA	10.9084	2.98476e-11	81.7408	7.49341	3684
XM_013255769.1	SCAU015801	PREDICTED: Stomoxys calcitrans general transcription factor IIH subunit 2 (LOC106089785), mRNA	10.8965	1.61371e-07	59.3973	5.45105	1506
XM_013258636.1	SCAU009501	PREDICTED: Stomoxys calcitrans LYR motif-containing protein 5 (LOC106091927), mRNA	10.8729	1.00567e-17	120.81	11.111	686
XM_013262583.1	SCAU009973	PREDICTED: Stomoxys calcitrans T-complex protein 1 subunit theta (LOC106095348), mRNA	10.8707	1.96447e-75	470.936	43.3217	1969
XM_013242697.1	SCAU002872	PREDICTED: Stomoxys calcitrans craniofacial development protein 1 (LOC106081026), mRNA	10.8681	1.38825e-11	83.8282	7.71322	1596
XM_013260766.1	SCAU002391	PREDICTED: Stomoxys calcitrans biogenesis of lysosome-related organelles complex 1 subunit 5-like (LOC106093655), transcript variant X1, mRNA	10.8415	0.000192823	41.1256	3.79336	1366
XM_013251636.1	SCAU001860	PREDICTED: Stomoxys calcitrans ubiquitin fusion degradation protein 1 homolog (LOC106086823), mRNA	10.8199	2.26269e-05	46.6921	4.31539	1105
XM_013244325.1	SCAU011098	PREDICTED: Stomoxys calcitrans putative peptidyl-prolyl cis-trans isomerase dodo (LOC106082021), mRNA	10.8174	5.28101e-05	44.5016	4.11391	959
XM_013255131.1	SCAU000770	PREDICTED: Stomoxys calcitrans ribosomal RNA processing protein 36 homolog (LOC106089314), mRNA	10.8166	0.00751384	31.7191	2.93245	869
XM_013251336.1	SCAU007721	PREDICTED: Stomoxys calcitrans uncharacterized LOC106086596 (LOC106086596), mRNA	10.8053	0.00397134	33.3685	3.08815	1857
XM_013242502.1	SCAU003819	PREDICTED: Stomoxys calcitrans transmembrane and coiled-coil domain-containing protein 1 (LOC106080899), mRNA	10.7979	2.1988e-05	46.7952	4.33371	806
XM_013247425.1	SCAU008173	PREDICTED: Stomoxys calcitrans KRR1 small subunit processome component homolog (LOC106084027), mRNA	10.785	2.95317e-05	46.0478	4.2696	1187
XM_013246058.1	SCAU008433	PREDICTED: Stomoxys calcitrans mitotic checkpoint protein BUB3 (LOC106083180), mRNA	10.7685	6.56396e-12	86.0188	7.98797	1195
XM_013255999.1	SCAU004065	PREDICTED: Stomoxys calcitrans uncharacterized LOC106089979 (LOC106089979), mRNA	10.7451	1.06224e-07	60.7374	5.65254	676
XM_013263124.1	SCAU011904	PREDICTED: Stomoxys calcitrans vacuolar protein sorting-associated protein 72 homolog (LOC106095781), mRNA	10.7273	2.04401e-05	47.0787	4.38866	1521
XM_013244136.1	SCAU000228	PREDICTED: Stomoxys calcitrans methyltransferase-like protein 23 (LOC106081881), mRNA	10.6934	0.000360057	39.6824	3.71093	1113
XM_013248076.1	SCAU012465	PREDICTED: Stomoxys calcitrans 60S ribosomal protein L5 (LOC106084408), mRNA	10.6821	0	2322.28	217.398	1133
XM_013253112.1	SCAU003312	PREDICTED: Stomoxys calcitrans zinc finger protein 184-like (LOC106087904), mRNA	10.678	0.00168058	35.7136	3.34459	1450
XM_013252740.1	SCAU004495	PREDICTED: Stomoxys calcitrans protein FAM136A (LOC106087625), mRNA	10.6777	1.91021e-06	53.3153	4.99313	734
XM_013242637.1	SCAU009033	PREDICTED: Stomoxys calcitrans peptidyl-prolyl cis-trans isomerase 6 (LOC106080984), mRNA	10.6483	9.07203e-76	475.832	44.6863	1138
XM_013261868.1	SCAU000589	PREDICTED: Stomoxys calcitrans mediator of RNA polymerase II transcription subunit 10 (LOC106094635), mRNA	10.6436	1.37919e-06	54.2173	5.09387	705
XM_013253139.1	SCAU009019	PREDICTED: Stomoxys calcitrans UPF0396 protein CG6066 (LOC106087920), mRNA	10.6105	0.00181577	35.5848	3.35375	1620
XM_013248354.1	SCAU000383	PREDICTED: Stomoxys calcitrans NADH dehydrogenase [ubiquinone] 1 beta subcomplex subunit 7 (LOC106084571), mRNA	10.6038	2.97635e-16	112.769	10.6348	583
XM_013252472.1	SCAU001456	PREDICTED: Stomoxys calcitrans zinc finger protein 62-like (LOC106087433), mRNA	10.5724	0.00898399	31.4872	2.97825	1830
XM_013263529.1	SCAU007648	PREDICTED: Stomoxys calcitrans peflin (LOC106096021), mRNA	10.5527	0.000148188	42.1564	3.99485	1293
XM_013251633.1	SCAU013416	PREDICTED: Stomoxys calcitrans glutaredoxin 3 (LOC106086819), mRNA	10.5477	6.26535e-07	56.4336	5.35031	823
XM_013263824.1	SCAU000952	PREDICTED: Stomoxys calcitrans BAG family molecular chaperone regulator 2 (LOC106096196), transcript variant X1, mRNA	10.5368	2.92698e-14	100.863	9.5724	1732
XM_013254690.1	SCAU009162	PREDICTED: Stomoxys calcitrans cleavage stimulation factor subunit 1 (LOC106088971), mRNA	10.5281	0.00549663	32.8015	3.11562	1420
XM_013259610.1	SCAU013681	PREDICTED: Stomoxys calcitrans lysine-specific demethylase 6A-like (LOC106092698), mRNA	10.5267	1.0697e-06	55.0677	5.23125	2754
XM_013243511.1	SCAU009657	PREDICTED: Stomoxys calcitrans uncharacterized LOC106081506 (LOC106081506), transcript variant X1, mRNA	10.4934	4.48805e-10	75.5557	7.20034	1189
XM_013256059.1	SCAU006480	PREDICTED: Stomoxys calcitrans S-methyl-5'-thioadenosine phosphorylase (LOC106090023), mRNA	10.4746	0.00038985	39.7339	3.79336	1137
XM_013260455.1	SCAU015992	PREDICTED: Stomoxys calcitrans 60S ribosomal protein L15 (LOC106093400), mRNA	10.4728	0	2334.31	222.893	762
XM_013257189.1	SCAU010450	PREDICTED: Stomoxys calcitrans probable NADH dehydrogenase [ubiquinone] 1 alpha subcomplex subunit 12 (LOC106090855), mRNA	10.4671	1.80535e-15	108.44	10.36	616
XM_013245927.1	SCAU016417	PREDICTED: Stomoxys calcitrans tRNA selenocysteine 1-associated protein 1 (LOC106083084), mRNA	10.4169	0.00292487	34.5539	3.31711	1215
XM_013246165.1	SCAU000876	PREDICTED: Stomoxys calcitrans fibroin heavy chain-like (LOC106083253), mRNA	10.4081	1.14528e-21	146.529	14.0784	2043
XM_013263118.1	SCAU013484	PREDICTED: Stomoxys calcitrans E3 ubiquitin-protein ligase RING1 (LOC106095779), mRNA	10.3981	0.000325128	40.3009	3.87578	1852
XM_013259038.1	SCAU000642	PREDICTED: Stomoxys calcitrans uncharacterized LOC106092246 (LOC106092246), mRNA	10.3876	0.00265497	34.8374	3.35375	918
XM_013263849.1	SCAU016620	PREDICTED: Stomoxys calcitrans RNA exonuclease 4 (LOC106096207), mRNA	10.3838	2.03671e-05	47.5683	4.58099	1252
XM_013253265.1	SCAU008742	PREDICTED: Stomoxys calcitrans PRKR-interacting protein 1 homolog (LOC106087991), mRNA	10.3607	0.000836661	37.8784	3.65598	1592
XM_013252426.1	SCAU000287	PREDICTED: Stomoxys calcitrans protein singed (LOC106087398), transcript variant X1, mRNA	10.3602	9.00699e-25	165.78	16.0017	3006
XM_013246286.1	SCAU016502	PREDICTED: Stomoxys calcitrans GILT-like protein C02D5.2 (LOC106083344), mRNA	10.3601	4.06853e-23	155.626	15.0217	1032
XM_013259863.1	SCAU004177	PREDICTED: Stomoxys calcitrans transmembrane emp24 domain-containing protein B (LOC106092911), mRNA	10.3539	2.05115e-11	84.0344	8.11619	1155
XM_013260118.1	SCAU000885	PREDICTED: Stomoxys calcitrans optomotor-blind protein (LOC106093124), transcript variant X1, mRNA	10.3496	6.91039e-07	56.5109	5.46021	1689
XM_013262211.1	SCAU002572	PREDICTED: Stomoxys calcitrans hemocytin-like (LOC106094968), mRNA	10.3354	4.66404e-06	51.5113	4.98397	5883
XM_013244157.1	SCAU002504	PREDICTED: Stomoxys calcitrans probable ATP-dependent RNA helicase spindle-E (LOC106081903), mRNA	10.3109	8.33968e-08	62.1548	6.02804	4538
XM_013260830.1	SCAU000630	PREDICTED: Stomoxys calcitrans phosphatidylinositol-glycan biosynthesis class X protein (LOC106093707), mRNA	10.3022	0.000698542	38.4196	3.72925	1081
XM_013244819.1	SCAU015280	PREDICTED: Stomoxys calcitrans nucleoporin GLE1 (LOC106082359), mRNA	10.2919	0.00035935	40.172	3.90326	2433
XM_013259716.1	SCAU006712	PREDICTED: Stomoxys calcitrans snurportin-1 (LOC106092789), mRNA	10.2373	0.000372628	40.1463	3.92158	1415
XM_013245173.1	SCAU015232	PREDICTED: Stomoxys calcitrans 39S ribosomal protein L4, mitochondrial (LOC106082570), mRNA	10.219	0.00238799	35.3013	3.45449	1189
XM_013256213.1	SCAU000632	PREDICTED: Stomoxys calcitrans protein LSM14 homolog A (LOC106090126), transcript variant X1, mRNA	10.2123	0	1988.93	194.758	3077
XM_013254226.1	SCAU015894	PREDICTED: Stomoxys calcitrans heat shock protein 83 (LOC106088628), mRNA	10.2106	0	2863.14	280.409	2944
XM_013256638.1	SCAU006737	PREDICTED: Stomoxys calcitrans uncharacterized LOC106090458 (LOC106090458), mRNA	10.1957	0.00208123	35.6879	3.50028	733
XM_013255564.1	SCAU008124	PREDICTED: Stomoxys calcitrans thioredoxin domain-containing protein 5 (LOC106089645), mRNA	10.1919	5.53629e-27	180.264	17.6869	1757
XM_013242622.1	SCAU013069	PREDICTED: Stomoxys calcitrans nef-associated protein 1 (LOC106080973), mRNA	10.1881	0.00280526	34.9147	3.42702	1310
XM_013247839.1	SCAU011267	PREDICTED: Stomoxys calcitrans histone-arginine methyltransferase CARMER (LOC106084265), mRNA	10.1775	4.55182e-20	137.69	13.5289	3984
XM_013244529.1	SCAU011764	PREDICTED: Stomoxys calcitrans ATP-dependent RNA helicase DHX8 (LOC106082173), mRNA	10.1766	4.85958e-10	76.0711	7.47509	4202
XM_013249898.1	SCAU002675	PREDICTED: Stomoxys calcitrans 26S protease regulatory subunit 6A-B (LOC106085586), transcript variant X1, mRNA	10.1763	4.13926e-33	218.199	21.4419	1519
XM_013255010.1	SCAU009150	PREDICTED: Stomoxys calcitrans angio-associated migratory cell protein (LOC106089213), mRNA	10.1702	1.29794e-08	67.3605	6.62335	1677
XM_013250631.1	SCAU012398	PREDICTED: Stomoxys calcitrans zinc finger and BTB domain-containing protein 41 (LOC106086103), mRNA	10.1642	5.34377e-05	45.352	4.46193	2233
XM_013253702.1	SCAU009558	PREDICTED: Stomoxys calcitrans uncharacterized LOC106088275 (LOC106088275), mRNA	10.1578	0.00560408	33.1365	3.26216	1367
XM_013246377.1	SCAU014467	PREDICTED: Stomoxys calcitrans 40S ribosomal protein S26 (LOC106083415), mRNA	10.1551	7.17115e-263	1644.09	161.897	424
XM_013250917.1	SCAU002287	PREDICTED: Stomoxys calcitrans 40S ribosomal protein S6 (LOC106086297), mRNA	10.1372	0	2566	253.126	940
XM_013247266.1	SCAU011850	PREDICTED: Stomoxys calcitrans fumarylacetoacetate hydrolase domain-containing protein 2 (LOC106083939), mRNA	10.1165	4.79603e-11	82.3851	8.14367	1364
XM_013253321.1	SCAU008665	PREDICTED: Stomoxys calcitrans la-related protein 7 (LOC106088035), mRNA	10.1119	8.53665e-05	44.1923	4.37035	1974
XM_013261133.1	SCAU009638	PREDICTED: Stomoxys calcitrans uncharacterized LOC106093964 (LOC106093964), mRNA	10.1113	5.62631e-11	81.9727	8.10703	1727
XM_013256951.1	SCAU008610	PREDICTED: Stomoxys calcitrans uncharacterized LOC106090672 (LOC106090672), mRNA	10.0923	1.1312e-06	55.6605	5.51516	1157
XM_013252971.1	SCAU006648	PREDICTED: Stomoxys calcitrans uncharacterized LOC106087799 (LOC106087799), transcript variant X1, mRNA	10.0598	3.13733e-08	65.2473	6.48597	1616
XM_013254153.1	SCAU002635	PREDICTED: Stomoxys calcitrans 40S ribosomal protein S27 (LOC106088545), mRNA	10.0546	1.14557e-173	1093.72	108.778	666
XM_013251422.1	SCAU012812	PREDICTED: Stomoxys calcitrans zinc finger protein Xfin (LOC106086666), transcript variant X1, mRNA	10.053	5.97632e-08	63.5464	6.32112	2265
XM_013247584.1	SCAU012284	PREDICTED: Stomoxys calcitrans uncharacterized LOC106084109 (LOC106084109), mRNA	10.045	1.461e-05	48.96	4.87407	1368
XM_013259409.1	SCAU008209	PREDICTED: Stomoxys calcitrans CDK5RAP3-like protein (LOC106092530), mRNA	10.0238	4.66441e-05	45.919	4.58099	1742
XM_013262588.1	SCAU012659	PREDICTED: Stomoxys calcitrans 26S proteasome non-ATPase regulatory subunit 4 (LOC106095354), mRNA	10.0145	2.97886e-25	170.522	17.0275	1333
XM_013257128.1	SCAU002424	PREDICTED: Stomoxys calcitrans CAD protein-like (LOC106090811), mRNA	10.0081	1.26057e-12	92.41	9.23354	2895
XM_013248019.1	SCAU015595	PREDICTED: Stomoxys calcitrans 60S ribosomal protein L21 (LOC106084382), mRNA	10.0061	0	1998.9	199.768	796
XM_013242363.1	SCAU012019	PREDICTED: Stomoxys calcitrans digestive organ expansion factor homolog (LOC106080800), mRNA	9.9857	0.00145858	36.8733	3.69261	2518
XM_013245881.1	SCAU009565	PREDICTED: Stomoxys calcitrans WD repeat domain-containing protein 83 (LOC106083056), mRNA	9.98208	1.01221e-23	161.193	16.1482	1593
XM_013253094.1	SCAU003124	PREDICTED: Stomoxys calcitrans GPN-loop GTPase 1 (LOC106087897), mRNA	9.97199	0.000699147	38.8319	3.8941	1241
XM_013254823.1	SCAU004321	PREDICTED: Stomoxys calcitrans WD repeat-containing protein 18 (LOC106089065), mRNA	9.89555	0.000733325	38.8062	3.92158	1520
XM_013263038.1	SCAU007285	PREDICTED: Stomoxys calcitrans uncharacterized LOC106095729 (LOC106095729), mRNA	9.8829	2.15471e-16	116.145	11.7521	539
XM_013257192.1	SCAU007986	PREDICTED: Stomoxys calcitrans transcription factor A, mitochondrial (LOC106090859), transcript variant X1, mRNA	9.88009	7.00434e-11	81.9985	8.29936	1050
XM_013259981.1	SCAU004583	PREDICTED: Stomoxys calcitrans glutaredoxin-related protein 5, mitochondrial (LOC106093012), mRNA	9.87123	0.000328122	40.9709	4.15054	681
XM_013258358.1	SCAU016503	PREDICTED: Stomoxys calcitrans ATP-binding cassette sub-family A member 2 (LOC106091723), transcript variant X1, mRNA	9.86847	2.95862e-08	65.8143	6.66914	5063
XM_013251980.1	SCAU001265	PREDICTED: Stomoxys calcitrans cytochrome c oxidase subunit 6C-1 (LOC106087073), mRNA	9.86599	3.83825e-67	433.104	43.8986	480
XM_013249963.1	SCAU010946	PREDICTED: Stomoxys calcitrans uncharacterized LOC106085642 (LOC106085642), transcript variant X1, mRNA	9.82928	2.32484e-16	116.145	11.8162	8403
XM_013242473.1	SCAU015797	PREDICTED: Stomoxys calcitrans transmembrane protein 242 (LOC106080873), mRNA	9.82865	0.000182196	42.5945	4.33371	740
XM_013259242.1	SCAU016342	PREDICTED: Stomoxys calcitrans uncharacterized LOC106092399 (LOC106092399), mRNA	9.81881	2.18089e-08	66.742	6.79736	917
XM_013250129.1	SCAU005036	PREDICTED: Stomoxys calcitrans insulin-like growth factor 2 mRNA-binding protein 1 (LOC106085738), transcript variant X1, mRNA	9.80789	2.44694e-43	284.765	29.0343	2178
XM_013250724.1	SCAU012713	PREDICTED: Stomoxys calcitrans UBX domain-containing protein 1 (LOC106086169), mRNA	9.80739	7.31817e-08	63.5206	6.47681	1280
XM_013241904.1	SCAU011454	PREDICTED: Stomoxys calcitrans WD repeat-containing protein 61 (LOC106080511), mRNA	9.80685	9.20858e-06	50.5836	5.15798	1166
XM_013263658.1	SCAU015221	PREDICTED: Stomoxys calcitrans defensin-2 (LOC106096091), mRNA	9.78105	1.37441e-60	393.184	40.1986	441
XM_013255667.1	SCAU000474	PREDICTED: Stomoxys calcitrans 15 kDa selenoprotein (LOC106089713), mRNA	9.77992	1.68787e-05	49.0115	5.01144	1086
XM_013247770.1	SCAU005927	PREDICTED: Stomoxys calcitrans serine/threonine-protein phosphatase 4 regulatory subunit 2 (LOC106084221), transcript variant X1, mRNA	9.77689	8.212e-33	219.126	22.4127	2908
XM_013243582.1	SCAU012650	PREDICTED: Stomoxys calcitrans pre-mRNA 3'-end-processing factor FIP1 (LOC106081558), mRNA	9.77263	1.06258e-15	112.254	11.4865	2002
XM_013256523.1	SCAU005940	PREDICTED: Stomoxys calcitrans proteasome subunit alpha type-1-like (LOC106090356), mRNA	9.76881	3.40234e-25	171.527	17.5587	1035
XM_013264072.1	SCAU011242	PREDICTED: Stomoxys calcitrans CDC42 small effector protein homolog (LOC106096365), transcript variant X1, mRNA	9.76205	0.0069722	33.0077	3.38122	1065
XM_013245234.1	SCAU014184	PREDICTED: Stomoxys calcitrans probable ATP-dependent RNA helicase pitchoune (LOC106082614), mRNA	9.74805	7.33172e-24	163.306	16.7527	2271
XM_013254247.1	SCAU009546	PREDICTED: Stomoxys calcitrans stress-associated endoplasmic reticulum protein 2 (LOC106088637), transcript variant X1, mRNA	9.74673	3.11887e-14	103.208	10.589	699
XM_013257791.1	SCAU007889	PREDICTED: Stomoxys calcitrans trypsin-like (LOC106091313), mRNA	9.73269	4.26643e-27	183.64	18.8683	839
XM_013256503.1	SCAU014436	PREDICTED: Stomoxys calcitrans protein male-specific lethal-1 (LOC106090339), mRNA	9.72298	1.04518e-06	56.5624	5.8174	2549
XM_013260567.1	SCAU006298	PREDICTED: Stomoxys calcitrans protein HIRA homolog (LOC106093505), mRNA	9.70683	8.77859e-09	69.448	7.15455	4152
XM_013245145.1	SCAU013683	PREDICTED: Stomoxys calcitrans polycomb protein Pcl (LOC106082560), mRNA	9.70301	1.75039e-16	117.408	12.1002	4908
XM_013257061.1	SCAU009833	PREDICTED: Stomoxys calcitrans uncharacterized LOC106090768 (LOC106090768), mRNA	9.69762	0.00013324	43.6254	4.49857	2104
XM_013252764.1	SCAU014820	PREDICTED: Stomoxys calcitrans 26S proteasome non-ATPase regulatory subunit 5 (LOC106087651), mRNA	9.69013	0.00564844	33.652	3.47281	1771
XM_013258684.1	SCAU013888	PREDICTED: Stomoxys calcitrans NADH dehydrogenase [ubiquinone] 1 beta subcomplex subunit 2, mitochondrial-like (LOC106091959), mRNA	9.68768	1.79995e-22	154.931	15.9925	532
XM_013264077.1	SCAU002124	PREDICTED: Stomoxys calcitrans uncharacterized LOC106096369 (LOC106096369), transcript variant X1, mRNA	9.65639	1.16621e-21	150.008	15.5346	1323
XM_013250546.1	SCAU012388	PREDICTED: Stomoxys calcitrans 60S ribosomal protein L8 (LOC106086038), mRNA	9.65135	0	2614.57	270.902	1061
XM_013243732.1	SCAU010060	PREDICTED: Stomoxys calcitrans probable ribosome biogenesis protein RLP24 (LOC106081629), mRNA	9.65092	1.16542e-16	118.722	12.3016	802
XM_013254204.1	SCAU000403	PREDICTED: Stomoxys calcitrans mitochondrial sodium/hydrogen exchanger 9B2 (LOC106088610), transcript variant X1, mRNA	9.64936	4.12085e-14	102.796	10.6531	2395
XM_013260259.1	SCAU007075	PREDICTED: Stomoxys calcitrans cleavage and polyadenylation specificity factor subunit CG7185 (LOC106093235), transcript variant X1, mRNA	9.64235	1.34589e-24	168.512	17.4762	2513
XM_013242292.1	SCAU005018	PREDICTED: Stomoxys calcitrans RNA-binding protein cabeza (LOC106080764), mRNA	9.63145	3.47703e-15	109.574	11.3766	1687
XM_013250388.1	SCAU007101	PREDICTED: Stomoxys calcitrans aldehyde dehydrogenase X, mitochondrial (LOC106085912), mRNA	9.60963	1.54434e-23	162.043	16.8626	1677
XM_013259875.1	SCAU012176	PREDICTED: Stomoxys calcitrans NADH dehydrogenase [ubiquinone] 1 alpha subcomplex subunit 13 (LOC106092916), mRNA	9.58321	3.53529e-23	159.93	16.6886	704
XM_013245269.1	SCAU001287	PREDICTED: Stomoxys calcitrans general transcription factor IIH subunit 1 (LOC106082641), transcript variant X1, mRNA	9.581	1.1389e-06	56.614	5.90898	2099
XM_013259100.1	SCAU005107	PREDICTED: Stomoxys calcitrans uncharacterized LOC106092286 (LOC106092286), mRNA	9.57978	5.82007e-32	215.235	22.4676	4799
XM_013254648.1	SCAU015138	PREDICTED: Stomoxys calcitrans uncharacterized LOC106088933 (LOC106088933), mRNA	9.57298	8.76176e-14	101.018	10.5524	2214
XM_013258205.1	SCAU001397	PREDICTED: Stomoxys calcitrans ubiquitin-60S ribosomal protein L40 (LOC106091625), mRNA	9.56494	2.37325e-267	1704.03	178.154	663
XM_013253843.1	SCAU002450	PREDICTED: Stomoxys calcitrans probable cysteine--tRNA ligase, mitochondrial (LOC106088363), mRNA	9.56192	0.000814094	38.9866	4.07727	1824
XM_013251859.1	SCAU002888	PREDICTED: Stomoxys calcitrans tyrosine-protein kinase receptor torso (LOC106086997), mRNA	9.55683	1.46493e-26	181.372	18.9782	3036
XM_013258890.1	SCAU009766	PREDICTED: Stomoxys calcitrans DNA repair protein REV1 (LOC106092125), mRNA	9.54828	0.000258676	42.0791	4.40698	3800
XM_013261790.1	SCAU014447	PREDICTED: Stomoxys calcitrans possible lysine-specific histone demethylase 1 (LOC106094569), mRNA	9.53129	0.000127177	44.0119	4.61763	3290
XM_013261040.1	SCAU010011	PREDICTED: Stomoxys calcitrans protein LLP homolog (LOC106093877), mRNA	9.52754	0.00152018	37.363	3.92158	824
XM_013255187.1	SCAU011782	PREDICTED: Stomoxys calcitrans probable RNA helicase armi (LOC106089353), mRNA	9.52311	3.2489e-23	160.497	16.8534	3940
XM_013263308.1	SCAU012127	PREDICTED: Stomoxys calcitrans uncharacterized LOC106095877 (LOC106095877), transcript variant X1, mRNA	9.50643	2.36825e-29	199.308	20.9656	3970
XM_013249986.1	SCAU015127	PREDICTED: Stomoxys calcitrans U3 small nucleolar RNA-associated protein 15 homolog (LOC106085660), mRNA	9.49409	0.000522356	40.2751	4.24213	1817
XM_013246935.1	SCAU002954	PREDICTED: Stomoxys calcitrans bromodomain-containing protein 7 (LOC106083720), mRNA	9.47195	4.49496e-09	71.8447	7.585	3282
XM_013262090.1	SCAU003162	PREDICTED: Stomoxys calcitrans transmembrane protein 209 (LOC106094851), mRNA	9.45084	1.07103e-07	63.2887	6.69662	1934
XM_013243704.1	SCAU007622	PREDICTED: Stomoxys calcitrans chitobiosyldiphosphodolichol beta-mannosyltransferase (LOC106081613), mRNA	9.45082	0.00409585	34.8117	3.68345	1483
XM_013242446.1	SCAU012786	PREDICTED: Stomoxys calcitrans steroid receptor RNA activator 1 (LOC106080853), mRNA	9.41642	9.0409e-05	45.1201	4.79164	1232
XM_013256926.1	SCAU013692	PREDICTED: Stomoxys calcitrans aladin (LOC106090648), mRNA	9.38815	6.70272e-06	52.2071	5.56096	1602
XM_013257419.1	SCAU004009	PREDICTED: Stomoxys calcitrans probable arginine--tRNA ligase, cytoplasmic (LOC106091026), mRNA	9.36206	3.78465e-16	116.712	12.4665	2295
XM_013252763.1	SCAU013141	PREDICTED: Stomoxys calcitrans brahma-associated protein of 60 kDa (LOC106087649), mRNA	9.3607	1.80745e-13	99.8063	10.6623	1833
XM_013260894.1	SCAU016527	PREDICTED: Stomoxys calcitrans PHD finger protein 14 (LOC106093754), mRNA	9.3581	1.41951e-08	69.0099	7.37435	3891
XM_013248198.1	SCAU014843	PREDICTED: Stomoxys calcitrans protein SCO1 homolog, mitochondrial (LOC106084488), mRNA	9.3499	0.00237764	36.4095	3.8941	984
XM_013260335.1	SCAU010744	PREDICTED: Stomoxys calcitrans mucin-5AC-like (LOC106093284), transcript variant X1, mRNA	9.34531	2.68067e-86	562.938	60.2375	1735
XM_013257616.1	SCAU003617	PREDICTED: Stomoxys calcitrans charged multivesicular body protein 1b (LOC106091178), mRNA	9.3314	8.10506e-09	70.6077	7.56668	946
XM_013252649.1	SCAU004738	PREDICTED: Stomoxys calcitrans eukaryotic translation initiation factor 3 subunit F-1 (LOC106087564), mRNA	9.32981	2.89797e-46	308.14	33.0274	1092
XM_013250112.1	SCAU000665	PREDICTED: Stomoxys calcitrans probable succinyl-CoA ligase [GDP-forming] subunit beta, mitochondrial (LOC106085727), mRNA	9.32968	1.79652e-10	81.0192	8.68402	1235
XM_013250763.1	SCAU004682	PREDICTED: Stomoxys calcitrans zinc finger protein 729-like (LOC106086194), mRNA	9.31031	3.29489e-07	60.557	6.50429	3309
XM_013251857.1	SCAU000616	PREDICTED: Stomoxys calcitrans glomulin (LOC106086995), mRNA	9.30495	2.6131e-05	48.6765	5.23125	2301
XM_013251364.1	SCAU010798	PREDICTED: Stomoxys calcitrans transmembrane protein 50B (LOC106086615), mRNA	9.30021	0.00463102	34.6828	3.72925	663
XM_013260020.1	SCAU003479	PREDICTED: Stomoxys calcitrans uncharacterized LOC106093046 (LOC106093046), mRNA	9.28936	8.11052e-113	733.466	78.9576	1013
XM_013252405.1	SCAU006406	PREDICTED: Stomoxys calcitrans ankyrin repeat and MYND domain-containing protein 2 (LOC106087380), mRNA	9.28541	1.12456e-08	69.8345	7.52089	1683
XM_013256057.1	SCAU002547	PREDICTED: Stomoxys calcitrans actin-like protein 6B (LOC106090022), transcript variant X1, mRNA	9.27399	1.28824e-06	56.9232	6.13795	1504
XM_013262376.1	SCAU005249	PREDICTED: Stomoxys calcitrans growth arrest and DNA damage-inducible proteins-interacting protein 1 (LOC106095130), mRNA	9.25918	2.85455e-05	48.5219	5.24041	843
XM_013253645.1	SCAU006687	PREDICTED: Stomoxys calcitrans tRNA (adenine(58)-N(1))-methyltransferase non-catalytic subunit TRM6 (LOC106088222), mRNA	9.2529	0.00574171	34.1674	3.69261	1416
XM_013253356.1	SCAU005336	PREDICTED: Stomoxys calcitrans GDP-Man:Man(3)GlcNAc(2)-PP-Dol alpha-1,2-mannosyltransferase (LOC106088058), mRNA	9.24242	1.6512e-05	50.0424	5.41442	1613
XM_013244864.1	SCAU002927	PREDICTED: Stomoxys calcitrans RNA/RNP complex-1-interacting phosphatase (LOC106082393), mRNA	9.24066	7.39184e-05	45.9705	4.97481	1368
XM_013261627.1	SCAU007319	PREDICTED: Stomoxys calcitrans uncharacterized LOC106094416 (LOC106094416), mRNA	9.23848	3.39626e-10	79.5502	8.61075	1900
XM_013250866.1	SCAU001615	PREDICTED: Stomoxys calcitrans Golgi apparatus protein 1 (LOC106086267), transcript variant X1, mRNA	9.22002	2.64126e-34	232.991	25.2702	4066
XM_013260797.1	SCAU009636	PREDICTED: Stomoxys calcitrans U4/U6 small nuclear ribonucleoprotein Prp31 (LOC106093679), mRNA	9.21818	1.68424e-08	68.9068	7.47509	1704
XM_013256460.1	SCAU013132	PREDICTED: Stomoxys calcitrans uncharacterized LOC106090305 (LOC106090305), mRNA	9.20856	1.96192e-10	81.148	8.81224	3795
XM_013263190.1	SCAU003272	PREDICTED: Stomoxys calcitrans 39S ribosomal protein L32, mitochondrial (LOC106095807), mRNA	9.19556	0.00439772	34.9663	3.80252	742
XM_013247630.1	SCAU010716	PREDICTED: Stomoxys calcitrans 60S ribosomal protein L22 (LOC106084136), mRNA	9.1898	7.78244e-243	1569.87	170.827	1037
XM_013262888.1	SCAU010530	PREDICTED: Stomoxys calcitrans centrosome-associated zinc finger protein CP190 (LOC106095624), transcript variant X1, mRNA	9.18085	4.14071e-30	206.524	22.4951	4526
XM_013263473.1	SCAU009484	PREDICTED: Stomoxys calcitrans transcription factor IIIA (LOC106095986), mRNA	9.17639	5.57182e-08	65.7369	7.1637	1823
XM_013246520.1	SCAU000504	PREDICTED: Stomoxys calcitrans protein C12orf4 homolog (LOC106083476), mRNA	9.17451	0.000758353	39.7597	4.33371	2142
XM_013252424.1	SCAU002116	PREDICTED: Stomoxys calcitrans RNA-binding protein 34 (LOC106087400), mRNA	9.17421	2.52627e-11	86.895	9.47166	1797
XM_013248537.1	SCAU010351	PREDICTED: Stomoxys calcitrans mediator of RNA polymerase II transcription subunit 12 (LOC106084669), transcript variant X1, mRNA	9.17293	0.00347386	35.6363	3.88494	7858
XM_013251092.1	SCAU002775	PREDICTED: Stomoxys calcitrans nucleolin (LOC106086409), transcript variant X1, mRNA	9.16883	9.33283e-06	51.7433	5.64338	1279
XM_013242593.1	SCAU001313	PREDICTED: Stomoxys calcitrans zinc finger protein 165 (LOC106080960), transcript variant X1, mRNA	9.16445	1.64725e-10	81.7666	8.92215	2681
XM_013253150.1	SCAU008296	PREDICTED: Stomoxys calcitrans structural maintenance of chromosomes protein 1A (LOC106087932), mRNA	9.15387	1.1348e-60	402.513	43.9719	4248
XM_013251825.1	SCAU003492	PREDICTED: Stomoxys calcitrans uncharacterized LOC106086978 (LOC106086978), mRNA	9.13319	0.00057365	40.5844	4.44361	3022
XM_013242522.1	SCAU009570	PREDICTED: Stomoxys calcitrans vacuolar protein sorting-associated protein 37C (LOC106080914), mRNA	9.13254	0.00697211	33.8066	3.70177	873
XM_013259433.1	SCAU014368	PREDICTED: Stomoxys calcitrans histidine triad nucleotide-binding protein 3-like (LOC106092556), mRNA	9.13023	0.000614077	40.404	4.4253	961
XM_013245740.1	SCAU002359	PREDICTED: Stomoxys calcitrans nuclear pore complex protein Nup133 (LOC106082969), transcript variant X1, mRNA	9.126	1.88199e-05	49.9135	5.46937	3935
XM_013247244.1	SCAU008916	PREDICTED: Stomoxys calcitrans signal recognition particle receptor subunit alpha homolog (LOC106083922), mRNA	9.09847	8.02219e-17	122.176	13.4282	2284
XM_013249040.1	SCAU009628	PREDICTED: Stomoxys calcitrans DNA repair protein complementing XP-C cells homolog (LOC106085040), transcript variant X1, mRNA	9.09684	5.41315e-27	187.222	20.581	5082
XM_013249205.1	SCAU014612	PREDICTED: Stomoxys calcitrans 26S protease regulatory subunit 8 (LOC106085143), mRNA	9.07007	4.36622e-26	181.604	20.0223	1440
XM_013254851.1	SCAU002905	PREDICTED: Stomoxys calcitrans serine protease SP24D-like (LOC106089086), mRNA	9.0618	2.94909e-22	157.121	17.3389	875
XM_013250810.1	SCAU009741	PREDICTED: Stomoxys calcitrans COP9 signalosome complex subunit 5 (LOC106086231), mRNA	9.0603	4.52041e-05	47.6456	5.25873	1480
XM_013242623.1	SCAU010388	PREDICTED: Stomoxys calcitrans hydroxysteroid dehydrogenase-like protein 2 (LOC106080974), mRNA	9.04379	0.000184375	43.8315	4.84659	1214
XM_013256801.1	SCAU009055	PREDICTED: Stomoxys calcitrans sarcoplasmic calcium-binding protein (LOC106090563), mRNA	9.04258	1.22101e-19	140.473	15.5346	1546
XM_013253721.1	SCAU006095	PREDICTED: Stomoxys calcitrans syntaxin-18 (LOC106088286), mRNA	9.03016	0.000418542	41.6152	4.60847	1362
XM_013254699.1	SCAU010381	PREDICTED: Stomoxys calcitrans tubulin-specific chaperone A (LOC106088979), mRNA	9.01089	0.003319	35.9971	3.99485	644
XM_013261974.1	SCAU006644	PREDICTED: Stomoxys calcitrans transitional endoplasmic reticulum ATPase TER94 (LOC106094737), mRNA	9.01074	1.34451e-133	875.361	97.1464	2651
XM_013258019.1	SCAU005891	PREDICTED: Stomoxys calcitrans zinc finger protein 622 (LOC106091481), mRNA	9.0089	2.26249e-07	62.3094	6.91642	1392
XM_013251720.1	SCAU013654	PREDICTED: Stomoxys calcitrans splicing factor U2AF 50 kDa subunit-like (LOC106086900), mRNA	8.99637	3.94766e-20	143.875	15.9925	1633
XM_013243935.1	SCAU006848	PREDICTED: Stomoxys calcitrans transcription factor E2F2 (LOC106081750), mRNA	8.99603	0.00130108	38.5742	4.28792	1846
XM_013247656.1	SCAU007166	PREDICTED: Stomoxys calcitrans protein NPC2 homolog (LOC106084152), mRNA	8.98633	0.0014111	38.3681	4.2696	787
XM_013258956.1	SCAU011768	PREDICTED: Stomoxys calcitrans origin recognition complex subunit 3 (LOC106092184), mRNA	8.98237	8.41984e-07	58.753	6.54092	3000
XM_013257077.1	SCAU003533	PREDICTED: Stomoxys calcitrans ubiquitin carboxyl-terminal hydrolase 5 (LOC106090782), mRNA	8.98185	1.52464e-31	217.348	24.1986	2641
XM_013247595.1	SCAU000678	PREDICTED: Stomoxys calcitrans heat shock 70 kDa protein cognate 3 (LOC106084118), transcript variant X1, mRNA	8.98155	9.08476e-141	922.703	102.733	2789
XM_013253878.1	SCAU006483	PREDICTED: Stomoxys calcitrans transcription factor grauzone (LOC106088383), mRNA	8.96638	0.00119354	38.8577	4.33371	2411
XM_013242474.1	SCAU007639	PREDICTED: Stomoxys calcitrans FACT complex subunit Ssrp1 (LOC106080874), mRNA	8.95992	2.40009e-24	171.192	19.1065	2653
XM_013247519.1	SCAU014889	PREDICTED: Stomoxys calcitrans death-associated protein 1 (LOC106084071), mRNA	8.95511	2.96766e-12	93.5955	10.4516	585
XM_013261549.1	SCAU014986	PREDICTED: Stomoxys calcitrans brachyurin-like (LOC106094340), mRNA	8.95435	2.20866e-224	1464.69	163.573	921
XM_013247767.1	SCAU013795	PREDICTED: Stomoxys calcitrans cytochrome b5 (LOC106084219), mRNA	8.94881	1.68099e-05	50.5836	5.65254	586
XM_013255209.1	SCAU002393	PREDICTED: Stomoxys calcitrans splicing factor 45 (LOC106089373), mRNA	8.94831	0.00240064	36.9764	4.13222	1627
XM_013251848.1	SCAU001697	PREDICTED: Stomoxys calcitrans tudor domain-containing protein 5 (LOC106086989), mRNA	8.94108	0.00393678	35.6363	3.98569	2001
XM_013257611.1	SCAU000333	PREDICTED: Stomoxys calcitrans 40S ribosomal protein S12 (LOC106091174), mRNA	8.93713	4.91092e-183	1197.99	134.046	692
XM_013253992.1	SCAU016009	PREDICTED: Stomoxys calcitrans transketolase-like protein 2 (LOC106088470), mRNA	8.93022	2.12109e-134	883.324	98.914	2445
XM_013260246.1	SCAU015721	PREDICTED: Stomoxys calcitrans uncharacterized LOC106093223 (LOC106093223), mRNA	8.92522	0.000786039	40.069	4.48941	1198
XM_013247310.1	SCAU000538	PREDICTED: Stomoxys calcitrans partner of Y14 and mago (LOC106083970), mRNA	8.92144	0.000841482	39.8886	4.47109	1425
XM_013263568.1	SCAU004245	PREDICTED: Stomoxys calcitrans uncharacterized LOC106096048 (LOC106096048), mRNA	8.88622	3.26692e-11	87.1785	9.81052	614
XM_013246622.1	SCAU016510	PREDICTED: Stomoxys calcitrans nucleolar protein 58 (LOC106083534), mRNA	8.88567	1.43029e-65	438.49	49.348	1932
XM_013259700.1	SCAU000234	PREDICTED: Stomoxys calcitrans uncharacterized LOC106092775 (LOC106092775), mRNA	8.88234	0.000792122	40.1205	4.51688	2327
XM_013248353.1	SCAU008021	PREDICTED: Stomoxys calcitrans signal recognition particle receptor subunit beta (LOC106084570), mRNA	8.87177	9.81008e-07	58.5984	6.60503	983
XM_013255530.1	SCAU012673	PREDICTED: Stomoxys calcitrans gastrula zinc finger protein XlCGF26.1-like (LOC106089623), transcript variant X1, mRNA	8.86622	6.68604e-05	46.9498	5.29536	1819
XM_013244269.1	SCAU014675	PREDICTED: Stomoxys calcitrans 116 kDa U5 small nuclear ribonucleoprotein component (LOC106081984), transcript variant X1, mRNA	8.84457	1.25386e-05	51.6144	5.83571	3156
XM_013251090.1	SCAU006310	PREDICTED: Stomoxys calcitrans cysteine and histidine-rich domain-containing protein (LOC106086411), mRNA	8.84341	5.0177e-09	73.3136	8.29021	1274
XM_013257693.1	SCAU000110	PREDICTED: Stomoxys calcitrans nuclear pore complex protein Nup85 (LOC106091220), mRNA	8.83581	2.42827e-06	56.1759	6.35775	2273
XM_013261052.1	SCAU015393	PREDICTED: Stomoxys calcitrans superkiller viralicidic activity 2-like 2 (LOC106093887), mRNA	8.80591	1.62715e-16	121.634	13.8128	3304
XM_013251391.1	SCAU002312	PREDICTED: Stomoxys calcitrans uncharacterized LOC106086646 (LOC106086646), transcript variant X1, mRNA	8.77695	2.21717e-16	120.913	13.7762	4484
XM_013256312.1	SCAU009920	PREDICTED: Stomoxys calcitrans histone chaperone asf1 (LOC106090197), mRNA	8.76208	4.18011e-10	80.5038	9.18774	1420
XM_013248091.1	SCAU002071	PREDICTED: Stomoxys calcitrans zinc finger protein 879 (LOC106084420), transcript variant X1, mRNA	8.74199	1.49853e-10	83.4417	9.54493	2586
XM_013248534.1	SCAU002861	PREDICTED: Stomoxys calcitrans separin (LOC106084670), transcript variant X1, mRNA	8.72271	6.34036e-06	53.7792	6.16542	2220
XM_013257754.1	SCAU001650	PREDICTED: Stomoxys calcitrans cathepsin B (LOC106091274), mRNA	8.69401	2.53049e-46	316.283	36.3795	1262
XM_013262917.1	SCAU014887	PREDICTED: Stomoxys calcitrans ATP-dependent Clp protease proteolytic subunit, mitochondrial (LOC106095638), mRNA	8.6441	0.000138588	45.3778	5.24957	856
XM_013255156.1	SCAU015715	PREDICTED: Stomoxys calcitrans E3 ubiquitin-protein ligase RFWD3-like (LOC106089337), mRNA	8.62849	1.57745e-05	51.4598	5.96393	2497
XM_013245904.1	SCAU006956	PREDICTED: Stomoxys calcitrans ATP-dependent RNA helicase WM6 (LOC106083074), mRNA	8.62747	2.8882e-47	323.345	37.4785	1643
XR_001222543.1	SCAU005860	PREDICTED: Stomoxys calcitrans nuclear pore complex protein Nup50 (LOC106094381), transcript variant X1, misc_RNA	8.61857	3.77652e-13	100.734	11.688	1819
XM_013248849.1	SCAU015168	PREDICTED: Stomoxys calcitrans probable transcriptional regulatory protein TTE1135 (LOC106084893), mRNA	8.61088	0.00178831	38.3423	4.45277	1252
XM_013251292.1	SCAU009494	PREDICTED: Stomoxys calcitrans probable ribosome production factor 1 (LOC106086563), mRNA	8.60319	9.58271e-07	59.3457	6.89811	1785
XM_013253259.1	SCAU009802	PREDICTED: Stomoxys calcitrans 28S ribosomal protein S36, mitochondrial (LOC106087987), mRNA	8.59837	1.06471e-12	97.8992	11.3858	510
XM_013249842.1	SCAU009016	PREDICTED: Stomoxys calcitrans uncharacterized LOC106085541 (LOC106085541), transcript variant X1, mRNA	8.59395	0.000141132	45.4293	5.2862	3410
XM_013251370.1	SCAU015842	PREDICTED: Stomoxys calcitrans mitochondrial inner membrane protein OXA1L (LOC106086625), mRNA	8.59218	1.02326e-06	59.1911	6.88895	1491
XM_013261390.1	SCAU012471	PREDICTED: Stomoxys calcitrans 39S ribosomal protein L39, mitochondrial (LOC106094191), mRNA	8.58642	6.17418e-05	47.7487	5.56096	1196
XM_013259029.1	SCAU006367	PREDICTED: Stomoxys calcitrans homeotic protein caudal (LOC106092240), partial mRNA	8.56819	4.18595e-11	87.6681	10.2318	1622
XM_013255044.1	SCAU014427	PREDICTED: Stomoxys calcitrans fatty-acid amide hydrolase 2 (LOC106089233), mRNA	8.5629	2.3194e-13	102.358	11.9536	1771
XM_013250625.1	SCAU004994	PREDICTED: Stomoxys calcitrans leucine-rich repeat-containing protein 59 (LOC106086094), mRNA	8.54611	0.00039312	42.6718	4.99313	1623
XM_013245661.1	SCAU015469	PREDICTED: Stomoxys calcitrans uncharacterized LOC106082907 (LOC106082907), transcript variant X1, mRNA	8.54158	3.50642e-39	271.467	31.7819	538
XM_013247628.1	SCAU009585	PREDICTED: Stomoxys calcitrans WD repeat-containing protein 46 (LOC106084134), mRNA	8.54086	8.05415e-19	138.076	16.1666	2108
XM_013248122.1	SCAU000177	PREDICTED: Stomoxys calcitrans microspherule protein 1 (LOC106084440), mRNA	8.51988	0.00105728	39.9659	4.6909	1721
XM_013248014.1	SCAU015584	PREDICTED: Stomoxys calcitrans deoxynucleotidyltransferase terminal-interacting protein 2 (LOC106084379), mRNA	8.51147	6.25016e-05	47.8776	5.62507	995
XM_013254038.1	SCAU006397	PREDICTED: Stomoxys calcitrans retinoblastoma-binding protein 5 homolog (LOC106088472), mRNA	8.50126	0.00926845	33.9612	3.99485	1648
XM_013252337.1	SCAU003513	PREDICTED: Stomoxys calcitrans histone RNA hairpin-binding protein (LOC106087327), mRNA	8.50086	1.08729e-22	163.667	19.253	1345
XM_013252958.1	SCAU004395	PREDICTED: Stomoxys calcitrans UPF0489 protein C5orf22 homolog (LOC106087790), mRNA	8.49701	4.58552e-08	68.1852	8.02461	1794
XM_013262066.1	SCAU015091	PREDICTED: Stomoxys calcitrans uncharacterized protein C2orf47 homolog, mitochondrial (LOC106094831), mRNA	8.47784	0.00247546	37.6722	4.44361	1136
XM_013259894.1	SCAU010987	PREDICTED: Stomoxys calcitrans protein gustavus (LOC106092942), transcript variant X1, mRNA	8.46798	3.22988e-18	134.571	15.8918	1286
XM_013258295.1	SCAU011362	PREDICTED: Stomoxys calcitrans activating transcription factor 7-interacting protein 1 (LOC106091685), mRNA	8.46378	4.37999e-16	120.629	14.2524	2048
XM_013248870.1	SCAU010079	PREDICTED: Stomoxys calcitrans uncharacterized LOC106084901 (LOC106084901), mRNA	8.46333	0.000420691	42.6461	5.03892	1598
XM_013255331.1	SCAU016037	PREDICTED: Stomoxys calcitrans ribonuclease UK114 (LOC106089488), mRNA	8.45198	3.63858e-24	173.718	20.5535	512
XM_013254152.1	SCAU002334	PREDICTED: Stomoxys calcitrans zinc finger protein 271 (LOC106088572), mRNA	8.43655	4.33901e-09	75.0403	8.89467	2390
XM_013261377.1	SCAU005449	PREDICTED: Stomoxys calcitrans arylsulfatase B (LOC106094179), partial mRNA	8.40324	1.83699e-09	77.5916	9.23354	1833
XM_013246632.1	SCAU006514	PREDICTED: Stomoxys calcitrans wee1-like protein kinase (LOC106083542), transcript variant X1, mRNA	8.38711	3.91365e-07	62.464	7.44762	2605
XM_013255666.1	SCAU007608	PREDICTED: Stomoxys calcitrans stress-induced-phosphoprotein 1 (LOC106089708), mRNA	8.38306	3.898e-55	378.907	45.1992	2031
XM_013262351.1	SCAU000917	PREDICTED: Stomoxys calcitrans uncharacterized LOC106095102 (LOC106095102), mRNA	8.37326	3.17832e-17	128.618	15.3606	2920
XM_013250289.1	SCAU013398	PREDICTED: Stomoxys calcitrans pre-mRNA 3' end processing protein WDR33 (LOC106085848), mRNA	8.3624	2.29655e-10	83.6478	10.0029	3104
XM_013242975.1	SCAU011102	PREDICTED: Stomoxys calcitrans uncharacterized LOC106081182 (LOC106081182), transcript variant X1, mRNA	8.36213	2.43722e-17	129.443	15.4797	2103
XM_013261317.1	SCAU011478	PREDICTED: Stomoxys calcitrans required for meiotic nuclear division protein 1 homolog (LOC106094130), mRNA	8.35785	0.000972546	40.5071	4.84659	1498
XM_013242503.1	SCAU012003	PREDICTED: Stomoxys calcitrans DNA-directed RNA polymerase II subunit RPB3 (LOC106080900), mRNA	8.33202	0.00188291	38.7031	4.6451	1013
XM_013258348.1	SCAU002058	PREDICTED: Stomoxys calcitrans WD repeat-containing protein 82 (LOC106091715), mRNA	8.32788	0.000819072	41.0483	4.92902	1170
XM_013257703.1	SCAU002398	PREDICTED: Stomoxys calcitrans splicing factor 3A subunit 2 (LOC106091231), mRNA	8.32035	2.54872e-05	50.8413	6.11047	1035
XM_013257009.1	SCAU001247	PREDICTED: Stomoxys calcitrans lectin subunit alpha-like (LOC106090726), mRNA	8.31613	3.58405e-46	320.587	38.5501	1011
XM_013247076.1	SCAU016439	PREDICTED: Stomoxys calcitrans DNA-binding protein Ets97D (LOC106083821), mRNA	8.29873	0.00203447	38.5485	4.6451	2172
XM_013258913.1	SCAU005722	PREDICTED: Stomoxys calcitrans protein charybde-like (LOC106092143), mRNA	8.29524	0.000212526	44.9139	5.41442	1344
XM_013251258.1	SCAU014719	PREDICTED: Stomoxys calcitrans heterogeneous nuclear ribonucleoprotein U-like protein 1 (LOC106086535), mRNA	8.29447	2.09706e-56	388.88	46.8843	3655
XM_013242229.1	SCAU008265	PREDICTED: Stomoxys calcitrans probable H/ACA ribonucleoprotein complex subunit 1 (LOC106080728), mRNA	8.29296	0.000454742	42.7749	5.15798	1165
XM_013244470.1	SCAU000590	PREDICTED: Stomoxys calcitrans 39S ribosomal protein L12, mitochondrial (LOC106082128), mRNA	8.28475	1.01319e-08	73.159	8.83056	688
XM_013242894.1	SCAU004272	PREDICTED: Stomoxys calcitrans ubiquitin thioesterase otubain-like (LOC106081138), mRNA	8.27476	0.00974999	34.1931	4.13222	1081
XM_013249302.1	SCAU014718	PREDICTED: Stomoxys calcitrans uncharacterized LOC106085194 (LOC106085194), mRNA	8.27365	5.08664e-12	94.884	11.4682	414
XM_013253561.1	SCAU001803	PREDICTED: Stomoxys calcitrans cyclin-dependent kinase 8 (LOC106088174), mRNA	8.26425	0.00870791	34.5282	4.17802	1810
XM_013260973.1	SCAU015812	PREDICTED: Stomoxys calcitrans DNA ligase 1 (LOC106093813), mRNA	8.2414	2.00407e-05	51.7175	6.27532	3120
XM_013245315.1	SCAU009376	PREDICTED: Stomoxys calcitrans ubiquitin-like modifier-activating enzyme 5 (LOC106082665), mRNA	8.21471	1.85671e-06	58.5468	7.12707	1429
XM_013255258.1	SCAU015421	PREDICTED: Stomoxys calcitrans protein CLP1 homolog (LOC106089418), transcript variant X1, mRNA	8.20755	8.59797e-05	47.6714	5.80824	1556
XM_013257312.1	SCAU013559	PREDICTED: Stomoxys calcitrans vacuolar fusion protein CCZ1 homolog (LOC106090946), mRNA	8.20329	0.0050791	36.1517	4.40698	1487
XM_013249918.1	SCAU016048	PREDICTED: Stomoxys calcitrans aldehyde dehydrogenase, mitochondrial (LOC106085604), mRNA	8.1994	4.89703e-26	188.201	22.953	1833
XM_013256717.1	SCAU008027	PREDICTED: Stomoxys calcitrans thioredoxin-like protein 1 (LOC106090502), mRNA	8.19483	1.80265e-20	151.245	18.4562	1013
XM_013257771.1	SCAU010125	PREDICTED: Stomoxys calcitrans trypsin 5G1-like (LOC106091293), mRNA	8.19314	0	3879.37	473.49	911
XM_013249971.1	SCAU006954	PREDICTED: Stomoxys calcitrans H/ACA ribonucleoprotein complex subunit 4 (LOC106085647), mRNA	8.18032	4.52612e-94	642.751	78.5729	1760
XM_013258053.1	SCAU009094	PREDICTED: Stomoxys calcitrans lysosomal aspartic protease (LOC106091515), mRNA	8.17596	5.72188e-87	595.384	72.8213	1686
XM_013260622.1	SCAU007762	PREDICTED: Stomoxys calcitrans uncharacterized LOC106093554 (LOC106093554), mRNA	8.17573	1.49328e-12	98.8528	12.091	4815
XM_013244360.1	SCAU012591	PREDICTED: Stomoxys calcitrans uncharacterized LOC106082052 (LOC106082052), mRNA	8.17476	0.00129262	40.069	4.90154	1865
XM_013261542.1	SCAU008856	PREDICTED: Stomoxys calcitrans protein tantalus (LOC106094335), mRNA	8.17402	0.00177936	39.167	4.79164	1128
XM_013253000.1	SCAU013842	PREDICTED: Stomoxys calcitrans protein DGCR14 homolog (LOC106087824), mRNA	8.17135	0.00356604	37.2084	4.55352	1794
XM_013259189.1	SCAU013125	PREDICTED: Stomoxys calcitrans neurotrophin receptor-interacting factor homolog (LOC106092355), mRNA	8.16934	0.00519226	36.1517	4.4253	2074
XM_013264033.1	SCAU006132	PREDICTED: Stomoxys calcitrans microsomal triglyceride transfer protein large subunit (LOC106096334), mRNA	8.16915	1.50444e-08	72.4374	8.86719	3163
XM_013261067.1	SCAU006902	PREDICTED: Stomoxys calcitrans engulfment and cell motility protein 1 (LOC106093901), mRNA	8.13786	3.69608e-17	129.623	15.9284	2566
XM_013241838.1	SCAU003077	PREDICTED: Stomoxys calcitrans focadhesin (LOC106080441), transcript variant X1, mRNA	8.12652	0.000371755	43.7027	5.37779	3836
XM_013249160.1	SCAU005293	PREDICTED: Stomoxys calcitrans uncharacterized LOC106085114 (LOC106085114), mRNA	8.10731	6.84019e-07	61.7167	7.61247	478
XM_013262371.1	SCAU011118	PREDICTED: Stomoxys calcitrans probable aminopeptidase NPEPL1 (LOC106095124), mRNA	8.09546	4.30007e-16	122.794	15.1683	1652
XM_013258082.1	SCAU010291	PREDICTED: Stomoxys calcitrans zinc finger protein 250 (LOC106091537), mRNA	8.08216	1.22766e-06	60.1189	7.43846	1593
XM_013254202.1	SCAU009560	PREDICTED: Stomoxys calcitrans glutamic acid-rich protein (LOC106088609), transcript variant X1, mRNA	8.07135	8.85091e-45	314.995	39.0263	3265
XM_013248733.1	SCAU000709	PREDICTED: Stomoxys calcitrans cysteine-rich with EGF-like domain protein 2 (LOC106084811), transcript variant X1, mRNA	8.06365	0.00174121	39.4504	4.89238	1752
XM_013251091.1	SCAU001916	PREDICTED: Stomoxys calcitrans RWD domain-containing protein 1 (LOC106086412), mRNA	8.06223	1.83211e-05	52.4391	6.50429	988
XM_013263039.1	SCAU008158	PREDICTED: Stomoxys calcitrans 28S ribosomal protein S7, mitochondrial (LOC106095730), mRNA	8.03579	6.40553e-07	62.129	7.73153	917
XM_013261694.1	SCAU000310	PREDICTED: Stomoxys calcitrans protein FAM76A (LOC106094474), mRNA	8.03457	1.47816e-12	99.5744	12.3932	1918
XM_013258618.1	SCAU014899	PREDICTED: Stomoxys calcitrans bifunctional lysine-specific demethylase and histidyl-hydroxylase NO66 (LOC106091915), mRNA	8.02678	2.20263e-10	85.1426	10.6073	2470
XM_013259757.1	SCAU003693	PREDICTED: Stomoxys calcitrans clathrin light chain (LOC106092830), mRNA	8.00993	2.01249e-44	313.552	39.1454	1126
XM_013255181.1	SCAU002616	PREDICTED: Stomoxys calcitrans signal recognition particle 19 kDa protein (LOC106089349), mRNA	8.00466	0.000285374	44.7335	5.58843	745
XM_013246489.1	SCAU013443	PREDICTED: Stomoxys calcitrans protein FAM122A (LOC106083459), mRNA	8.00341	0.000490818	43.1873	5.3961	2643
XM_013263813.1	SCAU010677	PREDICTED: Stomoxys calcitrans peptide methionine sulfoxide reductase (LOC106096194), transcript variant X1, mRNA	7.99979	2.40622e-12	98.3374	12.2925	1328
XM_013247252.1	SCAU011310	PREDICTED: Stomoxys calcitrans uncharacterized LOC106083929 (LOC106083929), mRNA	7.99669	3.73836e-07	63.8041	7.97881	3013
XM_013244841.1	SCAU015865	PREDICTED: Stomoxys calcitrans serine proteases 1/2-like (LOC106082377), mRNA	7.97309	5.27085e-124	851.523	106.8	900
XM_013242939.1	SCAU003449	PREDICTED: Stomoxys calcitrans malate dehydrogenase, cytoplasmic (LOC106081158), mRNA	7.97276	8.95819e-33	235.646	29.5564	1562
XM_013251628.1	SCAU015433	PREDICTED: Stomoxys calcitrans immunoglobulin A1 protease autotransporter (LOC106086816), transcript variant X1, mRNA	7.96778	0.0035779	37.5949	4.71837	3099
XM_013260528.1	SCAU007228	PREDICTED: Stomoxys calcitrans transcription factor grauzone-like (LOC106093475), transcript variant X1, mRNA	7.96669	3.4419e-08	70.7881	8.88551	2629
XM_013254636.1	SCAU000746	PREDICTED: Stomoxys calcitrans dolichyl-diphosphooligosaccharide--protein glycosyltransferase subunit STT3B (LOC106088919), mRNA	7.96497	5.27692e-31	223.817	28.1001	2759
XM_013263755.1	SCAU010562	PREDICTED: Stomoxys calcitrans uncharacterized LOC106096160 (LOC106096160), mRNA	7.95658	1.60535e-08	73.0302	9.17858	1113
XM_013256832.1	SCAU003665	PREDICTED: Stomoxys calcitrans serine/threonine-protein kinase RIO3 (LOC106090591), mRNA	7.9405	2.33749e-06	58.7014	7.39267	2193
XM_013258772.1	SCAU010757	PREDICTED: Stomoxys calcitrans alpha-methylacyl-CoA racemase (LOC106092032), mRNA	7.93621	0.000254545	45.2232	5.69834	1563
XM_013246763.1	SCAU006171	PREDICTED: Stomoxys calcitrans serine/threonine-protein kinase pelle (LOC106083619), mRNA	7.92779	0.00102372	41.2544	5.20377	1877
XM_013243416.1	SCAU004077	PREDICTED: Stomoxys calcitrans anaphase-promoting complex subunit 2-like (LOC106081457), mRNA	7.89303	0.00277781	38.4711	4.87407	2706
XM_013242076.1	SCAU016198	PREDICTED: Stomoxys calcitrans S-phase kinase-associated protein 2 (LOC106080639), transcript variant X1, mRNA	7.87399	3.50113e-18	138.257	17.5587	2681
XM_013260922.1	SCAU007398	PREDICTED: Stomoxys calcitrans protein polybromo-1 (LOC106093769), mRNA	7.86574	2.03659e-25	187.17	23.7956	5325
XM_013261760.1	SCAU011017	PREDICTED: Stomoxys calcitrans E3 ubiquitin-protein ligase Smurf1-like (LOC106094535), mRNA	7.86529	1.54849e-16	127.227	16.1757	3815
XM_013260581.1	SCAU015558	PREDICTED: Stomoxys calcitrans protein cycle (LOC106093521), mRNA	7.84716	1.16407e-05	54.3461	6.92558	1653
XM_013251232.1	SCAU000467	PREDICTED: Stomoxys calcitrans SH3 domain-binding protein 5 homolog (LOC106086526), mRNA	7.84135	1.59943e-05	53.4441	6.81568	2098
XM_013256728.1	SCAU011687	PREDICTED: Stomoxys calcitrans probable tRNA N6-adenosine threonylcarbamoyltransferase (LOC106090508), mRNA	7.83456	0.00255735	38.8319	4.95649	1362
XM_013251887.1	SCAU006026	PREDICTED: Stomoxys calcitrans uncharacterized LOC106087015 (LOC106087015), mRNA	7.82739	4.31523e-07	63.9587	8.17114	1025
XM_013261925.1	SCAU003089	PREDICTED: Stomoxys calcitrans protein scylla-like (LOC106094691), partial mRNA	7.82247	1.80132e-11	93.3635	11.9353	1339
XM_013242683.1	SCAU010013	PREDICTED: Stomoxys calcitrans prefoldin subunit 3 (LOC106081012), mRNA	7.79893	4.64288e-14	110.939	14.2249	1134
XM_013255806.1	SCAU003281	PREDICTED: Stomoxys calcitrans stress-activated map kinase-interacting protein 1 (LOC106089814), mRNA	7.78514	2.35132e-05	52.4906	6.74241	2216
XM_013249249.1	SCAU014443	PREDICTED: Stomoxys calcitrans ovalbumin-related protein X (LOC106085165), mRNA	7.78246	1.45228e-12	100.94	12.9702	1599
XM_013262515.1	SCAU011598	PREDICTED: Stomoxys calcitrans selenide, water dikinase (LOC106095276), mRNA	7.75147	4.07005e-65	458.978	59.2117	2372
XM_013248830.1	SCAU009169	PREDICTED: Stomoxys calcitrans uncharacterized LOC106084884 (LOC106084884), mRNA	7.7467	0.000953106	41.8729	5.40526	1650
XM_013253489.1	SCAU000238	PREDICTED: Stomoxys calcitrans transcription initiation factor TFIID subunit 7 (LOC106088144), mRNA	7.74562	0.00119219	41.2287	5.32284	1535
XM_013247446.1	SCAU005996	PREDICTED: Stomoxys calcitrans zinc finger protein 37-like (LOC106084029), transcript variant X18, mRNA	7.73824	8.14099e-14	109.651	14.17	2632
XM_013260664.1	SCAU008266	PREDICTED: Stomoxys calcitrans 28S ribosomal protein S29, mitochondrial (LOC106093590), mRNA	7.73423	0.00737054	35.9971	4.65426	1368
XM_013246539.1	SCAU007890	PREDICTED: Stomoxys calcitrans modifier of mdg4-like (LOC106083492), transcript variant X1, mRNA	7.71944	5.78278e-46	328.834	42.5981	2408
XM_013243062.1	SCAU003160	PREDICTED: Stomoxys calcitrans protein mago nashi (LOC106081234), mRNA	7.69901	0.00626621	36.5383	4.74585	675
XM_013259132.1	SCAU014627	PREDICTED: Stomoxys calcitrans 40S ribosomal protein S8 (LOC106092305), mRNA	7.675	0	2279.86	297.05	768
XM_013242430.1	SCAU014207	PREDICTED: Stomoxys calcitrans NFU1 iron-sulfur cluster scaffold homolog, mitochondrial-like (LOC106080841), mRNA	7.67226	1.55547e-21	162.61	21.1946	830
XM_013252484.1	SCAU010802	PREDICTED: Stomoxys calcitrans phenylalanine--tRNA ligase alpha subunit (LOC106087442), mRNA	7.66648	6.36257e-14	110.811	14.4539	1715
XM_013247650.1	SCAU006635	PREDICTED: Stomoxys calcitrans Golgi resident protein GCP60 (LOC106084147), mRNA	7.65256	5.89523e-06	56.9232	7.43846	2026
XM_013259999.1	SCAU009639	PREDICTED: Stomoxys calcitrans uncharacterized protein CG16817 (LOC106093031), transcript variant X1, mRNA	7.65006	1.08381e-25	191.216	24.9954	733
XM_013245891.1	SCAU013288	PREDICTED: Stomoxys calcitrans ubiquinone biosynthesis monooxygenase COQ6, mitochondrial (LOC106083065), mRNA	7.65002	0.000270694	45.7644	5.98225	1544
XM_013257263.1	SCAU013533	PREDICTED: Stomoxys calcitrans calumenin-B (LOC106090908), mRNA	7.63428	8.54978e-05	49.1661	6.44018	1644
XM_013253732.1	SCAU010621	PREDICTED: Stomoxys calcitrans thiamine transporter 1-like (LOC106088294), transcript variant X1, mRNA	7.63047	0.00309562	38.7289	5.07555	2196
XM_013261737.1	SCAU004641	PREDICTED: Stomoxys calcitrans cystathionine beta-synthase (LOC106094518), transcript variant X1, mRNA	7.61595	5.02274e-25	187.016	24.5558	1875
XM_013260417.1	SCAU011363	PREDICTED: Stomoxys calcitrans protein rigor mortis (LOC106093365), mRNA	7.61301	1.93031e-12	101.043	13.2725	3982
XM_013247766.1	SCAU006457	PREDICTED: Stomoxys calcitrans peroxisomal targeting signal 1 receptor (LOC106084218), mRNA	7.61276	0.000374789	44.9139	5.89982	1860
XM_013245109.1	SCAU013664	PREDICTED: Stomoxys calcitrans uncharacterized LOC106082540 (LOC106082540), transcript variant X1, mRNA	7.61191	5.78709e-08	70.6335	9.27933	1602
XM_013261759.1	SCAU001528	PREDICTED: Stomoxys calcitrans uncharacterized LOC106094538 (LOC106094538), partial mRNA	7.59223	0.00038854	44.8624	5.90898	1458
XM_013242480.1	SCAU003171	PREDICTED: Stomoxys calcitrans heparan-alpha-glucosaminide N-acetyltransferase (LOC106080878), transcript variant X1, mRNA	7.58968	0.000147554	47.6972	6.28448	2030
XM_013248215.1	SCAU012222	PREDICTED: Stomoxys calcitrans methionine aminopeptidase 1 (LOC106084495), transcript variant X1, mRNA	7.58967	2.9375e-08	72.7209	9.58156	1440
XM_013251637.1	SCAU002019	PREDICTED: Stomoxys calcitrans 39S ribosomal protein L2, mitochondrial (LOC106086824), mRNA	7.58629	8.86034e-06	55.9439	7.37435	1056
XM_013258256.1	SCAU006659	PREDICTED: Stomoxys calcitrans T-complex protein 1 subunit epsilon (LOC106091659), mRNA	7.57529	6.98311e-107	751.454	99.198	2005
XM_013242573.1	SCAU004905	PREDICTED: Stomoxys calcitrans uncharacterized LOC106080945 (LOC106080945), mRNA	7.57031	1.38142e-07	68.2367	9.01373	2875
XM_013262179.1	SCAU006280	PREDICTED: Stomoxys calcitrans chromatin-remodeling complex ATPase chain Iswi (LOC106094936), transcript variant X1, mRNA	7.54438	8.3542e-28	206.885	27.4224	3770
XM_013254833.1	SCAU000050	PREDICTED: Stomoxys calcitrans serine protease 53-like (LOC106089070), mRNA	7.5418	2.90705e-98	693.288	91.9261	1751
XM_013259730.1	SCAU002464	PREDICTED: Stomoxys calcitrans mitochondrial ribonuclease P protein 1 homolog (LOC106092804), transcript variant X1, mRNA	7.54151	1.32666e-10	88.9051	11.7888	1787
XM_013247503.1	SCAU003994	PREDICTED: Stomoxys calcitrans trypsin beta-like (LOC106084061), mRNA	7.5258	3.13247e-168	1178.02	156.53	875
XM_013255592.1	SCAU016026	PREDICTED: Stomoxys calcitrans serine/threonine-protein kinase ATR (LOC106089666), mRNA	7.51678	1.67616e-10	88.3382	11.7521	5524
XM_013242751.1	SCAU001204	PREDICTED: Stomoxys calcitrans lipopolysaccharide-induced tumor necrosis factor-alpha factor homolog (LOC106081055), mRNA	7.50352	0.0069927	36.6414	4.88322	519
XM_013250198.1	SCAU012451	PREDICTED: Stomoxys calcitrans pinin (LOC106085784), mRNA	7.49464	0.00803697	36.2548	4.83743	1480
XM_013249740.1	SCAU007152	PREDICTED: Stomoxys calcitrans putative serine protease K12H4.7 (LOC106085474), mRNA	7.49125	8.97775e-43	310.949	41.5083	1651
XM_013260249.1	SCAU003975	PREDICTED: Stomoxys calcitrans calphotin-like (LOC106093228), transcript variant X1, mRNA	7.46964	2.78182e-46	335.637	44.9336	5010
XM_013251830.1	SCAU003324	PREDICTED: Stomoxys calcitrans lectin subunit alpha-like (LOC106086982), mRNA	7.46335	0.00410361	38.2907	5.13051	699
XM_013251542.1	SCAU004946	PREDICTED: Stomoxys calcitrans hepatoma-derived growth factor-related protein 2 (LOC106086747), mRNA	7.4601	2.19739e-15	122.176	16.3772	2344
XM_013248193.1	SCAU014204	PREDICTED: Stomoxys calcitrans tail-anchored protein insertion receptor WRB (LOC106084481), mRNA	7.45876	0.000522767	44.347	5.94562	1008
XM_013252187.1	SCAU005881	PREDICTED: Stomoxys calcitrans short-chain specific acyl-CoA dehydrogenase, mitochondrial-like (LOC106087214), mRNA	7.45047	2.17886e-10	87.9001	11.7979	1609
XM_013261662.1	SCAU014606	PREDICTED: Stomoxys calcitrans SUMO-conjugating enzyme UBC9-B (LOC106094444), mRNA	7.44284	4.54376e-37	272.266	36.581	1355
XM_013244473.1	SCAU004742	PREDICTED: Stomoxys calcitrans probable prefoldin subunit 5 (LOC106082132), mRNA	7.41756	3.0822e-08	73.3136	9.88379	829
XM_013250242.1	SCAU003074	PREDICTED: Stomoxys calcitrans protein lap1 (LOC106085819), mRNA	7.41668	0.000289517	46.2025	6.22953	3392
XM_013249492.1	SCAU014107	PREDICTED: Stomoxys calcitrans peroxisomal acyl-coenzyme A oxidase 3 (LOC106085296), transcript variant X1, mRNA	7.4002	4.79333e-12	99.5744	13.4556	2805
XM_013253449.1	SCAU012655	PREDICTED: Stomoxys calcitrans 60S ribosomal protein L13a (LOC106088102), mRNA	7.37168	1.71857e-277	1951.1	264.675	805
XM_013242935.1	SCAU014784	PREDICTED: Stomoxys calcitrans 3-ketoacyl-CoA thiolase, mitochondrial (LOC106081153), mRNA	7.35747	1.19919e-43	319.479	43.4224	1480
XM_013251504.1	SCAU002326	PREDICTED: Stomoxys calcitrans putative dual specificity tyrosine-phosphorylation-regulated kinase 3 homolog (LOC106086719), mRNA	7.35306	1.38034e-10	89.7814	12.2101	3758
XM_013249969.1	SCAU000184	PREDICTED: Stomoxys calcitrans sorting nexin-32 (LOC106085646), mRNA	7.31585	6.6063e-07	64.603	8.83056	1596
XM_013249590.1	SCAU015261	PREDICTED: Stomoxys calcitrans asparagine--tRNA ligase, cytoplasmic (LOC106085369), mRNA	7.30465	1.19602e-51	376.459	51.5369	1967
XM_013259965.1	SCAU011724	PREDICTED: Stomoxys calcitrans hsp90 co-chaperone Cdc37 (LOC106092996), mRNA	7.30163	5.12331e-15	120.784	16.5421	1580
XM_013247901.1	SCAU003072	PREDICTED: Stomoxys calcitrans 1-phosphatidylinositol 4,5-bisphosphate phosphodiesterase gamma-1 (LOC106084315), mRNA	7.29875	1.14345e-08	76.8185	10.5249	4422
XM_013253557.1	SCAU008402	PREDICTED: Stomoxys calcitrans pyrroline-5-carboxylate reductase (LOC106088172), transcript variant X1, mRNA	7.28727	0.000515507	44.8624	6.15626	1160
XM_013255202.1	SCAU016251	PREDICTED: Stomoxys calcitrans probable phospholipid hydroperoxide glutathione peroxidase (LOC106089368), transcript variant X1, mRNA	7.28034	5.97604e-16	127.433	17.5037	1187
XM_013242933.1	SCAU004116	PREDICTED: Stomoxys calcitrans enoyl-CoA delta isomerase 1, mitochondrial (LOC106081151), mRNA	7.27618	3.02726e-15	122.562	16.8443	1295
XM_013244832.1	SCAU008561	PREDICTED: Stomoxys calcitrans cohesin subunit SA-1 (LOC106082373), transcript variant X1, mRNA	7.25193	8.5544e-13	105.682	14.573	3706
XM_013261900.1	SCAU000822	PREDICTED: Stomoxys calcitrans probable dynactin subunit 2 (LOC106094667), mRNA	7.24686	6.67228e-06	57.9541	7.99713	1394
XM_013258647.1	SCAU006933	PREDICTED: Stomoxys calcitrans zinc metalloproteinase nas-4-like (LOC106091936), mRNA	7.23062	1.13098e-05	56.4336	7.8048	853
XM_013255086.1	SCAU013629	PREDICTED: Stomoxys calcitrans splicing factor 1 (LOC106089268), mRNA	7.21248	6.50803e-17	134.7	18.676	3057
XM_013242490.1	SCAU003425	PREDICTED: Stomoxys calcitrans DDB1- and CUL4-associated factor 10 homolog (LOC106080882), mRNA	7.20355	0.00115543	42.6976	5.9273	2918
XM_013257781.1	SCAU005459	PREDICTED: Stomoxys calcitrans trypsin zeta-like (LOC106091302), mRNA	7.18989	1.65163e-18	146.065	20.3154	892
XM_013262169.1	SCAU000421	PREDICTED: Stomoxys calcitrans 60S ribosomal protein L11 (LOC106094924), mRNA	7.17316	1.47664e-272	1939.81	270.426	742
XM_013251122.1	SCAU004093	PREDICTED: Stomoxys calcitrans eukaryotic translation initiation factor 2 subunit 2 (LOC106086439), mRNA	7.16507	1.06377e-50	373.005	52.0589	1171
XM_013259599.1	SCAU003204	PREDICTED: Stomoxys calcitrans uncharacterized LOC106092691 (LOC106092691), mRNA	7.16272	1.00656e-09	84.8333	11.8437	688
XM_013254890.1	SCAU005931	PREDICTED: Stomoxys calcitrans dnaJ homolog subfamily C member 11 (LOC106089115), mRNA	7.16154	3.15895e-05	53.5988	7.48425	2022
XM_013252222.1	SCAU015646	PREDICTED: Stomoxys calcitrans selT-like protein (LOC106087248), mRNA	7.16137	0.000350556	46.3829	6.47681	957
XM_013258909.1	SCAU006498	PREDICTED: Stomoxys calcitrans uncharacterized LOC106092134 (LOC106092134), mRNA	7.15717	1.39354e-06	63.0052	8.80308	6320
XM_013250733.1	SCAU015895	PREDICTED: Stomoxys calcitrans probable leucine--tRNA ligase, mitochondrial (LOC106086179), mRNA	7.15663	9.48555e-06	57.2325	7.99713	2916
XM_013262760.1	SCAU003149	PREDICTED: Stomoxys calcitrans guanine deaminase-like (LOC106095529), mRNA	7.14521	0.00437645	38.8835	5.4419	1522
XM_013246164.1	SCAU009614	PREDICTED: Stomoxys calcitrans uncharacterized LOC106083252 (LOC106083252), mRNA	7.13695	2.91086e-06	60.8662	8.52833	5516
XM_013256574.1	SCAU014398	PREDICTED: Stomoxys calcitrans uncharacterized LOC106090405 (LOC106090405), transcript variant X1, mRNA	7.136	9.02763e-05	50.532	7.08128	2545
XM_013256942.1	SCAU012458	PREDICTED: Stomoxys calcitrans RNA-binding protein NOB1 (LOC106090666), mRNA	7.1341	7.11996e-18	142.122	19.9216	2029
XM_013241972.1	SCAU001893	PREDICTED: Stomoxys calcitrans protein suppressor of hairy wing (LOC106080557), transcript variant X1, mRNA	7.13218	0.000121363	49.6558	6.96222	2882
XM_013260602.1	SCAU006421	PREDICTED: Stomoxys calcitrans probable serine/threonine-protein kinase dyrk2 (LOC106093539), mRNA	7.11473	0.000159981	48.8827	6.87063	2563
XM_013243332.1	SCAU015496	PREDICTED: Stomoxys calcitrans regulatory protein zeste (LOC106081411), transcript variant X1, mRNA	7.10187	0.000178255	48.5992	6.84315	2468
XM_013242466.1	SCAU008923	PREDICTED: Stomoxys calcitrans regucalcin-like (LOC106080866), transcript variant X1, mRNA	7.07197	8.0226e-14	114.135	16.1391	1090
XM_013247508.1	SCAU016218	PREDICTED: Stomoxys calcitrans 12 kDa FK506-binding protein (LOC106084065), mRNA	7.05728	3.82404e-61	449.803	63.7361	1261
XM_013252032.1	SCAU016558	PREDICTED: Stomoxys calcitrans DNA topoisomerase 3-beta (LOC106087111), mRNA	7.05124	4.93382e-09	80.6069	11.4316	2958
XM_013261250.1	SCAU008341	PREDICTED: Stomoxys calcitrans homeotic protein caudal-like (LOC106094075), transcript variant X1, mRNA	7.04235	0.00101548	43.548	6.18374	1924
XM_013247285.1	SCAU006463	PREDICTED: Stomoxys calcitrans 28S ribosomal protein S22, mitochondrial (LOC106083952), mRNA	7.03778	0.000157041	49.1919	6.98969	1398
XM_013262410.1	SCAU006748	PREDICTED: Stomoxys calcitrans ribosome biogenesis protein NSA2 homolog (LOC106095165), mRNA	7.03497	2.20549e-30	231.703	32.9359	1017
XM_013257089.1	SCAU004309	PREDICTED: Stomoxys calcitrans PHD finger protein 10-like (LOC106090787), partial mRNA	7.03195	0.000941866	43.8058	6.22953	1453
XM_013252869.1	SCAU008031	PREDICTED: Stomoxys calcitrans ubiquitin-conjugating enzyme E2 C (LOC106087725), mRNA	7.02735	6.95724e-07	65.6596	9.34344	1089
XM_013242566.1	SCAU009534	PREDICTED: Stomoxys calcitrans alpha N-terminal protein methyltransferase 1 (LOC106080937), mRNA	7.02135	0.00128386	42.9038	6.11047	930
XM_013256330.1	SCAU007807	PREDICTED: Stomoxys calcitrans immunoglobulin-binding protein 1 (LOC106090210), mRNA	7.01996	3.53577e-09	81.7923	11.6514	1427
XM_013249135.1	SCAU005074	PREDICTED: Stomoxys calcitrans angiotensin-converting enzyme (LOC106085098), mRNA	7.01124	1.12071e-121	883.067	125.95	2017
XM_013260050.1	SCAU003746	PREDICTED: Stomoxys calcitrans DNA-binding protein K10 (LOC106093066), mRNA	7.00606	2.45971e-09	82.9778	11.8437	2055
XM_013246233.1	SCAU009202	PREDICTED: Stomoxys calcitrans uncharacterized LOC106083300 (LOC106083300), mRNA	6.99761	0.000152101	49.4239	7.06296	2147
XM_013248252.1	SCAU003035	PREDICTED: Stomoxys calcitrans DEAD-box helicase Dbp80 (LOC106084521), transcript variant X1, mRNA	6.98435	4.55621e-11	95.3221	13.648	1597
XM_013250902.1	SCAU010517	PREDICTED: Stomoxys calcitrans uncharacterized LOC106086290 (LOC106086290), mRNA	6.97592	6.88257e-17	136.607	19.5827	2058
XM_013261227.1	SCAU014426	PREDICTED: Stomoxys calcitrans charged multivesicular body protein 5 (LOC106094056), mRNA	6.9756	6.23109e-05	52.2071	7.48425	911
XM_013256505.1	SCAU011907	PREDICTED: Stomoxys calcitrans homeobox protein 2 (LOC106090342), mRNA	6.97211	0.000102367	50.7124	7.27361	1583
XM_013258854.1	SCAU007956	PREDICTED: Stomoxys calcitrans putative uncharacterized protein DDB_G0293878 (LOC106092098), mRNA	6.96971	0.00030196	47.4395	6.80652	4200
XM_013253179.1	SCAU005332	PREDICTED: Stomoxys calcitrans zinc finger protein 675-like (LOC106087952), transcript variant X1, mRNA	6.96177	0.000502952	45.919	6.59587	1589
XM_013248856.1	SCAU011022	PREDICTED: Stomoxys calcitrans endoplasmic reticulum-Golgi intermediate compartment protein 2 (LOC106084896), mRNA	6.9494	0.000415577	46.5375	6.69662	1509
XM_013253990.1	SCAU004261	PREDICTED: Stomoxys calcitrans importin-9 (LOC106088467), mRNA	6.94499	2.12761e-51	383.365	55.2003	3387
XM_013257102.1	SCAU001580	PREDICTED: Stomoxys calcitrans DNA polymerase epsilon subunit 2 (LOC106090797), mRNA	6.91843	1.33256e-23	185.031	26.7447	1772
XM_013253161.1	SCAU003878	PREDICTED: Stomoxys calcitrans NADP-dependent malic enzyme (LOC106087940), mRNA	6.91387	1.14136e-12	107.151	15.498	2156
XM_013257195.1	SCAU009970	PREDICTED: Stomoxys calcitrans UPF0483 protein GA18864 (LOC106090860), mRNA	6.90999	0.00440234	39.502	5.71665	1187
XM_013260382.1	SCAU004092	PREDICTED: Stomoxys calcitrans proline-rich protein PRCC (LOC106093338), mRNA	6.90792	0.00344672	40.2494	5.82656	1464
XM_013254297.1	SCAU002024	PREDICTED: Stomoxys calcitrans signal recognition particle subunit SRP72 (LOC106088665), mRNA	6.90728	1.68001e-15	127.356	18.4379	2212
XM_013256513.1	SCAU002578	PREDICTED: Stomoxys calcitrans histone acetyltransferase KAT7 (LOC106090348), transcript variant X1, mRNA	6.90185	0.000151894	49.7589	7.2095	2796
XM_013251143.1	SCAU009459	PREDICTED: Stomoxys calcitrans apoptosis-inducing factor 3 (LOC106086461), transcript variant X1, mRNA	6.90086	2.84303e-15	125.784	18.2272	2453
XM_013244445.1	SCAU014946	PREDICTED: Stomoxys calcitrans septin-1 (LOC106082110), transcript variant X1, mRNA	6.89746	3.09988e-28	218.456	31.672	2313
XM_013249035.1	SCAU003323	PREDICTED: Stomoxys calcitrans tRNA (guanine-N(7)-)-methyltransferase non-catalytic subunit wuho (LOC106085036), mRNA	6.89728	0.00801179	37.7238	5.46937	1266
XM_013244722.1	SCAU004556	PREDICTED: Stomoxys calcitrans structural maintenance of chromosomes protein 4 (LOC106082292), mRNA	6.88908	3.15713e-08	75.7877	11.0011	5311
XM_013251121.1	SCAU015703	PREDICTED: Stomoxys calcitrans guanine nucleotide-binding protein subunit beta-like protein (LOC106086438), mRNA	6.88882	0	2614.78	379.569	1254
XM_013261610.1	SCAU006741	PREDICTED: Stomoxys calcitrans ATP-binding cassette sub-family B member 10, mitochondrial (LOC106094397), mRNA	6.88193	0.00076826	44.8881	6.52261	2360
XM_013243306.1	SCAU004328	PREDICTED: Stomoxys calcitrans condensin complex subunit 2 (LOC106081393), mRNA	6.87559	2.37062e-10	90.9411	13.2267	2716
XM_013261046.1	SCAU000199	PREDICTED: Stomoxys calcitrans uncharacterized LOC106093880 (LOC106093880), mRNA	6.85304	1.62431e-22	178.073	25.9845	1020
XM_013246772.1	SCAU005393	PREDICTED: Stomoxys calcitrans 39S ribosomal protein L19, mitochondrial (LOC106083625), mRNA	6.85133	4.59337e-05	53.5988	7.82312	1136
XM_013260975.1	SCAU013350	PREDICTED: Stomoxys calcitrans endoplasmin homolog (LOC106093814), mRNA	6.85005	1.72766e-48	364.888	53.2678	2806
XM_013241829.1	SCAU005924	PREDICTED: Stomoxys calcitrans translation initiation factor IF-2, mitochondrial (LOC106080436), mRNA	6.84438	5.66989e-05	52.9803	7.74069	2364
XM_013246356.1	SCAU009983	PREDICTED: Stomoxys calcitrans diphthine methyl ester synthase (LOC106083398), mRNA	6.84399	6.69645e-15	123.619	18.0624	1713
XM_013255724.1	SCAU011577	PREDICTED: Stomoxys calcitrans KAT8 regulatory NSL complex subunit 2 (LOC106089754), mRNA	6.83946	2.79187e-08	76.4319	11.1751	1568
XM_013247801.1	SCAU000246	PREDICTED: Stomoxys calcitrans transmembrane emp24 domain-containing protein bai (LOC106084240), mRNA	6.83354	8.20639e-09	80.2461	11.743	1644
XM_013248160.1	SCAU004593	PREDICTED: Stomoxys calcitrans glutamyl aminopeptidase-like (LOC106084459), transcript variant X1, mRNA	6.83215	7.08405e-08	73.5971	10.7722	3038
XM_013253197.1	SCAU012162	PREDICTED: Stomoxys calcitrans glycine-rich cell wall structural protein-like (LOC106087965), mRNA	6.83141	2.93736e-80	594.637	87.0446	1053
XM_013244784.1	SCAU008083	PREDICTED: Stomoxys calcitrans uncharacterized LOC106082337 (LOC106082337), mRNA	6.82284	1.0978e-29	230.028	33.7143	4718
XM_013247075.1	SCAU003613	PREDICTED: Stomoxys calcitrans CDP-diacylglycerol--glycerol-3-phosphate 3-phosphatidyltransferase, mitochondrial (LOC106083820), mRNA	6.81979	0.000996291	44.2954	6.49513	2152
XM_013260037.1	SCAU015795	PREDICTED: Stomoxys calcitrans 26S proteasome non-ATPase regulatory subunit 2 (LOC106093060), mRNA	6.803	2.06865e-39	300.511	44.1734	3095
XM_013256911.1	SCAU009511	PREDICTED: Stomoxys calcitrans beta-glucuronidase (LOC106090641), transcript variant X1, mRNA	6.80173	2.95289e-07	69.3449	10.1952	2086
XM_013249835.1	SCAU014155	PREDICTED: Stomoxys calcitrans probable alpha-aspartyl dipeptidase (LOC106085533), mRNA	6.77648	0.003782	40.3524	5.95478	1085
XM_013249791.1	SCAU013246	PREDICTED: Stomoxys calcitrans ATP-binding cassette sub-family G member 1 (LOC106085513), mRNA	6.77271	4.40958e-14	118.361	17.4762	2300
XM_013262772.1	SCAU007888	PREDICTED: Stomoxys calcitrans mRNA export factor (LOC106095538), mRNA	6.7696	1.50258e-05	57.3613	8.47338	1260
XM_013257551.1	SCAU012415	PREDICTED: Stomoxys calcitrans 2-oxoisovalerate dehydrogenase subunit beta, mitochondrial (LOC106091125), mRNA	6.76696	9.43073e-23	180.856	26.7264	1287
XM_013254070.1	SCAU007520	PREDICTED: Stomoxys calcitrans protein cramped (LOC106088509), mRNA	6.75528	7.31571e-07	66.7678	9.88379	3811
XM_013244785.1	SCAU014183	PREDICTED: Stomoxys calcitrans TFIIH basal transcription factor complex helicase XPD subunit (LOC106082338), mRNA	6.7414	0.00693706	38.6	5.72581	3182
XM_013249881.1	SCAU014595	PREDICTED: Stomoxys calcitrans TELO2-interacting protein 1 homolog (LOC106085574), mRNA	6.73743	1.58316e-05	57.3356	8.51001	3364
XM_013263963.1	SCAU000726	PREDICTED: Stomoxys calcitrans probable RNA methyltransferase bin3 (LOC106096294), mRNA	6.72701	1.65718e-26	208.56	31.0034	5544
XM_013262599.1	SCAU003674	PREDICTED: Stomoxys calcitrans eukaryotic translation initiation factor 4E-like (LOC106095366), mRNA	6.71766	4.88312e-19	154.621	23.0172	1305
XM_013246855.1	SCAU000654	PREDICTED: Stomoxys calcitrans uncharacterized LOC106083687 (LOC106083687), mRNA	6.70656	2.45548e-07	70.4015	10.4974	1865
XM_013255287.1	SCAU008463	PREDICTED: Stomoxys calcitrans host cell factor 2-like (LOC106089441), transcript variant X1, mRNA	6.6998	0.000188101	49.8362	7.43846	1731
XM_013249858.1	SCAU004877	PREDICTED: Stomoxys calcitrans RNA-binding protein pno1 (LOC106085554), transcript variant X1, mRNA	6.69603	1.2996e-07	72.4374	10.818	892
XM_013257433.1	SCAU003706	PREDICTED: Stomoxys calcitrans chymotrypsin-1 (LOC106091034), mRNA	6.68399	3.96159e-32	250.077	37.4144	951
XM_013262783.1	SCAU008796	PREDICTED: Stomoxys calcitrans uncharacterized LOC106095549 (LOC106095549), mRNA	6.67543	0.00425147	40.3009	6.0372	526
XM_013258512.1	SCAU010950	PREDICTED: Stomoxys calcitrans protein catecholamines up (LOC106091834), mRNA	6.66319	1.4552e-14	122.794	18.4287	1372
XM_013245678.1	SCAU015277	PREDICTED: Stomoxys calcitrans uncharacterized LOC106082922 (LOC106082922), mRNA	6.66185	0.00711997	38.7546	5.8174	3175
XM_013259030.1	SCAU010435	PREDICTED: Stomoxys calcitrans small glutamine-rich tetratricopeptide repeat-containing protein beta (LOC106092241), mRNA	6.65726	8.90931e-15	124.392	18.6852	1503
XM_013254428.1	SCAU006097	PREDICTED: Stomoxys calcitrans inorganic pyrophosphatase (LOC106088758), mRNA	6.65601	1.33389e-30	239.46	35.9765	1246
XM_013242890.1	SCAU011546	PREDICTED: Stomoxys calcitrans uncharacterized LOC106081135 (LOC106081135), mRNA	6.65466	0.000143715	50.8413	7.63995	1679
XM_013250120.1	SCAU001112	PREDICTED: Stomoxys calcitrans chromobox protein homolog 1-like (LOC106085732), mRNA	6.6543	2.85881e-09	84.6014	12.7138	1480
XM_013263558.1	SCAU013566	PREDICTED: Stomoxys calcitrans GPI transamidase component PIG-T (LOC106096038), mRNA	6.65229	0.000410967	47.5941	7.15455	2322
XM_013253973.1	SCAU014577	PREDICTED: Stomoxys calcitrans prolyl endopeptidase-like (LOC106088450), mRNA	6.64073	1.1386e-27	218.353	32.8809	2679
XM_013256781.1	SCAU001706	PREDICTED: Stomoxys calcitrans protein lin-9 homolog (LOC106090547), mRNA	6.6333	0.00180258	43.0842	6.49513	2387
XM_013258824.1	SCAU008063	PREDICTED: Stomoxys calcitrans SUMO-activating enzyme subunit 2 (LOC106092069), mRNA	6.63067	3.43727e-17	142.174	21.4419	2353
XM_013250760.1	SCAU012209	PREDICTED: Stomoxys calcitrans protein transport protein Sec61 subunit alpha isoform 2 (LOC106086171), transcript variant X1, mRNA	6.62521	1.59785e-76	576.082	86.953	2175
XM_013242455.1	SCAU007867	PREDICTED: Stomoxys calcitrans nuclear speckle splicing regulatory protein 1 (LOC106080856), mRNA	6.62305	0.00201414	42.7749	6.4585	1384
XM_013259693.1	SCAU000132	PREDICTED: Stomoxys calcitrans nuclear migration protein nudC (LOC106092767), mRNA	6.62175	0.000286026	48.8311	7.37435	1159
XM_013257168.1	SCAU009563	PREDICTED: Stomoxys calcitrans 39S ribosomal protein L43, mitochondrial (LOC106090838), mRNA	6.62011	4.46251e-06	61.794	9.33428	715
XM_013246635.1	SCAU008003	PREDICTED: Stomoxys calcitrans uncharacterized LOC106083545 (LOC106083545), mRNA	6.61781	8.7504e-25	197.659	29.8677	698
XM_013253692.1	SCAU007722	PREDICTED: Stomoxys calcitrans zinc transporter 7 (LOC106088267), mRNA	6.61774	0.000174749	50.3774	7.61247	2063
XM_013252191.1	SCAU003781	PREDICTED: Stomoxys calcitrans protein Peter pan (LOC106087217), mRNA	6.61347	8.98096e-05	52.4648	7.93302	1589
XM_013252430.1	SCAU006256	PREDICTED: Stomoxys calcitrans glycine-rich cell wall structural protein 1.8 (LOC106087405), mRNA	6.61313	5.42297e-05	54.0369	8.17114	1018
XM_013255027.1	SCAU006320	PREDICTED: Stomoxys calcitrans symplekin (LOC106089217), mRNA	6.60574	2.28185e-06	63.9587	9.6823	3694
XM_013246517.1	SCAU015109	PREDICTED: Stomoxys calcitrans ras GTPase-activating protein-binding protein 1 (LOC106083474), transcript variant X1, mRNA	6.6034	8.05366e-58	439.804	66.6027	4970
XM_013256956.1	SCAU009887	PREDICTED: Stomoxys calcitrans histone-lysine N-methyltransferase 2D (LOC106090680), mRNA	6.6011	2.32077e-25	202.117	30.6187	4875
XM_013249350.1	SCAU016138	PREDICTED: Stomoxys calcitrans serine/threonine-protein phosphatase 6 catalytic subunit (LOC106085223), mRNA	6.58477	0.000159557	50.7897	7.71322	1407
XM_013262190.1	SCAU016560	PREDICTED: Stomoxys calcitrans cytochrome b-c1 complex subunit 8 (LOC106094947), mRNA	6.5775	4.80555e-39	302.779	46.0326	511
XM_013251396.1	SCAU013521	PREDICTED: Stomoxys calcitrans RNA polymerase II subunit A C-terminal domain phosphatase (LOC106086649), mRNA	6.57377	2.50021e-06	63.8299	9.70978	2756
XM_013255489.1	SCAU014882	PREDICTED: Stomoxys calcitrans maltase A3-like (LOC106089598), mRNA	6.57007	2.9958e-10	92.2554	14.0418	2265
XM_013254683.1	SCAU006308	PREDICTED: Stomoxys calcitrans nuclear valosin-containing protein-like (LOC106088966), transcript variant X1, mRNA	6.55754	1.48967e-13	116.403	17.751	3516
XM_013261438.1	SCAU000274	PREDICTED: Stomoxys calcitrans nucleolar complex protein 3 homolog (LOC106094236), mRNA	6.53477	9.94748e-07	66.9224	10.241	2649
XM_013263909.1	SCAU010848	PREDICTED: Stomoxys calcitrans 2-hydroxyacyl-CoA lyase 1 (LOC106096256), mRNA	6.50749	1.13147e-15	132.381	20.3429	1998
XM_013258674.1	SCAU014681	PREDICTED: Stomoxys calcitrans ribosome biogenesis protein BOP1 homolog (LOC106091951), mRNA	6.50447	2.11991e-13	115.759	17.7968	2773
XM_013243141.1	SCAU012604	PREDICTED: Stomoxys calcitrans E3 ubiquitin-protein ligase msl-2 (LOC106081281), partial mRNA	6.48812	0.000109491	52.3618	8.0704	3449
XM_013243179.1	SCAU002253	PREDICTED: Stomoxys calcitrans probable ATP-dependent RNA helicase DDX52 (LOC106081302), mRNA	6.47969	0.00132345	44.5789	6.87979	2286
XM_013247267.1	SCAU005943	PREDICTED: Stomoxys calcitrans retinol dehydrogenase 14 (LOC106083940), mRNA	6.47919	7.98321e-08	75.1949	11.6056	1220
XM_013259129.1	SCAU015429	PREDICTED: Stomoxys calcitrans NADH dehydrogenase [ubiquinone] 1 alpha subcomplex subunit 6 (LOC106092302), mRNA	6.47899	9.83063e-10	89.1371	13.7579	525
XM_013247253.1	SCAU012974	PREDICTED: Stomoxys calcitrans ras-related protein Rab-18 (LOC106083931), mRNA	6.46509	0.00643455	39.6824	6.13795	974
XM_013254888.1	SCAU012425	PREDICTED: Stomoxys calcitrans uncharacterized LOC106089113 (LOC106089113), mRNA	6.44656	0.000201966	50.6093	7.85059	1790
XM_013251049.1	SCAU003496	PREDICTED: Stomoxys calcitrans DNA repair protein XRCC1 (LOC106086392), mRNA	6.43896	0.00381069	41.409	6.43102	2165
XM_013245851.1	SCAU007402	PREDICTED: Stomoxys calcitrans beta-1,3-galactosyltransferase brn (LOC106083036), mRNA	6.43745	3.22554e-05	56.4336	8.76645	1354
XM_013243442.1	SCAU013204	PREDICTED: Stomoxys calcitrans BTB/POZ domain-containing protein 10 (LOC106081471), mRNA	6.43495	0.00385897	41.3833	6.43102	1469
XM_013250520.1	SCAU003793	PREDICTED: Stomoxys calcitrans fibrinogen C domain-containing protein 1-like (LOC106086020), mRNA	6.42708	1.63218e-07	73.2363	11.395	1038
XM_013243370.1	SCAU004891	PREDICTED: Stomoxys calcitrans uncharacterized LOC106081430 (LOC106081430), mRNA	6.42455	8.9274e-06	60.557	9.42587	2159
XM_013258098.1	SCAU003107	PREDICTED: Stomoxys calcitrans putative uncharacterized protein DDB_G0271606 (LOC106091551), transcript variant X1, mRNA	6.42269	3.91088e-05	55.8924	8.70234	4901
XM_013260096.1	SCAU013476	PREDICTED: Stomoxys calcitrans eukaryotic translation initiation factor 4B-like (LOC106093107), mRNA	6.41356	2.42202e-33	264.277	41.206	1446
XM_013262298.1	SCAU008751	PREDICTED: Stomoxys calcitrans WD repeat-containing protein 43 (LOC106095055), mRNA	6.40956	2.03887e-18	153.694	23.9788	2065
XM_013243899.1	SCAU008554	PREDICTED: Stomoxys calcitrans probable ATP-dependent RNA helicase DDX47 (LOC106081731), mRNA	6.40596	8.60047e-08	75.4011	11.7705	1724
XM_013249814.1	SCAU012753	PREDICTED: Stomoxys calcitrans nuclear envelope integral membrane protein 1-like (LOC106085524), mRNA	6.40349	0.00111315	45.4036	7.09044	1827
XM_013250123.1	SCAU001698	PREDICTED: Stomoxys calcitrans cytochrome c oxidase assembly factor 7 homolog (LOC106085735), mRNA	6.39414	0.00463871	40.9452	6.40354	1176
XM_013252730.1	SCAU001036	PREDICTED: Stomoxys calcitrans E3 SUMO-protein ligase RanBP2 (LOC106087615), mRNA	6.38326	2.13556e-47	369.604	57.9021	9162
XM_013260700.1	SCAU010081	PREDICTED: Stomoxys calcitrans alpha/beta hydrolase domain-containing protein 17B (LOC106093609), transcript variant X1, mRNA	6.36766	6.25598e-05	54.6554	8.58328	1227
XM_013254426.1	SCAU010100	PREDICTED: Stomoxys calcitrans zinc finger protein 181-like (LOC106088756), mRNA	6.36079	7.50485e-13	113.027	17.7693	2711
XM_013245714.1	SCAU001083	PREDICTED: Stomoxys calcitrans basic-leucine zipper transcription factor A (LOC106082947), mRNA	6.35467	6.96865e-07	69.0356	10.8638	3055
XM_013261913.1	SCAU014657	PREDICTED: Stomoxys calcitrans cTAGE family member 5 (LOC106094681), transcript variant X1, mRNA	6.35324	1.50693e-18	155.369	24.455	3009
XM_013247575.1	SCAU012057	PREDICTED: Stomoxys calcitrans probable 39S ribosomal protein L24, mitochondrial (LOC106084099), mRNA	6.35115	0.00172485	44.2181	6.96222	957
XM_013243172.1	SCAU006131	PREDICTED: Stomoxys calcitrans pre-mRNA-processing factor 40 homolog A (LOC106081297), transcript variant X1, mRNA	6.3467	1.03741e-22	186.423	29.3732	2932
XM_013245848.1	SCAU004376	PREDICTED: Stomoxys calcitrans prefoldin subunit 1 (LOC106083031), mRNA	6.34045	1.23726e-05	59.9385	9.45334	697
XM_013248155.1	SCAU003164	PREDICTED: Stomoxys calcitrans coiled-coil domain-containing protein 6 (LOC106084458), mRNA	6.33571	1.10721e-16	141.71	22.3669	2511
XM_013242275.1	SCAU001357	PREDICTED: Stomoxys calcitrans phosphatidylinositol 4,5-bisphosphate 3-kinase catalytic subunit beta isoform (LOC106080751), transcript variant X1, mRNA	6.3329	1.54242e-12	110.965	17.522	3622
XM_013250424.1	SCAU007323	PREDICTED: Stomoxys calcitrans protein piwi-like (LOC106085940), transcript variant X1, mRNA	6.32733	1.5551e-23	192.866	30.4814	3100
XM_013243428.1	SCAU009752	PREDICTED: Stomoxys calcitrans serine/arginine-rich splicing factor 2 (LOC106081460), transcript variant X1, mRNA	6.32587	4.94966e-48	376.072	59.4499	1531
XM_013247729.1	SCAU012107	PREDICTED: Stomoxys calcitrans ADP-ribosylation factor 4-like (LOC106084190), mRNA	6.32201	1.47315e-05	59.4746	9.40755	796
XM_013252672.1	SCAU008648	PREDICTED: Stomoxys calcitrans persulfide dioxygenase ETHE1, mitochondrial (LOC106087582), transcript variant X1, mRNA	6.3198	2.0643e-06	65.7627	10.4058	1283
XM_013263363.1	SCAU006313	PREDICTED: Stomoxys calcitrans serine-threonine kinase receptor-associated protein (LOC106095915), transcript variant X1, mRNA	6.30894	9.97062e-09	82.9263	13.1442	1755
XM_013261544.1	SCAU006938	PREDICTED: Stomoxys calcitrans brachyurin-like (LOC106094337), transcript variant X1, mRNA	6.30538	0	2794.56	443.202	948
XM_013258036.1	SCAU012761	PREDICTED: Stomoxys calcitrans alanine--glyoxylate aminotransferase 2, mitochondrial (LOC106091501), transcript variant X1, mRNA	6.29702	4.00778e-09	85.9415	13.648	1764
XM_013246354.1	SCAU016405	PREDICTED: Stomoxys calcitrans COP9 signalosome complex subunit 6 (LOC106083397), transcript variant X1, mRNA	6.29528	0.000283557	50.1712	7.96966	1204
XM_013243517.1	SCAU006943	PREDICTED: Stomoxys calcitrans eukaryotic translation initiation factor 6 (LOC106081511), mRNA	6.29075	9.62918e-10	90.5803	14.399	1235
XM_013262916.1	SCAU007642	PREDICTED: Stomoxys calcitrans hematopoietic lineage cell-specific protein (LOC106095636), mRNA	6.28144	1.129e-05	60.5312	9.63651	2093
XM_013260379.1	SCAU004613	PREDICTED: Stomoxys calcitrans DNA-directed RNA polymerase III subunit RPC5 (LOC106093334), mRNA	6.27501	0.000768939	47.0787	7.50257	1598
XM_013255083.1	SCAU016182	PREDICTED: Stomoxys calcitrans nucleolar protein 14 homolog (LOC106089266), mRNA	6.25736	3.24908e-06	64.6546	10.3326	2847
XM_013252920.1	SCAU012237	PREDICTED: Stomoxys calcitrans thioredoxin domain-containing protein 17-like (LOC106087766), mRNA	6.25546	4.47175e-09	85.8899	13.7304	583
XM_013258611.1	SCAU000977	PREDICTED: Stomoxys calcitrans myotubularin-related protein 9 (LOC106091908), mRNA	6.25286	0.00180413	44.45	7.10875	2692
XM_013260612.1	SCAU000540	PREDICTED: Stomoxys calcitrans phosphoacetylglucosamine mutase (LOC106093546), mRNA	6.25127	6.40701e-13	114.573	18.328	1740
XM_013259284.1	SCAU001380	PREDICTED: Stomoxys calcitrans peroxiredoxin-2 (LOC106092418), transcript variant X1, mRNA	6.21529	0.000130655	53.006	8.52833	1030
XM_013246088.1	SCAU005893	PREDICTED: Stomoxys calcitrans uncharacterized LOC106083201 (LOC106083201), mRNA	6.21432	1.54952e-06	67.2832	10.8271	3544
XM_013250034.1	SCAU008443	PREDICTED: Stomoxys calcitrans zinc finger protein 675-like (LOC106085685), transcript variant X1, mRNA	6.2126	1.25909e-07	75.4011	12.1368	2321
XM_013263203.1	SCAU008257	PREDICTED: Stomoxys calcitrans translation initiation factor eIF-2B subunit gamma (LOC106095813), mRNA	6.21113	0.00257961	43.4707	6.99885	1561
XM_013246249.1	SCAU013647	PREDICTED: Stomoxys calcitrans proteasome subunit alpha type-3 (LOC106083312), mRNA	6.20578	3.93091e-24	199.334	32.1208	1020
XM_013243917.1	SCAU006579	PREDICTED: Stomoxys calcitrans nucleolar complex protein 2 homolog (LOC106081740), transcript variant X1, mRNA	6.2046	3.74304e-15	131.788	21.2404	2965
XM_013263090.1	SCAU005802	PREDICTED: Stomoxys calcitrans FUN14 domain-containing protein 1 (LOC106095764), mRNA	6.20199	3.16468e-07	72.489	11.688	958
XM_013251704.1	SCAU001302	PREDICTED: Stomoxys calcitrans platelet-activating factor acetylhydrolase IB subunit beta homolog (LOC106086877), mRNA	6.17908	0.00188251	44.6047	7.21865	1266
XM_013250855.1	SCAU016569	PREDICTED: Stomoxys calcitrans putative uncharacterized protein DDB_G0271606 (LOC106086256), transcript variant X1, mRNA	6.17874	3.02452e-11	102.718	16.6245	4003
XM_013260429.1	SCAU001355	PREDICTED: Stomoxys calcitrans protein disulfide-isomerase A3 (LOC106093375), mRNA	6.17872	6.0272e-70	546.934	88.5191	1763
XM_013248167.1	SCAU005743	PREDICTED: Stomoxys calcitrans pseudouridylate synthase 7 homolog (LOC106084466), mRNA	6.16814	1.22849e-16	143.385	23.2461	2464
XM_013254360.1	SCAU015689	PREDICTED: Stomoxys calcitrans wiskott-Aldrich syndrome protein family member 2-like (LOC106088707), mRNA	6.15306	3.02981e-08	80.4265	13.071	3058
XM_013260508.1	SCAU011686	PREDICTED: Stomoxys calcitrans uncharacterized LOC106093452 (LOC106093452), mRNA	6.13695	0.000242239	51.3825	8.37263	1236
XM_013253789.1	SCAU004542	PREDICTED: Stomoxys calcitrans semaphorin-2A (LOC106088330), mRNA	6.13678	2.45677e-08	81.2254	13.2358	2320
XM_013257629.1	SCAU007696	PREDICTED: Stomoxys calcitrans E3 UFM1-protein ligase 1 homolog (LOC106091188), mRNA	6.13081	1.80682e-05	59.8096	9.75557	2653
XM_013259423.1	SCAU012462	PREDICTED: Stomoxys calcitrans zinc finger protein 91-like (LOC106092545), mRNA	6.13065	6.99203e-05	55.4285	9.04121	4669
XM_013250540.1	SCAU015917	PREDICTED: Stomoxys calcitrans TBC1 domain family member 22B (LOC106086035), mRNA	6.12158	0.00186781	44.8624	7.32856	2001
XM_013258739.1	SCAU014315	PREDICTED: Stomoxys calcitrans FACT complex subunit spt16 (LOC106092010), transcript variant X1, mRNA	6.10894	6.28687e-42	336.488	55.0812	3918
XM_013245798.1	SCAU000949	PREDICTED: Stomoxys calcitrans probable RNA-binding protein 19 (LOC106083004), mRNA	6.10447	2.97763e-06	65.8143	10.7813	3026
XM_013256171.1	SCAU011100	PREDICTED: Stomoxys calcitrans nuclear pore complex protein Nup155 (LOC106090092), transcript variant X1, mRNA	6.10123	4.22514e-14	125.01	20.4894	4281
XM_013243786.1	SCAU011532	PREDICTED: Stomoxys calcitrans uncharacterized LOC106081657 (LOC106081657), mRNA	6.09521	5.6987e-08	78.7771	12.9244	1489
XM_013251996.1	SCAU011052	PREDICTED: Stomoxys calcitrans nucleoporin seh1 (LOC106087089), mRNA	6.08599	0.00038498	50.1197	8.23525	1328
XM_013250811.1	SCAU013601	PREDICTED: Stomoxys calcitrans uncharacterized protein C31H12.03c (LOC106086232), mRNA	6.08354	2.47967e-06	66.5358	10.937	1316
XM_013247613.1	SCAU015082	PREDICTED: Stomoxys calcitrans serine-rich adhesin for platelets (LOC106084128), transcript variant X1, mRNA	6.08272	2.53049e-52	416.713	68.5077	7998
XM_013249420.1	SCAU016036	PREDICTED: Stomoxys calcitrans glycine-rich cell wall structural protein (LOC106085263), transcript variant X1, mRNA	6.08267	4.22192e-16	140.396	23.0813	2506
XM_013242040.1	SCAU000157	PREDICTED: Stomoxys calcitrans bromodomain adjacent to zinc finger domain protein 1A (LOC106080626), mRNA	6.08173	1.87657e-17	150.678	24.7756	5481
XM_013260666.1	SCAU013665	PREDICTED: Stomoxys calcitrans uncharacterized LOC106093592 (LOC106093592), mRNA	6.07402	4.74612e-05	56.9748	9.38007	1640
XM_013246854.1	SCAU013089	PREDICTED: Stomoxys calcitrans protein D3 (LOC106083686), mRNA	6.07342	4.04488e-33	270.23	44.494	1255
XM_013242042.1	SCAU007629	PREDICTED: Stomoxys calcitrans pterin-4-alpha-carbinolamine dehydratase (LOC106080629), transcript variant X1, mRNA	6.06581	9.74204e-13	115.063	18.9691	629
XM_013255860.1	SCAU014043	PREDICTED: Stomoxys calcitrans ribosome biogenesis regulatory protein homolog (LOC106089866), mRNA	6.04969	0.000295283	51.1505	8.45506	1250
XM_013247042.1	SCAU011770	PREDICTED: Stomoxys calcitrans eukaryotic translation initiation factor 2D (LOC106083792), transcript variant X1, mRNA	6.04727	6.79122e-08	78.5452	12.9885	1936
XM_013262600.1	SCAU009051	PREDICTED: Stomoxys calcitrans non-specific lipid-transfer protein (LOC106095367), mRNA	6.04558	1.83596e-29	242.913	40.1803	1993
XM_013255229.1	SCAU009829	PREDICTED: Stomoxys calcitrans 40S ribosomal protein S23 (LOC106089395), mRNA	6.03785	4.09663e-284	2199.76	364.329	620
XM_013256947.1	SCAU011271	PREDICTED: Stomoxys calcitrans SCP2 sterol-binding domain-containing protein 1 (LOC106090669), mRNA	6.0373	1.13731e-15	137.69	22.8065	560
XR_001221070.1	SCAU007499	PREDICTED: Stomoxys calcitrans protein TsetseEP-like (LOC106086084), transcript variant X1, misc_RNA	6.02194	4.35916e-127	994.295	165.112	1892
XM_013260477.1	SCAU001646	PREDICTED: Stomoxys calcitrans ran-binding protein 3 (LOC106093423), mRNA	6.01211	1.82027e-07	75.5557	12.5672	1717
XM_013243363.1	SCAU001593	PREDICTED: Stomoxys calcitrans lipid storage droplets surface-binding protein 2 (LOC106081427), transcript variant X1, mRNA	6.00214	2.03722e-87	690.17	114.987	2519
XM_013246896.1	SCAU011604	PREDICTED: Stomoxys calcitrans large neutral amino acids transporter small subunit 1 (LOC106083702), mRNA	5.98586	3.61134e-05	58.3406	9.74641	2684
XM_013263889.1	SCAU012124	PREDICTED: Stomoxys calcitrans integrator complex subunit 11 (LOC106096242), mRNA	5.96935	0.000675407	48.8311	8.1803	2112
XM_013260661.1	SCAU008967	PREDICTED: Stomoxys calcitrans 1,5-anhydro-D-fructose reductase-like (LOC106093587), mRNA	5.96912	1.14218e-15	138.54	23.2095	1342
XM_013254848.1	SCAU006301	PREDICTED: Stomoxys calcitrans serine protease SP24D-like (LOC106089083), mRNA	5.94647	4.92945e-95	752.717	126.582	947
XM_013263901.1	SCAU002180	PREDICTED: Stomoxys calcitrans DNA-directed RNA polymerase II subunit RPB2 (LOC106096251), mRNA	5.93363	4.62939e-24	203.69	34.328	3856
XM_013254288.1	SCAU004726	PREDICTED: Stomoxys calcitrans phagocyte signaling-impaired protein (LOC106088661), transcript variant X1, mRNA	5.93227	1.11443e-13	123.722	20.8557	3362
XM_013250421.1	SCAU011244	PREDICTED: Stomoxys calcitrans uncharacterized LOC106085935 (LOC106085935), mRNA	5.92895	4.3309e-06	65.6596	11.0744	1695
XM_013246682.1	SCAU006418	PREDICTED: Stomoxys calcitrans transcriptional activator cubitus interruptus (LOC106083569), transcript variant X1, mRNA	5.92722	1.80121e-06	68.5718	11.569	4752
XM_013244521.1	SCAU016300	PREDICTED: Stomoxys calcitrans uncharacterized LOC106082167 (LOC106082167), mRNA	5.92363	0.000155258	53.8823	9.09616	515
XM_013247220.1	SCAU004299	PREDICTED: Stomoxys calcitrans RNA-binding protein 25 (LOC106083912), transcript variant X1, mRNA	5.91982	4.53263e-20	173.125	29.245	3496
XM_013246745.1	SCAU012443	PREDICTED: Stomoxys calcitrans zinc finger MYM-type protein 2 (LOC106083609), transcript variant X1, mRNA	5.9164	3.61801e-25	212.581	35.9307	5719
XM_013254661.1	SCAU001705	PREDICTED: Stomoxys calcitrans lectin subunit alpha-like (LOC106088947), mRNA	5.91366	5.03613e-09	88.1836	14.9118	561
XM_013242414.1	SCAU000710	PREDICTED: Stomoxys calcitrans putative apoptosis-inducing factor 1, mitochondrial (LOC106080830), transcript variant X1, mRNA	5.88442	2.22461e-13	121.969	20.7275	3322
XM_013258139.1	SCAU013273	PREDICTED: Stomoxys calcitrans splicing factor 3B subunit 1 (LOC106091581), mRNA	5.87191	2.51934e-06	67.8244	11.5506	4136
XM_013257778.1	SCAU014410	PREDICTED: Stomoxys calcitrans trypsin delta/gamma-like (LOC106091299), mRNA	5.85334	7.98632e-05	56.4594	9.64567	919
XM_013242723.1	SCAU004300	PREDICTED: Stomoxys calcitrans acidic leucine-rich nuclear phosphoprotein 32 family member A (LOC106081037), transcript variant X1, mRNA	5.84599	8.17329e-30	250.206	42.7996	2137
XM_013257717.1	SCAU001685	PREDICTED: Stomoxys calcitrans zinc finger protein 236-like (LOC106091241), mRNA	5.84545	2.95196e-05	59.8096	10.2318	3452
XM_013246065.1	SCAU003729	PREDICTED: Stomoxys calcitrans cyclin-K (LOC106083186), mRNA	5.8433	4.68239e-05	58.2891	9.97538	2085
XM_013254111.1	SCAU008630	PREDICTED: Stomoxys calcitrans palmitoyltransferase ZDHHC3 (LOC106088540), mRNA	5.84291	0.00898755	40.8936	6.99885	1850
XM_013256699.1	SCAU009323	PREDICTED: Stomoxys calcitrans F-box/WD repeat-containing protein 7 (LOC106090493), transcript variant X1, mRNA	5.83078	6.08561e-31	259.381	44.4848	8384
XM_013260025.1	SCAU010402	PREDICTED: Stomoxys calcitrans oxygen-dependent coproporphyrinogen-III oxidase (LOC106093052), mRNA	5.82913	5.51319e-08	80.8903	13.8769	1750
XM_013251252.1	SCAU012036	PREDICTED: Stomoxys calcitrans ribosome biogenesis protein BRX1 homolog (LOC106086531), mRNA	5.82277	6.60803e-09	88.0547	15.1225	1217
XM_013253755.1	SCAU000127	PREDICTED: Stomoxys calcitrans alcohol dehydrogenase class-3 (LOC106088305), mRNA	5.80002	3.12863e-31	262.422	45.245	1494
XM_013263074.1	SCAU008902	PREDICTED: Stomoxys calcitrans rab proteins geranylgeranyltransferase component A (LOC106095745), mRNA	5.79498	0.000318435	52.1814	9.00457	1975
XM_013258559.1	SCAU011449	PREDICTED: Stomoxys calcitrans tubulin--tyrosine ligase-like protein 12 (LOC106091872), mRNA	5.78793	1.44897e-06	70.2469	12.1368	2183
XM_013244737.1	SCAU015416	PREDICTED: Stomoxys calcitrans dnaJ homolog subfamily B member 11 (LOC106082303), mRNA	5.78504	4.29946e-07	74.3445	12.8512	1353
XM_013262261.1	SCAU000103	PREDICTED: Stomoxys calcitrans 60S ribosomal protein L4 (LOC106095016), mRNA	5.78472	0	3449.14	596.251	1450
XM_013249502.1	SCAU005694	PREDICTED: Stomoxys calcitrans ubiquitin-conjugating enzyme E2 N (LOC106085301), transcript variant X1, mRNA	5.78089	1.40737e-20	179.439	31.04	1186
XM_013241850.1	SCAU012946	PREDICTED: Stomoxys calcitrans protein spitz (LOC106080480), transcript variant X1, mRNA	5.78064	0.000811754	49.1404	8.50085	3242
XM_013255984.1	SCAU016491	PREDICTED: Stomoxys calcitrans chromodomain-helicase-DNA-binding protein Mi-2 homolog (LOC106089968), mRNA	5.78037	3.15941e-54	443.592	76.7412	5719
XM_013263784.1	SCAU013122	PREDICTED: Stomoxys calcitrans serine/threonine-protein kinase PLK4 (LOC106096181), mRNA	5.77763	0.00366781	44.1408	7.63995	2749
XM_013244330.1	SCAU011902	PREDICTED: Stomoxys calcitrans LIM domain-containing protein jub (LOC106082025), transcript variant X1, mRNA	5.76439	2.15395e-05	61.3559	10.644	3156
XM_013251962.1	SCAU010339	PREDICTED: Stomoxys calcitrans nuclear hormone receptor HR78 (LOC106087068), transcript variant X1, mRNA	5.75786	3.57214e-16	145.344	25.2427	2843
XM_013246296.1	SCAU011308	PREDICTED: Stomoxys calcitrans sorting nexin-3 (LOC106083352), mRNA	5.74109	6.10473e-05	58.0056	10.1036	1003
XM_013249966.1	SCAU003345	PREDICTED: Stomoxys calcitrans neuromodulin (LOC106085613), mRNA	5.72914	2.53883e-222	1775.93	309.982	1744
XM_013263576.1	SCAU013615	PREDICTED: Stomoxys calcitrans cyclin-related protein FAM58A (LOC106096051), transcript variant X1, mRNA	5.72552	0.000596198	50.4547	8.81224	1434
XM_013260911.1	SCAU012983	PREDICTED: Stomoxys calcitrans histone H4 (LOC106093762), mRNA	5.72269	1.09341e-15	142.045	24.8214	684
XM_013251352.1	SCAU013199	PREDICTED: Stomoxys calcitrans RNA-binding protein 45-like (LOC106086608), mRNA	5.7156	7.73651e-13	119.779	20.9565	2195
XM_013256637.1	SCAU008560	PREDICTED: Stomoxys calcitrans E3 ubiquitin-protein ligase Bre1 (LOC106090454), transcript variant X1, mRNA	5.69602	1.53072e-10	101.997	17.9067	3325
XM_013261783.1	SCAU005065	PREDICTED: Stomoxys calcitrans profilin (LOC106094561), transcript variant X1, mRNA	5.69105	1.05812e-39	332.39	58.4058	783
XM_013248306.1	SCAU006345	PREDICTED: Stomoxys calcitrans beta-parvin (LOC106084550), mRNA	5.68652	0.00012413	55.9439	9.838	1347
XM_013259474.1	SCAU015934	PREDICTED: Stomoxys calcitrans DNA-directed RNA polymerase I subunit RPA2 (LOC106092588), mRNA	5.6813	5.70298e-05	58.5984	10.3142	3577
XM_013248003.1	SCAU003390	PREDICTED: Stomoxys calcitrans biorientation of chromosomes in cell division protein 1-like 1 (LOC106084370), transcript variant X1, mRNA	5.67772	3.96916e-08	83.2613	14.6646	2936
XM_013263209.1	SCAU009643	PREDICTED: Stomoxys calcitrans dihydropteridine reductase (LOC106095821), transcript variant X1, mRNA	5.66157	1.70767e-23	204.72	36.1597	956
XM_013263769.1	SCAU003088	PREDICTED: Stomoxys calcitrans COP9 signalosome complex subunit 1b (LOC106096170), mRNA	5.6603	2.62167e-06	69.1645	12.2192	1730
XM_013254863.1	SCAU008262	PREDICTED: Stomoxys calcitrans uncharacterized LOC106089098 (LOC106089098), mRNA	5.64659	1.05378e-10	103.801	18.3829	584
XM_013244744.1	SCAU016462	PREDICTED: Stomoxys calcitrans BUB3-interacting and GLEBS motif-containing protein ZNF207 (LOC106082308), transcript variant X1, mRNA	5.62892	0.00026434	53.7276	9.54493	2104
XM_013244048.1	SCAU012080	PREDICTED: Stomoxys calcitrans anaphase-promoting complex subunit 1 (LOC106081831), mRNA	5.62839	4.69559e-10	98.8786	17.5678	6284
XM_013254332.1	SCAU002594	PREDICTED: Stomoxys calcitrans selenide, water dikinase 2 (LOC106088684), transcript variant X1, mRNA	5.62709	4.3393e-13	122.871	21.8357	1430
XM_013247509.1	SCAU008178	PREDICTED: Stomoxys calcitrans proteasomal ubiquitin receptor ADRM1 homolog (LOC106084066), transcript variant X1, mRNA	5.62545	1.16278e-33	286.466	50.9233	1576
XM_013261074.1	SCAU006777	PREDICTED: Stomoxys calcitrans RNA polymerase II-associated factor 1 homolog (LOC106093875), mRNA	5.62315	9.21068e-08	80.8646	14.3806	2027
XM_013245901.1	SCAU008290	PREDICTED: Stomoxys calcitrans glucosidase 2 subunit beta (LOC106083072), mRNA	5.61899	2.40245e-13	125.01	22.2478	2177
XM_013262585.1	SCAU001560	PREDICTED: Stomoxys calcitrans protein lines (LOC106095346), mRNA	5.61686	1.44516e-08	87.2558	15.5346	3753
XM_013257382.1	SCAU016052	PREDICTED: Stomoxys calcitrans ribosome-binding protein 1 (LOC106091000), transcript variant X1, mRNA	5.61682	3.47121e-25	219.152	39.0171	3273
XM_013248100.1	SCAU013276	PREDICTED: Stomoxys calcitrans nuclear cap-binding protein subunit 1 (LOC106084422), mRNA	5.61548	2.61893e-10	101.018	17.9891	2494
XM_013247368.1	SCAU013180	PREDICTED: Stomoxys calcitrans uncharacterized LOC106083997 (LOC106083997), transcript variant X1, mRNA	5.61418	5.18169e-05	59.3457	10.5707	1871
XM_013243178.1	SCAU013603	PREDICTED: Stomoxys calcitrans probable multidrug resistance-associated protein lethal(2)03659 (LOC106081298), mRNA	5.61046	1.50678e-48	405.889	72.3451	4722
XM_013252841.1	SCAU001763	PREDICTED: Stomoxys calcitrans uncharacterized LOC106087702 (LOC106087702), mRNA	5.58719	3.26754e-11	108.491	19.4178	984
XM_013252973.1	SCAU009468	PREDICTED: Stomoxys calcitrans probable 28S ribosomal protein S26, mitochondrial (LOC106087800), mRNA	5.58212	6.94895e-07	74.2929	13.3091	969
XM_013252291.1	SCAU012126	PREDICTED: Stomoxys calcitrans SAFB-like transcription modulator (LOC106087300), transcript variant X1, mRNA	5.5781	1.73009e-22	198.484	35.5827	3467
XM_013251908.1	SCAU015564	PREDICTED: Stomoxys calcitrans probable 4-coumarate--CoA ligase 3 (LOC106087030), mRNA	5.56402	2.71094e-09	93.5182	16.8077	2793
XM_013250493.1	SCAU014011	PREDICTED: Stomoxys calcitrans regulator of G-protein signaling loco (LOC106085998), mRNA	5.54642	3.91081e-07	76.5608	13.8037	5594
XM_013260525.1	SCAU012564	PREDICTED: Stomoxys calcitrans zinc finger protein Xfin-like (LOC106093471), mRNA	5.54019	1.28108e-14	136.247	24.5924	7311
XM_013259605.1	SCAU008232	PREDICTED: Stomoxys calcitrans uncharacterized LOC106092694 (LOC106092694), transcript variant X1, mRNA	5.53243	4.70967e-18	163.873	29.6205	4883
XM_013251840.1	SCAU009996	PREDICTED: Stomoxys calcitrans zinc finger CCCH domain-containing protein 18 (LOC106086987), transcript variant X1, mRNA	5.52332	5.03127e-24	212.014	38.3852	3051
XM_013257203.1	SCAU001762	PREDICTED: Stomoxys calcitrans uncharacterized LOC106090864 (LOC106090864), mRNA	5.51742	1.76303e-06	71.6128	12.9794	2231
XM_013245061.1	SCAU006860	PREDICTED: Stomoxys calcitrans tRNA (guanine(37)-N1)-methyltransferase (LOC106082507), mRNA	5.51608	0.000591864	51.6402	9.36176	2098
XM_013255985.1	SCAU011270	PREDICTED: Stomoxys calcitrans ATP-dependent helicase brm (LOC106089970), mRNA	5.51468	8.56943e-22	194.257	35.2255	6014
XM_013257522.1	SCAU001077	PREDICTED: Stomoxys calcitrans protein cappuccino (LOC106091098), transcript variant X1, mRNA	5.50875	7.92015e-13	122.356	22.2112	6341
XM_013244337.1	SCAU003197	PREDICTED: Stomoxys calcitrans protein SPT2 homolog (LOC106082031), mRNA	5.50789	3.14322e-07	77.6432	14.0967	2264
XM_013253426.1	SCAU009885	PREDICTED: Stomoxys calcitrans uncharacterized LOC106088109 (LOC106088109), mRNA	5.50585	6.22941e-28	243.918	44.3016	2598
XM_013250783.1	SCAU004036	PREDICTED: Stomoxys calcitrans diacylglycerol O-acyltransferase 1 (LOC106086210), transcript variant X1, mRNA	5.50341	0.000548469	51.9752	9.44418	1812
XM_013248181.1	SCAU008364	PREDICTED: Stomoxys calcitrans pre-mRNA-splicing factor RBM22 (LOC106084477), mRNA	5.49849	0.00137432	48.8569	8.88551	1517
XM_013242528.1	SCAU002188	PREDICTED: Stomoxys calcitrans protein peanut (LOC106080923), transcript variant X1, mRNA	5.49838	5.11333e-14	132.046	24.0154	3163
XM_013260468.1	SCAU000670	PREDICTED: Stomoxys calcitrans N-acetyltransferase eco (LOC106093413), mRNA	5.49818	6.7479e-16	147.148	26.763	4242
XM_013241813.1	SCAU013889	PREDICTED: Stomoxys calcitrans H(+)/Cl(-) exchange transporter 7 (LOC106080426), mRNA	5.49306	0.00339682	45.7901	8.336	2861
XM_013254251.1	SCAU007064	PREDICTED: Stomoxys calcitrans protein MAK16 homolog (LOC106088639), mRNA	5.49238	1.82732e-06	71.6901	13.0527	1358
XM_013253735.1	SCAU007088	PREDICTED: Stomoxys calcitrans eukaryotic translation initiation factor 2 subunit 3 (LOC106088297), transcript variant X1, mRNA	5.48848	5.56892e-18	164.079	29.8952	2398
XM_013245332.1	SCAU013008	PREDICTED: Stomoxys calcitrans eukaryotic translation initiation factor 3 subunit G-1 (LOC106082676), mRNA	5.4681	6.3731e-23	204.385	37.3778	1153
XM_013260409.1	SCAU007838	PREDICTED: Stomoxys calcitrans gamma-soluble NSF attachment protein (LOC106093360), mRNA	5.45802	0.000184812	55.9955	10.2593	1176
XM_013251414.1	SCAU002522	PREDICTED: Stomoxys calcitrans uncharacterized LOC106086662 (LOC106086662), mRNA	5.45711	4.4342e-14	133.154	24.4001	1268
XM_013258083.1	SCAU012327	PREDICTED: Stomoxys calcitrans S-formylglutathione hydrolase (LOC106091538), mRNA	5.45682	2.69756e-07	78.6225	14.4081	1137
XM_013262027.1	SCAU003788	PREDICTED: Stomoxys calcitrans 3'(2'),5'-bisphosphate nucleotidase 1 (LOC106094788), mRNA	5.45414	2.59996e-05	62.799	11.514	1447
XM_013263574.1	SCAU008780	PREDICTED: Stomoxys calcitrans myb-like protein X (LOC106096052), transcript variant X1, mRNA	5.44358	6.21191e-07	75.8392	13.9319	4809
XM_013247254.1	SCAU004991	PREDICTED: Stomoxys calcitrans probable ATP-dependent RNA helicase DDX27 (LOC106083932), mRNA	5.43695	1.07322e-16	154.621	28.439	2571
XM_013243374.1	SCAU007736	PREDICTED: Stomoxys calcitrans structural maintenance of chromosomes protein 3 (LOC106081437), transcript variant X1, mRNA	5.43669	2.63871e-07	78.8802	14.5089	3685
XM_013243887.1	SCAU016100	PREDICTED: Stomoxys calcitrans villin-like protein quail (LOC106081720), transcript variant X1, mRNA	5.43427	0.00122028	49.63	9.13279	2904
XM_013252301.1	SCAU000748	PREDICTED: Stomoxys calcitrans uncharacterized LOC106087306 (LOC106087306), mRNA	5.43214	0.000181418	56.2274	10.3509	1394
XM_013243069.1	SCAU001245	PREDICTED: Stomoxys calcitrans high mobility group protein D-like (LOC106081240), transcript variant X1, mRNA	5.42891	4.00619e-31	271.983	50.099	1571
XM_013249921.1	SCAU014255	PREDICTED: Stomoxys calcitrans 60S ribosomal protein L31 (LOC106085606), mRNA	5.42436	1.74325e-177	1467.68	270.573	638
XM_013257783.1	SCAU009451	PREDICTED: Stomoxys calcitrans trypsin eta-like (LOC106091306), mRNA	5.42396	8.45156e-06	66.9224	12.3383	950
XM_013254389.1	SCAU005435	PREDICTED: Stomoxys calcitrans innexin inx3 (LOC106088730), transcript variant X1, mRNA	5.42242	0.00109652	50.0681	9.23354	1545
XM_013253606.1	SCAU003772	PREDICTED: Stomoxys calcitrans coatomer subunit epsilon (LOC106088200), mRNA	5.421	9.63055e-05	58.4953	10.7905	1110
XM_013262233.1	SCAU009903	PREDICTED: Stomoxys calcitrans lipoma-preferred partner homolog (LOC106094989), mRNA	5.41658	9.57131e-05	58.5468	10.8088	2485
XM_013258133.1	SCAU001526	PREDICTED: Stomoxys calcitrans inositol polyphosphate multikinase (LOC106091576), transcript variant X1, mRNA	5.41022	2.33616e-06	71.5097	13.2175	1467
XM_013258696.1	SCAU009241	PREDICTED: Stomoxys calcitrans protein MEMO1 (LOC106091969), mRNA	5.40347	0.0019655	48.1611	8.91299	1142
XM_013247827.1	SCAU003453	PREDICTED: Stomoxys calcitrans uncharacterized LOC106084255 (LOC106084255), mRNA	5.38678	1.95225e-08	88.467	16.423	7249
XM_013252689.1	SCAU016488	PREDICTED: Stomoxys calcitrans putative methyltransferase C9orf114 (LOC106087594), mRNA	5.37392	0.000159947	57.0521	10.6165	1717
XM_013244936.1	SCAU009630	PREDICTED: Stomoxys calcitrans mitochondrial amidoxime-reducing component 1 (LOC106082432), mRNA	5.36546	0.000114049	58.2891	10.8638	1485
XM_013257596.1	SCAU007610	PREDICTED: Stomoxys calcitrans protein lin-7 homolog C (LOC106091160), mRNA	5.35771	0.000534683	52.9545	9.88379	880
XM_013244557.1	SCAU006911	PREDICTED: Stomoxys calcitrans uncharacterized LOC106082187 (LOC106082187), mRNA	5.35506	3.42376e-06	70.6335	13.19	2218
XM_013257858.1	SCAU004759	PREDICTED: Stomoxys calcitrans T-complex protein 1 subunit zeta (LOC106091364), mRNA	5.33169	8.92035e-60	511.216	95.8826	1803
XM_013261079.1	SCAU010889	PREDICTED: Stomoxys calcitrans U1 small nuclear ribonucleoprotein 70 kDa (LOC106093915), mRNA	5.33102	4.15889e-08	86.3796	16.2032	2092
XM_013255182.1	SCAU001776	PREDICTED: Stomoxys calcitrans probable ATP-dependent RNA helicase Dbp73D (LOC106089351), transcript variant X1, mRNA	5.31093	4.55361e-09	94.4202	17.7785	2290
XM_013257376.1	SCAU002511	PREDICTED: Stomoxys calcitrans uncharacterized LOC106090997 (LOC106090997), mRNA	5.30645	1.38182e-07	82.3851	15.5255	5074
XM_013259980.1	SCAU007480	PREDICTED: Stomoxys calcitrans cell division cycle 7-related protein kinase (LOC106093010), transcript variant X1, mRNA	5.30047	6.78637e-08	84.9622	16.0292	3014
XM_013255190.1	SCAU012953	PREDICTED: Stomoxys calcitrans putative RNA-binding protein Luc7-like 1 (LOC106089357), mRNA	5.29699	0.00211865	48.5219	9.16027	1532
XM_013263069.1	SCAU012742	PREDICTED: Stomoxys calcitrans valine--tRNA ligase (LOC106095742), transcript variant X1, mRNA	5.29547	1.15218e-23	214.616	40.5283	3669
XM_013258123.1	SCAU010481	PREDICTED: Stomoxys calcitrans transmembrane protein 161B (LOC106091572), mRNA	5.27335	2.87665e-33	294.713	55.8872	2407
XM_013262013.1	SCAU015245	PREDICTED: Stomoxys calcitrans B-cell receptor-associated protein 31 (LOC106094774), transcript variant X1, mRNA	5.27257	2.7522e-13	129.52	24.5649	1178
XM_013250869.1	SCAU014362	PREDICTED: Stomoxys calcitrans superoxide dismutase [Cu-Zn] (LOC106086269), mRNA	5.27134	4.94977e-21	193.458	36.7	651
XM_013259651.1	SCAU005456	PREDICTED: Stomoxys calcitrans uncharacterized LOC106092736 (LOC106092736), transcript variant X1, mRNA	5.25742	2.14871e-05	64.9638	12.3566	2316
XM_013259453.1	SCAU016159	PREDICTED: Stomoxys calcitrans activin receptor type-2B (LOC106092571), mRNA	5.25315	0.00843406	43.9346	8.36347	3157
XM_013245757.1	SCAU012690	PREDICTED: Stomoxys calcitrans wolframin (LOC106082982), transcript variant X1, mRNA	5.24839	1.89824e-06	73.6487	14.0326	3335
XM_013246853.1	SCAU006297	PREDICTED: Stomoxys calcitrans 60S acidic ribosomal protein P1 (LOC106083685), mRNA	5.24805	6.97985e-184	1551.39	295.612	677
XM_013263714.1	SCAU007059	PREDICTED: Stomoxys calcitrans KH domain-containing, RNA-binding, signal transduction-associated protein 3-like (LOC106096127), mRNA	5.2389	1.86239e-06	73.8033	14.0876	1082
XM_013252716.1	SCAU008348	PREDICTED: Stomoxys calcitrans prenylated Rab acceptor protein 1 (LOC106087606), mRNA	5.23795	0.00446702	46.254	8.83056	1124
XM_013256035.1	SCAU005995	PREDICTED: Stomoxys calcitrans heat shock 70 kDa protein 4 (LOC106090005), transcript variant X1, mRNA	5.23229	2.29551e-62	538.92	102.999	3361
XM_013245339.1	SCAU014917	PREDICTED: Stomoxys calcitrans cytochrome c-like (LOC106082680), mRNA	5.23072	7.61772e-48	417.796	79.8734	595
XM_013261602.1	SCAU014038	PREDICTED: Stomoxys calcitrans protein vreteno (LOC106094390), mRNA	5.22966	0.00551864	45.5582	8.7115	2348
XM_013263010.1	SCAU003329	PREDICTED: Stomoxys calcitrans yemanuclein-alpha (LOC106095713), mRNA	5.22647	2.38611e-08	89.4721	17.119	3784
XM_013251909.1	SCAU010787	PREDICTED: Stomoxys calcitrans protein toll (LOC106087032), mRNA	5.22372	3.50847e-05	63.4949	12.1551	4182
XM_013249695.1	SCAU002160	PREDICTED: Stomoxys calcitrans cytochrome c oxidase subunit 6A, mitochondrial (LOC106085443), mRNA	5.21923	4.14902e-66	571.082	109.419	579
XM_013244466.1	SCAU003195	PREDICTED: Stomoxys calcitrans probable nuclear transport factor 2 (LOC106082126), mRNA	5.21376	8.18018e-16	151.426	29.0435	823
XM_013253314.1	SCAU006780	PREDICTED: Stomoxys calcitrans serine-rich adhesin for platelets (LOC106088030), mRNA	5.20835	1.90716e-05	65.7885	12.6314	7043
XM_013254588.1	SCAU015923	PREDICTED: Stomoxys calcitrans serine/arginine repetitive matrix protein 1 (LOC106088877), transcript variant X1, mRNA	5.20754	4.41144e-11	112.28	21.5609	3467
XM_013260412.1	SCAU012841	PREDICTED: Stomoxys calcitrans protein groucho (LOC106093364), transcript variant X1, mRNA	5.2062	5.20194e-32	286.621	55.0538	3768
XM_013254691.1	SCAU002640	PREDICTED: Stomoxys calcitrans nucleolar protein 16 (LOC106088972), mRNA	5.20512	0.000159228	58.2633	11.1935	1209
XM_013251699.1	SCAU013693	PREDICTED: Stomoxys calcitrans interleukin enhancer-binding factor 2 homolog (LOC106086875), mRNA	5.20451	7.90242e-08	85.426	16.4138	1459
XM_013245655.1	SCAU014139	PREDICTED: Stomoxys calcitrans S-adenosylmethionine decarboxylase proenzyme (LOC106082903), mRNA	5.20346	0.000100474	59.9127	11.514	1553
XM_013261413.1	SCAU013108	PREDICTED: Stomoxys calcitrans DNA repair protein complementing XP-G cells (LOC106094214), transcript variant X1, mRNA	5.2034	0.000349834	55.4801	10.6623	4054
XM_013244602.1	SCAU013830	PREDICTED: Stomoxys calcitrans ATP synthase subunit d, mitochondrial (LOC106082217), transcript variant X1, mRNA	5.20251	1.04911e-89	770.086	148.022	878
XM_013258352.1	SCAU011758	PREDICTED: Stomoxys calcitrans cyclin-dependent kinase 9 (LOC106091718), transcript variant X1, mRNA	5.19904	0.00842228	44.2439	8.51001	2233
XM_013261295.1	SCAU008974	PREDICTED: Stomoxys calcitrans activator of 90 kDa heat shock protein ATPase homolog 1 (LOC106094109), mRNA	5.19303	0.00608097	45.4293	8.74813	962
XM_013261315.1	SCAU013347	PREDICTED: Stomoxys calcitrans anaphase-promoting complex subunit 7 (LOC106094128), mRNA	5.15866	0.00800677	44.6562	8.65655	1983
XM_013249136.1	SCAU012046	PREDICTED: Stomoxys calcitrans angiotensin-converting enzyme-related protein (LOC106085099), mRNA	5.1573	0.00274306	48.4703	9.39839	2392
XM_013253129.1	SCAU011284	PREDICTED: Stomoxys calcitrans cytokine receptor (LOC106087914), mRNA	5.15664	0.00998925	43.8831	8.51001	4236
XM_013242584.1	SCAU000568	PREDICTED: Stomoxys calcitrans protein asteroid (LOC106080954), transcript variant X1, mRNA	5.14534	5.08273e-06	71.0716	13.8128	2872
XM_013246981.1	SCAU002225	PREDICTED: Stomoxys calcitrans 25S rRNA (cytosine-C(5))-methyltransferase nop2 (LOC106083752), mRNA	5.14008	3.36657e-16	156.065	30.3623	3010
XM_013256030.1	SCAU014286	PREDICTED: Stomoxys calcitrans tudor domain-containing protein 3 (LOC106090001), transcript variant X1, mRNA	5.13359	9.52417e-09	93.8532	18.2822	3373
XM_013248613.1	SCAU013529	PREDICTED: Stomoxys calcitrans putative oxidoreductase GLYR1 homolog (LOC106084722), transcript variant X1, mRNA	5.13356	6.336e-18	170.677	33.2473	3173
XM_013261713.1	SCAU008073	PREDICTED: Stomoxys calcitrans signal recognition particle subunit SRP68 (LOC106094486), mRNA	5.12905	1.1379e-16	160.239	31.2415	1990
XM_013248557.1	SCAU007131	PREDICTED: Stomoxys calcitrans probable prefoldin subunit 2 (LOC106084682), mRNA	5.12486	1.46949e-09	100.734	19.656	919
XM_013251420.1	SCAU014476	PREDICTED: Stomoxys calcitrans RNA-binding protein 28 (LOC106086665), mRNA	5.11693	8.36819e-07	77.8494	15.2141	2389
XM_013259060.1	SCAU003579	PREDICTED: Stomoxys calcitrans threonylcarbamoyladenosine tRNA methylthiotransferase (LOC106092258), mRNA	5.11096	0.000127262	59.7838	11.6972	1782
XM_013257011.1	SCAU007401	PREDICTED: Stomoxys calcitrans lectin subunit alpha-like (LOC106090727), mRNA	5.10904	1.00903e-05	68.9326	13.4923	971
XM_013245836.1	SCAU007392	PREDICTED: Stomoxys calcitrans dual specificity mitogen-activated protein kinase kinase dSOR1 (LOC106083022), transcript variant X1, mRNA	5.10009	1.19876e-05	68.3914	13.4098	1516
XM_013246490.1	SCAU007182	PREDICTED: Stomoxys calcitrans ribonucleoprotein RB97D-like (LOC106083460), mRNA	5.09622	0.000804877	53.2637	10.4516	1378
XM_013250167.1	SCAU008712	PREDICTED: Stomoxys calcitrans protein DDI1 homolog 2 (LOC106085763), transcript variant X1, mRNA	5.09219	5.84377e-10	104.522	20.526	2113
XM_013258368.1	SCAU004389	PREDICTED: Stomoxys calcitrans uncharacterized LOC106091731 (LOC106091731), mRNA	5.08195	3.43757e-06	73.0817	14.3806	4997
XM_013252016.1	SCAU011038	PREDICTED: Stomoxys calcitrans DNA-directed RNA polymerase III subunit RPC1 (LOC106087100), mRNA	5.08133	1.5986e-06	75.865	14.9302	4333
XM_013262827.1	SCAU000094	PREDICTED: Stomoxys calcitrans putative E3 ubiquitin-protein ligase UBR7 (LOC106095590), mRNA	5.0801	1.13834e-07	85.4776	16.826	1845
XM_013260082.1	SCAU008133	PREDICTED: Stomoxys calcitrans protein Smaug (LOC106093102), transcript variant X1, mRNA	5.07611	8.94154e-26	238.455	46.9759	5531
XM_013246748.1	SCAU006246	PREDICTED: Stomoxys calcitrans aryl hydrocarbon receptor nuclear translocator homolog (LOC106083611), mRNA	5.07303	7.75438e-09	95.3479	18.7951	2487
XM_013252022.1	SCAU001813	PREDICTED: Stomoxys calcitrans pre-rRNA processing protein FTSJ3 (LOC106087104), mRNA	5.07077	8.54254e-14	137.149	27.0469	2938
XM_013260904.1	SCAU014638	PREDICTED: Stomoxys calcitrans serine/threonine-protein kinase PITSLRE (LOC106093761), transcript variant X1, mRNA	5.06217	1.30193e-13	135.757	26.818	4408
XM_013256078.1	SCAU012463	PREDICTED: Stomoxys calcitrans mitochondrial thiamine pyrophosphate carrier (LOC106090033), mRNA	5.06206	1.31888e-05	68.3914	13.5106	1318
XM_013244262.1	SCAU010298	PREDICTED: Stomoxys calcitrans ATP-dependent RNA helicase p62-like (LOC106081976), mRNA	5.06135	1.38582e-06	76.5866	15.1316	2403
XM_013263542.1	SCAU011679	PREDICTED: Stomoxys calcitrans sperm-specific antigen 2 (LOC106096027), mRNA	5.05818	8.40871e-13	128.979	25.4991	1585
XM_013244173.1	SCAU013977	PREDICTED: Stomoxys calcitrans dnaJ homolog subfamily C member 3 (LOC106081908), mRNA	5.05527	2.95353e-07	82.282	16.2765	2510
XM_013263381.1	SCAU007519	PREDICTED: Stomoxys calcitrans YTH domain-containing protein 1 (LOC106095933), mRNA	5.05324	1.66665e-09	101.224	20.0315	2998
XM_013246287.1	SCAU001047	PREDICTED: Stomoxys calcitrans WD repeat-containing protein 36 (LOC106083345), mRNA	5.04627	2.74846e-10	107.924	21.3869	2961
XM_013249233.1	SCAU008849	PREDICTED: Stomoxys calcitrans antichymotrypsin-2-like (LOC106085163), transcript variant X1, mRNA	5.04204	8.3633e-12	120.81	23.9605	1596
XM_013256211.1	SCAU014221	PREDICTED: Stomoxys calcitrans maltase A1-like (LOC106090128), mRNA	5.04185	1.34054e-14	144.493	28.6588	2025
XM_013251809.1	SCAU015308	PREDICTED: Stomoxys calcitrans 39S ribosomal protein L10, mitochondrial (LOC106086965), mRNA	5.04133	0.0071667	45.7644	9.07784	994
XM_013259955.1	SCAU014306	PREDICTED: Stomoxys calcitrans WD repeat-containing protein 48 homolog (LOC106092990), transcript variant X1, mRNA	5.03952	0.000451828	55.7635	11.0652	3044
XM_013260670.1	SCAU005512	PREDICTED: Stomoxys calcitrans chromodomain Y-like protein (LOC106093595), transcript variant X1, mRNA	5.0395	1.54043e-12	127.072	25.2152	3863
XM_013262117.1	SCAU008494	PREDICTED: Stomoxys calcitrans guanine nucleotide-binding protein G(s) subunit alpha (LOC106094879), transcript variant X1, mRNA	5.03844	3.89184e-06	73.0559	14.4997	1755
XM_013252470.1	SCAU011245	PREDICTED: Stomoxys calcitrans zinc finger protein 62 homolog (LOC106087431), mRNA	5.03355	0.000356778	56.6655	11.2576	3139
XM_013246348.1	SCAU005788	PREDICTED: Stomoxys calcitrans ribonuclease 3 (LOC106083393), mRNA	5.03148	9.04595e-05	61.6651	12.2559	4158
XM_013253976.1	SCAU011629	PREDICTED: Stomoxys calcitrans uncharacterized LOC106088453 (LOC106088453), mRNA	5.02604	4.67769e-62	550.542	109.538	947
XM_013248710.1	SCAU014648	PREDICTED: Stomoxys calcitrans snRNA-activating protein complex subunit 4 (LOC106084787), mRNA	5.02407	9.24195e-06	70.0407	13.941	2753
XM_013263475.1	SCAU004273	PREDICTED: Stomoxys calcitrans 39S ribosomal protein L22, mitochondrial (LOC106095988), mRNA	5.02356	0.00342252	48.5476	9.66399	851
XM_013259856.1	SCAU014640	PREDICTED: Stomoxys calcitrans estradiol 17-beta-dehydrogenase 8 (LOC106092905), transcript variant X1, mRNA	5.02108	0.000889944	53.4441	10.644	1141
XM_013243267.1	SCAU009288	PREDICTED: Stomoxys calcitrans serine/arginine repetitive matrix protein 1 (LOC106081369), mRNA	5.00699	5.14242e-05	63.933	12.7687	1628
XM_013264045.1	SCAU005616	PREDICTED: Stomoxys calcitrans 26S proteasome non-ATPase regulatory subunit 12 (LOC106096344), mRNA	5.00476	3.80852e-18	175.47	35.0606	2028
XM_013257757.1	SCAU001999	PREDICTED: Stomoxys calcitrans sphingolipid delta(4)-desaturase DES1 (LOC106091278), mRNA	4.99966	1.04012e-35	326.076	65.2197	1863
XM_013259214.1	SCAU005050	PREDICTED: Stomoxys calcitrans ribonucleases P/MRP protein subunit POP1 (LOC106092377), transcript variant X1, mRNA	4.99173	0.00074274	54.3204	10.8821	4035
XM_013245745.1	SCAU009193	PREDICTED: Stomoxys calcitrans 40S ribosomal protein S20 (LOC106082974), mRNA	4.98716	8.54306e-171	1490.8	298.928	531
XM_013246429.1	SCAU009934	PREDICTED: Stomoxys calcitrans zinc finger CCCH domain-containing protein 13 (LOC106083433), mRNA	4.98056	6.81601e-17	165.316	33.1923	4961
XM_013247243.1	SCAU012364	PREDICTED: Stomoxys calcitrans adhesion G protein-coupled receptor A3 (LOC106083921), mRNA	4.98055	0.00175081	51.2794	10.2959	5479
XM_013245477.1	SCAU011304	PREDICTED: Stomoxys calcitrans uncharacterized LOC106082757 (LOC106082757), mRNA	4.97943	1.54003e-05	68.5975	13.7762	6354
XM_013260685.1	SCAU005335	PREDICTED: Stomoxys calcitrans caspase (LOC106093599), mRNA	4.97748	4.79459e-06	72.9013	14.6462	1358
XM_013254224.1	SCAU009680	PREDICTED: Stomoxys calcitrans puromycin-sensitive aminopeptidase (LOC106088627), transcript variant X1, mRNA	4.97312	1.461e-17	171.218	34.4287	3320
XM_013248792.1	SCAU001539	PREDICTED: Stomoxys calcitrans protein farnesyltransferase/geranylgeranyltransferase type-1 subunit alpha (LOC106084859), transcript variant X1, mRNA	4.96981	0.000260749	58.3149	11.7338	1336
XM_013262217.1	SCAU012661	PREDICTED: Stomoxys calcitrans RNA polymerase-associated protein Rtf1 (LOC106094973), mRNA	4.96584	6.5443e-14	140.087	28.21	2249
XM_013252789.1	SCAU016001	PREDICTED: Stomoxys calcitrans rRNA 2'-O-methyltransferase fibrillarin (LOC106087663), mRNA	4.94874	4.92472e-13	132.896	26.8546	1240
XM_013248880.1	SCAU001080	PREDICTED: Stomoxys calcitrans transmembrane emp24 domain-containing protein 2 (LOC106084913), mRNA	4.94519	1.85823e-07	85.2457	17.2381	908
XM_013253162.1	SCAU009637	PREDICTED: Stomoxys calcitrans Y+L amino acid transporter 2 (LOC106087941), mRNA	4.94467	0.000214284	59.2426	11.9811	2435
XM_013252018.1	SCAU012452	PREDICTED: Stomoxys calcitrans protein RMD5 homolog A (LOC106087101), transcript variant X1, mRNA	4.93748	0.00125074	52.8256	10.6989	1801
XM_013263721.1	SCAU010130	PREDICTED: Stomoxys calcitrans NSFL1 cofactor p47 (LOC106096132), mRNA	4.9358	4.83711e-10	107.46	21.7716	1474
XM_013259553.1	SCAU010449	PREDICTED: Stomoxys calcitrans kinesin light chain (LOC106092641), transcript variant X1, mRNA	4.93105	1.64505e-09	102.976	20.8832	1520
XM_013253021.1	SCAU002645	PREDICTED: Stomoxys calcitrans F-BAR domain only protein 2 (LOC106087837), transcript variant X1, mRNA	4.92511	1.05183e-19	190.856	38.7515	4050
XM_013250983.1	SCAU015317	PREDICTED: Stomoxys calcitrans serine-rich adhesin for platelets (LOC106086343), transcript variant X1, mRNA	4.92285	6.86523e-36	331.076	67.2529	7182
XM_013253131.1	SCAU007495	PREDICTED: Stomoxys calcitrans exportin-5 (LOC106087916), mRNA	4.921	3.34714e-12	126.247	25.6548	4542
XM_013249701.1	SCAU009013	PREDICTED: Stomoxys calcitrans cap-specific mRNA (nucleoside-2'-O-)-methyltransferase 2 (LOC106085446), mRNA	4.9191	0.000618052	55.5574	11.2942	2287
XM_013260327.1	SCAU010046	PREDICTED: Stomoxys calcitrans putative RNA exonuclease NEF-sp (LOC106093275), mRNA	4.91655	1.26415e-05	69.9376	14.2249	2231
XM_013244298.1	SCAU002273	PREDICTED: Stomoxys calcitrans UV excision repair protein RAD23 homolog B-like (LOC106082003), mRNA	4.91649	5.07405e-15	150.627	30.6371	1730
XM_013262923.1	SCAU001276	PREDICTED: Stomoxys calcitrans proteasome activator complex subunit 3 (LOC106095644), transcript variant X1, mRNA	4.91376	6.36374e-13	132.587	26.9828	1293
XM_013250840.1	SCAU013865	PREDICTED: Stomoxys calcitrans 39S ribosomal protein L47, mitochondrial (LOC106086251), mRNA	4.91121	0.0080167	46.2025	9.40755	952
XM_013250412.1	SCAU014083	PREDICTED: Stomoxys calcitrans heterogeneous nuclear ribonucleoprotein H3 (LOC106085926), transcript variant X1, mRNA	4.90609	4.38836e-34	316.155	64.4413	2534
XM_013246699.1	SCAU002083	PREDICTED: Stomoxys calcitrans general transcription factor IIF subunit 1 (LOC106083581), mRNA	4.89262	7.44603e-07	80.7099	16.4963	1890
XM_013245201.1	SCAU015659	PREDICTED: Stomoxys calcitrans cellular tumor antigen p53 (LOC106082589), transcript variant X1, mRNA	4.89083	3.17626e-07	83.9056	17.1557	3210
XM_013256766.1	SCAU012191	PREDICTED: Stomoxys calcitrans tyrosine-protein phosphatase 69D (LOC106090542), transcript variant X1, mRNA	4.89024	1.53794e-05	69.4738	14.2066	4440
XM_013249168.1	SCAU013628	PREDICTED: Stomoxys calcitrans puff-specific protein Bx42 (LOC106085120), mRNA	4.88921	8.18823e-08	88.9825	18.1998	1896
XM_013251570.1	SCAU008593	PREDICTED: Stomoxys calcitrans probable Bax inhibitor 1 (LOC106086771), transcript variant X1, mRNA	4.8854	9.99473e-08	88.2866	18.0715	1187
XM_013251956.1	SCAU010710	PREDICTED: Stomoxys calcitrans U3 small nucleolar RNA-associated protein 14 homolog C (LOC106087064), mRNA	4.88158	6.39622e-12	124.521	25.5083	2564
XM_013254306.1	SCAU000106	PREDICTED: Stomoxys calcitrans N-acetylglucosaminyl-phosphatidylinositol de-N-acetylase (LOC106088672), mRNA	4.87759	1.73514e-08	94.9356	19.4636	2075
XM_013262821.1	SCAU007100	PREDICTED: Stomoxys calcitrans uncharacterized LOC106095584 (LOC106095584), transcript variant X1, mRNA	4.87412	3.3297e-07	83.9313	17.2198	4102
XM_013254139.1	SCAU002007	PREDICTED: Stomoxys calcitrans probable ATP-dependent RNA helicase YTHDC2 (LOC106088561), mRNA	4.87072	3.46074e-07	83.8282	17.2106	4697
XM_013263743.1	SCAU015195	PREDICTED: Stomoxys calcitrans interaptin (LOC106096156), transcript variant X1, mRNA	4.86408	4.96112e-06	73.9579	15.2049	4081
XR_001222796.1	SCAU012217	PREDICTED: Stomoxys calcitrans luc7-like protein 3 (LOC106095840), transcript variant X1, misc_RNA	4.86215	0.00947718	45.919	9.44418	2612
XM_013247026.1	SCAU001555	PREDICTED: Stomoxys calcitrans zinc finger protein 800 (LOC106083775), mRNA	4.86192	2.14256e-09	103.002	21.1854	3969
XM_013244938.1	SCAU015162	PREDICTED: Stomoxys calcitrans vesicle-associated membrane protein 7 (LOC106082434), mRNA	4.8614	0.00962373	45.8674	9.43502	979
XM_013262575.1	SCAU011031	PREDICTED: Stomoxys calcitrans GTP-binding protein 128up (LOC106095337), mRNA	4.85766	3.78911e-07	83.6478	17.2198	1390
XM_013251922.1	SCAU011921	PREDICTED: Stomoxys calcitrans E2/E3 hybrid ubiquitin-protein ligase UBE2O (LOC106087045), mRNA	4.85487	9.79309e-19	184.31	37.9639	5039
XM_013245786.1	SCAU001323	PREDICTED: Stomoxys calcitrans ubiquitin-conjugating enzyme E2 S (LOC106082998), mRNA	4.85376	0.00903958	46.1509	9.50829	1008
XM_013247966.1	SCAU007701	PREDICTED: Stomoxys calcitrans putative fatty acyl-CoA reductase CG8306 (LOC106084347), mRNA	4.84467	6.56158e-12	125.088	25.8197	2027
XM_013260161.1	SCAU010369	PREDICTED: Stomoxys calcitrans probable ATP-dependent RNA helicase DDX46 (LOC106093149), transcript variant X1, mRNA	4.84361	1.66342e-05	69.6541	14.3806	3760
XM_013255784.1	SCAU015494	PREDICTED: Stomoxys calcitrans putative succinate dehydrogenase [ubiquinone] cytochrome b small subunit, mitochondrial (LOC106089794), mRNA	4.83734	5.81936e-10	108.285	22.3852	781
XM_013263807.1	SCAU016088	PREDICTED: Stomoxys calcitrans pre-mRNA-processing factor 6 (LOC106096190), mRNA	4.82551	1.77575e-07	86.895	18.0074	2940
XM_013242095.1	SCAU007431	PREDICTED: Stomoxys calcitrans SRR1-like protein (LOC106080653), mRNA	4.82483	0.000411113	57.851	11.9903	1246
XM_013255140.1	SCAU005237	PREDICTED: Stomoxys calcitrans nucleolysin TIAR (LOC106089323), transcript variant X1, mRNA	4.81879	8.46782e-36	335.199	69.5609	5218
XM_013246316.1	SCAU001196	PREDICTED: Stomoxys calcitrans transmembrane 9 superfamily member 4 (LOC106083371), mRNA	4.81684	0.00171371	52.5937	10.9187	2622
XM_013255526.1	SCAU001466	PREDICTED: Stomoxys calcitrans drebrin-like protein (LOC106089619), mRNA	4.81154	7.14887e-06	73.159	15.2049	3099
XM_013263273.1	SCAU014114	PREDICTED: Stomoxys calcitrans receptor-binding cancer antigen expressed on SiSo cells (LOC106095867), mRNA	4.79682	0.000208832	60.6343	12.6405	859
XM_013242297.1	SCAU009516	PREDICTED: Stomoxys calcitrans protein son of sevenless (LOC106080767), mRNA	4.79613	6.07254e-13	135.035	28.1551	5427
XM_013251305.1	SCAU015315	PREDICTED: Stomoxys calcitrans pre-mRNA-splicing factor CWC25 homolog (LOC106086575), transcript variant X1, mRNA	4.79507	0.00564583	48.3157	10.0761	2228
XM_013255913.1	SCAU004028	PREDICTED: Stomoxys calcitrans ras suppressor protein 1 (LOC106089924), transcript variant X1, mRNA	4.7859	5.82184e-06	74.2156	15.5071	1108
XM_013261551.1	SCAU000844	PREDICTED: Stomoxys calcitrans brachyurin-like (LOC106094341), mRNA	4.77588	1.57387e-101	920.564	192.753	932
XM_013258777.1	SCAU005540	PREDICTED: Stomoxys calcitrans importin subunit beta (LOC106092036), transcript variant X1, mRNA	4.76452	8.00753e-32	302.625	63.5163	3313
XM_013248633.1	SCAU015507	PREDICTED: Stomoxys calcitrans 60S ribosomal protein L26 (LOC106084731), mRNA	4.75506	1.15412e-220	1984.6	417.366	816
XM_013242767.1	SCAU007118	PREDICTED: Stomoxys calcitrans heterogeneous nuclear ribonucleoprotein K (LOC106081062), transcript variant X1, mRNA	4.75352	7.19181e-33	312.418	65.7235	2332
XM_013254839.1	SCAU005630	PREDICTED: Stomoxys calcitrans serine protease SP24D-like (LOC106089075), mRNA	4.75216	2.47672e-22	218.972	46.0784	912
XM_013261565.1	SCAU002243	PREDICTED: Stomoxys calcitrans HBS1-like protein (LOC106094358), mRNA	4.75113	0.0075202	47.5683	10.012	2488
XM_013251800.1	SCAU001791	PREDICTED: Stomoxys calcitrans serine/threonine-protein phosphatase 1 regulatory subunit 10 (LOC106086963), transcript variant X1, mRNA	4.75056	6.86974e-28	268.323	56.4825	5731
XM_013259556.1	SCAU006332	PREDICTED: Stomoxys calcitrans cleavage stimulation factor subunit 2 (LOC106092644), mRNA	4.73957	2.56377e-05	69.113	14.5821	1496
XM_013253962.1	SCAU005789	PREDICTED: Stomoxys calcitrans conserved oligomeric Golgi complex subunit 4 (LOC106088438), mRNA	4.73107	0.00443284	49.7073	10.5066	2567
XM_013259432.1	SCAU012481	PREDICTED: Stomoxys calcitrans vacuolar protein sorting-associated protein 8 homolog (LOC106092555), mRNA	4.72836	0.000583057	57.3871	12.1368	4193
XM_013249719.1	SCAU015475	PREDICTED: Stomoxys calcitrans serine/threonine-protein kinase mig-15 (LOC106085463), transcript variant X1, mRNA	4.71667	3.79161e-16	165.11	35.0057	6672
XM_013242364.1	SCAU009268	PREDICTED: Stomoxys calcitrans peptidyl-alpha-hydroxyglycine alpha-amidating lyase 1 (LOC106080801), mRNA	4.71144	3.00533e-06	77.5916	16.4688	2503
XM_013253767.1	SCAU009337	PREDICTED: Stomoxys calcitrans transmembrane protein 115 (LOC106088074), mRNA	4.70283	0.00143838	54.1915	11.5232	1715
XM_013258041.1	SCAU000997	PREDICTED: Stomoxys calcitrans transcription elongation factor S-II (LOC106091505), mRNA	4.70087	1.27572e-09	107.512	22.8706	1678
XM_013252139.1	SCAU012395	PREDICTED: Stomoxys calcitrans Golgi to ER traffic protein 4 homolog (LOC106087180), mRNA	4.69017	0.00280225	51.769	11.0378	1325
XM_013257773.1	SCAU014549	PREDICTED: Stomoxys calcitrans trypsin 5G1-like (LOC106091295), mRNA	4.68857	2.06444e-21	212.864	45.4006	830
XM_013250118.1	SCAU010206	PREDICTED: Stomoxys calcitrans protein maelstrom 1-like (LOC106085731), mRNA	4.68162	7.625e-09	100.94	21.5609	1782
XM_013257942.1	SCAU009810	PREDICTED: Stomoxys calcitrans mitochondrial inner membrane protease ATP23 homolog (LOC106091424), mRNA	4.67346	0.00413472	50.4289	10.7905	1034
XM_013242938.1	SCAU012963	PREDICTED: Stomoxys calcitrans SWI/SNF-related matrix-associated actin-dependent regulator of chromatin subfamily A containing DEAD/H box 1 homolog (LOC106081157), mRNA	4.6727	3.55621e-08	95.1417	20.3612	2982
XM_013253678.1	SCAU003226	PREDICTED: Stomoxys calcitrans 2-hydroxyacylsphingosine 1-beta-galactosyltransferase-like (LOC106088256), mRNA	4.67153	0.000168571	62.6444	13.4098	1865
XM_013250575.1	SCAU003797	PREDICTED: Stomoxys calcitrans uncharacterized LOC106086057 (LOC106086057), mRNA	4.66871	5.58465e-20	200.674	42.9828	989
XM_013263369.1	SCAU004256	PREDICTED: Stomoxys calcitrans probable methylcrotonoyl-CoA carboxylase beta chain, mitochondrial (LOC106095920), transcript variant X1, mRNA	4.66662	2.85688e-14	149.596	32.0566	2131
XM_013261333.1	SCAU007277	PREDICTED: Stomoxys calcitrans putative RNA-binding protein EEED8.10 (LOC106094144), mRNA	4.66306	3.9033e-06	77.1793	16.5512	1971
XM_013244624.1	SCAU012329	PREDICTED: Stomoxys calcitrans uncharacterized LOC106082233 (LOC106082233), mRNA	4.65621	0.00297793	51.8206	11.1294	3230
XM_013258408.1	SCAU012981	PREDICTED: Stomoxys calcitrans uncharacterized LOC106091766 (LOC106091766), transcript variant X1, mRNA	4.64685	0.00154858	54.3977	11.7063	1572
XM_013254414.1	SCAU011488	PREDICTED: Stomoxys calcitrans zinc finger CCCH-type with G patch domain-containing protein (LOC106088746), transcript variant X1, mRNA	4.64102	0.00371958	51.099	11.0103	1852
XM_013244290.1	SCAU005304	PREDICTED: Stomoxys calcitrans 40S ribosomal protein S10b (LOC106081997), mRNA	4.64084	2.19806e-178	1636.3	352.588	728
XM_013248185.1	SCAU012135	PREDICTED: Stomoxys calcitrans putative exonuclease GOR (LOC106084479), mRNA	4.63858	1.05913e-07	91.4307	19.7109	3588
XM_013261867.1	SCAU009674	PREDICTED: Stomoxys calcitrans transmembrane emp24 domain-containing protein 3 (LOC106094634), mRNA	4.63322	4.75735e-05	67.9017	14.6554	1210
XM_013254411.1	SCAU003609	PREDICTED: Stomoxys calcitrans uncharacterized LOC106088744 (LOC106088744), mRNA	4.63251	0.00790291	48.2899	10.4241	2279
XM_013260630.1	SCAU014626	PREDICTED: Stomoxys calcitrans probable Dol-P-Man:Man(7)GlcNAc(2)-PP-Dol alpha-1,6-mannosyltransferase (LOC106093557), mRNA	4.62965	9.71052e-09	100.837	21.7807	3592
XM_013247093.1	SCAU003660	PREDICTED: Stomoxys calcitrans trypsin II-P29 (LOC106083835), mRNA	4.6283	1.25157e-45	434.109	93.7944	1021
XM_013258997.1	SCAU007221	PREDICTED: Stomoxys calcitrans stAR-related lipid transfer protein 3-like (LOC106092210), transcript variant X1, mRNA	4.62486	0.00203413	53.5472	11.5781	2184
XM_013258204.1	SCAU016093	PREDICTED: Stomoxys calcitrans cleft lip and palate transmembrane protein 1 (LOC106091624), mRNA	4.62347	3.88323e-13	140.422	30.3715	3088
XM_013257998.1	SCAU001092	PREDICTED: Stomoxys calcitrans uncharacterized LOC106091470 (LOC106091470), mRNA	4.62176	0.00617293	49.3208	10.6714	1087
XM_013260457.1	SCAU009143	PREDICTED: Stomoxys calcitrans casein kinase II subunit alpha (LOC106093404), transcript variant X1, mRNA	4.62175	4.83034e-28	275.101	59.5231	2016
XM_013245277.1	SCAU004069	PREDICTED: Stomoxys calcitrans histone-lysine N-methyltransferase eggless (LOC106082649), mRNA	4.61315	3.39859e-06	78.339	16.9817	5158
XM_013258018.1	SCAU012206	PREDICTED: Stomoxys calcitrans proline-, glutamic acid- and leucine-rich protein 1 (LOC106091480), mRNA	4.61126	3.21845e-07	87.5135	18.9782	2597
XM_013259414.1	SCAU013694	PREDICTED: Stomoxys calcitrans transcription initiation factor IIB (LOC106092532), mRNA	4.60727	0.0066284	49.1661	10.6714	1129
XM_013261287.1	SCAU005753	PREDICTED: Stomoxys calcitrans polycomb protein Su(z)12 (LOC106094100), transcript variant X1, mRNA	4.6052	0.00102574	56.3563	12.2375	3287
XM_013262118.1	SCAU001809	PREDICTED: Stomoxys calcitrans rabankyrin-5 (LOC106094883), mRNA	4.60368	1.22102e-06	82.4366	17.9067	2735
XM_013244395.1	SCAU008365	PREDICTED: Stomoxys calcitrans methionine aminopeptidase 2B (LOC106082078), mRNA	4.60339	2.27836e-27	269.792	58.6073	1944
XM_013251066.1	SCAU000972	PREDICTED: Stomoxys calcitrans exosome complex component RRP45 (LOC106086401), transcript variant X1, mRNA	4.59101	0.00139603	55.2997	12.0452	1359
XM_013243552.1	SCAU010112	PREDICTED: Stomoxys calcitrans retinoid-inducible serine carboxypeptidase-like (LOC106081537), mRNA	4.58245	6.89997e-82	768.746	167.759	1529
XM_013261940.1	SCAU014629	PREDICTED: Stomoxys calcitrans mannose-1-phosphate guanyltransferase beta (LOC106094673), transcript variant X1, mRNA	4.58236	0.00615614	49.6558	10.8363	1831
XM_013256945.1	SCAU002316	PREDICTED: Stomoxys calcitrans gamma-tubulin complex component 3 homolog (LOC106090668), transcript variant X1, mRNA	4.58108	0.0005737	58.8303	12.842	4218
XM_013250966.1	SCAU005596	PREDICTED: Stomoxys calcitrans transcription factor TFIIIB component B'' homolog (LOC106086331), mRNA	4.5793	6.42809e-07	85.2714	18.621	3391
XM_013258912.1	SCAU003775	PREDICTED: Stomoxys calcitrans dnaJ homolog subfamily C member 2 (LOC106092141), mRNA	4.55469	6.85499e-10	112.511	24.7023	1994
XM_013253991.1	SCAU004319	PREDICTED: Stomoxys calcitrans chitinase-like protein Idgf4 (LOC106088469), mRNA	4.55357	2.25933e-58	556.341	122.177	1548
XM_013263989.1	SCAU002230	PREDICTED: Stomoxys calcitrans heat shock protein 75 kDa, mitochondrial (LOC106096307), transcript variant X1, mRNA	4.55167	1.23768e-10	119.315	26.2135	2406
XM_013252635.1	SCAU005990	PREDICTED: Stomoxys calcitrans proton-associated sugar transporter A (LOC106087557), transcript variant X1, mRNA	4.53839	1.34298e-11	128.361	28.2833	3062
XM_013246074.1	SCAU010180	PREDICTED: Stomoxys calcitrans murinoglobulin-2-like (LOC106083193), transcript variant X1, mRNA	4.53811	2.3118e-86	815.546	179.711	4851
XM_013244408.1	SCAU001009	PREDICTED: Stomoxys calcitrans peroxisomal membrane protein PEX14 (LOC106082086), mRNA	4.53619	0.00315268	52.6452	11.6056	1276
XM_013247161.1	SCAU004056	PREDICTED: Stomoxys calcitrans uncharacterized LOC106083878 (LOC106083878), mRNA	4.53505	5.27701e-72	683.624	150.742	1068
XM_013251936.1	SCAU000057	PREDICTED: Stomoxys calcitrans protein FAM8A1 (LOC106087051), mRNA	4.51697	0.00465029	51.3051	11.3583	1434
XM_013257303.1	SCAU010723	PREDICTED: Stomoxys calcitrans probable ATP-dependent RNA helicase DDX20 (LOC106090940), transcript variant X1, mRNA	4.51492	1.27491e-08	101.688	22.5226	3302
XM_013253748.1	SCAU010557	PREDICTED: Stomoxys calcitrans SWI/SNF complex subunit SMARCC2 (LOC106088302), transcript variant X1, mRNA	4.51213	1.19611e-19	202.788	44.9427	4035
XM_013244296.1	SCAU001130	PREDICTED: Stomoxys calcitrans histidine--tRNA ligase, cytoplasmic (LOC106082002), transcript variant X1, mRNA	4.50467	1.12794e-19	203.277	45.1259	2106
XM_013257621.1	SCAU006551	PREDICTED: Stomoxys calcitrans viral IAP-associated factor homolog (LOC106091181), mRNA	4.50323	0.000973663	57.5417	12.7779	971
XM_013256204.1	SCAU004317	PREDICTED: Stomoxys calcitrans lipase 3-like (LOC106090120), mRNA	4.50079	1.85401e-05	73.1332	16.249	1227
XM_013244912.1	SCAU002434	PREDICTED: Stomoxys calcitrans elongation factor Tu (LOC106082415), mRNA	4.49891	2.81252e-16	172.197	38.2753	1953
XM_013252956.1	SCAU000637	PREDICTED: Stomoxys calcitrans probable medium-chain specific acyl-CoA dehydrogenase, mitochondrial (LOC106087787), mRNA	4.49792	4.58724e-37	364.166	80.9633	1533
XM_013243509.1	SCAU002112	PREDICTED: Stomoxys calcitrans serine/arginine repetitive matrix protein 1 (LOC106081503), mRNA	4.49676	8.93022e-10	112.563	25.032	3239
XM_013262033.1	SCAU002088	PREDICTED: Stomoxys calcitrans E3 ubiquitin-protein ligase ZNRF2 (LOC106094795), mRNA	4.47479	0.00572847	50.867	11.3675	2399
XM_013250962.1	SCAU001207	PREDICTED: Stomoxys calcitrans coatomer subunit beta' (LOC106086329), mRNA	4.4727	2.18106e-12	137.071	30.6462	3221
XM_013258238.1	SCAU010009	PREDICTED: Stomoxys calcitrans YTH domain-containing family protein 2 (LOC106091648), transcript variant X1, mRNA	4.4706	6.22403e-21	216.111	48.3405	3007
XM_013243815.1	SCAU008084	PREDICTED: Stomoxys calcitrans leucine--tRNA ligase, cytoplasmic (LOC106081670), mRNA	4.44968	2.03055e-34	342.493	76.9702	3874
XM_013259844.1	SCAU011919	PREDICTED: Stomoxys calcitrans cirhin (LOC106092894), transcript variant X1, mRNA	4.44609	9.34394e-06	76.5608	17.2198	2464
XM_013248977.1	SCAU007784	PREDICTED: Stomoxys calcitrans endochitinase A (LOC106084987), transcript variant X1, mRNA	4.44607	2.14112e-05	73.2621	16.4779	3234
XM_013257005.1	SCAU016418	PREDICTED: Stomoxys calcitrans lectin subunit alpha-like (LOC106090722), mRNA	4.44512	0.000244875	63.5979	14.3074	748
XM_013250270.1	SCAU005819	PREDICTED: Stomoxys calcitrans uncharacterized protein DDB_G0286299 (LOC106085836), mRNA	4.44195	0.00945229	49.1919	11.0744	1620
XM_013247800.1	SCAU014734	PREDICTED: Stomoxys calcitrans catenin alpha (LOC106084239), mRNA	4.44082	4.49336e-09	107.177	24.1345	3115
XM_013246762.1	SCAU000471	PREDICTED: Stomoxys calcitrans transcription initiation factor IIA subunit 1 (LOC106083618), mRNA	4.43832	8.13041e-11	123.335	27.7888	2327
XM_013262576.1	SCAU012389	PREDICTED: Stomoxys calcitrans pleiotropic regulator 1 (LOC106095341), mRNA	4.43403	1.24452e-05	75.5815	17.0458	1599
XM_013243289.1	SCAU011008	PREDICTED: Stomoxys calcitrans uncharacterized LOC106081381 (LOC106081381), transcript variant X1, mRNA	4.41519	5.9121e-09	106.558	24.1345	3799
XM_013246491.1	SCAU009974	PREDICTED: Stomoxys calcitrans ribonucleoprotein RB97D-like (LOC106083461), transcript variant X1, mRNA	4.40867	9.17711e-24	244.975	55.5666	1120
XM_013246747.1	SCAU004584	PREDICTED: Stomoxys calcitrans protein pygopus (LOC106083610), mRNA	4.40641	1.17763e-17	187.866	42.6348	4179
XM_013257417.1	SCAU007358	PREDICTED: Stomoxys calcitrans nuclear pore complex protein Nup160 homolog (LOC106091024), mRNA	4.39448	7.59687e-11	124.572	28.3474	4800
XM_013255730.1	SCAU005183	PREDICTED: Stomoxys calcitrans formin-E (LOC106089757), mRNA	4.37893	0.000113053	67.4636	15.4064	3337
XM_013257709.1	SCAU000273	PREDICTED: Stomoxys calcitrans mucin-17 (LOC106091236), transcript variant X1, mRNA	4.37581	6.42236e-18	191.371	43.7338	4781
XM_013257977.1	SCAU011731	PREDICTED: Stomoxys calcitrans ethanolaminephosphotransferase 1 (LOC106091456), mRNA	4.37289	0.00676512	51.1505	11.6972	2241
XM_013264044.1	SCAU004838	PREDICTED: Stomoxys calcitrans another transcription unit protein (LOC106096343), mRNA	4.36831	1.55649e-05	75.5815	17.3022	2167
XM_013260366.1	SCAU007662	PREDICTED: Stomoxys calcitrans nardilysin (LOC106093313), mRNA	4.35392	2.46826e-09	111.3	25.5632	3742
XM_013250011.1	SCAU002912	PREDICTED: Stomoxys calcitrans growth hormone-inducible transmembrane protein (LOC106085675), transcript variant X1, mRNA	4.34848	7.5886e-08	97.4611	22.4127	1386
XM_013250821.1	SCAU005475	PREDICTED: Stomoxys calcitrans titin (LOC106086240), mRNA	4.34756	1.105e-11	133.515	30.7103	17689
XM_013255085.1	SCAU008506	PREDICTED: Stomoxys calcitrans pyrroline-5-carboxylate reductase 1, mitochondrial (LOC106089267), mRNA	4.34712	4.19099e-05	71.8705	16.5329	929
XM_013248311.1	SCAU015269	PREDICTED: Stomoxys calcitrans 60 kDa heat shock protein, mitochondrial (LOC106084557), mRNA	4.3372	1.95826e-70	692.49	159.663	2035
XM_013258523.1	SCAU001614	PREDICTED: Stomoxys calcitrans N-alpha-acetyltransferase daf-31 (LOC106091842), mRNA	4.33635	1.94091e-07	93.8532	21.6434	1228
XM_013259828.1	SCAU004359	PREDICTED: Stomoxys calcitrans protein will die slowly (LOC106092879), mRNA	4.32679	4.50103e-08	99.9867	23.1087	1292
XM_013256746.1	SCAU015057	PREDICTED: Stomoxys calcitrans putative ATP-dependent RNA helicase DHX57 (LOC106090519), mRNA	4.31948	7.94144e-06	79.0091	18.2913	4193
XM_013246372.1	SCAU016170	PREDICTED: Stomoxys calcitrans cofilin/actin-depolymerizing factor homolog (LOC106083409), mRNA	4.31515	1.05844e-54	544.718	126.234	664
XM_013246521.1	SCAU006797	PREDICTED: Stomoxys calcitrans ribonucleoprotein RB97D-like (LOC106083477), transcript variant X1, mRNA	4.31407	5.83855e-05	70.9685	16.4505	1551
XM_013258771.1	SCAU016177	PREDICTED: Stomoxys calcitrans 26S proteasome non-ATPase regulatory subunit 13 (LOC106092031), mRNA	4.30149	9.90151e-10	116.145	27.0011	1740
XM_013253523.1	SCAU015757	PREDICTED: Stomoxys calcitrans 28S ribosomal protein S9, mitochondrial (LOC106088150), mRNA	4.30079	0.000213611	65.8658	15.3148	1329
XM_013264056.1	SCAU013773	PREDICTED: Stomoxys calcitrans dehydrogenase/reductase SDR family member on chromosome X (LOC106096352), mRNA	4.29426	0.00123721	58.8045	13.6937	1655
XM_013258687.1	SCAU016169	PREDICTED: Stomoxys calcitrans C-terminal-binding protein (LOC106091965), transcript variant X1, mRNA	4.28142	3.62756e-21	225.827	52.7458	1704
XM_013261518.1	SCAU006160	PREDICTED: Stomoxys calcitrans G-box-binding factor (LOC106094311), mRNA	4.28138	1.16563e-15	173.125	40.4367	2361
XM_013260220.1	SCAU006385	PREDICTED: Stomoxys calcitrans presenilin homolog (LOC106093205), transcript variant X1, mRNA	4.28052	4.94586e-05	72.1024	16.8443	2001
XM_013242234.1	SCAU005405	PREDICTED: Stomoxys calcitrans leukocyte elastase inhibitor-like (LOC106080731), mRNA	4.27806	0.00334717	54.9389	12.842	1502
XM_013244237.1	SCAU011949	PREDICTED: Stomoxys calcitrans M-phase phosphoprotein 8-like (LOC106081952), transcript variant X1, mRNA	4.26702	2.9539e-22	236.908	55.5208	1922
XM_013242511.1	SCAU011412	PREDICTED: Stomoxys calcitrans venom serine carboxypeptidase (LOC106080904), mRNA	4.26369	7.45606e-14	156.4	36.6817	1638
XM_013252239.1	SCAU003142	PREDICTED: Stomoxys calcitrans TLD domain-containing protein 1 (LOC106087252), mRNA	4.24751	0.00526364	53.4184	12.5764	1923
XM_013254632.1	SCAU003735	PREDICTED: Stomoxys calcitrans guanine nucleotide-binding protein-like 1 (LOC106088918), mRNA	4.24321	0.0048117	53.8307	12.6863	2061
XM_013249448.1	SCAU014865	PREDICTED: Stomoxys calcitrans protein SDA1 homolog (LOC106085272), mRNA	4.24031	3.00068e-06	84.2406	19.8666	2634
XM_013255451.1	SCAU010552	PREDICTED: Stomoxys calcitrans 2-oxoisovalerate dehydrogenase subunit alpha, mitochondrial (LOC106089573), mRNA	4.21839	1.26017e-06	88.2093	20.9107	1645
XM_013246169.1	SCAU001034	PREDICTED: Stomoxys calcitrans putative elongator complex protein 4 (LOC106083256), mRNA	4.21642	4.48392e-05	73.4167	17.4121	1731
XM_013252715.1	SCAU002449	PREDICTED: Stomoxys calcitrans dolichyl-diphosphooligosaccharide--protein glycosyltransferase subunit 2 (LOC106087605), mRNA	4.21112	3.73858e-17	189.954	45.1076	2427
XM_013253691.1	SCAU002439	PREDICTED: Stomoxys calcitrans protein unc-45 homolog B (LOC106088266), mRNA	4.20482	8.47859e-05	70.9427	16.8718	3401
XM_013247611.1	SCAU009863	PREDICTED: Stomoxys calcitrans uncharacterized LOC106084127 (LOC106084127), transcript variant X1, mRNA	4.20191	0.000603466	62.8506	14.9576	2400
XM_013244198.1	SCAU006729	PREDICTED: Stomoxys calcitrans uncharacterized LOC106081926 (LOC106081926), transcript variant X1, mRNA	4.19521	5.38836e-16	179.284	42.7355	3253
XM_013245879.1	SCAU000047	PREDICTED: Stomoxys calcitrans uncharacterized LOC106083055 (LOC106083055), transcript variant X1, mRNA	4.19214	4.23757e-17	190.134	45.3549	3819
XM_013244977.1	SCAU016032	PREDICTED: Stomoxys calcitrans pre-mRNA-splicing factor CWC22 homolog (LOC106082461), mRNA	4.18536	4.96038e-07	92.6935	22.1471	4111
XM_013246627.1	SCAU011950	PREDICTED: Stomoxys calcitrans FK506-binding protein 59 (LOC106083539), transcript variant X1, mRNA	4.18504	1.434e-07	97.8992	23.3927	1817
XM_013255107.1	SCAU014656	PREDICTED: Stomoxys calcitrans protein YIF1B-B (LOC106089284), transcript variant X1, mRNA	4.18282	0.00101919	60.9178	14.5638	1620
XM_013260136.1	SCAU012743	PREDICTED: Stomoxys calcitrans 6-phosphogluconate dehydrogenase, decarboxylating (LOC106093134), mRNA	4.18085	4.51066e-16	180.547	43.1843	1723
XM_013259626.1	SCAU003870	PREDICTED: Stomoxys calcitrans zinc finger protein on ecdysone puffs (LOC106092714), transcript variant X1, mRNA	4.17827	7.83972e-106	1061.53	254.06	2955
XM_013248102.1	SCAU007770	PREDICTED: Stomoxys calcitrans inositol polyphosphate 5-phosphatase K (LOC106084424), mRNA	4.1769	0.00233969	57.5417	13.7762	2262
XM_013255164.1	SCAU012202	PREDICTED: Stomoxys calcitrans acetyl-coenzyme A transporter 1 (LOC106089343), mRNA	4.17612	0.00224512	57.7221	13.822	2027
XM_013253700.1	SCAU012086	PREDICTED: Stomoxys calcitrans cytochrome c oxidase subunit 4 isoform 1, mitochondrial (LOC106088271), transcript variant X1, mRNA	4.1704	2.34046e-74	753.361	180.645	918
XM_013255166.1	SCAU014771	PREDICTED: Stomoxys calcitrans eukaryotic translation initiation factor 3 subunit E (LOC106089344), mRNA	4.16743	6.72174e-21	228.249	54.7698	1567
XM_013257481.1	SCAU011356	PREDICTED: Stomoxys calcitrans glycylpeptide N-tetradecanoyltransferase (LOC106091070), mRNA	4.16581	5.2962e-09	112.176	26.9279	2128
XM_013258714.1	SCAU007147	PREDICTED: Stomoxys calcitrans probable ATP-dependent RNA helicase DDX23 (LOC106091986), mRNA	4.1629	0.000427959	64.7834	15.5621	2555
XM_013242334.1	SCAU012187	PREDICTED: Stomoxys calcitrans pre-mRNA-processing factor 39 (LOC106080786), transcript variant X1, mRNA	4.16287	1.94742e-13	155.446	37.3411	3679
XM_013252026.1	SCAU013211	PREDICTED: Stomoxys calcitrans 39S ribosomal protein L3, mitochondrial (LOC106087106), mRNA	4.16113	0.005939	53.8565	12.9427	1342
XM_013255656.1	SCAU003602	PREDICTED: Stomoxys calcitrans coiled-coil domain-containing protein 28B (LOC106089702), transcript variant X1, mRNA	4.16014	0.000200881	67.979	16.3406	1994
XM_013257598.1	SCAU001819	PREDICTED: Stomoxys calcitrans nucleolin 1 (LOC106091162), transcript variant X1, mRNA	4.14922	1.27909e-25	275.514	66.4012	2571
XM_013259199.1	SCAU015414	PREDICTED: Stomoxys calcitrans COP9 signalosome complex subunit 4 (LOC106092363), mRNA	4.14302	5.8585e-05	73.391	17.7144	1523
XM_013247577.1	SCAU006002	PREDICTED: Stomoxys calcitrans apyrase-like (LOC106084103), mRNA	4.14129	0.00213879	58.3406	14.0876	1913
XM_013244522.1	SCAU013275	PREDICTED: Stomoxys calcitrans cathepsin L (LOC106082168), mRNA	4.13368	1.30937e-47	493.872	119.475	1392
XM_013244509.1	SCAU007167	PREDICTED: Stomoxys calcitrans guanine nucleotide-binding protein subunit beta-like protein 1 (LOC106082158), mRNA	4.12984	0.00247034	57.8768	14.0143	1394
XM_013242745.1	SCAU003005	PREDICTED: Stomoxys calcitrans deoxyhypusine hydroxylase (LOC106081053), transcript variant X1, mRNA	4.12753	0.000177528	68.9583	16.7069	1074
XM_013263553.1	SCAU000463	PREDICTED: Stomoxys calcitrans hsc70-interacting protein 1-like (LOC106096034), mRNA	4.12318	6.01539e-09	112.615	27.3125	942
XM_013250544.1	SCAU006722	PREDICTED: Stomoxys calcitrans protein FAM98B (LOC106086040), mRNA	4.12227	0.00234554	58.186	14.115	1640
XM_013245839.1	SCAU007733	PREDICTED: Stomoxys calcitrans 60S ribosomal protein L7a (LOC106083023), mRNA	4.11024	0	3569.39	868.415	997
XM_013263777.1	SCAU002830	PREDICTED: Stomoxys calcitrans protein naked cuticle (LOC106096174), mRNA	4.10343	0.00021782	68.4429	16.6794	4161
XM_013261943.1	SCAU000013	PREDICTED: Stomoxys calcitrans putative cyclin-dependent serine/threonine-protein kinase DDB_G0272797/DDB_G0274007 (LOC106094708), transcript variant X1, mRNA	4.10163	0.00186875	59.3973	14.4814	2860
XM_013242889.1	SCAU010409	PREDICTED: Stomoxys calcitrans cAMP-responsive element-binding protein-like 2 (LOC106081134), mRNA	4.10073	0.000663074	63.7783	15.5529	710
XR_001220977.1	SCAU009942	PREDICTED: Stomoxys calcitrans serine/threonine-protein kinase PRP4 homolog (LOC106085570), transcript variant X1, misc_RNA	4.09671	0.000821474	62.9279	15.3606	4237
XM_013254519.1	SCAU013886	PREDICTED: Stomoxys calcitrans alanine--tRNA ligase, cytoplasmic (LOC106088826), mRNA	4.09578	2.36708e-12	146.864	35.8574	3212
XM_013253160.1	SCAU005649	PREDICTED: Stomoxys calcitrans host cell factor-like (LOC106087939), mRNA	4.0919	3.10885e-05	76.8701	18.7859	4715
XM_013245834.1	SCAU003114	PREDICTED: Stomoxys calcitrans mitochondrial import inner membrane translocase subunit Tim23 (LOC106083001), transcript variant X1, mRNA	4.08907	1.5188e-05	79.9626	19.5552	1134
XM_013254463.1	SCAU014538	PREDICTED: Stomoxys calcitrans zinc finger protein 699-like (LOC106088783), mRNA	4.07119	0.00152966	60.6343	14.8935	4334
XM_013250501.1	SCAU009186	PREDICTED: Stomoxys calcitrans histone-lysine N-methyltransferase pr-set7 (LOC106086004), mRNA	4.06727	2.1605e-05	78.8287	19.3812	4736
XM_013244228.1	SCAU002853	PREDICTED: Stomoxys calcitrans DCN1-like protein 3 (LOC106081949), transcript variant X1, mRNA	4.06228	0.00244876	58.753	14.4631	2735
XM_013252732.1	SCAU006803	PREDICTED: Stomoxys calcitrans mannosyl-oligosaccharide glucosidase (LOC106087614), mRNA	4.05697	3.53112e-06	86.7661	21.3869	3034
XM_013252209.1	SCAU001000	PREDICTED: Stomoxys calcitrans vacuolar protein sorting-associated protein 53 homolog (LOC106087240), mRNA	4.04536	0.00336299	57.6191	14.2433	2990
XR_001220619.1	SCAU013235	PREDICTED: Stomoxys calcitrans far upstream element-binding protein 1 (LOC106083308), transcript variant X1, misc_RNA	4.03889	9.22272e-13	152.74	37.8174	6044
XM_013262213.1	SCAU001424	PREDICTED: Stomoxys calcitrans uncharacterized LOC106094970 (LOC106094970), mRNA	4.03799	0.00122396	62.0259	15.3606	4174
XM_013261976.1	SCAU011639	PREDICTED: Stomoxys calcitrans eukaryotic translation initiation factor 5A (LOC106094738), mRNA	4.031	1.42905e-120	1243.37	308.452	1125
XM_013259123.1	SCAU000286	PREDICTED: Stomoxys calcitrans uncharacterized LOC106092297 (LOC106092297), mRNA	4.02415	0.00371392	57.4644	14.2799	5051
XM_013244478.1	SCAU001549	PREDICTED: Stomoxys calcitrans high mobility group protein DSP1-like (LOC106082136), mRNA	4.02192	1.77603e-06	90.3999	22.4768	1257
XM_013242785.1	SCAU014173	PREDICTED: Stomoxys calcitrans protein HID1 (LOC106081071), mRNA	4.02125	0.000175029	70.6077	17.5587	3386
XM_013263219.1	SCAU004346	PREDICTED: Stomoxys calcitrans choline-phosphate cytidylyltransferase B (LOC106095830), transcript variant X1, mRNA	4.0124	1.43295e-11	141.633	35.2988	1949
XM_013259320.1	SCAU012362	PREDICTED: Stomoxys calcitrans T-complex protein 1 subunit gamma (LOC106092450), mRNA	4.00171	2.56015e-34	372.516	93.0892	2069
XM_013254437.1	SCAU009003	PREDICTED: Stomoxys calcitrans cytosolic non-specific dipeptidase (LOC106088768), mRNA	4.0015	4.77427e-42	451.143	112.743	1769
XM_013254923.1	SCAU004160	PREDICTED: Stomoxys calcitrans E3 ubiquitin-protein ligase ZNF645 (LOC106088841), mRNA	3.99548	0.0092593	53.908	13.4923	1562
XM_013250624.1	SCAU008336	PREDICTED: Stomoxys calcitrans protein TsetseEP-like (LOC106086097), mRNA	3.99043	1.89941e-230	2376.81	595.628	766
XM_013262595.1	SCAU010199	PREDICTED: Stomoxys calcitrans uncharacterized LOC106095362 (LOC106095362), mRNA	3.98999	1.63141e-73	773.54	193.87	2323
XM_013257855.1	SCAU006154	PREDICTED: Stomoxys calcitrans large subunit GTPase 1 homolog (LOC106091362), mRNA	3.98805	0.00466425	56.949	14.2799	2128
XM_013256765.1	SCAU007689	PREDICTED: Stomoxys calcitrans dual oxidase maturation factor 1 (LOC106090537), mRNA	3.97885	1.51995e-06	91.9461	23.1087	2654
XM_013245409.1	SCAU006226	PREDICTED: Stomoxys calcitrans phosphoribosyl pyrophosphate synthase-associated protein 2 (LOC106082719), transcript variant X1, mRNA	3.96575	1.27862e-08	113.181	28.5398	1157
XM_013247086.1	SCAU003032	PREDICTED: Stomoxys calcitrans uncharacterized LOC106083831 (LOC106083831), mRNA	3.95863	0	8085.41	2042.48	4734
XM_013249545.1	SCAU002947	PREDICTED: Stomoxys calcitrans probable protein phosphatase CG10417 (LOC106085323), mRNA	3.9556	1.97211e-12	152.199	38.4768	2896
XM_013262452.1	SCAU004949	PREDICTED: Stomoxys calcitrans uncharacterized LOC106095208 (LOC106095208), mRNA	3.95412	3.51093e-05	78.6998	19.9032	3369
XM_013253780.1	SCAU009365	PREDICTED: Stomoxys calcitrans UPF0565 protein C2orf69 homolog (LOC106088320), transcript variant X1, mRNA	3.95158	0.00847291	54.8358	13.8769	3114
XM_013262037.1	SCAU013320	PREDICTED: Stomoxys calcitrans uncharacterized protein CG5902 (LOC106094797), transcript variant X1, mRNA	3.95026	0.00182956	61.5105	15.5713	1593
XM_013258084.1	SCAU007335	PREDICTED: Stomoxys calcitrans disco-interacting protein 2 (LOC106091540), partial mRNA	3.94888	5.41614e-05	76.8958	19.4728	4871
XM_013259817.1	SCAU009522	PREDICTED: Stomoxys calcitrans la protein homolog (LOC106092873), mRNA	3.93929	5.53877e-28	312.443	79.3148	1601
XM_013258716.1	SCAU006924	PREDICTED: Stomoxys calcitrans regulation of nuclear pre-mRNA domain-containing protein 2 (LOC106091988), mRNA	3.9289	0.004126	58.2633	14.8294	4116
XM_013246708.1	SCAU003743	PREDICTED: Stomoxys calcitrans nucleolar protein 6 (LOC106083589), mRNA	3.92435	2.13803e-06	91.5853	23.3377	3995
XM_013247283.1	SCAU007186	PREDICTED: Stomoxys calcitrans uncharacterized LOC106083950 (LOC106083950), mRNA	3.92396	0.00185781	61.8197	15.7544	2706
XM_013241745.1	SCAU009772	PREDICTED: Stomoxys calcitrans F-box only protein 11 (LOC106080377), transcript variant X1, mRNA	3.91711	2.71703e-15	182.97	46.7103	5817
XM_013254265.1	SCAU009148	PREDICTED: Stomoxys calcitrans formin-like protein 20 (LOC106088651), mRNA	3.91237	3.2095e-08	110.476	28.2375	2485
XM_013247034.1	SCAU015097	PREDICTED: Stomoxys calcitrans WD repeat domain phosphoinositide-interacting protein 3 (LOC106083782), mRNA	3.91082	0.00245417	60.7889	15.5438	1584
XM_013251739.1	SCAU014163	PREDICTED: Stomoxys calcitrans IWS1-like protein (LOC106086920), mRNA	3.90026	1.01428e-19	229.512	58.8454	2670
XM_013257100.1	SCAU002867	PREDICTED: Stomoxys calcitrans GATA zinc finger domain-containing protein 14 (LOC106090795), transcript variant X1, mRNA	3.87655	2.67484e-10	132.896	34.2822	3832
XM_013244406.1	SCAU002031	PREDICTED: Stomoxys calcitrans 28S ribosomal protein S31, mitochondrial (LOC106082084), mRNA	3.87496	0.000728135	66.6905	17.2106	1400
XM_013249788.1	SCAU008324	PREDICTED: Stomoxys calcitrans glycine--tRNA ligase (LOC106085510), mRNA	3.87125	5.65304e-21	244.15	63.0675	2668
XM_013246625.1	SCAU013051	PREDICTED: Stomoxys calcitrans apoptotic chromatin condensation inducer in the nucleus (LOC106083537), mRNA	3.86891	9.34419e-09	117.15	30.2799	3408
XM_013255795.1	SCAU006195	PREDICTED: Stomoxys calcitrans helicase SKI2W (LOC106089803), mRNA	3.86702	0.000356711	69.9892	18.099	3765
XM_013253772.1	SCAU001998	PREDICTED: Stomoxys calcitrans transcriptional adapter 2B (LOC106088318), transcript variant X1, mRNA	3.85955	1.88159e-17	207.993	53.8906	2149
XM_013256153.1	SCAU008332	PREDICTED: Stomoxys calcitrans eukaryotic translation initiation factor 4E-like (LOC106090081), partial mRNA	3.85428	5.88537e-18	213.534	55.4018	1060
XM_013245899.1	SCAU002269	PREDICTED: Stomoxys calcitrans lamin Dm0 (LOC106083071), transcript variant X1, mRNA	3.85108	1.04876e-13	169.234	43.9444	3291
XM_013243852.1	SCAU001315	PREDICTED: Stomoxys calcitrans elongation factor Ts, mitochondrial (LOC106081699), transcript variant X1, mRNA	3.84966	5.29765e-06	89.1371	23.1545	1379
XM_013246857.1	SCAU009238	PREDICTED: Stomoxys calcitrans uricase (LOC106083689), mRNA	3.84693	4.90822e-34	382.876	99.5277	1301
XM_013243652.1	SCAU002977	PREDICTED: Stomoxys calcitrans trypsin eta (LOC106081588), mRNA	3.83641	1.04359e-15	190.83	49.7418	1052
XM_013244842.1	SCAU002626	PREDICTED: Stomoxys calcitrans serine proteases 1/2-like (LOC106082378), mRNA	3.82656	1.23875e-258	2765.95	722.831	940
XM_013262513.1	SCAU007456	PREDICTED: Stomoxys calcitrans myosin regulatory light chain sqh (LOC106095274), mRNA	3.82453	1.41753e-07	106.069	27.7338	1012
XM_013260859.1	SCAU014866	PREDICTED: Stomoxys calcitrans eukaryotic initiation factor 4A-III (LOC106093724), mRNA	3.82397	4.10803e-05	80.4522	21.0389	1612
XM_013260271.1	SCAU007835	PREDICTED: Stomoxys calcitrans platelet binding protein GspB (LOC106093244), transcript variant X1, mRNA	3.82157	2.7703e-16	197.582	51.7017	4695
XM_013259756.1	SCAU009466	PREDICTED: Stomoxys calcitrans neurogenic protein mastermind (LOC106092828), mRNA	3.81535	7.70943e-09	119.547	31.3331	5558
XM_013258891.1	SCAU001147	PREDICTED: Stomoxys calcitrans uncharacterized LOC106092126 (LOC106092126), transcript variant X1, mRNA	3.80825	1.04829e-12	160.446	42.131	3969
XM_013257271.1	SCAU002455	PREDICTED: Stomoxys calcitrans RNA polymerase-associated protein CTR9 homolog (LOC106090915), mRNA	3.80564	1.12396e-05	86.6888	22.779	3616
XM_013249738.1	SCAU008225	PREDICTED: Stomoxys calcitrans putative serine protease K12H4.7 (LOC106085472), mRNA	3.79397	1.34941e-31	361.795	95.3605	1610
XM_013260614.1	SCAU008921	PREDICTED: Stomoxys calcitrans kelch domain-containing protein 4 (LOC106093548), mRNA	3.79218	7.92356e-06	88.5701	23.356	1750
XM_013251053.1	SCAU014534	PREDICTED: Stomoxys calcitrans delta(3,5)-Delta(2,4)-dienoyl-CoA isomerase, mitochondrial (LOC106086397), mRNA	3.78935	3.29139e-05	82.1531	21.68	1107
XM_013251372.1	SCAU003645	PREDICTED: Stomoxys calcitrans cell division cycle 5-like protein (LOC106086628), mRNA	3.78914	0.00249668	62.5413	16.5054	2600
XM_013257864.1	SCAU012961	PREDICTED: Stomoxys calcitrans probable ATP-dependent RNA helicase CG8611 (LOC106091367), transcript variant X1, mRNA	3.78793	9.05768e-06	88.0547	23.2461	2925
XM_013247021.1	SCAU010325	PREDICTED: Stomoxys calcitrans THO complex subunit 1 (LOC106083770), mRNA	3.78217	1.55337e-07	106.765	28.2284	2302
XM_013260470.1	SCAU014974	PREDICTED: Stomoxys calcitrans ADP-ribosylation factor GTPase-activating protein 2 (LOC106093414), transcript variant X1, mRNA	3.78165	2.51101e-05	83.5448	22.0921	2718
XM_013255991.1	SCAU006344	PREDICTED: Stomoxys calcitrans UDP-glucose:glycoprotein glucosyltransferase (LOC106089975), transcript variant X1, mRNA	3.78088	2.06635e-10	137.2	36.2879	4996
XM_013246202.1	SCAU000820	PREDICTED: Stomoxys calcitrans serine-rich adhesin for platelets (LOC106083285), transcript variant X1, mRNA	3.77556	1.09258e-06	98.0023	25.957	5815
XM_013260110.1	SCAU006970	PREDICTED: Stomoxys calcitrans myb-binding protein 1A-like protein (LOC106093117), mRNA	3.77373	8.82536e-05	77.9782	20.6634	4137
XM_013259682.1	SCAU006793	PREDICTED: Stomoxys calcitrans katanin p80 WD40 repeat-containing subunit B1-like (LOC106092761), transcript variant X1, mRNA	3.77109	0.0032087	61.6909	16.3589	2283
XM_013248285.1	SCAU001830	PREDICTED: Stomoxys calcitrans casein kinase I isoform alpha (LOC106084538), mRNA	3.75568	2.84989e-19	232.837	61.9959	1733
XM_013252854.1	SCAU000190	PREDICTED: Stomoxys calcitrans nuclear pore complex protein Nup214 (LOC106087715), transcript variant X1, mRNA	3.7526	4.49619e-08	113.285	30.1883	5994
XM_013259275.1	SCAU004675	PREDICTED: Stomoxys calcitrans caprin homolog (LOC106092415), mRNA	3.75166	4.53633e-36	413.801	110.298	4077
XM_013249156.1	SCAU009972	PREDICTED: Stomoxys calcitrans lysine--tRNA ligase (LOC106085112), transcript variant X1, mRNA	3.74574	3.25991e-23	275.823	73.6365	2229
XM_013247831.1	SCAU005446	PREDICTED: Stomoxys calcitrans T-complex protein 1 subunit beta (LOC106084258), transcript variant X1, mRNA	3.74078	4.10089e-53	599.25	160.194	1934
XM_013252731.1	SCAU015887	PREDICTED: Stomoxys calcitrans eukaryotic translation initiation factor 2-alpha kinase (LOC106087616), mRNA	3.73623	8.41522e-10	132.226	35.3904	4954
XM_013250082.1	SCAU015019	PREDICTED: Stomoxys calcitrans S-phase kinase-associated protein 1 (LOC106085712), mRNA	3.72535	3.82041e-15	190.082	51.024	1133
XM_013254401.1	SCAU012461	PREDICTED: Stomoxys calcitrans 60S ribosomal protein L13 (LOC106088737), mRNA	3.72445	5.62463e-173	1905.25	511.552	800
XM_013259168.1	SCAU009225	PREDICTED: Stomoxys calcitrans prostaglandin E synthase 2 (LOC106092335), mRNA	3.71885	0.00221093	64.2422	17.2747	1520
XM_013248442.1	SCAU001070	PREDICTED: Stomoxys calcitrans uncharacterized LOC106084619 (LOC106084619), transcript variant X1, mRNA	3.71527	6.20868e-08	112.872	30.3806	7064
XM_013258049.1	SCAU011785	PREDICTED: Stomoxys calcitrans uncharacterized LOC106091513 (LOC106091513), transcript variant X1, mRNA	3.71318	1.01804e-12	164.466	44.2925	5444
XM_013262805.1	SCAU006258	PREDICTED: Stomoxys calcitrans enhancer of mRNA-decapping protein 4 homolog (LOC106095574), transcript variant X1, mRNA	3.71109	0.005126	60.5054	16.3039	5219
XM_013258749.1	SCAU000834	PREDICTED: Stomoxys calcitrans uncharacterized LOC106092016 (LOC106092016), transcript variant X1, mRNA	3.7071	5.70079e-06	92.0492	24.8305	3354
XM_013253756.1	SCAU011005	PREDICTED: Stomoxys calcitrans E3 ubiquitin-protein ligase RNF115 (LOC106088306), mRNA	3.70331	0.00927316	57.9025	15.6354	2080
XM_013258781.1	SCAU010329	PREDICTED: Stomoxys calcitrans NAD-dependent histone deacetylase Sir2 (LOC106092037), mRNA	3.68706	1.50319e-09	131.195	35.5827	3702
XM_013255968.1	SCAU006858	PREDICTED: Stomoxys calcitrans polymerase delta-interacting protein 2 (LOC106089957), mRNA	3.67401	3.02155e-06	95.8376	26.0853	1700
XM_013244398.1	SCAU000180	PREDICTED: Stomoxys calcitrans actin-binding protein IPP (LOC106082080), mRNA	3.67041	0.00754857	59.3715	16.1757	2773
XM_013255879.1	SCAU014853	PREDICTED: Stomoxys calcitrans ATP synthase subunit epsilon, mitochondrial-like (LOC106089886), transcript variant X1, mRNA	3.66966	1.51202e-11	153.565	41.8471	462
XM_013263785.1	SCAU000021	PREDICTED: Stomoxys calcitrans neuronal membrane glycoprotein M6-a (LOC106096182), transcript variant X1, mRNA	3.66911	0.00295368	63.7526	17.3755	1841
XM_013252335.1	SCAU002967	PREDICTED: Stomoxys calcitrans 26S proteasome non-ATPase regulatory subunit 1 (LOC106087326), transcript variant X1, mRNA	3.66829	5.54765e-30	355.79	96.9908	3255
XM_013263910.1	SCAU003218	PREDICTED: Stomoxys calcitrans N-terminal kinase-like protein (LOC106096257), mRNA	3.66467	1.7306e-05	87.8743	23.9788	3351
XM_013263810.1	SCAU005190	PREDICTED: Stomoxys calcitrans WD repeat-containing protein 26 homolog (LOC106096193), transcript variant X1, mRNA	3.66298	6.22677e-12	158.049	43.1476	2863
XM_013251505.1	SCAU011684	PREDICTED: Stomoxys calcitrans alpha-mannosidase 2 (LOC106086721), mRNA	3.65708	6.73921e-05	81.6635	22.3303	4093
XM_013258124.1	SCAU003655	PREDICTED: Stomoxys calcitrans isoleucine--tRNA ligase, cytoplasmic (LOC106091573), mRNA	3.65293	1.1086e-51	597.188	163.482	3912
XM_013259601.1	SCAU004373	PREDICTED: Stomoxys calcitrans CCAAT/enhancer-binding protein zeta (LOC106092693), mRNA	3.65016	1.69554e-08	120.99	33.1465	3306
XM_013242678.1	SCAU004505	PREDICTED: Stomoxys calcitrans uncharacterized histidine-rich protein DDB_G0274557-like (LOC106081008), mRNA	3.64608	0.000351405	74.1383	20.3337	2467
XM_013254461.1	SCAU010159	PREDICTED: Stomoxys calcitrans glutathione synthetase-like (LOC106088780), transcript variant X1, mRNA	3.64393	0.00260346	64.7834	17.7785	1962
XM_013251315.1	SCAU010372	PREDICTED: Stomoxys calcitrans mediator of RNA polymerase II transcription subunit 13 (LOC106086586), transcript variant X1, mRNA	3.64134	9.98129e-09	123.799	33.9983	9986
XM_013247020.1	SCAU010545	PREDICTED: Stomoxys calcitrans 26S proteasome non-ATPase regulatory subunit 6 (LOC106083769), mRNA	3.63482	4.49863e-19	238.094	65.5037	1389
XM_013242071.1	SCAU010591	PREDICTED: Stomoxys calcitrans maltase 2 (LOC106080640), transcript variant X1, mRNA	3.63451	2.97301e-19	240.104	66.0623	1934
XM_013259085.1	SCAU004165	PREDICTED: Stomoxys calcitrans calcium uniporter protein, mitochondrial (LOC106092276), mRNA	3.62171	6.58868e-05	82.5655	22.7973	2258
XM_013257395.1	SCAU016149	PREDICTED: Stomoxys calcitrans microtubule-associated protein Jupiter (LOC106091010), transcript variant X1, mRNA	3.62003	7.27993e-35	414.832	114.593	3051
XM_013261056.1	SCAU006598	PREDICTED: Stomoxys calcitrans ras-related protein Rab6 (LOC106093893), mRNA	3.60336	0.00421644	63.2372	17.5495	1382
XM_013246983.1	SCAU009480	PREDICTED: Stomoxys calcitrans uncharacterized LOC106083750 (LOC106083750), mRNA	3.59334	0.000206332	77.772	21.6434	2446
XM_013256321.1	SCAU002673	PREDICTED: Stomoxys calcitrans U4/U6 small nuclear ribonucleoprotein Prp3 (LOC106090205), transcript variant X1, mRNA	3.59025	0.00809771	60.3766	16.8168	2277
XM_013252507.1	SCAU000255	PREDICTED: Stomoxys calcitrans mRNA-capping enzyme (LOC106087451), mRNA	3.58356	0.000787705	71.587	19.9765	2499
XM_013263197.1	SCAU012991	PREDICTED: Stomoxys calcitrans gastrula zinc finger protein XlCGF26.1 (LOC106095812), transcript variant X1, mRNA	3.58191	1.04734e-07	114.496	31.9651	2941
XM_013263430.1	SCAU006505	PREDICTED: Stomoxys calcitrans probable serine/threonine-protein kinase cdc7 (LOC106095965), transcript variant X1, mRNA	3.57788	7.96696e-07	104.832	29.2999	3437
XM_013246004.1	SCAU000311	PREDICTED: Stomoxys calcitrans polycomb protein l(1)G0020 (LOC106083147), mRNA	3.57338	1.23706e-05	91.74	25.6731	3221
XM_013251964.1	SCAU015076	PREDICTED: Stomoxys calcitrans probable aminoacyl tRNA synthase complex-interacting multifunctional protein 2 (LOC106087070), transcript variant X1, mRNA	3.57118	0.00226213	66.7936	18.7035	1242
XM_013256651.1	SCAU006304	PREDICTED: Stomoxys calcitrans coiled-coil domain-containing protein 186 (LOC106090466), mRNA	3.57099	0.00579073	62.3094	17.4488	3027
XM_013255121.1	SCAU014567	PREDICTED: Stomoxys calcitrans phenylalanine--tRNA ligase beta subunit (LOC106089300), mRNA	3.57081	1.55396e-10	146.452	41.0137	2152
XM_013254929.1	SCAU015565	PREDICTED: Stomoxys calcitrans ATP-dependent DNA helicase Q5 (LOC106089150), mRNA	3.56778	2.98406e-05	87.6424	24.5649	3982
XM_013256370.1	SCAU014199	PREDICTED: Stomoxys calcitrans signal transducer and activator of transcription C-like (LOC106090234), mRNA	3.56593	0.000429451	74.8599	20.9931	1543
XM_013246308.1	SCAU014285	PREDICTED: Stomoxys calcitrans RNA-binding protein 26 (LOC106083367), transcript variant X1, mRNA	3.56506	1.4132e-12	169.594	47.5712	5110
XM_013241704.1	SCAU009794	PREDICTED: Stomoxys calcitrans ruvB-like helicase 1 (LOC106096410), mRNA	3.56485	4.08745e-05	86.1992	24.1803	1759
XM_013245183.1	SCAU015686	PREDICTED: Stomoxys calcitrans NF-kappa-B inhibitor cactus (LOC106082575), transcript variant X1, mRNA	3.56304	2.0104e-17	224.255	62.9393	2832
XM_013257555.1	SCAU015096	PREDICTED: Stomoxys calcitrans serine/arginine-rich splicing factor 1B-like (LOC106091133), mRNA	3.55529	1.71119e-09	135.396	38.083	2280
XM_013250183.1	SCAU005481	PREDICTED: Stomoxys calcitrans NADH dehydrogenase [ubiquinone] 1 beta subcomplex subunit 8, mitochondrial (LOC106085773), mRNA	3.55494	6.40455e-08	117.769	33.1282	600
XM_013244277.1	SCAU000692	PREDICTED: Stomoxys calcitrans histone acetyltransferase p300 (LOC106081987), transcript variant X1, mRNA	3.55399	1.00581e-18	239.537	67.3995	10286
XM_013243199.1	SCAU000266	PREDICTED: Stomoxys calcitrans annexin B11 (LOC106081314), transcript variant X1, mRNA	3.55086	1.17425e-09	137.406	38.6966	2146
XM_013245800.1	SCAU011379	PREDICTED: Stomoxys calcitrans uncharacterized LOC106083003 (LOC106083003), transcript variant X1, mRNA	3.55071	2.87449e-07	110.604	31.1499	1914
XM_013252596.1	SCAU012805	PREDICTED: Stomoxys calcitrans chitinase-like protein Idgf5 (LOC106087539), mRNA	3.55026	0.00239617	66.9224	18.85	1393
XM_013252790.1	SCAU004873	PREDICTED: Stomoxys calcitrans 40S ribosomal protein S15 (LOC106087665), mRNA	3.5467	1.39284e-162	1879.71	529.989	778
XM_013253859.1	SCAU008379	PREDICTED: Stomoxys calcitrans protein enhancer of sevenless 2B (LOC106088371), transcript variant X1, mRNA	3.54664	0.00224388	67.309	18.9782	1603
XM_013244043.1	SCAU008445	PREDICTED: Stomoxys calcitrans uridine phosphorylase 1 (LOC106081829), mRNA	3.54161	1.49165e-14	193.098	54.5226	1373
XM_013242826.1	SCAU003389	PREDICTED: Stomoxys calcitrans activating signal cointegrator 1 complex subunit 3 (LOC106081099), mRNA	3.53872	1.41607e-07	114.444	32.3406	6900
XM_013262156.1	SCAU015483	PREDICTED: Stomoxys calcitrans uncharacterized LOC106094918 (LOC106094918), transcript variant X1, mRNA	3.53526	1.8947e-13	180.934	51.1797	4122
XM_013246192.1	SCAU008096	PREDICTED: Stomoxys calcitrans HEAT repeat-containing protein 3 (LOC106083278), mRNA	3.52633	6.73066e-09	129.804	36.8099	2221
XM_013248118.1	SCAU000174	PREDICTED: Stomoxys calcitrans uncharacterized LOC106084434 (LOC106084434), mRNA	3.51421	0.0003389	77.1535	21.9548	4007
XM_013254257.1	SCAU003199	PREDICTED: Stomoxys calcitrans double-strand-break repair protein rad21 homolog (LOC106088648), transcript variant X1, mRNA	3.50688	8.37652e-08	118.104	33.6777	2611
XM_013248547.1	SCAU008022	PREDICTED: Stomoxys calcitrans tyrosine--tRNA ligase, cytoplasmic (LOC106084675), mRNA	3.49989	4.78819e-15	201.112	57.4625	1960
XM_013257737.1	SCAU010965	PREDICTED: Stomoxys calcitrans dolichyl-diphosphooligosaccharide--protein glycosyltransferase 48 kDa subunit (LOC106091265), mRNA	3.49253	3.82854e-09	133.901	38.3394	1538
XM_013243384.1	SCAU003519	PREDICTED: Stomoxys calcitrans MMS19 nucleotide excision repair protein homolog (LOC106081443), mRNA	3.48891	0.00306524	66.9482	19.1889	3191
XM_013260706.1	SCAU004632	PREDICTED: Stomoxys calcitrans 5'-3' exoribonuclease 1 (LOC106093612), transcript variant X1, mRNA	3.48865	0.000166918	81.2254	23.2828	4910
XM_013261887.1	SCAU015662	PREDICTED: Stomoxys calcitrans metallophosphoesterase 1 homolog (LOC106094649), transcript variant X1, mRNA	3.48424	4.72622e-07	110.321	31.6628	1461
XM_013247344.1	SCAU010914	PREDICTED: Stomoxys calcitrans 60S ribosomal protein L6 (LOC106083987), mRNA	3.47524	1.49879e-204	2407.58	692.782	959
XM_013261255.1	SCAU011258	PREDICTED: Stomoxys calcitrans transmembrane protein 214 (LOC106094080), mRNA	3.47146	3.83187e-11	157.765	45.4464	2629
XM_013246710.1	SCAU004486	PREDICTED: Stomoxys calcitrans ATPase family AAA domain-containing protein 3-A (LOC106083591), mRNA	3.46245	2.10865e-11	161.193	46.5546	2639
XM_013247734.1	SCAU012321	PREDICTED: Stomoxys calcitrans leucine-rich repeat-containing protein 58 (LOC106084196), mRNA	3.46131	1.62343e-06	104.935	30.3165	1496
XM_013260476.1	SCAU014565	PREDICTED: Stomoxys calcitrans ATPase family AAA domain-containing protein 1-B (LOC106093424), mRNA	3.45071	0.00149105	71.3035	20.6634	1478
XM_013263240.1	SCAU003357	PREDICTED: Stomoxys calcitrans serine/arginine repetitive matrix protein 2 (LOC106095839), mRNA	3.45017	6.18251e-08	121.66	35.2621	1550
[truncated: 1,454 more rows]

## Sheet: Tnrl F v L
Output from RNA-Seq Analysis of Teneral Female versus Third Instar Larva Datasets
NCBI ID	Vectorbase ID	Description	Experiment - Fold Change (normalized values)	Baggerley's test: L vs F normalized values - Bonferroni	F - Female (GE) - Normalized expression values (TPM)	L - Stomoxys_larvae (GE) - Normalized expression values (TPM)	Gene length
XM_013248964.1	SCAU002627	PREDICTED: Stomoxys calcitrans arylphorin subunit C223-like (LOC106084974), mRNA	4.67155e-05	0	1.21189	25941.9	2512
XM_013254057.1	SCAU008929	PREDICTED: Stomoxys calcitrans uncharacterized LOC106088502 (LOC106088502), transcript variant X1, mRNA	7.79714e-05	0	1.06742	13689.9	6304
XM_013248962.1	SCAU000993	PREDICTED: Stomoxys calcitrans arylphorin subunit C223-like (LOC106084972), transcript variant X1, mRNA	9.10599e-05	0	2.1076	23145.3	2542
XM_013248958.1	SCAU003377	PREDICTED: Stomoxys calcitrans arylphorin subunit C223-like (LOC106084966), partial mRNA	0.000167555	0	1.88608	11256.5	1637
XM_013248966.1	SCAU011627	PREDICTED: Stomoxys calcitrans arylphorin subunit A4-like (LOC106084976), mRNA	0.000209037	0	8.38723	40123.3	2514
XM_013253974.1	SCAU015725	PREDICTED: Stomoxys calcitrans uncharacterized LOC106088447 (LOC106088447), mRNA	0.000352445	0	1.10594	3137.92	6919
XM_013248959.1	SCAU014128	PREDICTED: Stomoxys calcitrans arylphorin subunit C223-like (LOC106084967), mRNA	0.000450011	0	1.3082	2907.04	867
XM_013262160.1	SCAU009791	PREDICTED: Stomoxys calcitrans peritrophin-44-like (LOC106094920), transcript variant X1, mRNA	0.000451076	0	1	2216.92	1308
XM_013258933.1	SCAU012704	PREDICTED: Stomoxys calcitrans lipase 3-like (LOC106092160), mRNA	0.000531797	0	1.07705	2025.3	1317
XM_013248965.1	SCAU010856	PREDICTED: Stomoxys calcitrans arylphorin subunit C223-like (LOC106084975), partial mRNA	0.000571776	0	1.12521	1967.92	1956
XM_013250576.1	SCAU007265	PREDICTED: Stomoxys calcitrans uncharacterized LOC106086058 (LOC106086058), mRNA	0.000702397	0	1.07705	1533.39	1009
XM_013262289.1	SCAU014150	PREDICTED: Stomoxys calcitrans peritrophin-48-like (LOC106095049), mRNA	0.000704601	0	1	1419.24	1001
XM_013258811.1	SCAU013510	PREDICTED: Stomoxys calcitrans serine proteases 1/2-like (LOC106092058), mRNA	0.000709632	0	1.12521	1585.62	953
XM_013249561.1	SCAU010800	PREDICTED: Stomoxys calcitrans zinc carboxypeptidase A 1-like (LOC106085346), mRNA	0.000729068	0	4.91995	6748.28	1452
XM_013260337.1	SCAU003517	PREDICTED: Stomoxys calcitrans uncharacterized LOC106093285 (LOC106093285), mRNA	0.000795389	0	1	1257.25	814
XM_013254078.1	SCAU005973	PREDICTED: Stomoxys calcitrans uncharacterized LOC106088513 (LOC106088513), mRNA	0.000799418	0	1.59714	1997.88	4533
XM_013253830.1	SCAU010893	PREDICTED: Stomoxys calcitrans lysosomal aspartic protease-like (LOC106088352), mRNA	0.000980161	0	1	1020.24	1245
XM_013261552.1	SCAU014947	PREDICTED: Stomoxys calcitrans serine proteases 1/2-like (LOC106094342), mRNA	0.000985913	0	1.53935	1561.35	922
XM_013261555.1	SCAU008693	PREDICTED: Stomoxys calcitrans serine proteases 1/2-like (LOC106094345), mRNA	0.00102305	0	1	977.465	921
XM_013251566.1	SCAU008698	PREDICTED: Stomoxys calcitrans phospholipase A1-like (LOC106086767), mRNA	0.00108393	0	1	922.572	1102
XM_013259032.1	SCAU005254	PREDICTED: Stomoxys calcitrans peritrophin-55 (LOC106092239), mRNA	0.00113993	0	1.02889	902.595	725
XM_013263427.1	SCAU015886	PREDICTED: Stomoxys calcitrans sarcalumenin-like (LOC106095962), mRNA	0.00119286	0	1	838.319	948
XM_013244843.1	SCAU005984	PREDICTED: Stomoxys calcitrans serine proteases 1/2-like (LOC106082380), transcript variant X1, mRNA	0.00126521	0	1.03853	820.835	962
XM_013244837.1	SCAU007366	PREDICTED: Stomoxys calcitrans serine proteases 1/2-like (LOC106082376), transcript variant X1, mRNA	0.00129865	0	1.01926	784.862	971
XM_013254189.1	SCAU003051	PREDICTED: Stomoxys calcitrans uncharacterized transmembrane protein DDB_G0289901-like (LOC106088595), mRNA	0.00130807	0	1	764.487	2462
XM_013260950.1	SCAU002546	PREDICTED: Stomoxys calcitrans mucin-2 (LOC106093796), mRNA	0.00138566	0	1.01926	735.578	4975
XM_013254248.1	SCAU015252	PREDICTED: Stomoxys calcitrans uncharacterized LOC106088634 (LOC106088634), mRNA	0.0013971	0	1.01926	729.553	776
XM_013250573.1	SCAU003276	PREDICTED: Stomoxys calcitrans uncharacterized LOC106086055 (LOC106086055), mRNA	0.00158313	0	1	631.659	1057
XM_013258935.1	SCAU013033	PREDICTED: Stomoxys calcitrans lipase 3-like (LOC106092161), mRNA	0.00158822	0	1	629.634	1394
XM_013241832.1	SCAU014824	PREDICTED: Stomoxys calcitrans larval serum protein 2 (LOC106080438), mRNA	0.00160505	0	1.78977	1115.09	2191
XM_013250623.1	SCAU007959	PREDICTED: Stomoxys calcitrans protein TsetseEP-like (LOC106086096), mRNA	0.00161194	0	1.00963	626.345	663
XM_013259396.1	SCAU016021	PREDICTED: Stomoxys calcitrans lysozyme 1 (LOC106092518), mRNA	0.00162607	0	1.02889	632.75	468
XM_013250159.1	SCAU012464	PREDICTED: Stomoxys calcitrans glucose dehydrogenase [FAD, quinone]-like (LOC106085755), mRNA	0.00165775	0	1.11558	672.946	1957
XM_013247500.1	SCAU006724	PREDICTED: Stomoxys calcitrans uncharacterized LOC106084059 (LOC106084059), mRNA	0.00186277	0	1.3082	702.288	3431
XM_013261932.1	SCAU006630	PREDICTED: Stomoxys calcitrans peritrophin-48-like (LOC106094698), mRNA	0.00190573	0	1.03853	544.948	1470
XM_013250574.1	SCAU006525	PREDICTED: Stomoxys calcitrans uncharacterized LOC106086056 (LOC106086056), mRNA	0.00199417	0	1	501.463	1010
XM_013253969.1	SCAU002437	PREDICTED: Stomoxys calcitrans uncharacterized LOC106088445 (LOC106088445), mRNA	0.00199617	0	1.6453	824.228	640
XM_013261557.1	SCAU016581	PREDICTED: Stomoxys calcitrans cell wall protein DAN4-like (LOC106094347), mRNA	0.00201258	0	1	496.875	1585
XM_013259022.1	SCAU002929	PREDICTED: Stomoxys calcitrans predicted GPI-anchored protein 58 (LOC106092230), mRNA	0.00219732	0	1.00963	459.484	1106
XM_013254140.1	SCAU002567	PREDICTED: Stomoxys calcitrans uncharacterized LOC106088564 (LOC106088564), mRNA	0.00220738	0	1.01926	461.751	797
XM_013251561.1	SCAU007203	PREDICTED: Stomoxys calcitrans phospholipase A1-like (LOC106086763), mRNA	0.00223912	0	1.40452	627.262	1104
XM_013255357.1	SCAU011072	PREDICTED: Stomoxys calcitrans uncharacterized LOC106089511 (LOC106089511), mRNA	0.00240786	0	1	415.306	1324
XM_013254005.1	SCAU008245	PREDICTED: Stomoxys calcitrans mucin-19-like (LOC106088480), mRNA	0.0025565	0	1.39488	545.623	7486
XM_013262322.1	SCAU001056	PREDICTED: Stomoxys calcitrans peritrophin-48 (LOC106095080), partial mRNA	0.00257455	0	1.01926	395.9	1182
XM_013257415.1	SCAU014102	PREDICTED: Stomoxys calcitrans chymotrypsin-1-like (LOC106091022), mRNA	0.00265926	0	1	376.044	854
XM_013247094.1	SCAU011054	PREDICTED: Stomoxys calcitrans lectizyme-like (LOC106083836), mRNA	0.00280192	0	1.6453	587.205	914
XM_013262256.1	SCAU000396	PREDICTED: Stomoxys calcitrans peritrophin-44 (LOC106095010), mRNA	0.00281106	0	1	355.738	1364
XM_013261546.1	SCAU012140	PREDICTED: Stomoxys calcitrans brachyurin-like (LOC106094339), transcript variant X1, mRNA	0.00287587	0	1.08668	377.862	925
XM_013263426.1	SCAU004920	PREDICTED: Stomoxys calcitrans spore wall protein 2-like (LOC106095961), mRNA	0.00306651	0	1.01926	332.386	738
XM_013256877.1	SCAU004452	PREDICTED: Stomoxys calcitrans alpha-amylase-related protein (LOC106090615), mRNA	0.00320791	0	1.42378	443.834	1611
XM_013250621.1	SCAU010841	PREDICTED: Stomoxys calcitrans protein TsetseEP-like (LOC106086093), mRNA	0.00329509	0	1.3371	405.785	903
XM_013263796.1	SCAU015739	PREDICTED: Stomoxys calcitrans endocuticle structural glycoprotein SgAbd-9 (LOC106096184), mRNA	0.00332732	0	1.25041	375.802	735
XM_013254906.1	SCAU011450	PREDICTED: Stomoxys calcitrans neprilysin-11-like (LOC106089130), mRNA	0.00339748	0	1	294.336	2025
XM_013264041.1	SCAU006424	PREDICTED: Stomoxys calcitrans lectin subunit alpha-like (LOC106096341), transcript variant X1, mRNA	0.00372704	0	1.56825	420.776	1750
XM_013261110.1	SCAU015365	PREDICTED: Stomoxys calcitrans carboxypeptidase B-like (LOC106093947), mRNA	0.00372936	0	1.78014	477.331	1359
XM_013262524.1	SCAU016010	PREDICTED: Stomoxys calcitrans peritrophin-1-like (LOC106095287), partial mRNA	0.00373844	0	1.12521	300.983	551
XM_013247535.1	SCAU012059	PREDICTED: Stomoxys calcitrans trypsin alpha-4 (LOC106084077), transcript variant X1, mRNA	0.00389368	0	1.01926	261.774	921
XM_013249340.1	SCAU015855	PREDICTED: Stomoxys calcitrans glutamate--cysteine ligase-like (LOC106085215), mRNA	0.00400943	0	1.07705	268.629	2238
XM_013251560.1	SCAU010547	PREDICTED: Stomoxys calcitrans phospholipase A1-like (LOC106086762), mRNA	0.00419942	0	1.03853	247.302	1120
XM_013246461.1	SCAU000149	PREDICTED: Stomoxys calcitrans uncharacterized LOC106083446 (LOC106083446), transcript variant X1, mRNA	0.00425303	0	2.77217	651.809	1245
XM_013253826.1	SCAU005395	PREDICTED: Stomoxys calcitrans lysosomal aspartic protease-like (LOC106088349), mRNA	0.00438781	0	1.54899	353.02	1359
XM_013262506.1	SCAU009962	PREDICTED: Stomoxys calcitrans chondroitin proteoglycan-2-like (LOC106095268), mRNA	0.0047138	0	1	212.143	1432
XR_001222027.1	SCAU010592	PREDICTED: Stomoxys calcitrans uncharacterized LOC106091616 (LOC106091616), ncRNA	0.00476081	0	1	210.048	476
XM_013251553.1	SCAU008122	PREDICTED: Stomoxys calcitrans uncharacterized LOC106086756 (LOC106086756), mRNA	0.00480037	0	1	208.317	1135
XM_013253984.1	SCAU011303	PREDICTED: Stomoxys calcitrans uncharacterized transmembrane protein DDB_G0289901-like (LOC106088458), mRNA	0.00483533	0	1	206.811	2055
XM_013254178.1	SCAU013252	PREDICTED: Stomoxys calcitrans uncharacterized LOC106088585 (LOC106088585), mRNA	0.00485798	0	1.7994	370.401	2792
XM_013263734.1	SCAU000676	PREDICTED: Stomoxys calcitrans uncharacterized LOC106096144 (LOC106096144), mRNA	0.00513841	0	3.98571	775.67	1392
XM_013259399.1	SCAU001110	PREDICTED: Stomoxys calcitrans lysozyme 1 (LOC106092521), mRNA	0.00514587	0	1.07705	209.304	508
XM_013245438.1	SCAU005621	PREDICTED: Stomoxys calcitrans zinc carboxypeptidase-like (LOC106082735), mRNA	0.00526424	0	1.01926	193.62	1424
XM_013250622.1	SCAU001982	PREDICTED: Stomoxys calcitrans protein TsetseEP-like (LOC106086095), mRNA	0.00526883	0	1.14447	217.215	759
XM_013251007.1	SCAU004099	PREDICTED: Stomoxys calcitrans larval cuticle protein LCP-30 (LOC106086367), transcript variant X1, mRNA	0.00587178	0	1.08668	185.069	1374
XM_013251564.1	SCAU008836	PREDICTED: Stomoxys calcitrans phospholipase A1-like (LOC106086765), mRNA	0.00588687	0	1	169.869	1081
XM_013250175.1	SCAU004457	PREDICTED: Stomoxys calcitrans glucose dehydrogenase [FAD, quinone]-like (LOC106085768), mRNA	0.00623279	0	1.38525	222.253	1877
XM_013251097.1	SCAU010362	PREDICTED: Stomoxys calcitrans lipase 3 (LOC106086417), mRNA	0.00657198	0	1.05779	160.954	1314
XM_013244854.1	SCAU004343	PREDICTED: Stomoxys calcitrans serine proteases 1/2-like (LOC106082383), mRNA	0.00676422	0	1.02889	152.108	904
XM_013250800.1	SCAU001269	PREDICTED: Stomoxys calcitrans gamma-glutamyltranspeptidase 1-like (LOC106086221), mRNA	0.00694323	0	1.28894	185.64	1974
XM_013260657.1	SCAU009453	PREDICTED: Stomoxys calcitrans larval cuticle protein 5-like (LOC106093584), mRNA	0.00753565	0	1	132.703	445
XM_013259393.1	SCAU012724	PREDICTED: Stomoxys calcitrans lysozyme 1-like (LOC106092515), mRNA	0.0077583	0	1	128.894	428
XM_013255360.1	SCAU010485	PREDICTED: Stomoxys calcitrans uncharacterized LOC106089513 (LOC106089513), mRNA	0.00789401	0	1	126.678	1876
XM_013254018.1	SCAU016050	PREDICTED: Stomoxys calcitrans fibrous sheath CABYR-binding protein-like (LOC106088488), mRNA	0.00818342	0	1.1541	141.029	2232
XM_013242012.1	SCAU016944	PREDICTED: Stomoxys calcitrans uncharacterized LOC106080594 (LOC106080594), mRNA	0.00846301	0	1	118.161	584
XM_013258920.1	SCAU005123	PREDICTED: Stomoxys calcitrans uncharacterized LOC106092148 (LOC106092148), mRNA	0.00877018	0	3.65825	417.123	730
XM_013253832.1	SCAU005546	PREDICTED: Stomoxys calcitrans lysosomal aspartic protease-like (LOC106088354), mRNA	0.00912761	0	1	109.558	1276
XM_013261111.1	SCAU004180	PREDICTED: Stomoxys calcitrans carboxypeptidase B-like (LOC106093948), mRNA	0.00922966	0	1.3082	141.739	1591
XM_013260949.1	SCAU007184	PREDICTED: Stomoxys calcitrans fibulin-1-like (LOC106093795), mRNA	0.00929205	0	1	107.619	776
XM_013252282.1	SCAU010881	PREDICTED: Stomoxys calcitrans uncharacterized LOC106087291 (LOC106087291), mRNA	0.00932243	0	1.86682	200.25	2584
XM_013262720.1	SCAU005527	PREDICTED: Stomoxys calcitrans chymotrypsin-2-like (LOC106095483), mRNA	0.00935829	0	1	106.857	1020
XM_013252882.1	SCAU003031	PREDICTED: Stomoxys calcitrans uncharacterized LOC106087739 (LOC106087739), mRNA	0.00943625	0	1	105.974	652
XM_013255359.1	SCAU014320	PREDICTED: Stomoxys calcitrans salivary glue protein Sgs-3-like (LOC106089512), mRNA	0.00949308	0	1.05779	111.427	1379
XM_013250459.1	SCAU014832	PREDICTED: Stomoxys calcitrans uncharacterized LOC106085971 (LOC106085971), mRNA	0.00950034	0	3.10926	327.279	923
XM_013260948.1	SCAU016347	PREDICTED: Stomoxys calcitrans flocculation protein FLO11-like (LOC106093794), partial mRNA	0.00974453	0	1.06742	109.54	2134
XM_013244924.1	SCAU014236	PREDICTED: Stomoxys calcitrans broad-complex core protein isoform 6-like (LOC106082427), mRNA	0.00988549	0	2.7529	278.479	2643
XM_013259446.1	SCAU011388	PREDICTED: Stomoxys calcitrans V-type proton ATPase 116 kDa subunit a isoform 1-like (LOC106092566), mRNA	0.0100851	0	1.04816	103.932	2754
XM_013262849.1	SCAU005834	PREDICTED: Stomoxys calcitrans uncharacterized LOC106095607 (LOC106095607), mRNA	0.010222	0	1.4623	143.055	1225
XM_013241910.1	SCAU016401	PREDICTED: Stomoxys calcitrans chymotrypsin-2-like (LOC106080517), mRNA	0.0102427	0	1	97.6304	827
XM_013245452.1	SCAU009880	PREDICTED: Stomoxys calcitrans glycine-rich protein DOT1-like (LOC106082739), mRNA	0.010416	0	1.01926	97.8554	818
XM_013257664.1	SCAU013884	PREDICTED: Stomoxys calcitrans lysozyme 1-like (LOC106091206), transcript variant X1, mRNA	0.0105456	0	1	94.826	562
XM_013260248.1	SCAU011337	PREDICTED: Stomoxys calcitrans nucleoporin nup189 (LOC106093227), mRNA	0.0110078	0	1	90.8444	1959
XM_013256206.1	SCAU006010	PREDICTED: Stomoxys calcitrans lipase 3-like (LOC106090122), mRNA	0.0110732	0	1	90.3078	1302
XM_013253831.1	SCAU000409	PREDICTED: Stomoxys calcitrans lysosomal aspartic protease-like (LOC106088353), mRNA	0.0111709	0	1.01926	91.2426	1309
XM_013262740.1	SCAU004973	PREDICTED: Stomoxys calcitrans trypsin beta-like (LOC106095505), partial mRNA	0.0114603	0	1.03853	90.6194	699
XM_013242812.1	SCAU004525	PREDICTED: Stomoxys calcitrans ryncolin-4-like (LOC106081090), mRNA	0.0117398	0	1.69346	144.249	994
XM_013250521.1	SCAU009952	PREDICTED: Stomoxys calcitrans fibrinogen-like protein 1 (LOC106086021), mRNA	0.0121697	0	1	82.1716	1460
XM_013261400.1	SCAU005633	PREDICTED: Stomoxys calcitrans attacin-A-like (LOC106094198), mRNA	0.0124342	0	1	80.4232	743
XM_013247502.1	SCAU014084	PREDICTED: Stomoxys calcitrans trypsin alpha-4-like (LOC106084060), mRNA	0.0126994	0	1	78.744	899
XM_013257341.1	SCAU006378	PREDICTED: Stomoxys calcitrans uncharacterized LOC106090971 (LOC106090971), transcript variant X1, mRNA	0.012713	0	1.08668	85.478	1452
XM_013250173.1	SCAU000628	PREDICTED: Stomoxys calcitrans glucose dehydrogenase [FAD, quinone]-like (LOC106085766), mRNA	0.0127355	0	2.87811	225.992	2079
XM_013248637.1	SCAU000684	PREDICTED: Stomoxys calcitrans uncharacterized LOC106084734 (LOC106084734), mRNA	0.0130404	0	8.30055	636.524	978
XM_013257772.1	SCAU012691	PREDICTED: Stomoxys calcitrans trypsin beta-like (LOC106091294), mRNA	0.0131463	0	1.01926	77.5322	961
XM_013257674.1	SCAU005004	PREDICTED: Stomoxys calcitrans lysozyme 1-like (LOC106091207), mRNA	0.0133294	0	1	75.0221	489
XM_013261553.1	SCAU009723	PREDICTED: Stomoxys calcitrans serine proteases 1/2-like (LOC106094343), mRNA	0.0134591	0	1.99203	148.006	848
XM_013260339.1	SCAU014712	PREDICTED: Stomoxys calcitrans uncharacterized LOC106093287 (LOC106093287), mRNA	0.0135916	0	1.05779	77.8265	793
XM_013254378.1	SCAU006235	PREDICTED: Stomoxys calcitrans OCIA domain-containing protein 1-like (LOC106088723), mRNA	0.0136308	0	1.58751	116.465	841
XM_013251341.1	SCAU006147	PREDICTED: Stomoxys calcitrans trypsin beta-like (LOC106086600), mRNA	0.0137167	0	1.05779	77.1167	849
XM_013250657.1	SCAU016270	PREDICTED: Stomoxys calcitrans sphingomyelin phosphodiesterase-like (LOC106086123), mRNA	0.0137347	0	2.00166	145.738	2091
XM_013244674.1	SCAU012401	PREDICTED: Stomoxys calcitrans WW domain-containing protein WWM1-like (LOC106082280), transcript variant X1, mRNA	0.0140593	0	1	71.1271	507
XM_013257774.1	SCAU008944	PREDICTED: Stomoxys calcitrans trypsin-like (LOC106091296), mRNA	0.0141177	0	1	70.8328	848
XM_013258584.1	SCAU009097	PREDICTED: Stomoxys calcitrans L-lactate dehydrogenase (LOC106091893), transcript variant X1, mRNA	0.0143959	0	2.82995	196.58	1377
XM_013261575.1	SCAU009773	PREDICTED: Stomoxys calcitrans mucin-5AC-like (LOC106094364), mRNA	0.0145149	0	1.17336	80.8386	3464
XM_013245064.1	SCAU007007	PREDICTED: Stomoxys calcitrans uncharacterized LOC106082511 (LOC106082511), mRNA	0.0148476	0	1.47194	99.1364	1199
XM_013245984.1	SCAU009889	PREDICTED: Stomoxys calcitrans uncharacterized LOC106083131 (LOC106083131), mRNA	0.0150346	0	1.87645	124.809	439
XM_013263461.1	SCAU016180	PREDICTED: Stomoxys calcitrans cytochrome c1-like (LOC106095976), transcript variant X1, mRNA	0.0151468	1.06302e-11	1	66.0204	778
XM_013244391.1	SCAU002796	PREDICTED: Stomoxys calcitrans zinc carboxypeptidase A 1-like (LOC106082074), mRNA	0.015472	0	5.96977	385.842	1413
XM_013252040.1	SCAU013789	PREDICTED: Stomoxys calcitrans cytochrome P450 CYP12A2-like (LOC106087119), transcript variant X1, mRNA	0.0156597	0	1.7994	114.907	1804
XM_013256791.1	SCAU011048	PREDICTED: Stomoxys calcitrans Niemann-Pick C1 protein (LOC106090555), mRNA	0.0159677	1.06302e-11	1.05779	66.2454	4034
XM_013254162.1	SCAU014864	PREDICTED: Stomoxys calcitrans antichymotrypsin-2-like (LOC106088580), transcript variant X1, mRNA	0.0160428	7.79545e-11	1	62.3331	1437
XM_013251263.1	SCAU000910	PREDICTED: Stomoxys calcitrans peptidoglycan-recognition protein SC2-like (LOC106086540), mRNA	0.0161462	3.54339e-12	1.10594	68.4958	1006
XM_013249777.1	SCAU010638	PREDICTED: Stomoxys calcitrans integumentary mucin C.1-like (LOC106085503), mRNA	0.0167816	0	1.34673	80.25	1336
XM_013260485.1	SCAU010211	PREDICTED: Stomoxys calcitrans probable cytochrome P450 6a14 (LOC106093434), mRNA	0.0171477	5.91746e-10	1	58.3169	1604
XM_013261308.1	SCAU002294	PREDICTED: Stomoxys calcitrans acyl-CoA-binding protein (LOC106094122), mRNA	0.0178759	0	2.41581	135.143	531
XM_013259397.1	SCAU003045	PREDICTED: Stomoxys calcitrans lysozyme 1 (LOC106092520), transcript variant X1, mRNA	0.0179078	2.08351e-09	1	55.8414	492
XM_013250411.1	SCAU007913	PREDICTED: Stomoxys calcitrans probable cytochrome P450 6d5 (LOC106085925), mRNA	0.0180803	2.1154e-09	1.00963	55.8414	1705
XM_013255796.1	SCAU008468	PREDICTED: Stomoxys calcitrans prion-like-(Q/N-rich) domain-bearing protein 25 (LOC106089804), mRNA	0.0181917	0	3.74493	205.859	2541
XM_013263306.1	SCAU013617	PREDICTED: Stomoxys calcitrans glycine-rich RNA-binding protein 6, mitochondrial-like (LOC106095875), mRNA	0.0182242	3.41228e-09	1	54.872	435
XM_013247151.1	SCAU013196	PREDICTED: Stomoxys calcitrans uncharacterized LOC106083871 (LOC106083871), mRNA	0.0182868	2.26068e-09	1.01926	55.7376	548
XM_013255893.1	SCAU015825	PREDICTED: Stomoxys calcitrans alcohol dehydrogenase-like (LOC106089897), mRNA	0.0184992	3.54339e-12	1.26968	68.6343	1012
XM_013257675.1	SCAU005820	PREDICTED: Stomoxys calcitrans lysozyme 1-like (LOC106091208), transcript variant X1, mRNA	0.0188179	8.23838e-09	1	53.1409	582
XM_013254082.1	SCAU000344	PREDICTED: Stomoxys calcitrans uncharacterized LOC106088521 (LOC106088521), mRNA	0.0188649	0	6.39355	338.912	2267
XM_013253282.1	SCAU002183	PREDICTED: Stomoxys calcitrans uncharacterized LOC106088005 (LOC106088005), partial mRNA	0.0188684	0	3.37894	179.079	1102
XM_013249968.1	SCAU006029	PREDICTED: Stomoxys calcitrans alpha-tocopherol transfer protein-like (LOC106085645), mRNA	0.019121	0	1.4623	76.4762	1251
XM_013250466.1	SCAU010755	PREDICTED: Stomoxys calcitrans angiotensin-converting enzyme-like (LOC106085977), mRNA	0.0192882	1.254e-08	1.00963	52.3446	1963
XM_013244353.1	SCAU002378	PREDICTED: Stomoxys calcitrans transmembrane protease serine 9 (LOC106082046), mRNA	0.0194786	1.28412e-08	1.01926	52.3273	2188
XM_013254074.1	SCAU008032	PREDICTED: Stomoxys calcitrans glucose transport protein-like (LOC106088512), mRNA	0.0195747	9.13131e-09	1.03853	53.0544	1493
XM_013259357.1	SCAU008890	PREDICTED: Stomoxys calcitrans acyl-CoA-binding protein-like (LOC106092476), mRNA	0.0197149	0	3.08037	156.246	405
XM_013251127.1	SCAU013966	PREDICTED: Stomoxys calcitrans uncharacterized LOC106086445 (LOC106086445), mRNA	0.0197186	0	1.77051	89.7884	1770
XM_013262369.1	SCAU005143	PREDICTED: Stomoxys calcitrans membrane-bound alkaline phosphatase-like (LOC106095122), mRNA	0.0197441	2.93357e-08	1	50.6481	1697
XM_013262901.1	SCAU013892	PREDICTED: Stomoxys calcitrans uncharacterized LOC106095629 (LOC106095629), transcript variant X1, mRNA	0.0198921	3.54339e-12	1.38525	69.6384	9963
XM_013249098.1	SCAU010644	PREDICTED: Stomoxys calcitrans endothelin-converting enzyme-like 1 (LOC106085068), mRNA	0.01999	2.52998e-09	1.11558	55.8068	2203
XM_013262504.1	SCAU008093	PREDICTED: Stomoxys calcitrans probable chitinase 3 (LOC106095265), mRNA	0.019997	4.06639e-08	1	50.0076	917
XM_013255883.1	SCAU011187	PREDICTED: Stomoxys calcitrans development-specific 25 kDa protein (LOC106089887), mRNA	0.020203	3.41228e-09	1.11558	55.2183	1053
XM_013252270.1	SCAU001460	PREDICTED: Stomoxys calcitrans uncharacterized LOC106087280 (LOC106087280), mRNA	0.0203502	0	1.71272	84.1623	1478
XM_013250547.1	SCAU001318	PREDICTED: Stomoxys calcitrans lipase 3 (LOC106086042), mRNA	0.0203911	1.43153e-09	1.16373	57.0705	1370
XM_013254085.1	SCAU016483	PREDICTED: Stomoxys calcitrans hexose transporter HXT10-like (LOC106088525), transcript variant X1, mRNA	0.0204928	1.95489e-08	1.05779	51.6175	1614
XM_013263463.1	SCAU000080	PREDICTED: Stomoxys calcitrans fibrous sheath CABYR-binding protein-like (LOC106095977), mRNA	0.0205162	6.19384e-08	1.00963	49.2113	665
XM_013257678.1	SCAU007281	PREDICTED: Stomoxys calcitrans lysozyme 1-like (LOC106091210), transcript variant X1, mRNA	0.0207587	1.03672e-07	1	48.1726	590
XM_013260475.1	SCAU000368	PREDICTED: Stomoxys calcitrans peritrophin-44-like (LOC106093418), mRNA	0.0207823	7.08678e-12	1.41415	68.0457	1877
XM_013259394.1	SCAU001341	PREDICTED: Stomoxys calcitrans lysozyme 1-like (LOC106092516), mRNA	0.0208938	1.21538e-07	1	47.861	486
XM_013253930.1	SCAU002593	PREDICTED: Stomoxys calcitrans uncharacterized LOC106088414 (LOC106088414), mRNA	0.0209605	0	1.61641	77.1167	1175
XM_013255111.1	SCAU011767	PREDICTED: Stomoxys calcitrans larval cuticle protein 4-like (LOC106089290), mRNA	0.0210266	1.13916e-07	1.00963	48.0168	529
XM_013260868.1	SCAU010960	PREDICTED: Stomoxys calcitrans cuticle protein 38-like (LOC106093735), mRNA	0.0210495	2.5321e-08	1.07705	51.1675	609
XM_013242824.1	SCAU000712	PREDICTED: Stomoxys calcitrans microfibril-associated glycoprotein 4-like (LOC106081097), mRNA	0.0210974	3.04023e-09	1.17336	55.6164	918
XM_013251893.1	SCAU007474	PREDICTED: Stomoxys calcitrans cytochrome P450 4g1-like (LOC106087023), mRNA	0.0212865	0	1.9824	93.1295	2004
XM_013248960.1	SCAU006282	PREDICTED: Stomoxys calcitrans arylphorin subunit C223-like (LOC106084969), mRNA	0.0216803	5.40898e-08	1.07705	49.6787	2434
XM_013262406.1	SCAU012971	PREDICTED: Stomoxys calcitrans mucin-2-like (LOC106095161), mRNA	0.0217086	8.53638e-08	1.05779	48.7266	1586
XM_013242045.1	SCAU015699	PREDICTED: Stomoxys calcitrans general odorant-binding protein 99b (LOC106080630), mRNA	0.0217642	2.61399e-07	1.00963	46.3896	662
XM_013253060.1	SCAU009917	PREDICTED: Stomoxys calcitrans zonadhesin-like (LOC106087870), mRNA	0.0220691	0	18.8758	855.301	8137
XM_013257569.1	SCAU009233	PREDICTED: Stomoxys calcitrans lectizyme (LOC106091139), mRNA	0.0221767	5.27965e-09	1.21189	54.647	1371
XM_013251798.1	SCAU007486	PREDICTED: Stomoxys calcitrans endothelin-converting enzyme 1-like (LOC106086959), mRNA	0.0223316	5.86179e-07	1	44.7797	2044
XM_013245504.1	SCAU012872	PREDICTED: Stomoxys calcitrans xanthine dehydrogenase-like (LOC106082775), mRNA	0.0223748	6.12684e-07	1	44.6931	3234
XM_013261376.1	SCAU005925	PREDICTED: Stomoxys calcitrans translation initiation factor IF-2-like (LOC106094178), partial mRNA	0.0232858	1.49766e-06	1	42.9447	850
XM_013255485.1	SCAU001488	PREDICTED: Stomoxys calcitrans maltase A3-like (LOC106089594), mRNA	0.0237153	0	2.23281	94.1508	1989
XM_013248968.1	SCAU010221	PREDICTED: Stomoxys calcitrans arylphorin subunit C223-like (LOC106084978), mRNA	0.0238081	2.42035e-07	1.11558	46.857	2305
XM_013251133.1	SCAU011974	PREDICTED: Stomoxys calcitrans sarcotoxin II-1-like (LOC106086450), mRNA	0.0239123	2.66324e-06	1	41.8195	928
XM_013249739.1	SCAU008743	PREDICTED: Stomoxys calcitrans putative serine protease K12H4.7 (LOC106085473), mRNA	0.0239192	0	2.57954	107.844	1454
XM_013254468.1	SCAU012163	PREDICTED: Stomoxys calcitrans peptidoglycan-recognition protein SC2-like (LOC106088788), mRNA	0.0239222	2.68693e-06	1	41.8022	691
XM_013261401.1	SCAU002953	PREDICTED: Stomoxys calcitrans attacin-A-like (LOC106094200), mRNA	0.0243559	3.933e-06	1	41.0578	802
XM_013258936.1	SCAU010639	PREDICTED: Stomoxys calcitrans lipase 3-like (LOC106092162), mRNA	0.0244074	4.1112e-06	1	40.9712	1571
XM_013260033.1	SCAU001356	PREDICTED: Stomoxys calcitrans peritrophin-48 (LOC106093056), mRNA	0.0248262	6.45843e-07	1.11558	44.9355	1233
XM_013257789.1	SCAU002542	PREDICTED: Stomoxys calcitrans trypsin-like (LOC106091311), mRNA	0.0248925	5.3041e-08	1.25041	50.2327	776
XM_013261407.1	SCAU000964	PREDICTED: Stomoxys calcitrans probable cytochrome P450 12c1, mitochondrial (LOC106094208), partial mRNA	0.0251538	5.33212e-06	1.01926	40.5212	1516
XM_013258937.1	SCAU012565	PREDICTED: Stomoxys calcitrans lipase 3-like (LOC106092163), mRNA	0.0251622	7.71518e-06	1	39.7422	1308
XM_013250106.1	SCAU000530	PREDICTED: Stomoxys calcitrans fibroin heavy chain-like (LOC106085722), mRNA	0.0253115	1.16078e-07	1.23115	48.64	5289
XM_013254662.1	SCAU012004	PREDICTED: Stomoxys calcitrans lectin subunit alpha-like (LOC106088948), mRNA	0.0253571	3.06868e-06	1.05779	41.7156	516
XM_013245009.1	SCAU005629	PREDICTED: Stomoxys calcitrans uncharacterized LOC106082468 (LOC106082468), mRNA	0.0253678	0	8.57023	337.839	779
XM_013263868.1	SCAU006166	PREDICTED: Stomoxys calcitrans endothelin-converting enzyme 1-like (LOC106096224), mRNA	0.0257413	4.28644e-08	1.3082	50.8212	2126
XM_013251265.1	SCAU012605	PREDICTED: Stomoxys calcitrans peptidoglycan-recognition protein SC2 (LOC106086541), transcript variant X1, mRNA	0.0260481	9.13155e-06	1.02889	39.4998	715
XM_013258705.1	SCAU008419	PREDICTED: Stomoxys calcitrans zinc metalloproteinase nas-7-like (LOC106091976), mRNA	0.0262842	1.84083e-05	1	38.0457	856
XM_013252503.1	SCAU010308	PREDICTED: Stomoxys calcitrans phospholipase A1-like (LOC106087450), mRNA	0.0265102	7.07009e-07	1.19263	44.9874	1185
XM_013250465.1	SCAU009455	PREDICTED: Stomoxys calcitrans angiotensin-converting enzyme-like (LOC106085975), mRNA	0.0268245	3.3603e-07	1.25041	46.6147	2034
XM_013261766.1	SCAU011987	PREDICTED: Stomoxys calcitrans cubilin-like (LOC106094546), partial mRNA	0.0271029	0	2.84922	105.126	6226
XM_013254904.1	SCAU005548	PREDICTED: Stomoxys calcitrans endothelin-converting enzyme 1-like (LOC106089128), mRNA	0.0273931	2.87335e-06	1.1541	42.1311	2077
XM_013260016.1	SCAU000936	PREDICTED: Stomoxys calcitrans uncharacterized LOC106093043 (LOC106093043), mRNA	0.0276047	2.99416e-09	1.56825	56.8109	1080
XM_013250217.1	SCAU012922	PREDICTED: Stomoxys calcitrans ctenidin-1 (LOC106085805), mRNA	0.0276161	4.7204e-05	1	36.2107	451
XM_013250720.1	SCAU003965	PREDICTED: Stomoxys calcitrans D-beta-hydroxybutyrate dehydrogenase, mitochondrial (LOC106086165), mRNA	0.0277066	0	16.9591	612.098	1533
XM_013251296.1	SCAU012071	PREDICTED: Stomoxys calcitrans putative protein TPRXL (LOC106086566), mRNA	0.0284544	7.09741e-09	1.56825	55.1144	1565
XM_013256566.1	SCAU009911	PREDICTED: Stomoxys calcitrans probable cytochrome P450 6a17 (LOC106090400), mRNA	0.028907	1.00232e-06	1.28894	44.5893	1761
XM_013256377.1	SCAU008066	PREDICTED: Stomoxys calcitrans glycine-rich cell wall structural protein-like (LOC106090244), mRNA	0.0290811	7.37183e-06	1.17336	40.348	531
XM_013247162.1	SCAU013193	PREDICTED: Stomoxys calcitrans uncharacterized LOC106083879 (LOC106083879), mRNA	0.0297163	0	13.4052	451.105	958
XM_013255242.1	SCAU011240	PREDICTED: Stomoxys calcitrans multidrug resistance protein 1A (LOC106089405), mRNA	0.0298094	0	14.3105	480.066	4377
XM_013254744.1	SCAU016377	PREDICTED: Stomoxys calcitrans fibrinogen C domain-containing protein 1-like (LOC106089004), mRNA	0.0299966	0.000206789	1	33.3371	1075
XM_013254737.1	SCAU002841	PREDICTED: Stomoxys calcitrans peptidoglycan-recognition protein SC2-like (LOC106088998), mRNA	0.0301061	0.000220096	1	33.2159	817
XM_013251491.1	SCAU001321	PREDICTED: Stomoxys calcitrans membrane alanyl aminopeptidase (LOC106086714), mRNA	0.0303715	2.68341e-08	1.59714	52.587	2909
XM_013257348.1	SCAU002608	PREDICTED: Stomoxys calcitrans uncharacterized LOC106090977 (LOC106090977), mRNA	0.030698	0.000306073	1	32.5754	839
XM_013249114.1	SCAU007051	PREDICTED: Stomoxys calcitrans serine-rich adhesin for platelets-like (LOC106085082), mRNA	0.0307011	0	2.43507	79.3153	4647
XM_013260619.1	SCAU000288	PREDICTED: Stomoxys calcitrans esterase-5B-like (LOC106093551), mRNA	0.0307962	0.000322891	1	32.4715	1803
XM_013262449.1	SCAU004900	PREDICTED: Stomoxys calcitrans peritrophin-48 (LOC106095204), mRNA	0.030862	0.000334614	1	32.4023	1187
XM_013247984.1	SCAU005448	PREDICTED: Stomoxys calcitrans esterase FE4 (LOC106084110), mRNA	0.03199	0.000602898	1	31.2597	1771
XM_013261666.1	SCAU001134	PREDICTED: Stomoxys calcitrans peritrophin-44-like (LOC106094449), mRNA	0.0321145	0.00064177	1	31.1386	1137
XM_013243511.1	SCAU009657	PREDICTED: Stomoxys calcitrans uncharacterized LOC106081506 (LOC106081506), transcript variant X1, mRNA	0.032555	0	7.01958	215.623	1189
XM_013250524.1	SCAU001838	PREDICTED: Stomoxys calcitrans ficolin-2-like (LOC106086023), mRNA	0.0329385	0.000959174	1	30.3596	1037
XM_013262610.1	SCAU010951	PREDICTED: Stomoxys calcitrans flocculation protein FLO11-like (LOC106095378), mRNA	0.0335507	0.00127668	1	29.8056	1463
XM_013254075.1	SCAU003256	PREDICTED: Stomoxys calcitrans probable glucose transporter rco-3 (LOC106088514), mRNA	0.0337174	0.00032082	1.10594	32.8004	1561
XM_013244676.1	SCAU009701	PREDICTED: Stomoxys calcitrans uncharacterized LOC106082281 (LOC106082281), mRNA	0.0342469	0.00174578	1	29.1997	670
XM_013251135.1	SCAU002475	PREDICTED: Stomoxys calcitrans sarcotoxin II-1-like (LOC106086453), mRNA	0.0349688	0.00184756	1.01926	29.1478	846
XM_013262757.1	SCAU001037	PREDICTED: Stomoxys calcitrans farnesol dehydrogenase-like (LOC106095525), mRNA	0.035315	0.00166443	1.03853	29.4075	877
XM_013244138.1	SCAU008946	PREDICTED: Stomoxys calcitrans uncharacterized family 31 glucosidase KIAA1161-like (LOC106081884), mRNA	0.0356281	0.000701241	1.11558	31.3117	2113
XM_013257682.1	SCAU008596	PREDICTED: Stomoxys calcitrans lysozyme 1-like (LOC106091211), mRNA	0.0360243	0.00198448	1.04816	29.0959	510
XM_013262370.1	SCAU009310	PREDICTED: Stomoxys calcitrans alkaline phosphatase-like (LOC106095123), mRNA	0.0363136	0.0041232	1	27.5379	1612
XM_013246000.1	SCAU013637	PREDICTED: Stomoxys calcitrans glutathione S-transferase 1-1-like (LOC106083143), mRNA	0.0364511	0.00435097	1	27.434	997
XM_013243482.1	SCAU009568	PREDICTED: Stomoxys calcitrans organic cation transporter protein-like (LOC106081492), transcript variant X1, mRNA	0.0364544	0.00101131	1.11558	30.6019	2211
XM_013255478.1	SCAU014458	PREDICTED: Stomoxys calcitrans maltase A3 (LOC106089589), mRNA	0.0366886	0	21.9578	598.491	1871
XM_013255482.1	SCAU015262	PREDICTED: Stomoxys calcitrans maltase A3-like (LOC106089592), mRNA	0.0369424	0	15.0329	406.927	1854
XM_013256584.1	SCAU004953	PREDICTED: Stomoxys calcitrans lectizyme-like (LOC106090416), mRNA	0.0373233	0	4.61175	123.562	1076
XM_013245555.1	SCAU016476	PREDICTED: Stomoxys calcitrans neprilysin-1-like (LOC106082818), mRNA	0.0373655	0.00485962	1.01926	27.2782	2175
XM_013247506.1	SCAU004644	PREDICTED: Stomoxys calcitrans trypsin delta/gamma-like (LOC106084063), mRNA	0.037396	0.000938176	1.1541	30.8616	1246
XM_013263481.1	SCAU014326	PREDICTED: Stomoxys calcitrans farnesol dehydrogenase-like (LOC106095993), mRNA	0.0374435	0.00634063	1	26.7069	928
XM_013253654.1	SCAU008409	PREDICTED: Stomoxys calcitrans endocuticle structural glycoprotein ABD-5 (LOC106088236), mRNA	0.0375015	0.000484025	1.21189	32.3157	585
XM_013253818.1	SCAU010527	PREDICTED: Stomoxys calcitrans glutamate--tRNA ligase (LOC106088344), mRNA	0.0382499	0	67.3117	1759.79	2211
XM_013243705.1	SCAU015746	PREDICTED: Stomoxys calcitrans trypsin delta/gamma-like (LOC106081612), mRNA	0.0383043	4.00087e-07	1.83793	47.9822	1288
XM_013260249.1	SCAU003975	PREDICTED: Stomoxys calcitrans calphotin-like (LOC106093228), transcript variant X1, mRNA	0.0383543	0	27.5825	719.149	5010
XM_013242142.1	SCAU009855	PREDICTED: Stomoxys calcitrans peptidoglycan-recognition protein SC2-like (LOC106080682), mRNA	0.0384146	0.00899773	1	26.0318	702
XM_013244613.1	SCAU004275	PREDICTED: Stomoxys calcitrans chymotrypsin-2 (LOC106082223), mRNA	0.0386981	0.00398879	1.07705	27.8321	1058
XM_013258456.1	SCAU008114	PREDICTED: Stomoxys calcitrans UDP-glucuronosyltransferase 1-6-like (LOC106091794), mRNA	0.0395121	3.13324e-07	1.92461	48.7093	1642
XM_013242830.1	SCAU012836	PREDICTED: Stomoxys calcitrans ficolin-1-like (LOC106081102), mRNA	0.0400663	0.000126993	1.42378	35.5356	1031
XM_013248928.1	SCAU015140	PREDICTED: Stomoxys calcitrans CD109 antigen-like (LOC106084945), mRNA	0.0401166	0	12.5383	312.547	4584
XM_013258406.1	SCAU010934	PREDICTED: Stomoxys calcitrans uncharacterized LOC106091763 (LOC106091763), mRNA	0.0404757	0	3.09963	76.5801	878
XM_013245960.1	SCAU008866	PREDICTED: Stomoxys calcitrans probable cytochrome P450 9f2 (LOC106083110), mRNA	0.0408036	0.000243538	1.39488	34.1853	2985
XM_013247707.1	SCAU013090	PREDICTED: Stomoxys calcitrans perlucin-like (LOC106084178), mRNA	0.0413835	0.00110466	1.27931	30.9135	992
XM_013263907.1	SCAU007995	PREDICTED: Stomoxys calcitrans alpha-amylase A-like (LOC106096254), mRNA	0.0418785	0	33.5539	801.221	1835
XM_013248638.1	SCAU002176	PREDICTED: Stomoxys calcitrans uncharacterized LOC106084735 (LOC106084735), mRNA	0.0419967	0	4.42876	105.455	800
XM_013254126.1	SCAU010241	PREDICTED: Stomoxys calcitrans DNA-binding protein D-ETS-6-like (LOC106088546), mRNA	0.0423421	0	5.85419	138.259	3181
XM_013257463.1	SCAU005686	PREDICTED: Stomoxys calcitrans probable cytochrome P450 28d1 (LOC106091058), mRNA	0.0428976	7.60504e-05	1.58751	37.007	1614
XM_013248735.1	SCAU007465	PREDICTED: Stomoxys calcitrans V-type proton ATPase 116 kDa subunit a isoform 1-like (LOC106084813), transcript variant X1, mRNA	0.04354	0	16.2946	374.244	2700
XM_013254960.1	SCAU011175	PREDICTED: Stomoxys calcitrans basic salivary proline-rich protein 1-like (LOC106089177), mRNA	0.0442497	0	3.86051	87.2437	1969
XM_013258875.1	SCAU002411	PREDICTED: Stomoxys calcitrans cytochrome P450 6g1-like (LOC106092111), mRNA	0.0446029	0.000375883	1.50083	33.6487	2191
XM_013243738.1	SCAU009297	PREDICTED: Stomoxys calcitrans glutathione S-transferase 1-like (LOC106081635), mRNA	0.0446667	0.00639556	1.22152	27.3474	1259
XM_013258876.1	SCAU014356	PREDICTED: Stomoxys calcitrans cytochrome P450 6g1-like (LOC106092112), mRNA	0.0448063	0.00339728	1.28894	28.7669	1651
XM_013261681.1	SCAU013436	PREDICTED: Stomoxys calcitrans zinc finger protein 180-like (LOC106094463), mRNA	0.045923	4.14966e-08	2.49286	54.2835	1780
XM_013263874.1	SCAU000732	PREDICTED: Stomoxys calcitrans membrane metallo-endopeptidase-like 1 (LOC106096229), mRNA	0.0473738	0	5.35336	113.003	2133
XM_013256123.1	SCAU016278	PREDICTED: Stomoxys calcitrans ecdysone-induced protein 74EF isoform B-like (LOC106090063), mRNA	0.0483904	0	6.73064	139.09	3577
XM_013263478.1	SCAU002731	PREDICTED: Stomoxys calcitrans farnesol dehydrogenase-like (LOC106095991), mRNA	0.0488373	0.000769478	1.58751	32.5061	1032
XM_013246987.1	SCAU007476	PREDICTED: Stomoxys calcitrans protein D3-like (LOC106083757), mRNA	0.0490904	5.05347e-06	2.15576	43.9141	861
XM_013254353.1	SCAU001391	PREDICTED: Stomoxys calcitrans leucine-rich repeat extensin-like protein 3 (LOC106088700), mRNA	0.0490973	2.20455e-05	1.99203	40.5731	801
XM_013252044.1	SCAU008489	PREDICTED: Stomoxys calcitrans cytochrome P450 CYP12A2-like (LOC106087122), mRNA	0.0505871	0.000131189	1.85719	36.7127	1710
XM_013257002.1	SCAU008626	PREDICTED: Stomoxys calcitrans lectin subunit alpha-like (LOC106090719), mRNA	0.0509977	0.0010322	1.63567	32.0734	1076
XM_013247309.1	SCAU009131	PREDICTED: Stomoxys calcitrans brachyurin (LOC106083969), mRNA	0.0513542	2.04873e-05	2.1076	41.0405	1614
XM_013249747.1	SCAU013580	PREDICTED: Stomoxys calcitrans molybdenum cofactor synthesis protein cinnamon (LOC106085479), transcript variant X1, mRNA	0.0524233	0	16.2849	310.643	2379
XM_013245436.1	SCAU013987	PREDICTED: Stomoxys calcitrans zinc carboxypeptidase (LOC106082733), mRNA	0.0526231	1.5024e-09	3.32115	63.1121	1393
XM_013250117.1	SCAU016133	PREDICTED: Stomoxys calcitrans uncharacterized protein DDB_G0287625-like (LOC106085730), mRNA	0.0547711	0	32.2633	589.057	2413
XM_013254958.1	SCAU010835	PREDICTED: Stomoxys calcitrans venom carboxylesterase-6-like (LOC106089175), transcript variant X1, mRNA	0.0558233	8.68272e-08	3.03221	54.3181	1826
XM_013253593.1	SCAU012422	PREDICTED: Stomoxys calcitrans fatty acid 2-hydroxylase 2 (LOC106088196), transcript variant X1, mRNA	0.05918	3.18905e-11	4.3517	73.5334	1476
XM_013253164.1	SCAU006755	PREDICTED: Stomoxys calcitrans insulin-like growth factor-binding protein complex acid labile subunit (LOC106087944), transcript variant X1, mRNA	0.0597191	0	6.43207	107.705	2384
XM_013259672.1	SCAU007692	PREDICTED: Stomoxys calcitrans uncharacterized LOC106092751 (LOC106092751), mRNA	0.062194	8.04032e-06	2.7818	44.7277	1479
XM_013244254.1	SCAU006637	PREDICTED: Stomoxys calcitrans adhesion G-protein coupled receptor D1-like (LOC106081971), mRNA	0.0636634	0	10.6988	168.052	3121
XM_013243731.1	SCAU014375	PREDICTED: Stomoxys calcitrans trypsin-2-like (LOC106081627), mRNA	0.0638768	0.00290892	1.9824	31.0347	1033
XM_013244009.1	SCAU011013	PREDICTED: Stomoxys calcitrans mast cell tryptase (LOC106081797), mRNA	0.0644687	0	6.42244	99.6211	1661
XM_013252372.1	SCAU009031	PREDICTED: Stomoxys calcitrans CD63 antigen (LOC106087354), mRNA	0.0648463	0	8.65691	133.499	982
XM_013262407.1	SCAU003986	PREDICTED: Stomoxys calcitrans uncharacterized LOC106095162 (LOC106095162), mRNA	0.0648754	7.14084e-06	2.94553	45.4029	2729
XM_013254431.1	SCAU001001	PREDICTED: Stomoxys calcitrans integrin alpha-PS3-like (LOC106088762), mRNA	0.0652034	0	29.5569	453.303	4056
XM_013262399.1	SCAU000711	PREDICTED: Stomoxys calcitrans neural Wiskott-Aldrich syndrome protein (LOC106095154), mRNA	0.0653565	0.000239566	2.42544	37.1109	981
XM_013244135.1	SCAU003469	PREDICTED: Stomoxys calcitrans uncharacterized family 31 glucosidase KIAA1161-like (LOC106081879), mRNA	0.0673813	1.17913e-05	3.00332	44.5719	2144
XM_013259477.1	SCAU003698	PREDICTED: Stomoxys calcitrans serine proteases 1/2-like (LOC106092590), mRNA	0.067872	2.3746e-07	3.66788	54.0411	926
XM_013259349.1	SCAU004776	PREDICTED: Stomoxys calcitrans uncharacterized LOC106092474 (LOC106092474), transcript variant X1, mRNA	0.0680619	5.26051e-08	3.92793	57.711	2227
XM_013242234.1	SCAU005405	PREDICTED: Stomoxys calcitrans leukocyte elastase inhibitor-like (LOC106080731), mRNA	0.0682869	0	36.6359	536.5	1502
XM_013261931.1	SCAU008911	PREDICTED: Stomoxys calcitrans heat shock protein 23-like (LOC106094696), mRNA	0.0701754	0.000472026	2.53138	36.0722	833
XM_013244921.1	SCAU011783	PREDICTED: Stomoxys calcitrans broad-complex core protein isoform 6 (LOC106082426), transcript variant X1, mRNA	0.0713267	0	23.8166	333.909	10792
XM_013249953.1	SCAU004673	PREDICTED: Stomoxys calcitrans cell death protein 3 (LOC106085635), transcript variant X1, mRNA	0.0717188	7.08678e-12	5.7964	80.8213	2565
XM_013247165.1	SCAU003268	PREDICTED: Stomoxys calcitrans uncharacterized LOC106083881 (LOC106083881), mRNA	0.0727107	0	10.535	144.89	933
XM_013250578.1	SCAU010316	PREDICTED: Stomoxys calcitrans uncharacterized LOC106086059 (LOC106086059), mRNA	0.0740323	0	9.21553	124.48	994
XM_013250156.1	SCAU006198	PREDICTED: Stomoxys calcitrans glucose dehydrogenase [FAD, quinone]-like (LOC106085753), mRNA	0.0769245	0	7.90567	102.772	2006
XM_013249249.1	SCAU014443	PREDICTED: Stomoxys calcitrans ovalbumin-related protein X (LOC106085165), mRNA	0.0771912	0	12.0568	156.194	1599
XM_013258624.1	SCAU004824	PREDICTED: Stomoxys calcitrans amphoterin-induced protein 3 (LOC106091918), mRNA	0.0808917	0	11.2863	139.523	1961
XM_013253669.1	SCAU003282	PREDICTED: Stomoxys calcitrans troponin C, isoform 2 (LOC106088246), mRNA	0.0809183	0	278.517	3441.95	692
XM_013264140.1	SCAU004487	PREDICTED: Stomoxys calcitrans uncharacterized LOC106096400 (LOC106096400), mRNA	0.0825778	0.00258673	2.7529	33.3371	1194
XM_013247595.1	SCAU000678	PREDICTED: Stomoxys calcitrans heat shock 70 kDa protein cognate 3 (LOC106084118), transcript variant X1, mRNA	0.0833924	0	136.532	1637.22	2789
XM_013256196.1	SCAU006251	PREDICTED: Stomoxys calcitrans galactose-proton symporter-like (LOC106090113), mRNA	0.0859204	0	11.7871	137.186	1499
XM_013261480.1	SCAU010068	PREDICTED: Stomoxys calcitrans putative protein TPRXL (LOC106094278), partial mRNA	0.0865084	0	8.36797	96.7302	1339
XM_013255122.1	SCAU003728	PREDICTED: Stomoxys calcitrans heat shock protein 68 (LOC106089302), mRNA	0.087692	0.00763243	2.73364	31.1732	2197
XM_013246078.1	SCAU015169	PREDICTED: Stomoxys calcitrans tiggrin (LOC106083195), mRNA	0.0890453	0	268.337	3013.49	7528
XM_013261812.1	SCAU000006	PREDICTED: Stomoxys calcitrans uncharacterized LOC106094586 (LOC106094586), mRNA	0.0891288	1.41736e-11	7.38557	82.864	1804
XM_013257565.1	SCAU011134	PREDICTED: Stomoxys calcitrans protein takeout-like (LOC106091108), mRNA	0.0896277	0	8.20424	91.5369	1580
XM_013248077.1	SCAU016029	PREDICTED: Stomoxys calcitrans cytosolic 10-formyltetrahydrofolate dehydrogenase (LOC106084409), mRNA	0.0898174	2.89305e-05	4.10129	45.6625	3008
XM_013249136.1	SCAU012046	PREDICTED: Stomoxys calcitrans angiotensin-converting enzyme-related protein (LOC106085099), mRNA	0.0903889	0	12.2687	135.732	2392
XM_013247578.1	SCAU008983	PREDICTED: Stomoxys calcitrans apyrase-like (LOC106084104), partial mRNA	0.0907667	0	9.19627	101.318	1485
XM_013249485.1	SCAU003686	PREDICTED: Stomoxys calcitrans fibroin heavy chain (LOC106085293), transcript variant X1, mRNA	0.0915795	0	174.422	1904.59	2364
XM_013248537.1	SCAU010351	PREDICTED: Stomoxys calcitrans mediator of RNA polymerase II transcription subunit 12 (LOC106084669), transcript variant X1, mRNA	0.0924355	3.54339e-12	8.01161	86.6725	7858
XM_013251559.1	SCAU008644	PREDICTED: Stomoxys calcitrans phospholipase A1-like (LOC106086760), mRNA	0.0927574	1.48043e-08	6.10461	65.8126	1157
XM_013248412.1	SCAU010928	PREDICTED: Stomoxys calcitrans probable cytochrome P450 28d1 (LOC106084598), mRNA	0.093242	4.36156e-08	5.88309	63.0948	1717
XM_013257778.1	SCAU014410	PREDICTED: Stomoxys calcitrans trypsin delta/gamma-like (LOC106091299), mRNA	0.0932533	7.32383e-08	5.75788	61.7445	919
XM_013242997.1	SCAU008253	PREDICTED: Stomoxys calcitrans coactosin-like protein (LOC106081192), transcript variant X1, mRNA	0.0946164	0	11.2766	119.183	1756
XM_013252042.1	SCAU009551	PREDICTED: Stomoxys calcitrans cytochrome P450 CYP12A2-like (LOC106087120), mRNA	0.0949383	0.000108344	4.08203	42.9966	1764
XM_013242466.1	SCAU008923	PREDICTED: Stomoxys calcitrans regucalcin-like (LOC106080866), transcript variant X1, mRNA	0.0951175	0	28.2567	297.071	1090
XM_013245968.1	SCAU012563	PREDICTED: Stomoxys calcitrans probable cytochrome P450 9f2 (LOC106083116), mRNA	0.0954899	1.2487e-06	5.22816	54.7509	1711
XM_013244211.1	SCAU001869	PREDICTED: Stomoxys calcitrans uncharacterized LOC106081936 (LOC106081936), mRNA	0.096514	0	18.9143	195.975	2031
XM_013250575.1	SCAU003797	PREDICTED: Stomoxys calcitrans uncharacterized LOC106086057 (LOC106086057), mRNA	0.0980345	0	55.5519	566.656	989
XM_013255244.1	SCAU016217	PREDICTED: Stomoxys calcitrans chitotriosidase-1-like (LOC106089403), mRNA	0.0986421	0	24.1826	245.155	1472
XM_013247161.1	SCAU004056	PREDICTED: Stomoxys calcitrans uncharacterized LOC106083878 (LOC106083878), mRNA	0.0995381	0	95.31	957.523	1068
XM_013262916.1	SCAU007642	PREDICTED: Stomoxys calcitrans hematopoietic lineage cell-specific protein (LOC106095636), mRNA	0.100499	0	18.2305	181.399	2093
XR_001222347.1	SCAU011727	PREDICTED: Stomoxys calcitrans uncharacterized LOC106093420 (LOC106093420), transcript variant X1, ncRNA	0.101539	0.000974523	3.87014	38.1149	1333
XM_013243713.1	SCAU011316	PREDICTED: Stomoxys calcitrans probable fatty acid-binding protein (LOC106081618), mRNA	0.102595	3.79142e-09	7.34705	71.6118	726
XM_013256572.1	SCAU000605	PREDICTED: Stomoxys calcitrans probable cytochrome P450 6a21 (LOC106090408), transcript variant X1, mRNA	0.103814	3.11818e-10	8.16571	78.6574	1847
XM_013248123.1	SCAU006606	PREDICTED: Stomoxys calcitrans UDP-glucuronosyltransferase 2B15 (LOC106084441), mRNA	0.104491	6.44897e-10	8.03087	76.8571	1805
XM_013255123.1	SCAU008520	PREDICTED: Stomoxys calcitrans heat shock protein 70 (LOC106089304), mRNA	0.105281	0	29.7014	282.114	2133
XM_013243258.1	SCAU013473	PREDICTED: Stomoxys calcitrans 23 kDa integral membrane protein (LOC106081363), mRNA	0.105557	7.04241e-05	4.82364	45.6972	1222
XM_013263267.1	SCAU013464	PREDICTED: Stomoxys calcitrans mucin-2 (LOC106095858), mRNA	0.10558	0	23.8455	225.853	1710
XM_013257224.1	SCAU013167	PREDICTED: Stomoxys calcitrans solute carrier organic anion transporter family member 1A5 (LOC106090887), mRNA	0.105587	0	21.5533	204.128	3561
XM_013257660.1	SCAU003318	PREDICTED: Stomoxys calcitrans transferrin (LOC106091203), mRNA	0.106196	1.3034e-07	6.67286	62.8351	2286
XM_013264026.1	SCAU000091	PREDICTED: Stomoxys calcitrans protein nubbin (LOC106096331), mRNA	0.107882	0	31.6565	293.436	3905
XM_013259122.1	SCAU008550	PREDICTED: Stomoxys calcitrans solute carrier organic anion transporter family member 3A1 (LOC106092296), mRNA	0.108455	0	13.2414	122.091	3695
XM_013257779.1	SCAU015520	PREDICTED: Stomoxys calcitrans trypsin beta (LOC106091300), mRNA	0.109069	0.00191988	4.06276	37.2494	1107
XM_013242839.1	SCAU009964	PREDICTED: Stomoxys calcitrans chromosomal protein D1 (LOC106081106), mRNA	0.109233	0	15.1195	138.415	1664
XM_013243192.1	SCAU002121	PREDICTED: Stomoxys calcitrans probable phospholipid-transporting ATPase IF (LOC106081312), transcript variant X1, mRNA	0.110789	0	22.709	204.976	4632
XM_013246736.1	SCAU008154	PREDICTED: Stomoxys calcitrans transforming growth factor-beta-induced protein ig-h3 (LOC106083602), transcript variant X1, mRNA	0.113071	0	153.454	1357.15	2904
XM_013249796.1	SCAU005129	PREDICTED: Stomoxys calcitrans broad-complex core protein isoforms 1/2/3/4/5 (LOC106085516), mRNA	0.113296	0.000133272	5.11258	45.1259	2965
XM_013242026.1	SCAU002009	PREDICTED: Stomoxys calcitrans M-phase inducer phosphatase (LOC106080611), transcript variant X1, mRNA	0.113325	0	29.8362	263.28	2647
XM_013255119.1	SCAU002353	PREDICTED: Stomoxys calcitrans heat shock protein 70-like (LOC106089298), mRNA	0.113447	5.38453e-08	7.5782	66.7994	1677
XM_013259359.1	SCAU001707	PREDICTED: Stomoxys calcitrans acyl-CoA-binding protein-like (LOC106092477), mRNA	0.113631	0.00830281	3.84124	33.8045	364
XM_013252895.1	SCAU000579	PREDICTED: Stomoxys calcitrans uncharacterized LOC106087751 (LOC106087751), mRNA	0.116215	0	93.7497	806.692	935
XM_013253117.1	SCAU005049	PREDICTED: Stomoxys calcitrans uncharacterized LOC106087907 (LOC106087907), transcript variant X1, mRNA	0.11648	0	25.7429	221.006	1748
XM_013241867.1	SCAU000948	PREDICTED: Stomoxys calcitrans uncharacterized LOC106080487 (LOC106080487), mRNA	0.117778	0.00865672	4.02424	34.168	942
XM_013251656.1	SCAU002714	PREDICTED: Stomoxys calcitrans zinc carboxypeptidase (LOC106086847), mRNA	0.119128	0	36.4433	305.917	1354
XM_013244280.1	SCAU005793	PREDICTED: Stomoxys calcitrans nose resistant to fluoxetine protein 6 (LOC106081991), mRNA	0.119487	0	173.892	1455.32	2343
XM_013254699.1	SCAU010381	PREDICTED: Stomoxys calcitrans tubulin-specific chaperone A (LOC106088979), mRNA	0.120335	0.000444053	5.15111	42.8062	644
XM_013252039.1	SCAU016495	PREDICTED: Stomoxys calcitrans cytochrome P450 CYP12A2-like (LOC106087118), mRNA	0.121166	0	16.9013	139.489	1848
XM_013262539.1	SCAU015896	PREDICTED: Stomoxys calcitrans alaserpin-like (LOC106095301), partial mRNA	0.122101	0.000868753	5.0259	41.1617	1078
XM_013244170.1	SCAU009444	PREDICTED: Stomoxys calcitrans globin CTT-VI (LOC106081907), transcript variant X1, mRNA	0.122143	0	220.113	1802.09	1078
XM_013247164.1	SCAU004876	PREDICTED: Stomoxys calcitrans uncharacterized LOC106083880 (LOC106083880), mRNA	0.124132	0	26.2823	211.728	974
XM_013251381.1	SCAU015791	PREDICTED: Stomoxys calcitrans laccase-2 (LOC106086636), mRNA	0.124166	0	100.54	809.721	4077
XM_013260469.1	SCAU000892	PREDICTED: Stomoxys calcitrans protein amalgam (LOC106093410), mRNA	0.124872	5.03416e-06	7.02922	56.2915	1243
XM_013257453.1	SCAU014907	PREDICTED: Stomoxys calcitrans proton-coupled folate transporter-like (LOC106091050), mRNA	0.125198	0	46.4406	370.937	2683
XM_013250388.1	SCAU007101	PREDICTED: Stomoxys calcitrans aldehyde dehydrogenase X, mitochondrial (LOC106085912), mRNA	0.126817	0	28.4686	224.486	1677
XM_013253205.1	SCAU001843	PREDICTED: Stomoxys calcitrans uncharacterized LOC106087973 (LOC106087973), mRNA	0.127357	0	13.9927	109.869	1298
XM_013258568.1	SCAU015832	PREDICTED: Stomoxys calcitrans ATPase inhibitor A, mitochondrial (LOC106091882), transcript variant X1, mRNA	0.128202	4.07415e-07	8.23313	64.22	840
XM_013259831.1	SCAU002764	PREDICTED: Stomoxys calcitrans RNA-binding protein Rsf1 (LOC106092884), mRNA	0.129877	0	247.668	1906.95	1807
XM_013245993.1	SCAU013271	PREDICTED: Stomoxys calcitrans glutathione S-transferase 1-1 (LOC106083138), mRNA	0.130948	0	13.6845	104.503	980
XM_013243733.1	SCAU012238	PREDICTED: Stomoxys calcitrans sodium-independent sulfate anion transporter (LOC106081630), transcript variant X1, mRNA	0.132026	0	13.4726	102.045	2118
XM_013263870.1	SCAU004055	PREDICTED: Stomoxys calcitrans membrane metallo-endopeptidase-like 1 (LOC106096225), mRNA	0.133552	8.10193e-05	6.64396	49.748	2247
XM_013248304.1	SCAU013210	PREDICTED: Stomoxys calcitrans uncharacterized LOC106084548 (LOC106084548), transcript variant X1, mRNA	0.134202	5.30672e-07	8.6858	64.722	789
XM_013244727.1	SCAU006754	PREDICTED: Stomoxys calcitrans UDP-glucuronosyltransferase 2B15-like (LOC106082295), mRNA	0.137604	4.59884e-06	8.11756	58.9921	1874
XM_013257047.1	SCAU000225	PREDICTED: Stomoxys calcitrans uncharacterized LOC106090754 (LOC106090754), transcript variant X1, mRNA	0.138858	4.09874e-07	9.23479	66.5051	2246
XM_013246389.1	SCAU015660	PREDICTED: Stomoxys calcitrans cathepsin L1 (LOC106083421), transcript variant X1, mRNA	0.138942	8.15192e-08	9.91862	71.3868	1366
XM_013243171.1	SCAU011463	PREDICTED: Stomoxys calcitrans AN1-type zinc finger protein 2A (LOC106081296), mRNA	0.139242	0.00217843	5.69046	40.8674	1233
XM_013252676.1	SCAU012507	PREDICTED: Stomoxys calcitrans uncharacterized LOC106087584 (LOC106087584), mRNA	0.139942	1.06722e-06	8.93622	63.8565	2194
XM_013249063.1	SCAU004783	PREDICTED: Stomoxys calcitrans probable protein disulfide-isomerase A6 (LOC106085047), transcript variant X1, mRNA	0.140689	1.06302e-11	13.906	98.8421	1870
XM_013245672.1	SCAU009248	PREDICTED: Stomoxys calcitrans uncharacterized LOC106082914 (LOC106082914), mRNA	0.140986	1.5148e-08	10.8529	76.9783	2069
XM_013258725.1	SCAU011073	PREDICTED: Stomoxys calcitrans aminopeptidase N-like (LOC106091994), mRNA	0.142934	0	20.2049	141.358	2874
XM_013244168.1	SCAU009187	PREDICTED: Stomoxys calcitrans protein spartin (LOC106081906), mRNA	0.144705	0	29.2102	201.86	2201
XM_013257255.1	SCAU004081	PREDICTED: Stomoxys calcitrans glucosylceramidase-like (LOC106090901), mRNA	0.146596	7.63656e-05	7.64562	52.1542	1821
XM_013248920.1	SCAU008735	PREDICTED: Stomoxys calcitrans CD109 antigen-like (LOC106084941), transcript variant X1, mRNA	0.147013	0	45.3427	308.427	4487
XM_013258853.1	SCAU014763	PREDICTED: Stomoxys calcitrans uncharacterized LOC106092097 (LOC106092097), mRNA	0.147351	0	30.4815	206.863	1181
XM_013260736.1	SCAU005062	PREDICTED: Stomoxys calcitrans esterase B1 (LOC106093605), mRNA	0.147987	1.7663e-06	9.47557	64.0296	2153
XM_013251815.1	SCAU010463	PREDICTED: Stomoxys calcitrans uncharacterized LOC106086971 (LOC106086971), mRNA	0.148085	9.69725e-06	8.70507	58.7843	1279
XM_013258865.1	SCAU011836	PREDICTED: Stomoxys calcitrans uncharacterized LOC106092102 (LOC106092102), transcript variant X1, mRNA	0.148842	0.00816564	5.68083	38.1669	2025
XM_013255273.1	SCAU002968	PREDICTED: Stomoxys calcitrans uncharacterized LOC106089431 (LOC106089431), mRNA	0.150637	5.05287e-09	12.4902	82.916	1373
XM_013247248.1	SCAU015870	PREDICTED: Stomoxys calcitrans uncharacterized LOC106083925 (LOC106083925), transcript variant X1, mRNA	0.152164	0	22.998	151.139	1765
[truncated: 1,269 more rows]

## Sheet: Mated F v L
Output from RNA-Seq Analysis of Fed, Mated Female versus Third Instar Larva Datasets
[truncated: 3,487 more rows]

[truncated: 5 more sheets: Tnrl M v L, Tnrl F v Mated F, Tnrl M v Mated M Head, Tnrl F v Mated F H, Tnrl F v Mated F RS]
