# Supplementary material for: The genome of the stable fly, Stomoxys calcitrans, reveals potential mechanisms underlying reproduction, host interactions, and novel targets for pest control
Source: BMC Biol. 2021 Mar 10;19:41. doi: 10.1186/s12915-021-00975-9 (PMC7944917; doi:10.1186/s12915-021-00975-9)
Supplement: Supplementary file 5 — Additional file 5. Output from cluster analysis of 16S bacterial isolate sequencing. [file 12915_2021_975_MOESM5_ESM.xlsx]

## Sheet: Detailed Clustering Results
Additional File 5. Cluster analysis of 16S bacterial isolate sequencing
sequence_number	sequence_score	bp_score	identity	quality	startpos	stoppos	ecolipos	bps	gene_bps	lca_tax_rdp	lca_tax_slv
1	0.99578	97	99.73	99	1772	37830	98	1109	1109	Bacteria;Firmicutes;Bacilli;Bacillales;Staphylococcaceae;Staphylococcus;	Bacteria;Firmicutes;Bacilli;Bacillales;Staphylococcaceae;Staphylococcus;
2	0.993366	91	98.645	99	1735	37702	91	1106	1106	Bacteria;Firmicutes;Bacilli;Lactobacillales;Enterococcaceae;Enterococcus;	Bacteria;Firmicutes;Bacilli;Lactobacillales;Enterococcaceae;Enterococcus;
3	0.993392	95	99.5491	99	1761	37812	95	1106	1106	Bacteria;Firmicutes;Bacilli;Bacillales;Bacillaceae 1;Bacillus;	Bacteria;Firmicutes;Bacilli;Bacillales;Bacillaceae;Bacillus;
4	0.998774	97	99.9095	99	1786	37818	103	1105	1105	Bacteria;Firmicutes;Bacilli;Bacillales;Staphylococcaceae;Staphylococcus;	Bacteria;Firmicutes;Bacilli;Bacillales;Staphylococcaceae;Staphylococcus;
5	0.992981	93	98.3725	99	1731	37813	89	1104	1104	Bacteria;"Proteobacteria";Gammaproteobacteria;"Vibrionales";Vibrionaceae;Vibrio;	Bacteria;Proteobacteria;Gammaproteobacteria;Vibrionales;Vibrionaceae;Vibrio;
6	0.999023	94	99.9093	99	1733	37812	90	1103	1103	Bacteria;"Proteobacteria";Gammaproteobacteria;"Enterobacteriales";Enterobacteriaceae;Proteus;	Bacteria;Proteobacteria;Gammaproteobacteria;Enterobacteriales;Enterobacteriaceae;Proteus;
7	0.985293	94	98.7342	98	1772	37813	98	1103	1103	Bacteria;Firmicutes;Bacilli;Lactobacillales;Enterococcaceae;Enterococcus;	Bacteria;Firmicutes;Bacilli;Lactobacillales;Enterococcaceae;Enterococcus;
8	0.995701	97	99.8188	99	1788	37818	104	1102	1102	Bacteria;Firmicutes;Bacilli;Bacillales;Staphylococcaceae;Staphylococcus;	Bacteria;Firmicutes;Bacilli;Bacillales;Staphylococcaceae;Staphylococcus;
9	0.991659	95	99.4565	99	1775	37813	100	1102	1102	Bacteria;Firmicutes;Bacilli;Bacillales;Staphylococcaceae;Staphylococcus;	Bacteria;Firmicutes;Bacilli;Bacillales;Staphylococcaceae;Staphylococcus;
10	0.98856	94	99.1848	98	1772	37810	98	1102	1102	Bacteria;Firmicutes;Bacilli;Bacillales;Staphylococcaceae;Staphylococcus;	Bacteria;Firmicutes;Bacilli;Bacillales;Staphylococcaceae;Staphylococcus;
11	0.997233	97	99.9093	99	1786	37813	103	1101	1101	Bacteria;Firmicutes;Bacilli;Bacillales;Staphylococcaceae;Staphylococcus;	Bacteria;Firmicutes;Bacilli;Bacillales;Staphylococcaceae;Staphylococcus;
12	0	96	100	100	1783	37810	101	1101	1101	Bacteria;Firmicutes;Bacilli;Bacillales;Bacillaceae 1;Bacillus;	Bacteria;Firmicutes;Bacilli;Bacillales;Bacillaceae;Bacillus;
13	0.992915	90	99.0036	99	1735	37701	91	1101	1101	Bacteria;Firmicutes;Bacilli;Lactobacillales;Enterococcaceae;Vagococcus;	Bacteria;Firmicutes;Bacilli;Lactobacillales;Enterococcaceae;Vagococcus;
14	0.995742	94	99.8185	99	1735	37810	91	1100	1100	Bacteria;"Proteobacteria";Gammaproteobacteria;Aeromonadales;Aeromonadaceae;Aeromonas;	Bacteria;Proteobacteria;Gammaproteobacteria;Aeromonadales;Aeromonadaceae;Aeromonas;
15	0.99439	94	99.2747	99	1733	37812	90	1100	1100	Bacteria;"Proteobacteria";Gammaproteobacteria;"Enterobacteriales";Enterobacteriaceae;Morganella;	Bacteria;Proteobacteria;Gammaproteobacteria;Enterobacteriales;Enterobacteriaceae;Morganella;
16	0.995734	95	99.7278	99	1737	37812	92	1100	1100	Bacteria;"Proteobacteria";Gammaproteobacteria;Aeromonadales;Aeromonadaceae;Aeromonas;	Bacteria;Proteobacteria;Gammaproteobacteria;Aeromonadales;Aeromonadaceae;Aeromonas;
17	0.990901	93	98.0995	99	1462	37810	86	1099	1099	Bacteria;"Proteobacteria";Gammaproteobacteria;"Enterobacteriales";Enterobacteriaceae;Providencia;	Bacteria;Proteobacteria;Gammaproteobacteria;Enterobacteriales;Enterobacteriaceae;Providencia;
18	0.988792	94	99.3648	98	1733	37812	90	1099	1099	Bacteria;"Proteobacteria";Gammaproteobacteria;"Enterobacteriales";Enterobacteriaceae;Serratia;	Bacteria;Proteobacteria;Gammaproteobacteria;Enterobacteriales;Enterobacteriaceae;Serratia;
19	0.972318	93	97.4545	97	1790	37813	105	1098	1098	Bacteria;Firmicutes;Bacilli;Bacillales;Bacillaceae 1;Bacillus;	Bacteria;Firmicutes;Bacilli;Bacillales;Bacillaceae;Bacillus;
20	0.994199	94	99.6367	99	1737	37810	92	1098	1098	Bacteria;"Proteobacteria";Gammaproteobacteria;Aeromonadales;Aeromonadaceae;Aeromonas;	Bacteria;Proteobacteria;Gammaproteobacteria;Aeromonadales;Aeromonadaceae;Aeromonas;
21	0.995756	96	99.8182	99	1783	37810	101	1098	1098	Bacteria;Firmicutes;Bacilli;Bacillales;Bacillaceae 1;Bacillus;	Bacteria;Firmicutes;Bacilli;Bacillales;Bacillaceae;Bacillus;
22	0.996163	90	99.636	99	1745	37702	94	1097	1097	Bacteria;Firmicutes;Bacilli;Lactobacillales;Enterococcaceae;Vagococcus;	Bacteria;Firmicutes;Bacilli;Lactobacillales;Enterococcaceae;Vagococcus;
23	0.996127	95	99.7265	99	1788	37807	104	1097	1097	Bacteria;Firmicutes;Bacilli;Bacillales;Staphylococcaceae;Staphylococcus;	Bacteria;Firmicutes;Bacilli;Bacillales;Staphylococcaceae;Staphylococcus;
24	0.997281	97	99.9089	99	1788	37812	104	1097	1097	Bacteria;Firmicutes;Bacilli;Bacillales;Bacillaceae 1;Bacillus;	Bacteria;Firmicutes;Bacilli;Bacillales;Bacillaceae;Bacillus;
25	0.997206	95	98.725	99	1761	37810	95	1096	1096	Bacteria;"Proteobacteria";Gammaproteobacteria;"Enterobacteriales";Enterobacteriaceae;Providencia;	Bacteria;Proteobacteria;Gammaproteobacteria;Enterobacteriales;Enterobacteriaceae;Providencia;
26	0.993855	91	99.3631	99	1745	37702	94	1096	1096	Bacteria;Firmicutes;Bacilli;Lactobacillales;Enterococcaceae;Vagococcus;	Bacteria;Firmicutes;Bacilli;Lactobacillales;Enterococcaceae;Vagococcus;
27	0.977034	92	98.3621	97	1763	37701	96	1095	1095	Bacteria;Firmicutes;Bacilli;Lactobacillales;Enterococcaceae;Enterococcus;	Bacteria;Firmicutes;Bacilli;Lactobacillales;Enterococcaceae;Enterococcus;
28	0.994214	97	99.806	99	1786	37810	103	1095	1095	Bacteria;Firmicutes;Bacilli;Bacillales;Bacillaceae 1;Bacillus;	Bacteria;Firmicutes;Bacilli;Bacillales;Bacillaceae;Bacillus;
29	0.995872	94	99.6347	99	1759	37805	94	1094	1094	Bacteria;"Proteobacteria";Gammaproteobacteria;"Enterobacteriales";Enterobacteriaceae;Proteus;	Bacteria;Proteobacteria;Gammaproteobacteria;Enterobacteriales;Enterobacteriaceae;Proteus;
30	0.984808	95	97.9909	98	1771	37812	98	1094	1094	Bacteria;"Proteobacteria";Gammaproteobacteria;Pseudomonadales;Pseudomonadaceae;Pseudomonas;	Bacteria;Proteobacteria;Gammaproteobacteria;Pseudomonadales;Pseudomonadaceae;Pseudomonas;
31	0.998773	95	99.8172	99	1788	37803	104	1094	1094	Bacteria;Firmicutes;Bacilli;Bacillales;Staphylococcaceae;Staphylococcus;	Bacteria;Firmicutes;Bacilli;Bacillales;Staphylococcaceae;Staphylococcus;
32	0.996022	93	99.8174	99	1768	37810	97	1093	1093	Bacteria;"Proteobacteria";Gammaproteobacteria;Pseudomonadales;Moraxellaceae;Acinetobacter;	Bacteria;Proteobacteria;Gammaproteobacteria;Pseudomonadales;Moraxellaceae;Acinetobacter;
33	0.991017	94	98.6339	99	1759	37810	94	1093	1093	Bacteria;"Proteobacteria";Gammaproteobacteria;"Enterobacteriales";Enterobacteriaceae;Proteus;	Bacteria;Proteobacteria;Gammaproteobacteria;Enterobacteriales;Enterobacteriaceae;Proteus;
34	0.990285	92	99.2707	99	1735	37692	91	1093	1093	Bacteria;Firmicutes;Bacilli;Bacillales;Staphylococcaceae;Staphylococcus;	Bacteria;Firmicutes;Bacilli;Bacillales;Staphylococcaceae;Staphylococcus;
35	0.99339	93	99.6344	99	1771	37702	98	1093	1093	Bacteria;Firmicutes;Bacilli;Lactobacillales;Enterococcaceae;Vagococcus;	Bacteria;Firmicutes;Bacilli;Lactobacillales;Enterococcaceae;Vagococcus;
36	0.997395	96	99.9084	99	1772	37809	98	1092	1092	Bacteria;"Proteobacteria";Gammaproteobacteria;Aeromonadales;Aeromonadaceae;Aeromonas;	Bacteria;Proteobacteria;Gammaproteobacteria;Aeromonadales;Aeromonadaceae;Aeromonas;
37	0.995705	96	99.817	99	1772	37810	98	1091	1091	Bacteria;"Proteobacteria";Gammaproteobacteria;Aeromonadales;Aeromonadaceae;Aeromonas;	Bacteria;Proteobacteria;Gammaproteobacteria;Aeromonadales;Aeromonadaceae;Aeromonas;
38	0.994667	93	99.725	99	1786	37704	103	1091	1091	Bacteria;Firmicutes;Bacilli;Bacillales;Staphylococcaceae;Staphylococcus;	Bacteria;Firmicutes;Bacilli;Bacillales;Staphylococcaceae;Staphylococcus;
39	0.992349	96	99.4531	99	1790	37812	105	1091	1091	Bacteria;Firmicutes;Bacilli;Bacillales;Bacillaceae 1;Bacillus;	Bacteria;Firmicutes;Bacilli;Bacillales;Bacillaceae;Bacillus;
40	0.997229	94	99.725	99	1784	37702	101	1090	1090	Bacteria;Firmicutes;Bacilli;Bacillales;Staphylococcaceae;Staphylococcus;	Bacteria;Firmicutes;Bacilli;Bacillales;Staphylococcaceae;Staphylococcus;
41	0.989708	94	99.2701	98	1768	37810	97	1090	1090	Bacteria;"Proteobacteria";Gammaproteobacteria;"Vibrionales";Vibrionaceae;Vibrio;	Bacteria;Proteobacteria;Gammaproteobacteria;Vibrionales;Vibrionaceae;Vibrio;
42	0.981922	92	98.6276	98	1783	37702	101	1090	1090	Bacteria;Firmicutes;Bacilli;Bacillales;Staphylococcaceae;Staphylococcus;	Bacteria;Firmicutes;Bacilli;Bacillales;Staphylococcaceae;Staphylococcus;
43	0.997363	96	98.8073	99	1786	37812	103	1090	1090	Bacteria;"Proteobacteria";Gammaproteobacteria;"Enterobacteriales";Enterobacteriaceae;Providencia;	Bacteria;Proteobacteria;Gammaproteobacteria;Enterobacteriales;Enterobacteriaceae;Providencia;
44	0.981153	93	99.3256	98	1783	37701	101	1090	1090	Bacteria;Firmicutes;Bacilli;Bacillales;Bacillaceae 1;Bacillus;	Bacteria;Firmicutes;Bacilli;Bacillales;Bacillaceae;Bacillus;
45	0.99583	94	99.725	99	1786	37704	103	1090	1090	Bacteria;Firmicutes;Bacilli;Bacillales;Staphylococcaceae;Staphylococcus;	Bacteria;Firmicutes;Bacilli;Bacillales;Staphylococcaceae;Staphylococcus;
46	0.997751	97	99.2661	99	1784	37810	101	1090	1090	Bacteria;"Proteobacteria";Gammaproteobacteria;"Enterobacteriales";Enterobacteriaceae;Morganella;	Bacteria;Proteobacteria;Gammaproteobacteria;Enterobacteriales;Enterobacteriaceae;Morganella;
47	0.990801	92	99.1781	99	1768	37810	97	1089	1089	Bacteria;"Proteobacteria";Gammaproteobacteria;"Vibrionales";Vibrionaceae;Vibrio;	Bacteria;Proteobacteria;Gammaproteobacteria;Vibrionales;Vibrionaceae;Vibrio;
48	0.998067	96	98.5308	99	1786	37812	103	1089	1089	Bacteria;"Proteobacteria";Gammaproteobacteria;"Enterobacteriales";Enterobacteriaceae;Providencia;	Bacteria;Proteobacteria;Gammaproteobacteria;Enterobacteriales;Enterobacteriaceae;Providencia;
49	0.998767	96	98.8073	99	1786	37810	103	1089	1089	Bacteria;"Proteobacteria";Gammaproteobacteria;"Enterobacteriales";Enterobacteriaceae;Providencia;	Bacteria;Proteobacteria;Gammaproteobacteria;Enterobacteriales;Enterobacteriaceae;Providencia;
50	0.997203	94	99.9083	99	1792	37706	106	1089	1089	Bacteria;Firmicutes;Bacilli;Bacillales;Staphylococcaceae;Staphylococcus;	Bacteria;Firmicutes;Bacilli;Bacillales;Staphylococcaceae;Staphylococcus;
51	0.997279	95	100	99	1784	37810	101	1089	1089	Bacteria;"Proteobacteria";Gammaproteobacteria;Pseudomonadales;Pseudomonadaceae;Pseudomonas;	Bacteria;Proteobacteria;Gammaproteobacteria;Pseudomonadales;Pseudomonadaceae;Pseudomonas;
52	0.99476	94	99.633	99	1788	37702	104	1089	1089	Bacteria;Firmicutes;Bacilli;Bacillales;Staphylococcaceae;Staphylococcus;	Bacteria;Firmicutes;Bacilli;Bacillales;Staphylococcaceae;Staphylococcus;
53	0.997199	96	98.7156	99	1786	37810	103	1088	1088	Bacteria;"Proteobacteria";Gammaproteobacteria;"Enterobacteriales";Enterobacteriaceae;Providencia;	Bacteria;Proteobacteria;Gammaproteobacteria;Enterobacteriales;Enterobacteriaceae;Providencia;
54	0.993441	96	97.9835	99	1786	37813	103	1088	1088	Bacteria;"Proteobacteria";Gammaproteobacteria;"Enterobacteriales";Enterobacteriaceae;Providencia;	Bacteria;Proteobacteria;Gammaproteobacteria;Enterobacteriales;Enterobacteriaceae;Providencia;
55	0.991956	96	99.4495	99	2031	37812	114	1088	1088	Bacteria;Firmicutes;Bacilli;Bacillales;Staphylococcaceae;Staphylococcus;	Bacteria;Firmicutes;Bacilli;Bacillales;Staphylococcaceae;Staphylococcus;
56	0.995646	94	99.8165	99	1788	37702	104	1088	1088	Bacteria;Firmicutes;Bacilli;Bacillales;Staphylococcaceae;Staphylococcus;	Bacteria;Firmicutes;Bacilli;Bacillales;Staphylococcaceae;Staphylococcus;
57	0.99099	93	99.5417	99	1788	37702	104	1087	1087	Bacteria;Firmicutes;Bacilli;Bacillales;Staphylococcaceae;Staphylococcus;	Bacteria;Firmicutes;Bacilli;Bacillales;Staphylococcaceae;Staphylococcus;
58	0.994383	92	99.45	99	1768	37803	97	1087	1087	Bacteria;"Proteobacteria";Gammaproteobacteria;"Vibrionales";Vibrionaceae;Vibrio;	Bacteria;Proteobacteria;Gammaproteobacteria;Vibrionales;Vibrionaceae;Vibrio;
59	0.995597	96	98.6226	99	1786	37812	103	1087	1087	Bacteria;"Proteobacteria";Gammaproteobacteria;"Enterobacteriales";Enterobacteriaceae;Providencia;	Bacteria;Proteobacteria;Gammaproteobacteria;Enterobacteriales;Enterobacteriaceae;Providencia;
61	0.997252	96	99.9081	99	1788	37810	104	1087	1087	Bacteria;"Proteobacteria";Gammaproteobacteria;Pseudomonadales;Pseudomonadaceae;Pseudomonas;	Bacteria;Proteobacteria;Gammaproteobacteria;Pseudomonadales;Pseudomonadaceae;Pseudomonas;
63	0.997548	92	99.908	99	1768	37704	97	1086	1086	Bacteria;"Proteobacteria";Gammaproteobacteria;Pseudomonadales;Moraxellaceae;Acinetobacter;	Bacteria;Proteobacteria;Gammaproteobacteria;Pseudomonadales;Moraxellaceae;Acinetobacter;
64	0.993257	96	98.2553	99	1786	37812	103	1086	1086	Bacteria;"Proteobacteria";Gammaproteobacteria;"Enterobacteriales";Enterobacteriaceae;Providencia;	Bacteria;Proteobacteria;Gammaproteobacteria;Enterobacteriales;Enterobacteriaceae;Providencia;
66	0.99563	92	99.8162	99	1761	37702	95	1086	1086	Bacteria;"Proteobacteria";Gammaproteobacteria;"Vibrionales";Vibrionaceae;Vibrio;	Bacteria;Proteobacteria;Gammaproteobacteria;Vibrionales;Vibrionaceae;Vibrio;
67	0.989235	94	99.3151	98	1790	37702	105	1086	1086	Bacteria;Firmicutes;Bacilli;Bacillales;Bacillaceae 1;Bacillus;	Bacteria;Firmicutes;Bacilli;Bacillales;Bacillaceae;Bacillus;
68	0.986466	96	99.323	98	1816	37813	112	1086	1086	Bacteria;Firmicutes;Bacilli;Bacillales;Bacillaceae 1;Bacillus;	Bacteria;Firmicutes;Bacilli;Bacillales;Bacillaceae;Bacillus;
69	0.98954	96	99.3578	98	2028	37810	113	1085	1085	Bacteria;Firmicutes;Bacilli;Bacillales;Staphylococcaceae;Staphylococcus;	Bacteria;Firmicutes;Bacilli;Bacillales;Staphylococcaceae;Staphylococcus;
70	0.955342	92	98.0681	95	2054	37704	124	1085	1085	Bacteria;Firmicutes;Bacilli;Bacillales;Staphylococcaceae;Staphylococcus;	Bacteria;Firmicutes;Bacilli;Bacillales;Staphylococcaceae;Staphylococcus;
71	0.991325	94	97.9798	99	1788	37810	104	1085	1085	Bacteria;"Proteobacteria";Gammaproteobacteria;Pseudomonadales;Moraxellaceae;Acinetobacter;	Bacteria;Proteobacteria;Gammaproteobacteria;Pseudomonadales;Moraxellaceae;Acinetobacter;
72	0.986934	94	99.5117	98	1790	37706	105	1084	1084	Bacteria;Firmicutes;Bacilli;Bacillales;Bacillaceae 1;Bacillus;	Bacteria;Firmicutes;Bacilli;Bacillales;Bacillaceae;Bacillus;
73	0.98719	95	99.1751	98	1816	37810	112	1083	1083	Bacteria;Firmicutes;Bacilli;Bacillales;Staphylococcaceae;Staphylococcus;	Bacteria;Firmicutes;Bacilli;Bacillales;Staphylococcaceae;Staphylococcus;
74	0.996393	96	98.5253	99	1788	37805	104	1083	1083	Bacteria;"Proteobacteria";Gammaproteobacteria;"Enterobacteriales";Enterobacteriaceae;Providencia;	Bacteria;Proteobacteria;Gammaproteobacteria;Enterobacteriales;Enterobacteriaceae;Providencia;
75	0.992763	95	99.6317	99	1788	37807	104	1083	1083	Bacteria;"Proteobacteria";Gammaproteobacteria;Pseudomonadales;Pseudomonadaceae;Pseudomonas;	Bacteria;Proteobacteria;Gammaproteobacteria;Pseudomonadales;Pseudomonadaceae;Pseudomonas;
76	0.993197	96	98.0663	99	1790	37810	105	1083	1083	Bacteria;"Proteobacteria";Gammaproteobacteria;"Enterobacteriales";Enterobacteriaceae;Providencia;	Bacteria;Proteobacteria;Gammaproteobacteria;Enterobacteriales;Enterobacteriaceae;Providencia;
77	0.995661	93	99.5392	99	1783	37687	101	1083	1083	Bacteria;Firmicutes;Bacilli;Bacillales;Staphylococcaceae;Staphylococcus;	Bacteria;Firmicutes;Bacilli;Bacillales;Staphylococcaceae;Staphylococcus;
78	0.987994	94	99.4465	98	1788	37687	104	1082	1082	Bacteria;Firmicutes;Bacilli;Bacillales;Bacillaceae 1;Bacillus;	Bacteria;Firmicutes;Bacilli;Bacillales;Bacillaceae;Bacillus;
79	0.995825	96	99.7227	99	1816	37702	112	1081	1081	Bacteria;Firmicutes;Bacilli;Bacillales;Bacillaceae 1;Bacillus;	Bacteria;Firmicutes;Bacilli;Bacillales;Bacillaceae;Bacillus;
80	0.997959	94	98.8889	99	1788	37704	104	1080	1080	Bacteria;"Proteobacteria";Gammaproteobacteria;"Enterobacteriales";Enterobacteriaceae;Providencia;	Bacteria;Proteobacteria;Gammaproteobacteria;Enterobacteriales;Enterobacteriaceae;Providencia;
81	0.987437	91	99.0775	98	1775	37702	100	1079	1079	Bacteria;"Proteobacteria";Gammaproteobacteria;Pseudomonadales;Moraxellaceae;Acinetobacter;	Bacteria;Proteobacteria;Gammaproteobacteria;Pseudomonadales;Moraxellaceae;Acinetobacter;
82	0	95	100	100	2028	37702	113	1079	1079	Bacteria;Firmicutes;Bacilli;Lactobacillales;Enterococcaceae;Enterococcus;	Bacteria;Firmicutes;Bacilli;Lactobacillales;Enterococcaceae;Enterococcus;
83	0.997269	91	99.5366	99	1788	37683	104	1078	1078	Bacteria;Firmicutes;Bacilli;Lactobacillales;Leuconostocaceae;Weissella;	Bacteria;Firmicutes;Bacilli;Lactobacillales;Leuconostocaceae;Weissella;
84	0.987007	97	95.8256	98	1816	37807	112	1078	1078	Bacteria;"Proteobacteria";Gammaproteobacteria;"Enterobacteriales";Enterobacteriaceae;Rosenbergiella;	Bacteria;Proteobacteria;Gammaproteobacteria;Enterobacteriales;Enterobacteriaceae;Rosenbergiella;
86	0.978384	91	98.1735	97	1771	37812	98	1077	1077	Bacteria;"Proteobacteria";Gammaproteobacteria;Pseudomonadales;Moraxellaceae;Acinetobacter;	Bacteria;Proteobacteria;Gammaproteobacteria;Pseudomonadales;Moraxellaceae;Acinetobacter;
87	0.994731	94	98.7025	99	1788	37702	104	1077	1077	Bacteria;"Proteobacteria";Gammaproteobacteria;"Enterobacteriales";Enterobacteriaceae;Providencia;	Bacteria;Proteobacteria;Gammaproteobacteria;Enterobacteriales;Enterobacteriaceae;Providencia;
88	0.971369	90	96.5804	97	1786	37702	103	1076	1076	Bacteria;"Proteobacteria";Gammaproteobacteria;"Enterobacteriales";Enterobacteriaceae;Providencia;	Bacteria;Proteobacteria;Gammaproteobacteria;Enterobacteriales;Enterobacteriaceae;Providencia;
89	0.994066	94	98.0538	99	1790	37704	105	1076	1076	Bacteria;"Proteobacteria";Gammaproteobacteria;"Enterobacteriales";Enterobacteriaceae;Providencia;	Bacteria;Proteobacteria;Gammaproteobacteria;Enterobacteriales;Enterobacteriaceae;Providencia;
90	0.993282	93	98.4245	99	1786	37702	103	1075	1075	Bacteria;"Proteobacteria";Gammaproteobacteria;"Enterobacteriales";Enterobacteriaceae;Providencia;	Bacteria;Proteobacteria;Gammaproteobacteria;Enterobacteriales;Enterobacteriaceae;Providencia;
91	0.990067	96	99.4429	99	1788	37810	104	1075	1075	Bacteria;"Actinobacteria";Actinobacteria;Actinobacteridae;Actinomycetales;Streptomycineae;Streptomycetaceae;Streptomyces;	Bacteria;Actinobacteria;Actinobacteria;Streptomycetales;Streptomycetaceae;Streptomyces;
92	0.991193	94	99.7207	99	2052	37702	123	1074	1074	Bacteria;Firmicutes;Bacilli;Bacillales;Staphylococcaceae;Staphylococcus;	Bacteria;Firmicutes;Bacilli;Bacillales;Staphylococcaceae;Staphylococcus;
93	0.995919	95	99.7204	99	1816	37704	112	1073	1073	Bacteria;"Proteobacteria";Gammaproteobacteria;"Enterobacteriales";Enterobacteriaceae;Hafnia;	Bacteria;Proteobacteria;Gammaproteobacteria;Enterobacteriales;Enterobacteriaceae;Hafnia-Obesumbacterium;
94	0.995645	95	99.8138	99	1794	37701	107	1072	1072	Bacteria;"Proteobacteria";Gammaproteobacteria;"Enterobacteriales";Enterobacteriaceae;Enterobacter;	Bacteria;Proteobacteria;Gammaproteobacteria;Enterobacteriales;Enterobacteriaceae;Enterobacter;
95	0	96	100	100	2041	37807	118	1072	1072	Bacteria;"Proteobacteria";Gammaproteobacteria;Aeromonadales;Aeromonadaceae;Aeromonas;	Bacteria;Proteobacteria;Gammaproteobacteria;Aeromonadales;Aeromonadaceae;Aeromonas;
96	0.997466	96	99.8134	99	2041	37807	118	1072	1072	Bacteria;"Proteobacteria";Gammaproteobacteria;Aeromonadales;Aeromonadaceae;Aeromonas;	Bacteria;Proteobacteria;Gammaproteobacteria;Aeromonadales;Aeromonadaceae;Aeromonas;
97	0.998749	97	99.9067	99	2041	37807	118	1072	1072	Bacteria;"Proteobacteria";Gammaproteobacteria;Aeromonadales;Aeromonadaceae;Aeromonas;	Bacteria;Proteobacteria;Gammaproteobacteria;Aeromonadales;Aeromonadaceae;Aeromonas;
98	0.996257	96	99.9067	99	1816	37702	112	1072	1072	Bacteria;"Proteobacteria";Gammaproteobacteria;Aeromonadales;Aeromonadaceae;Aeromonas;	Bacteria;Proteobacteria;Gammaproteobacteria;Aeromonadales;Aeromonadaceae;Aeromonas;
99	0.986932	96	95.8022	98	2041	37807	118	1072	1072	Bacteria;"Proteobacteria";Gammaproteobacteria;"Enterobacteriales";Enterobacteriaceae;Rosenbergiella;	Bacteria;Proteobacteria;Gammaproteobacteria;Enterobacteriales;Enterobacteriaceae;Rosenbergiella;
100	0	96	100	100	2028	37704	113	1071	1071	Bacteria;"Proteobacteria";Gammaproteobacteria;Aeromonadales;Aeromonadaceae;Aeromonas;	Bacteria;Proteobacteria;Gammaproteobacteria;Aeromonadales;Aeromonadaceae;Aeromonas;
101	0.997182	96	99.8134	99	1816	37704	112	1071	1071	Bacteria;"Proteobacteria";Gammaproteobacteria;Aeromonadales;Aeromonadaceae;Aeromonas;	Bacteria;Proteobacteria;Gammaproteobacteria;Aeromonadales;Aeromonadaceae;Aeromonas;
102	0	97	100	100	2041	37805	118	1071	1071	Bacteria;"Proteobacteria";Gammaproteobacteria;Aeromonadales;Aeromonadaceae;Aeromonas;	Bacteria;Proteobacteria;Gammaproteobacteria;Aeromonadales;Aeromonadaceae;Aeromonas;
103	0	96	100	100	1816	37702	112	1071	1071	Bacteria;"Proteobacteria";Gammaproteobacteria;Aeromonadales;Aeromonadaceae;Aeromonas;	Bacteria;Proteobacteria;Gammaproteobacteria;Aeromonadales;Aeromonadaceae;Aeromonas;
104	0	96	100	100	1816	37702	112	1071	1071	Bacteria;"Proteobacteria";Gammaproteobacteria;Aeromonadales;Aeromonadaceae;Aeromonas;	Bacteria;Proteobacteria;Gammaproteobacteria;Aeromonadales;Aeromonadaceae;Aeromonas;
105	0	96	100	100	2041	37805	118	1071	1071	Bacteria;"Proteobacteria";Gammaproteobacteria;Aeromonadales;Aeromonadaceae;Aeromonas;	Bacteria;Proteobacteria;Gammaproteobacteria;Aeromonadales;Aeromonadaceae;Aeromonas;
106	0.992595	95	98.1326	99	2041	37805	118	1071	1071	Bacteria;"Proteobacteria";Gammaproteobacteria;"Enterobacteriales";Enterobacteriaceae;	Bacteria;Proteobacteria;Gammaproteobacteria;Enterobacteriales;Enterobacteriaceae;
107	0.966381	90	98.2242	96	1790	37702	105	1070	1070	Bacteria;"Bacteroidetes";Flavobacteriia;"Flavobacteriales";Flavobacteriaceae;Chryseobacterium;	Bacteria;Bacteroidetes;Bacteroidia;Flavobacteriales;Weeksellaceae;Chryseobacterium;
108	0.997186	96	99.9066	99	2041	37805	118	1070	1070	Bacteria;"Proteobacteria";Gammaproteobacteria;Aeromonadales;Aeromonadaceae;Aeromonas;	Bacteria;Proteobacteria;Gammaproteobacteria;Aeromonadales;Aeromonadaceae;Aeromonas;
109	0.997867	96	98.8785	99	2050	37810	122	1070	1070	Bacteria;"Proteobacteria";Gammaproteobacteria;"Enterobacteriales";Enterobacteriaceae;Providencia;	Bacteria;Proteobacteria;Gammaproteobacteria;Enterobacteriales;Enterobacteriaceae;Providencia;
110	0.997943	95	98.3193	99	1816	37702	112	1070	1070	Bacteria;"Proteobacteria";Gammaproteobacteria;"Enterobacteriales";Enterobacteriaceae;Providencia;	Bacteria;Proteobacteria;Gammaproteobacteria;Enterobacteriales;Enterobacteriaceae;Providencia;
111	0.99718	96	99.8133	99	1816	37702	112	1070	1070	Bacteria;"Proteobacteria";Gammaproteobacteria;Aeromonadales;Aeromonadaceae;Aeromonas;	Bacteria;Proteobacteria;Gammaproteobacteria;Aeromonadales;Aeromonadaceae;Aeromonas;
112	0	96	100	100	2043	37805	119	1070	1070	Bacteria;"Proteobacteria";Gammaproteobacteria;Aeromonadales;Aeromonadaceae;Aeromonas;	Bacteria;Proteobacteria;Gammaproteobacteria;Aeromonadales;Aeromonadaceae;Aeromonas;
113	0.99185	95	98.9083	99	2041	37805	118	1070	1070	Bacteria;"Proteobacteria";Gammaproteobacteria;Pseudomonadales;Pseudomonadaceae;Pseudomonas;	Bacteria;Proteobacteria;Gammaproteobacteria;Pseudomonadales;Pseudomonadaceae;Pseudomonas;
114	0.995598	98	99.8133	99	1797	37810	109	1069	1069	Bacteria;"Actinobacteria";Actinobacteria;Actinobacteridae;Actinomycetales;Streptomycineae;Streptomycetaceae;Streptomyces;	Bacteria;Actinobacteria;Actinobacteria;Streptomycetales;Streptomycetaceae;Streptomyces;
115	0.997965	95	98.3178	99	2047	37807	120	1069	1069	Bacteria;"Proteobacteria";Gammaproteobacteria;"Enterobacteriales";Enterobacteriaceae;Providencia;	Bacteria;Proteobacteria;Gammaproteobacteria;Enterobacteriales;Enterobacteriaceae;Providencia;
116	0.989492	95	99.3464	98	2041	37805	118	1069	1069	Bacteria;"Proteobacteria";Gammaproteobacteria;Aeromonadales;Aeromonadaceae;Aeromonas;	Bacteria;Proteobacteria;Gammaproteobacteria;Aeromonadales;Aeromonadaceae;Aeromonas;
117	0	96	100	100	2041	37802	118	1069	1069	Bacteria;"Proteobacteria";Gammaproteobacteria;Aeromonadales;Aeromonadaceae;Aeromonas;	Bacteria;Proteobacteria;Gammaproteobacteria;Aeromonadales;Aeromonadaceae;Aeromonas;
118	0	96	100	100	2047	37805	120	1069	1069	Bacteria;"Proteobacteria";Gammaproteobacteria;Aeromonadales;Aeromonadaceae;Aeromonas;	Bacteria;Proteobacteria;Gammaproteobacteria;Aeromonadales;Aeromonadaceae;Aeromonas;
120	0.998774	95	99.7194	99	2041	37802	118	1069	1069	Unclassified;	Bacteria;Proteobacteria;Gammaproteobacteria;Pseudomonadales;Pseudomonadaceae;Pseudomonas;
123	0.998748	96	99.9064	99	2047	37803	120	1068	1068	Bacteria;"Proteobacteria";Gammaproteobacteria;Aeromonadales;Aeromonadaceae;Aeromonas;	Bacteria;Proteobacteria;Gammaproteobacteria;Aeromonadales;Aeromonadaceae;Aeromonas;
124	0.992671	96	97.601	99	2050	37812	122	1067	1067	Bacteria;"Proteobacteria";Gammaproteobacteria;Chromatiales;Chromatiaceae;Rheinheimera;	Bacteria;Proteobacteria;Gammaproteobacteria;Alteromonadales;Alteromonadaceae;Rheinheimera;
125	0	96	100	100	2048	37803	120	1067	1067	Bacteria;"Proteobacteria";Gammaproteobacteria;Aeromonadales;Aeromonadaceae;Aeromonas;	Bacteria;Proteobacteria;Gammaproteobacteria;Aeromonadales;Aeromonadaceae;Aeromonas;
126	0.981058	95	98.8816	98	2043	37810	119	1066	1066	Bacteria;"Proteobacteria";Gammaproteobacteria;"Enterobacteriales";Enterobacteriaceae;Serratia;	Bacteria;Proteobacteria;Gammaproteobacteria;Enterobacteriales;Enterobacteriaceae;Serratia;
127	0.995785	95	98.3114	99	2050	37805	122	1066	1066	Bacteria;"Proteobacteria";Gammaproteobacteria;"Enterobacteriales";Enterobacteriaceae;Providencia;	Bacteria;Proteobacteria;Gammaproteobacteria;Enterobacteriales;Enterobacteriaceae;Providencia;
128	0.998742	95	99.9062	99	2041	37704	118	1066	1066	Bacteria;"Proteobacteria";Gammaproteobacteria;Aeromonadales;Aeromonadaceae;Aeromonas;	Bacteria;Proteobacteria;Gammaproteobacteria;Aeromonadales;Aeromonadaceae;Aeromonas;
129	0.996249	95	99.9062	99	2041	37702	118	1066	1066	Bacteria;"Proteobacteria";Gammaproteobacteria;Aeromonadales;Aeromonadaceae;Aeromonas;	Bacteria;Proteobacteria;Gammaproteobacteria;Aeromonadales;Aeromonadaceae;Aeromonas;
130	0	95	100	100	2041	37704	118	1066	1066	Bacteria;"Proteobacteria";Gammaproteobacteria;Aeromonadales;Aeromonadaceae;Aeromonas;	Bacteria;Proteobacteria;Gammaproteobacteria;Aeromonadales;Aeromonadaceae;Aeromonas;
132	0.998733	94	99.9061	99	2041	37702	118	1065	1065	Bacteria;"Proteobacteria";Gammaproteobacteria;"Enterobacteriales";Enterobacteriaceae;Proteus;	Bacteria;Proteobacteria;Gammaproteobacteria;Enterobacteriales;Enterobacteriaceae;Proteus;
133	0.995742	96	99.8124	99	1788	37701	104	1065	1065	Bacteria;"Actinobacteria";Actinobacteria;Actinobacteridae;Actinomycetales;Streptomycineae;Streptomycetaceae;Streptomyces;	Bacteria;Actinobacteria;Actinobacteria;Streptomycetales;Streptomycetaceae;Streptomyces;
134	0.995802	96	98.4977	99	2050	37802	122	1065	1065	Bacteria;"Proteobacteria";Gammaproteobacteria;"Enterobacteriales";Enterobacteriaceae;Morganella;	Bacteria;Proteobacteria;Gammaproteobacteria;Enterobacteriales;Enterobacteriaceae;Morganella;
135	0	95	100	100	2041	37702	118	1065	1065	Bacteria;"Proteobacteria";Gammaproteobacteria;Aeromonadales;Aeromonadaceae;Aeromonas;	Bacteria;Proteobacteria;Gammaproteobacteria;Aeromonadales;Aeromonadaceae;Aeromonas;
136	0.998736	94	98.4991	99	2041	37704	118	1065	1065	Bacteria;"Proteobacteria";Gammaproteobacteria;"Enterobacteriales";Enterobacteriaceae;Providencia;	Bacteria;Proteobacteria;Gammaproteobacteria;Enterobacteriales;Enterobacteriaceae;Providencia;
137	0.998712	95	99.4366	99	2041	37702	118	1065	1065	Bacteria;"Proteobacteria";Gammaproteobacteria;"Enterobacteriales";Enterobacteriaceae;Morganella;	Bacteria;Proteobacteria;Gammaproteobacteria;Enterobacteriales;Enterobacteriaceae;Morganella;
138	0.998713	95	99.3427	99	2041	37702	118	1065	1065	Bacteria;"Proteobacteria";Gammaproteobacteria;"Enterobacteriales";Enterobacteriaceae;Morganella;	Bacteria;Proteobacteria;Gammaproteobacteria;Enterobacteriales;Enterobacteriaceae;Morganella;
139	0.994903	95	99.6244	99	2041	37702	118	1065	1065	Bacteria;"Proteobacteria";Gammaproteobacteria;Aeromonadales;Aeromonadaceae;Aeromonas;	Bacteria;Proteobacteria;Gammaproteobacteria;Aeromonadales;Aeromonadaceae;Aeromonas;
140	0	95	100	100	2041	37702	118	1065	1065	Bacteria;"Proteobacteria";Gammaproteobacteria;Aeromonadales;Aeromonadaceae;Aeromonas;	Bacteria;Proteobacteria;Gammaproteobacteria;Aeromonadales;Aeromonadaceae;Aeromonas;
141	0.998776	94	99.9061	99	2041	37702	118	1065	1065	Bacteria;"Proteobacteria";Gammaproteobacteria;Pseudomonadales;Pseudomonadaceae;Pseudomonas;	Bacteria;Proteobacteria;Gammaproteobacteria;Pseudomonadales;Pseudomonadaceae;Pseudomonas;
142	0.998769	94	99.7183	99	2041	37702	118	1065	1065	Unclassified;	Bacteria;Proteobacteria;Gammaproteobacteria;Pseudomonadales;Pseudomonadaceae;Pseudomonas;
143	0	95	100	100	2041	37702	118	1065	1065	Bacteria;"Proteobacteria";Gammaproteobacteria;Aeromonadales;Aeromonadaceae;Aeromonas;	Bacteria;Proteobacteria;Gammaproteobacteria;Aeromonadales;Aeromonadaceae;Aeromonas;
144	0	95	100	100	2041	37702	118	1065	1065	Bacteria;"Proteobacteria";Gammaproteobacteria;Aeromonadales;Aeromonadaceae;Aeromonas;	Bacteria;Proteobacteria;Gammaproteobacteria;Aeromonadales;Aeromonadaceae;Aeromonas;
145	0	95	100	100	2041	37702	118	1065	1065	Bacteria;"Proteobacteria";Gammaproteobacteria;Aeromonadales;Aeromonadaceae;Aeromonas;	Bacteria;Proteobacteria;Gammaproteobacteria;Aeromonadales;Aeromonadaceae;Aeromonas;
146	0	95	100	100	2041	37702	118	1065	1065	Bacteria;"Proteobacteria";Gammaproteobacteria;Aeromonadales;Aeromonadaceae;Aeromonas;	Bacteria;Proteobacteria;Gammaproteobacteria;Aeromonadales;Aeromonadaceae;Aeromonas;
147	0	95	100	100	2041	37702	118	1065	1065	Bacteria;"Proteobacteria";Gammaproteobacteria;Aeromonadales;Aeromonadaceae;Aeromonas;	Bacteria;Proteobacteria;Gammaproteobacteria;Aeromonadales;Aeromonadaceae;Aeromonas;
148	0.993421	95	99.0132	99	2050	37802	122	1065	1065	Bacteria;"Proteobacteria";Gammaproteobacteria;Pseudomonadales;Pseudomonadaceae;Pseudomonas;	Bacteria;Proteobacteria;Gammaproteobacteria;Pseudomonadales;Pseudomonadaceae;Pseudomonas;
149	0.993421	95	99.0132	99	2050	37802	122	1065	1065	Bacteria;"Proteobacteria";Gammaproteobacteria;Pseudomonadales;Pseudomonadaceae;Pseudomonas;	Bacteria;Proteobacteria;Gammaproteobacteria;Pseudomonadales;Pseudomonadaceae;Pseudomonas;
150	0	95	100	100	2041	37702	118	1065	1065	Bacteria;"Proteobacteria";Gammaproteobacteria;Aeromonadales;Aeromonadaceae;Aeromonas;	Bacteria;Proteobacteria;Gammaproteobacteria;Aeromonadales;Aeromonadaceae;Aeromonas;
151	0	95	100	100	2041	37702	118	1065	1065	Bacteria;"Proteobacteria";Gammaproteobacteria;Aeromonadales;Aeromonadaceae;Aeromonas;	Bacteria;Proteobacteria;Gammaproteobacteria;Aeromonadales;Aeromonadaceae;Aeromonas;
152	0.988105	94	98.5005	98	1795	37803	107	1064	1064	Bacteria;"Actinobacteria";Actinobacteria;Actinobacteridae;Actinomycetales;Corynebacterineae;Corynebacteriaceae;Corynebacterium;	Bacteria;Actinobacteria;Actinobacteria;Corynebacteriales;Corynebacteriaceae;Corynebacterium 1;
153	0.992136	95	96.8313	99	1788	37807	104	1064	1064	Bacteria;"Actinobacteria";Actinobacteria;Actinobacteridae;Actinomycetales;Corynebacterineae;Corynebacteriaceae;Corynebacterium;	Bacteria;Actinobacteria;Actinobacteria;Corynebacteriales;Corynebacteriaceae;Corynebacterium 1;
154	0.996853	95	99.6241	99	2043	37702	119	1064	1064	Bacteria;"Proteobacteria";Gammaproteobacteria;Aeromonadales;Aeromonadaceae;Aeromonas;	Bacteria;Proteobacteria;Gammaproteobacteria;Aeromonadales;Aeromonadaceae;Aeromonas;
155	0.994898	95	99.6241	99	2047	37704	120	1064	1064	Bacteria;"Proteobacteria";Gammaproteobacteria;Aeromonadales;Aeromonadaceae;Aeromonas;	Bacteria;Proteobacteria;Gammaproteobacteria;Aeromonadales;Aeromonadaceae;Aeromonas;
156	0.994343	95	98.3083	99	2043	37702	119	1064	1064	Bacteria;"Proteobacteria";Gammaproteobacteria;"Enterobacteriales";Enterobacteriaceae;Morganella;	Bacteria;Proteobacteria;Gammaproteobacteria;Enterobacteriales;Enterobacteriaceae;Morganella;
157	0	95	100	100	2043	37702	119	1064	1064	Bacteria;"Proteobacteria";Gammaproteobacteria;Aeromonadales;Aeromonadaceae;Aeromonas;	Bacteria;Proteobacteria;Gammaproteobacteria;Aeromonadales;Aeromonadaceae;Aeromonas;
158	0	95	100	100	2041	37701	118	1064	1064	Bacteria;"Proteobacteria";Gammaproteobacteria;Aeromonadales;Aeromonadaceae;Aeromonas;	Bacteria;Proteobacteria;Gammaproteobacteria;Aeromonadales;Aeromonadaceae;Aeromonas;
159	0.995779	94	98.3083	99	2041	37702	118	1064	1064	Bacteria;"Proteobacteria";Gammaproteobacteria;"Enterobacteriales";Enterobacteriaceae;Providencia;	Bacteria;Proteobacteria;Gammaproteobacteria;Enterobacteriales;Enterobacteriaceae;Providencia;
160	0.997447	95	99.812	99	2043	37702	119	1064	1064	Bacteria;"Proteobacteria";Gammaproteobacteria;Aeromonadales;Aeromonadaceae;Aeromonas;	Bacteria;Proteobacteria;Gammaproteobacteria;Aeromonadales;Aeromonadaceae;Aeromonas;
161	0.997167	95	99.7183	99	2041	37702	118	1064	1064	Bacteria;"Proteobacteria";Gammaproteobacteria;Aeromonadales;Aeromonadaceae;Aeromonas;	Bacteria;Proteobacteria;Gammaproteobacteria;Aeromonadales;Aeromonadaceae;Aeromonas;
162	0	95	100	100	2041	37701	118	1064	1064	Bacteria;"Proteobacteria";Gammaproteobacteria;Aeromonadales;Aeromonadaceae;Aeromonas;	Bacteria;Proteobacteria;Gammaproteobacteria;Aeromonadales;Aeromonadaceae;Aeromonas;
163	0.993432	94	98.9071	99	2043	37702	119	1064	1064	Bacteria;"Proteobacteria";Gammaproteobacteria;Pseudomonadales;Pseudomonadaceae;Pseudomonas;	Bacteria;Proteobacteria;Gammaproteobacteria;Pseudomonadales;Pseudomonadaceae;Pseudomonas;
165	0.998738	95	99.9059	99	2047	37702	120	1063	1063	Bacteria;"Proteobacteria";Gammaproteobacteria;Aeromonadales;Aeromonadaceae;Aeromonas;	Bacteria;Proteobacteria;Gammaproteobacteria;Aeromonadales;Aeromonadaceae;Aeromonas;
166	0.997155	94	99.6241	99	2041	37702	118	1063	1063	Bacteria;"Proteobacteria";Gammaproteobacteria;"Enterobacteriales";Enterobacteriaceae;Raoultella;	Bacteria;Proteobacteria;Gammaproteobacteria;Enterobacteriales;Enterobacteriaceae;Raoultella;
167	0.997172	94	99.812	99	2041	37702	118	1063	1063	Bacteria;"Proteobacteria";Gammaproteobacteria;"Enterobacteriales";Enterobacteriaceae;Escherichia/Shigella;	Bacteria;Proteobacteria;Gammaproteobacteria;Enterobacteriales;Enterobacteriaceae;Escherichia-Shigella;
168	0.678104	75	73.6178	67	2068	42581	130	1062	1062	Unclassified;	Unclassified;
169	0.997951	94	98.3067	99	2047	37702	120	1062	1062	Bacteria;"Proteobacteria";Gammaproteobacteria;"Enterobacteriales";Enterobacteriaceae;Providencia;	Bacteria;Proteobacteria;Gammaproteobacteria;Enterobacteriales;Enterobacteriaceae;Providencia;
170	0.99579	95	98.4934	99	2050	37704	122	1062	1062	Bacteria;"Proteobacteria";Gammaproteobacteria;"Enterobacteriales";Enterobacteriaceae;Morganella;	Bacteria;Proteobacteria;Gammaproteobacteria;Enterobacteriales;Enterobacteriaceae;Morganella;
171	0.995963	95	99.6237	99	2047	37704	120	1062	1062	Bacteria;"Proteobacteria";Gammaproteobacteria;"Enterobacteriales";Enterobacteriaceae;Escherichia/Shigella;	Bacteria;Proteobacteria;Gammaproteobacteria;Enterobacteriales;Enterobacteriaceae;Escherichia-Shigella;
172	0.998708	95	99.435	99	2048	37702	120	1062	1062	Bacteria;"Proteobacteria";Gammaproteobacteria;"Enterobacteriales";Enterobacteriaceae;Morganella;	Bacteria;Proteobacteria;Gammaproteobacteria;Enterobacteriales;Enterobacteriaceae;Morganella;
173	0.994783	94	97.6504	99	2041	37701	118	1062	1062	Bacteria;"Proteobacteria";Gammaproteobacteria;"Enterobacteriales";Enterobacteriaceae;Providencia;	Bacteria;Proteobacteria;Gammaproteobacteria;Enterobacteriales;Enterobacteriaceae;Providencia;
174	0.996222	95	99.9058	99	2050	37702	122	1062	1062	Bacteria;"Proteobacteria";Gammaproteobacteria;Aeromonadales;Aeromonadaceae;Aeromonas;	Bacteria;Proteobacteria;Gammaproteobacteria;Aeromonadales;Aeromonadaceae;Aeromonas;
175	0	95	100	100	2047	37701	120	1062	1062	Bacteria;"Proteobacteria";Gammaproteobacteria;Aeromonadales;Aeromonadaceae;Aeromonas;	Bacteria;Proteobacteria;Gammaproteobacteria;Aeromonadales;Aeromonadaceae;Aeromonas;
176	0.994815	95	99.8117	99	2050	37704	122	1062	1062	Bacteria;"Proteobacteria";Gammaproteobacteria;"Enterobacteriales";Enterobacteriaceae;Escherichia/Shigella;	Bacteria;Proteobacteria;Gammaproteobacteria;Enterobacteriales;Enterobacteriaceae;Escherichia-Shigella;
177	0.993939	94	98.3992	99	2050	37704	122	1061	1061	Bacteria;"Proteobacteria";Gammaproteobacteria;"Vibrionales";Vibrionaceae;Vibrio;	Bacteria;Proteobacteria;Gammaproteobacteria;Vibrionales;Vibrionaceae;Vibrio;
178	0.995265	95	98.683	99	2050	37704	122	1061	1061	Bacteria;"Proteobacteria";Gammaproteobacteria;"Enterobacteriales";Enterobacteriaceae;Erwinia;	Bacteria;Proteobacteria;Gammaproteobacteria;Enterobacteriales;Enterobacteriaceae;Erwinia;
179	0.995334	95	98.683	99	2047	37701	120	1061	1061	Bacteria;"Proteobacteria";Gammaproteobacteria;"Enterobacteriales";Enterobacteriaceae;Erwinia;	Bacteria;Proteobacteria;Gammaproteobacteria;Enterobacteriales;Enterobacteriaceae;Erwinia;
180	0.995334	95	98.683	99	2047	37701	120	1061	1061	Bacteria;"Proteobacteria";Gammaproteobacteria;"Enterobacteriales";Enterobacteriaceae;Erwinia;	Bacteria;Proteobacteria;Gammaproteobacteria;Enterobacteriales;Enterobacteriaceae;Erwinia;
181	0.993355	93	99.2467	99	2050	37702	122	1061	1061	Bacteria;"Proteobacteria";Gammaproteobacteria;"Vibrionales";Vibrionaceae;Vibrio;	Bacteria;Proteobacteria;Gammaproteobacteria;Vibrionales;Vibrionaceae;Vibrio;
182	0.99713	95	99.7175	99	2048	37702	120	1061	1061	Bacteria;"Proteobacteria";Gammaproteobacteria;"Enterobacteriales";Enterobacteriaceae;Erwinia;	Bacteria;Proteobacteria;Gammaproteobacteria;Enterobacteriales;Enterobacteriaceae;Erwinia;
183	0.995764	94	98.3035	99	2050	37704	122	1061	1061	Bacteria;"Proteobacteria";Gammaproteobacteria;"Enterobacteriales";Enterobacteriaceae;Providencia;	Bacteria;Proteobacteria;Gammaproteobacteria;Enterobacteriales;Enterobacteriaceae;Providencia;
184	0.998736	95	99.9057	99	2047	37698	120	1061	1061	Bacteria;"Proteobacteria";Gammaproteobacteria;Aeromonadales;Aeromonadaceae;Aeromonas;	Bacteria;Proteobacteria;Gammaproteobacteria;Aeromonadales;Aeromonadaceae;Aeromonas;
185	0	95	100	100	2052	37704	123	1061	1061	Bacteria;"Proteobacteria";Gammaproteobacteria;Aeromonadales;Aeromonadaceae;Aeromonas;	Bacteria;Proteobacteria;Gammaproteobacteria;Aeromonadales;Aeromonadaceae;Aeromonas;
186	0	95	100	100	2050	37702	122	1061	1061	Bacteria;"Proteobacteria";Gammaproteobacteria;Aeromonadales;Aeromonadaceae;Aeromonas;	Bacteria;Proteobacteria;Gammaproteobacteria;Aeromonadales;Aeromonadaceae;Aeromonas;
187	0.998242	95	99.9057	99	2050	37702	122	1061	1061	Bacteria;"Proteobacteria";Gammaproteobacteria;Aeromonadales;Aeromonadaceae;Aeromonas;	Bacteria;Proteobacteria;Gammaproteobacteria;Aeromonadales;Aeromonadaceae;Aeromonas;
188	0.995903	93	99.5287	99	2050	37702	122	1061	1061	Bacteria;"Proteobacteria";Gammaproteobacteria;Pseudomonadales;Pseudomonadaceae;Pseudomonas;	Bacteria;Proteobacteria;Gammaproteobacteria;Pseudomonadales;Pseudomonadaceae;Pseudomonas;
189	0.997313	94	99.9057	99	2050	37702	122	1061	1061	Bacteria;"Proteobacteria";Gammaproteobacteria;Pseudomonadales;Pseudomonadaceae;Pseudomonas;	Bacteria;Proteobacteria;Gammaproteobacteria;Pseudomonadales;Pseudomonadaceae;Pseudomonas;
190	0.995764	94	98.3035	99	2050	37704	122	1061	1061	Bacteria;"Proteobacteria";Gammaproteobacteria;"Enterobacteriales";Enterobacteriaceae;Providencia;	Bacteria;Proteobacteria;Gammaproteobacteria;Enterobacteriales;Enterobacteriaceae;Providencia;
191	0.997439	95	99.8115	99	2050	37702	122	1061	1061	Bacteria;"Proteobacteria";Gammaproteobacteria;Aeromonadales;Aeromonadaceae;Aeromonas;	Bacteria;Proteobacteria;Gammaproteobacteria;Aeromonadales;Aeromonadaceae;Aeromonas;
192	0.993397	94	99.0132	99	2050	37702	122	1061	1061	Bacteria;"Proteobacteria";Gammaproteobacteria;Pseudomonadales;Pseudomonadaceae;Pseudomonas;	Bacteria;Proteobacteria;Gammaproteobacteria;Pseudomonadales;Pseudomonadaceae;Pseudomonas;
193	0.998753	94	99.9057	99	2050	37702	122	1061	1061	Bacteria;"Proteobacteria";Gammaproteobacteria;"Enterobacteriales";Enterobacteriaceae;Hafnia;	Bacteria;Proteobacteria;Gammaproteobacteria;Enterobacteriales;Enterobacteriaceae;Hafnia-Obesumbacterium;
194	0	95	100	100	2050	37702	122	1061	1061	Bacteria;"Proteobacteria";Gammaproteobacteria;Aeromonadales;Aeromonadaceae;Aeromonas;	Bacteria;Proteobacteria;Gammaproteobacteria;Aeromonadales;Aeromonadaceae;Aeromonas;
195	0.995903	93	99.5287	99	2050	37702	122	1061	1061	Bacteria;"Proteobacteria";Gammaproteobacteria;Pseudomonadales;Pseudomonadaceae;Pseudomonas;	Bacteria;Proteobacteria;Gammaproteobacteria;Pseudomonadales;Pseudomonadaceae;Pseudomonas;
196	0.99873	94	99.9057	99	2050	37702	122	1061	1061	Bacteria;"Proteobacteria";Gammaproteobacteria;"Enterobacteriales";Enterobacteriaceae;Proteus;	Bacteria;Proteobacteria;Gammaproteobacteria;Enterobacteriales;Enterobacteriaceae;Proteus;
198	0.997111	94	99.9057	99	2050	37702	122	1060	1060	Bacteria;"Proteobacteria";Gammaproteobacteria;"Vibrionales";Vibrionaceae;Vibrio;	Bacteria;Proteobacteria;Gammaproteobacteria;Vibrionales;Vibrionaceae;Vibrio;
199	0.978434	91	98.7793	97	2041	37701	118	1060	1060	Bacteria;"Proteobacteria";Gammaproteobacteria;Pseudomonadales;Pseudomonadaceae;Pseudomonas;	Bacteria;Proteobacteria;Gammaproteobacteria;Pseudomonadales;Pseudomonadaceae;Pseudomonas;
200	0.982819	93	98.97	98	1788	37702	104	1060	1060	Bacteria;"Actinobacteria";Actinobacteria;Actinobacteridae;Actinomycetales;Streptomycineae;Streptomycetaceae;Streptomyces;	Bacteria;Actinobacteria;Actinobacteria;Streptomycetales;Streptomycetaceae;Streptomyces;
201	0.997847	94	98.8679	99	2050	37701	122	1060	1060	Bacteria;"Proteobacteria";Gammaproteobacteria;"Enterobacteriales";Enterobacteriaceae;Providencia;	Bacteria;Proteobacteria;Gammaproteobacteria;Enterobacteriales;Enterobacteriaceae;Providencia;
202	0.993979	94	98.3977	99	2050	37702	122	1060	1060	Bacteria;"Proteobacteria";Gammaproteobacteria;"Vibrionales";Vibrionaceae;Vibrio;	Bacteria;Proteobacteria;Gammaproteobacteria;Vibrionales;Vibrionaceae;Vibrio;
203	0.998738	95	99.9057	99	2041	37692	118	1060	1060	Bacteria;"Proteobacteria";Gammaproteobacteria;Aeromonadales;Aeromonadaceae;Aeromonas;	Bacteria;Proteobacteria;Gammaproteobacteria;Aeromonadales;Aeromonadaceae;Aeromonas;
204	0.99526	95	98.6817	99	2050	37702	122	1060	1060	Bacteria;"Proteobacteria";Gammaproteobacteria;"Enterobacteriales";Enterobacteriaceae;Erwinia;	Bacteria;Proteobacteria;Gammaproteobacteria;Enterobacteriales;Enterobacteriaceae;Erwinia;
205	0.994879	94	99.6226	99	2052	37702	123	1060	1060	Bacteria;"Proteobacteria";Gammaproteobacteria;Aeromonadales;Aeromonadaceae;Aeromonas;	Bacteria;Proteobacteria;Gammaproteobacteria;Aeromonadales;Aeromonadaceae;Aeromonas;
206	0.997158	94	99.9057	99	2050	37704	122	1060	1060	Bacteria;"Proteobacteria";Gammaproteobacteria;"Enterobacteriales";Enterobacteriaceae;Escherichia/Shigella;	Bacteria;Proteobacteria;Gammaproteobacteria;Enterobacteriales;Enterobacteriaceae;Escherichia-Shigella;
207	0.998709	95	99.6226	99	2050	37701	122	1060	1060	Bacteria;"Proteobacteria";Gammaproteobacteria;"Enterobacteriales";Enterobacteriaceae;Morganella;	Bacteria;Proteobacteria;Gammaproteobacteria;Enterobacteriales;Enterobacteriaceae;Morganella;
208	0.997112	95	99.7172	99	2050	37702	122	1060	1060	Bacteria;"Proteobacteria";Gammaproteobacteria;"Enterobacteriales";Enterobacteriaceae;Erwinia;	Bacteria;Proteobacteria;Gammaproteobacteria;Enterobacteriales;Enterobacteriaceae;Erwinia;
209	0.995763	94	98.3019	99	2050	37702	122	1060	1060	Bacteria;"Proteobacteria";Gammaproteobacteria;"Enterobacteriales";Enterobacteriaceae;Providencia;	Bacteria;Proteobacteria;Gammaproteobacteria;Enterobacteriales;Enterobacteriaceae;Providencia;
210	0.998736	94	99.8113	99	2050	37702	122	1060	1060	Bacteria;"Proteobacteria";Gammaproteobacteria;Pseudomonadales;Pseudomonadaceae;Pseudomonas;	Bacteria;Proteobacteria;Gammaproteobacteria;Pseudomonadales;Pseudomonadaceae;Pseudomonas;
211	0.997152	95	99.8115	99	2050	37702	122	1060	1060	Bacteria;"Proteobacteria";Gammaproteobacteria;Aeromonadales;Aeromonadaceae;Aeromonas;	Bacteria;Proteobacteria;Gammaproteobacteria;Aeromonadales;Aeromonadaceae;Aeromonas;
212	0.99716	95	99.9057	99	2050	37702	122	1060	1060	Bacteria;"Proteobacteria";Gammaproteobacteria;Aeromonadales;Aeromonadaceae;Aeromonas;	Bacteria;Proteobacteria;Gammaproteobacteria;Aeromonadales;Aeromonadaceae;Aeromonas;
214	0.966527	90	97.5926	96	1786	37704	103	1059	1059	Bacteria;"Proteobacteria";Gammaproteobacteria;"Enterobacteriales";Enterobacteriaceae;Serratia;	Bacteria;Proteobacteria;Gammaproteobacteria;Enterobacteriales;Enterobacteriaceae;Serratia;
215	0.997109	95	99.717	99	2050	37701	122	1059	1059	Bacteria;"Proteobacteria";Gammaproteobacteria;"Enterobacteriales";Enterobacteriaceae;Erwinia;	Bacteria;Proteobacteria;Gammaproteobacteria;Enterobacteriales;Enterobacteriaceae;Erwinia;
216	0	94	100	100	2043	37692	119	1059	1059	Bacteria;"Proteobacteria";Gammaproteobacteria;"Enterobacteriales";Enterobacteriaceae;Proteus;	Bacteria;Proteobacteria;Gammaproteobacteria;Enterobacteriales;Enterobacteriaceae;Proteus;
217	0.998734	93	99.8111	99	2054	37704	124	1059	1059	Bacteria;"Proteobacteria";Gammaproteobacteria;Pseudomonadales;Pseudomonadaceae;Pseudomonas;	Bacteria;Proteobacteria;Gammaproteobacteria;Pseudomonadales;Pseudomonadaceae;Pseudomonas;
218	0.997147	94	99.434	99	2050	37702	122	1059	1059	Bacteria;"Proteobacteria";Gammaproteobacteria;"Enterobacteriales";Enterobacteriaceae;	Bacteria;Proteobacteria;Gammaproteobacteria;Enterobacteriales;Enterobacteriaceae;Enterobacter;
219	0.997147	94	99.434	99	2050	37702	122	1059	1059	Bacteria;"Proteobacteria";Gammaproteobacteria;"Enterobacteriales";Enterobacteriaceae;	Bacteria;Proteobacteria;Gammaproteobacteria;Enterobacteriales;Enterobacteriaceae;Enterobacter;
220	0.995297	95	98.6792	99	2050	37698	122	1058	1058	Bacteria;"Proteobacteria";Gammaproteobacteria;"Enterobacteriales";Enterobacteriaceae;Erwinia;	Bacteria;Proteobacteria;Gammaproteobacteria;Enterobacteriales;Enterobacteriaceae;Erwinia;
221	0.998013	93	97.8281	99	2054	37702	124	1058	1058	Bacteria;"Proteobacteria";Gammaproteobacteria;"Enterobacteriales";Enterobacteriaceae;Providencia;	Bacteria;Proteobacteria;Gammaproteobacteria;Enterobacteriales;Enterobacteriaceae;Providencia;
222	0.995595	93	99.8111	99	1784	37467	101	1057	1057	Bacteria;Firmicutes;Bacilli;Bacillales;Bacillaceae 1;Bacillus;	Bacteria;Firmicutes;Bacilli;Bacillales;Bacillaceae;Bacillus;
223	0.986547	93	98.8732	98	2039	37702	117	1057	1057	Bacteria;"Proteobacteria";Gammaproteobacteria;"Enterobacteriales";Enterobacteriaceae;Enterobacter;	Bacteria;Proteobacteria;Gammaproteobacteria;Enterobacteriales;Enterobacteriaceae;Enterobacter;
224	0.998731	93	99.6216	99	2074	37807	132	1057	1057	Bacteria;"Proteobacteria";Gammaproteobacteria;Aeromonadales;Aeromonadaceae;Aeromonas;	Bacteria;Proteobacteria;Gammaproteobacteria;Aeromonadales;Aeromonadaceae;Aeromonas;
225	0.995239	95	98.6768	99	2047	37690	120	1056	1056	Bacteria;"Proteobacteria";Gammaproteobacteria;"Enterobacteriales";Enterobacteriaceae;Erwinia;	Bacteria;Proteobacteria;Gammaproteobacteria;Enterobacteriales;Enterobacteriaceae;Erwinia;
226	0.99869	94	98.2971	99	2050	37692	122	1055	1055	Bacteria;"Proteobacteria";Gammaproteobacteria;"Enterobacteriales";Enterobacteriaceae;Providencia;	Bacteria;Proteobacteria;Gammaproteobacteria;Enterobacteriales;Enterobacteriaceae;Providencia;
227	0	94	100	100	2043	37683	119	1055	1055	Bacteria;"Proteobacteria";Gammaproteobacteria;"Enterobacteriales";Enterobacteriaceae;Proteus;	Bacteria;Proteobacteria;Gammaproteobacteria;Enterobacteriales;Enterobacteriaceae;Proteus;
228	0.99714	94	99.8106	99	2041	37683	118	1055	1055	Bacteria;"Proteobacteria";Gammaproteobacteria;Aeromonadales;Aeromonadaceae;Aeromonas;	Bacteria;Proteobacteria;Gammaproteobacteria;Aeromonadales;Aeromonadaceae;Aeromonas;
229	0.9939	95	98.5809	99	2028	37576	113	1054	1054	Bacteria;"Proteobacteria";Gammaproteobacteria;"Enterobacteriales";Enterobacteriaceae;Erwinia;	Bacteria;Proteobacteria;Gammaproteobacteria;Enterobacteriales;Enterobacteriaceae;Erwinia;
230	0	93	100	100	2047	37683	120	1054	1054	Bacteria;"Proteobacteria";Gammaproteobacteria;"Enterobacteriales";Enterobacteriaceae;Proteus;	Bacteria;Proteobacteria;Gammaproteobacteria;Enterobacteriales;Enterobacteriaceae;Proteus;
231	0.99871	93	99.3352	99	2048	37683	120	1053	1053	Bacteria;"Proteobacteria";Gammaproteobacteria;"Vibrionales";Vibrionaceae;Vibrio;	Bacteria;Proteobacteria;Gammaproteobacteria;Vibrionales;Vibrionaceae;Vibrio;
232	0.998727	93	99.905	99	2076	37802	134	1053	1053	Bacteria;"Proteobacteria";Gammaproteobacteria;Aeromonadales;Aeromonadaceae;Aeromonas;	Bacteria;Proteobacteria;Gammaproteobacteria;Aeromonadales;Aeromonadaceae;Aeromonas;
233	0	93	100	100	2050	37683	122	1052	1052	Bacteria;"Proteobacteria";Gammaproteobacteria;"Enterobacteriales";Enterobacteriaceae;Proteus;	Bacteria;Proteobacteria;Gammaproteobacteria;Enterobacteriales;Enterobacteriaceae;Proteus;
234	0.998685	93	98.384	99	2050	37683	122	1051	1051	Bacteria;"Proteobacteria";Gammaproteobacteria;"Enterobacteriales";Enterobacteriaceae;Providencia;	Bacteria;Proteobacteria;Gammaproteobacteria;Enterobacteriales;Enterobacteriaceae;Providencia;
235	0.997853	93	98.8582	99	2052	37683	123	1051	1051	Bacteria;"Proteobacteria";Gammaproteobacteria;"Enterobacteriales";Enterobacteriaceae;Providencia;	Bacteria;Proteobacteria;Gammaproteobacteria;Enterobacteriales;Enterobacteriaceae;Providencia;
236	0.997835	93	97.8137	99	2050	37683	122	1051	1051	Bacteria;"Proteobacteria";Gammaproteobacteria;"Enterobacteriales";Enterobacteriaceae;Providencia;	Bacteria;Proteobacteria;Gammaproteobacteria;Enterobacteriales;Enterobacteriaceae;Providencia;
237	0.995568	91	98.4762	99	2074	37702	132	1050	1050	Bacteria;"Proteobacteria";Gammaproteobacteria;"Vibrionales";Vibrionaceae;Vibrio;	Bacteria;Proteobacteria;Gammaproteobacteria;Vibrionales;Vibrionaceae;Vibrio;
238	0.997693	91	99.8095	99	2062	37692	127	1050	1050	Bacteria;"Proteobacteria";Gammaproteobacteria;Pseudomonadales;Pseudomonadaceae;Pseudomonas;	Bacteria;Proteobacteria;Gammaproteobacteria;Pseudomonadales;Pseudomonadaceae;Pseudomonas;
239	0	92	100	100	2076	37702	134	1049	1049	Bacteria;"Proteobacteria";Gammaproteobacteria;Aeromonadales;Aeromonadaceae;Aeromonas;	Bacteria;Proteobacteria;Gammaproteobacteria;Aeromonadales;Aeromonadaceae;Aeromonas;
240	0.998722	92	99.9047	99	2076	37702	134	1049	1049	Bacteria;"Proteobacteria";Gammaproteobacteria;Aeromonadales;Aeromonadaceae;Aeromonas;	Bacteria;Proteobacteria;Gammaproteobacteria;Aeromonadales;Aeromonadaceae;Aeromonas;
241	0.994126	93	99.714	99	2028	37701	113	1048	1048	Bacteria;"Actinobacteria";Actinobacteria;Actinobacteridae;Actinomycetales;Corynebacterineae;Corynebacteriaceae;Corynebacterium;	Bacteria;Actinobacteria;Actinobacteria;Corynebacteriales;Corynebacteriaceae;Corynebacterium 1;
243	0.998721	91	99.7137	99	2079	37702	135	1048	1048	Bacteria;"Proteobacteria";Gammaproteobacteria;Aeromonadales;Aeromonadaceae;Aeromonas;	Bacteria;Proteobacteria;Gammaproteobacteria;Aeromonadales;Aeromonadaceae;Aeromonas;
244	0	92	100	100	2076	37701	134	1047	1047	Bacteria;"Proteobacteria";Gammaproteobacteria;"Enterobacteriales";Enterobacteriaceae;Raoultella;	Bacteria;Proteobacteria;Gammaproteobacteria;Enterobacteriales;Enterobacteriaceae;Raoultella;
245	0.943299	87	96.1284	94	2057	37701	125	1047	1047	Bacteria;"Proteobacteria";Gammaproteobacteria;Xanthomonadales;Xanthomonadaceae;Stenotrophomonas;	Bacteria;Proteobacteria;Gammaproteobacteria;Xanthomonadales;Xanthomonadaceae;Stenotrophomonas;
246	0.974814	87	98.5714	97	2576	37813	157	1046	1046	Bacteria;Firmicutes;Bacilli;Bacillales;Staphylococcaceae;Staphylococcus;	Bacteria;Firmicutes;Bacilli;Bacillales;Staphylococcaceae;Staphylococcus;
247	0	93	100	100	2043	37506	119	1046	1046	Bacteria;"Proteobacteria";Gammaproteobacteria;"Enterobacteriales";Enterobacteriaceae;Proteus;	Bacteria;Proteobacteria;Gammaproteobacteria;Enterobacteriales;Enterobacteriaceae;Proteus;
248	0.997499	92	99.7132	99	2059	37681	126	1046	1046	Bacteria;"Proteobacteria";Gammaproteobacteria;"Enterobacteriales";Enterobacteriaceae;Escherichia/Shigella;	Bacteria;Proteobacteria;Gammaproteobacteria;Enterobacteriales;Enterobacteriaceae;Escherichia-Shigella;
249	0.998077	90	98.4733	99	2083	37704	137	1046	1046	Bacteria;"Proteobacteria";Gammaproteobacteria;"Enterobacteriales";Enterobacteriaceae;Providencia;	Bacteria;Proteobacteria;Gammaproteobacteria;Enterobacteriales;Enterobacteriaceae;Providencia;
250	0.995024	93	98.9474	99	2050	37519	122	1045	1045	Bacteria;"Proteobacteria";Gammaproteobacteria;"Enterobacteriales";Enterobacteriaceae;Morganella;	Bacteria;Proteobacteria;Gammaproteobacteria;Enterobacteriales;Enterobacteriaceae;Morganella;
251	0.9948	93	99.6169	99	2047	37497	120	1044	1044	Bacteria;"Proteobacteria";Gammaproteobacteria;Aeromonadales;Aeromonadaceae;Aeromonas;	Bacteria;Proteobacteria;Gammaproteobacteria;Aeromonadales;Aeromonadaceae;Aeromonas;
252	0	94	100	100	2047	37496	120	1043	1043	Bacteria;"Proteobacteria";Gammaproteobacteria;Aeromonadales;Aeromonadaceae;Aeromonas;	Bacteria;Proteobacteria;Gammaproteobacteria;Aeromonadales;Aeromonadaceae;Aeromonas;
253	0	93	100	100	2052	37506	123	1042	1042	Bacteria;"Proteobacteria";Gammaproteobacteria;Pseudomonadales;Pseudomonadaceae;Pseudomonas;	Bacteria;Proteobacteria;Gammaproteobacteria;Pseudomonadales;Pseudomonadaceae;Pseudomonas;
254	0.999161	93	99.6161	99	2054	37519	124	1042	1042	Bacteria;"Proteobacteria";Gammaproteobacteria;"Enterobacteriales";Enterobacteriaceae;Morganella;	Bacteria;Proteobacteria;Gammaproteobacteria;Enterobacteriales;Enterobacteriaceae;Morganella;
255	0.996854	93	99.3282	99	2054	37506	124	1042	1042	Bacteria;"Proteobacteria";Gammaproteobacteria;"Enterobacteriales";Enterobacteriaceae;Morganella;	Bacteria;Proteobacteria;Gammaproteobacteria;Enterobacteriales;Enterobacteriaceae;Morganella;
256	0	93	100	100	2050	37496	122	1041	1041	Bacteria;"Proteobacteria";Gammaproteobacteria;Pseudomonadales;Pseudomonadaceae;Pseudomonas;	Bacteria;Proteobacteria;Gammaproteobacteria;Pseudomonadales;Pseudomonadaceae;Pseudomonas;
257	0.9971	93	99.904	99	2050	37506	122	1041	1041	Bacteria;"Proteobacteria";Gammaproteobacteria;"Enterobacteriales";Enterobacteriaceae;Enterobacter;	Bacteria;Proteobacteria;Gammaproteobacteria;Enterobacteriales;Enterobacteriaceae;Enterobacter;
258	0.994488	92	97.2142	99	2050	37496	122	1041	1041	Bacteria;"Proteobacteria";Gammaproteobacteria;Pseudomonadales;Moraxellaceae;Acinetobacter;	Bacteria;Proteobacteria;Gammaproteobacteria;Pseudomonadales;Moraxellaceae;Acinetobacter;
259	0.995873	94	99.6154	99	2050	37496	122	1039	1039	Bacteria;"Proteobacteria";Gammaproteobacteria;"Enterobacteriales";Enterobacteriaceae;Escherichia/Shigella;	Bacteria;Proteobacteria;Gammaproteobacteria;Enterobacteriales;Enterobacteriaceae;Escherichia-Shigella;
260	0.997205	91	98.0732	99	2079	37683	135	1038	1038	Bacteria;"Proteobacteria";Gammaproteobacteria;"Enterobacteriales";Enterobacteriaceae;Erwinia;	Bacteria;Proteobacteria;Gammaproteobacteria;Enterobacteriales;Enterobacteriaceae;Erwinia;
261	0	92	100	100	2061	37506	127	1038	1038	Bacteria;"Proteobacteria";Gammaproteobacteria;"Enterobacteriales";Enterobacteriaceae;Proteus;	Bacteria;Proteobacteria;Gammaproteobacteria;Enterobacteriales;Enterobacteriaceae;Proteus;
262	0.998691	93	99.3256	99	2041	37475	118	1038	1038	Bacteria;"Proteobacteria";Gammaproteobacteria;"Vibrionales";Vibrionaceae;Vibrio;	Bacteria;Proteobacteria;Gammaproteobacteria;Vibrionales;Vibrionaceae;Vibrio;
263	0.995866	94	99.6146	99	2041	37476	118	1037	1037	Bacteria;"Proteobacteria";Gammaproteobacteria;"Enterobacteriales";Enterobacteriaceae;Escherichia/Shigella;	Bacteria;Proteobacteria;Gammaproteobacteria;Enterobacteriales;Enterobacteriaceae;Escherichia-Shigella;
264	0.997473	94	99.7101	99	2047	37475	120	1035	1035	Bacteria;"Proteobacteria";Gammaproteobacteria;"Enterobacteriales";Enterobacteriaceae;Escherichia/Shigella;	Bacteria;Proteobacteria;Gammaproteobacteria;Enterobacteriales;Enterobacteriaceae;Escherichia-Shigella;
265	0.995803	94	99.7099	99	2054	37481	124	1033	1033	Bacteria;"Proteobacteria";Gammaproteobacteria;"Enterobacteriales";Enterobacteriaceae;Escherichia/Shigella;	Bacteria;Proteobacteria;Gammaproteobacteria;Enterobacteriales;Enterobacteriaceae;Escherichia-Shigella;
266	0.997041	92	99.2263	99	2054	37478	124	1033	1033	Bacteria;"Proteobacteria";Gammaproteobacteria;"Vibrionales";Vibrionaceae;Vibrio;	Bacteria;Proteobacteria;Gammaproteobacteria;Vibrionales;Vibrionaceae;Vibrio;
267	0.99867	93	99.4175	99	2059	37475	126	1030	1030	Bacteria;"Proteobacteria";Gammaproteobacteria;"Enterobacteriales";Enterobacteriaceae;Morganella;	Bacteria;Proteobacteria;Gammaproteobacteria;Enterobacteriales;Enterobacteriaceae;Morganella;
268	0.995738	90	99.7073	99	2084	37496	137	1024	1024	Bacteria;"Proteobacteria";Gammaproteobacteria;"Enterobacteriales";Enterobacteriaceae;unclassified_Enterobacteriaceae;	Bacteria;Proteobacteria;Gammaproteobacteria;Enterobacteriales;Enterobacteriaceae;
269	0.998685	86	99.8043	99	3107	37702	161	1022	1022	Bacteria;"Proteobacteria";Gammaproteobacteria;Aeromonadales;Aeromonadaceae;Aeromonas;	Bacteria;Proteobacteria;Gammaproteobacteria;Aeromonadales;Aeromonadaceae;Aeromonas;
270	0.99203	90	98.1132	99	2050	35989	122	1007	1007	Bacteria;"Proteobacteria";Gammaproteobacteria;"Enterobacteriales";Enterobacteriaceae;	Bacteria;Proteobacteria;Gammaproteobacteria;Enterobacteriales;Enterobacteriaceae;
271	0.996	86	99.801	99	3144	37683	169	1005	1005	Bacteria;"Proteobacteria";Gammaproteobacteria;Aeromonadales;Aeromonadaceae;Aeromonas;	Bacteria;Proteobacteria;Gammaproteobacteria;Aeromonadales;Aeromonadaceae;Aeromonas;
272	0.998636	90	99.6004	99	2057	35983	125	1001	1001	Bacteria;"Proteobacteria";Gammaproteobacteria;"Enterobacteriales";Enterobacteriaceae;Morganella;	Bacteria;Proteobacteria;Gammaproteobacteria;Enterobacteriales;Enterobacteriaceae;Morganella;
273	0.998657	91	99.7	99	2052	35975	123	1000	1000	Bacteria;"Proteobacteria";Gammaproteobacteria;"Vibrionales";Vibrionaceae;Vibrio;	Bacteria;Proteobacteria;Gammaproteobacteria;Vibrionales;Vibrionaceae;Vibrio;
274	0.975241	86	97.3764	97	3135	37475	164	990	990	Bacteria;"Proteobacteria";Gammaproteobacteria;"Enterobacteriales";Enterobacteriaceae;	Bacteria;Proteobacteria;Gammaproteobacteria;Enterobacteriales;Enterobacteriaceae;

## Sheet: Summary of Phyla-Genera
Phylum
Bacteroidetes	1
Actinobacteria	7
Proteobacteria	206
Firmicutes	47
Chryseobacterium	1
Corynebacterium	3
Streptomyces	4
Enterobacteriaceae	4
Enterobacter	5
Erwinia	11
Escherichia-Shigella	9
Hafnia-Obesumbacteria	2
Morganella	14
Proteus	11
Providencia	34
Raoultella	2
Rosenbergiella	2
Serratia	3
Vibrio	14
Aeromonas	66
Rheinheimera	1
Acinetobacter	6
Pseudomonas	21
Stenotrophomonas	1
Bacillus	14
Staphylococcus	24
Enterococcus	4
Vagococcus	4
Weisella	1
