# Supplementary material for: The genome of the stable fly, Stomoxys calcitrans, reveals potential mechanisms underlying reproduction, host interactions, and novel targets for pest control
Source: BMC Biol. 2021 Mar 10;19:41. doi: 10.1186/s12915-021-00975-9 (PMC7944917; doi:10.1186/s12915-021-00975-9)
Supplement: Supplementary file 6 — Additional file 6. Stomoxys immune-related proteins identified by similarity to HMM profiles of Drosophila immune protein families and by manual annotation. [file 12915_2021_975_MOESM6_ESM.xlsx]

## Sheet: HMM-Immune
Additional File 6. Stomoxys immune-related proteins identified by similarity to Hidden Markov Model profiles of Drosophila immune protein families.
scal	og	dmel.sym	dmel.fbgn	dmel.class	dmel.notes	dmel.ct	scal.ct	orth.class	prot	sp	hmm	eval
106082486	EOG8QRKWP	AttD	FBgn0038530	effector	AMP	1	3	n:1	XP_013100487.1	stoCal	ATT	2.2e-45
106082493	EOG8QRKWP	AttD	FBgn0038530	effector	AMP	1	3	n:1	XP_013100495.1	stoCal	ATT	1.4e-40
106082495	EOG8QRKWP	AttD	FBgn0038530	effector	AMP	1	3	n:1	XP_013100498.1	stoCal	ATT	2.7e-45
106086080	EOG8T1MDZ	CecA1;CecA2;CecB;CecC	FBgn0000276;FBgn0000277;FBgn0000278;FBgn0000279	effector	AMP	4	3	n:n	XP_013106064.1	stoCal	CEC	8.9e-21
106086087	EOG8T1MDZ	CecA1;CecA2;CecB;CecC	FBgn0000276;FBgn0000277;FBgn0000278;FBgn0000279	effector	AMP	4	3	n:n	XP_013106070.1	stoCal	CEC	1.2e-23
106086088	EOG8T1MDZ	CecA1;CecA2;CecB;CecC	FBgn0000276;FBgn0000277;FBgn0000278;FBgn0000279	effector	AMP	4	3	n:n	XP_013106071.1	stoCal	CEC	2.9e-24
106086281	EOG8DFSFF	DptB	FBgn0034407	effector	AMP	1	2	n:1	XP_013106340.1	stoCal	DIPT	1.2e-36
106086283	EOG8DFSFF	DptB	FBgn0034407	effector	AMP	1	2	n:1	XP_013106342.1	stoCal	DIPT	8.7e-23
106095450	EOG83JFXS	Def	FBgn0010385	effector	AMP	1	5	n:1	XP_013118143.1	stoCal	DEF	1.2e-23
106096091	EOG83JFXS	Def	FBgn0010385	effector	AMP	1	5	n:1	XP_013119112.1	stoCal	DEF	7.6e-24
106096093	EOG83JFXS	Def	FBgn0010385	effector	AMP	1	5	n:1	XP_013119114.1	stoCal	DEF	2e-22
106096095	EOG83JFXS	Def	FBgn0010385	effector	AMP	1	5	n:1	XP_013119118.1	stoCal	DEF	2.3e-24
106096096	EOG83JFXS	Def	FBgn0010385	effector	AMP	1	5	n:1	XP_013119119.1	stoCal	DEF	6.2e-21
106084422	EOG8RZ1QW	Cbp80	FBgn0022942	effector	antiviral RNAi	1	2	n:1	NA	NA	NA	NA
106084753	EOG80S361	AGO2	FBgn0087035	effector	antiviral RNAi	1	1	01:01:00	NA	NA	NA	NA
106091005	EOG89PDR6	Cbp20	FBgn0022943	effector	antiviral RNAi	1	1	01:01:00	NA	NA	NA	NA
106091056	EOG8RZ1QW	Cbp80	FBgn0022942	effector	antiviral RNAi	1	2	n:1	NA	NA	NA	NA
106091426	EOG8WQ3TR	r2d2	FBgn0031951	effector	antiviral RNAi	1	1	01:01:00	NA	NA	NA	NA
106094703	EOG8K0TCX	Ars2	FBgn0033062	effector	antiviral RNAi	1	1	01:01:00	NA	NA	NA	NA
106081246	EOG86MF8T	Dcr-2	FBgn0034246	effector	antiviral RNAi (may also function as a recognition molecule to trigger antiviral responses)	1	1	01:01:00	NA	NA	NA	NA
106085525	EOG82C11M	Mt2	FBgn0028707	effector	antiviral, binds virus directly, required for efficient response to DCV	1	1	01:01:00	NA	NA	NA	NA
106090263	EOG87H8F8	Toll-7	FBgn0034476	recognition	antiviral, recognizes some viruses and activates autophagy pathways	1	1	01:01:00	XP_013111852.1	stoCal	TLL	9.9e-54
106084153	EOG82Z7H0	Vago	FBgn0030262	effector	antiviral, seems to directly control viral load in fat body	1	1	01:01:00	NA	NA	NA	NA
106083069	EOG8RNF0P	Nos	FBgn0011676	effector	both signaling and effector	1	1	01:01:00	NA	NA	NA	NA
106084831	EOG8T7BVV	Rac1;Rac2	FBgn0010333;FBgn0014011	signaling	cellular response (encapsulation)	2	1	1:n	NA	NA	NA	NA
106087742	EOG8J140B	Ser	FBgn0004197	signaling	cellular response (hemocyte differentiation); Notch pathway	1	1	01:01:00	NA	NA	NA	NA
106088504	EOG8V19R0	N	FBgn0004647	signaling	cellular response (hemocyte differentiation); Notch pathway	1	1	01:01:00	NA	NA	NA	NA
106091510	EOG83XXV4	Su(H)	FBgn0004837	signaling	cellular response (hemocyte differentiation); Notch pathway	1	1	01:01:00	NA	NA	NA	NA
106086789	EOG822D9M	lz	FBgn0002576	signaling	cellular response (hemocyte lineage specification)	1	1	01:01:00	NA	NA	NA	NA
106081284	EOG85QM5M	Pvf2;Pvf3	FBgn0031888;FBgn0085407	signaling	cellular response (hemocyte maintanence)	2	1	1:n	NA	NA	NA	NA
106082574	EOG84BDT1	Wg	FBgn0004009	signaling	cellular response (hemocyte maintanence)	1	1	01:01:00	NA	NA	NA	NA
106082738	EOG8VHNXM	Pvr	FBgn0032006	signaling	cellular response (hemocyte maintanence)	1	1	01:01:00	NA	NA	NA	NA
106086713	EOG8C2M2Q	Hh	FBgn0004644	signaling	cellular response (hemocyte maintanence)	1	1	01:01:00	NA	NA	NA	NA
106088750	EOG8SBHQ5	Pvf1	FBgn0030964	signaling	cellular response (hemocyte maintanence)	1	1	01:01:00	NA	NA	NA	NA
106088715	EOG8Z65D7	dpp	FBgn0000490	signaling	cellular response (hemocyte maintanence) (also negative regulator of AMP induction)	1	1	01:01:00	NA	NA	NA	NA
106080950	EOG8PCDJ3	S	FBgn0003310	signaling	cellular response (llamelocyte differentiation)	1	1	01:01:00	NA	NA	NA	NA
106082214	EOG8ZCWVR	cher	FBgn0014141	signaling	cellular response (llamelocyte differentiation)	1	2	n:1	NA	NA	NA	NA
106083434	EOG8GF664	kn	FBgn0001319	signaling	cellular response (llamelocyte differentiation)	1	1	01:01:00	NA	NA	NA	NA
106083826	EOG8ZCWVR	cher	FBgn0014141	signaling	cellular response (llamelocyte differentiation)	1	2	n:1	NA	NA	NA	NA
106087470	EOG8MGW0W	Rho1	FBgn0014020	signaling	cellular response (llamelocyte differentiation)	1	1	01:01:00	NA	NA	NA	NA
106089230	EOG8T7BVC	srp	FBgn0003507	signaling	cellular response (llamelocyte differentiation)	1	1	01:01:00	NA	NA	NA	NA
106090588	EOG8G1Q6J	spen	FBgn0016977	signaling	cellular response (llamelocyte differentiation)	1	1	01:01:00	NA	NA	NA	NA
106093119	EOG8XSPF6	Vinc	FBgn0004397	signaling	cellular response (llamelocyte differentiation)	1	1	01:01:00	NA	NA	NA	NA
106096102	EOG85B45S	Egfr	FBgn0003731	signaling	cellular response (llamelocyte differentiation)	1	1	01:01:00	NA	NA	NA	NA
106080480	EOG88D3N1	Spitz;NA	FBgn0005672;FBgn0052179	signaling	cellular response (llamelocyte differentiation);NA	2	2	n:n	NA	NA	NA	NA
106086471	EOG88D3N1	Spitz;NA	FBgn0005672;FBgn0052179	signaling	cellular response (llamelocyte differentiation);NA	2	2	n:n	NA	NA	NA	NA
106081088	EOG8BCHCZ	pnr	FBgn0003117	signaling	cellular response (plasmatocyte differentiation)	1	1	01:01:00	NA	NA	NA	NA
106082591	EOG8XH2QS	gcm2	FBgn0019809	signaling	cellular response (plasmatocyte differentiation)	1	1	01:01:00	NA	NA	NA	NA
106092523	EOG8T7BV4	gcm	FBgn0014179	signaling	cellular response (plasmatocyte differentiation)	1	1	01:01:00	NA	NA	NA	NA
106082347	EOG880MN5	chn	FBgn0015371	signaling	cellular response (repressor of llamelocyte differentiation)	1	1	01:01:00	NA	NA	NA	NA
106088030	EOG8RFPHS	mxc	FBgn0260789	signaling	cellular response (repressor of llamelocyte differentiation)	1	1	01:01:00	NA	NA	NA	NA
106088277	EOG87H8FB	zfh1	FBgn0004606	signaling	cellular response via dpp pathway, also maybe neg regulator of imd?	1	1	01:01:00	NA	NA	NA	NA
106093249	EOG8M0HRW	zfh2	FBgn0004607	signaling	cellular response via dpp pathway, also maybe neg regulator of imd?	1	2	n:1	NA	NA	NA	NA
106094974	EOG8M0HRW	zfh2	FBgn0004607	signaling	cellular response via dpp pathway, also maybe neg regulator of imd?	1	2	n:1	NA	NA	NA	NA
106080438	EOG805VRG	Lsp1О±;Lsp1ОІ;Lsp1Оі;Lsp2	FBgn0002562;FBgn0002563;FBgn0002564;FBgn0002565	effector	clotting pathway	4	9	n:n	XP_013097286.1	stoCal	PPO	4.8e-68
106083195	EOG8Z65CT	Tig	FBgn0011722	effector	clotting pathway	1	1	01:01:00	NA	NA	NA	NA
106084483	EOG82Z7FD	Tg	FBgn0031975	effector	clotting pathway	1	1	01:01:00	NA	NA	NA	NA
106084966	EOG805VRG	Lsp1О±;Lsp1ОІ;Lsp1Оі;Lsp2	FBgn0002562;FBgn0002563;FBgn0002564;FBgn0002565	effector	clotting pathway	4	9	n:n	XP_013104412.1	stoCal	PPO	2.5e-48
106084969	EOG805VRG	Lsp1О±;Lsp1ОІ;Lsp1Оі;Lsp2	FBgn0002562;FBgn0002563;FBgn0002564;FBgn0002565	effector	clotting pathway	4	9	n:n	XP_013104414.1	stoCal	PPO	4e-59
106084970	EOG805VRG	Lsp1О±;Lsp1ОІ;Lsp1Оі;Lsp2	FBgn0002562;FBgn0002563;FBgn0002564;FBgn0002565	effector	clotting pathway	4	9	n:n	XP_013104415.1	stoCal	PPO	2.1e-55
106084972	EOG805VRG	Lsp1О±;Lsp1ОІ;Lsp1Оі;Lsp2	FBgn0002562;FBgn0002563;FBgn0002564;FBgn0002565	effector	clotting pathway	4	9	n:n	XP_013104417.1	stoCal	PPO	8.9e-54
106084974	EOG805VRG	Lsp1О±;Lsp1ОІ;Lsp1Оі;Lsp2	FBgn0002562;FBgn0002563;FBgn0002564;FBgn0002565	effector	clotting pathway	4	9	n:n	XP_013104418.1	stoCal	PPO	3.4e-59
106084975	EOG805VRG	Lsp1О±;Lsp1ОІ;Lsp1Оі;Lsp2	FBgn0002562;FBgn0002563;FBgn0002564;FBgn0002565	effector	clotting pathway	4	9	n:n	XP_013104419.1	stoCal	PPO	5.9e-42
106084976	EOG805VRG	Lsp1О±;Lsp1ОІ;Lsp1Оі;Lsp2	FBgn0002562;FBgn0002563;FBgn0002564;FBgn0002565	effector	clotting pathway	4	9	n:n	XP_013104420.1	stoCal	PPO	1.8e-53
106085293	EOG82JRGW	fon	FBgn0032773	effector	clotting pathway	1	1	01:01:00	NA	NA	NA	NA
106089296	EOG89S8XP	Fbp1	FBgn0000639	effector	clotting pathway	1	1	01:01:00	XP_013110571.1	stoCal	PPO	8.3e-29
106091522	EOG805VRG	Lsp1О±;Lsp1ОІ;Lsp1Оі;Lsp2	FBgn0002562;FBgn0002563;FBgn0002564;FBgn0002565	effector	clotting pathway	4	9	n:n	XP_013113515.1	stoCal	PPO	8.4e-63
106094760	EOG87Q0X1	Hml	FBgn0029167	effector	clotting pathway	1	2	n:1	NA	NA	NA	NA
106094968	EOG87Q0X1	Hml	FBgn0029167	effector	clotting pathway	1	2	n:1	NA	NA	NA	NA
106082859	EOG8QG05B	CG15293;NA	FBgn0028526;FBgn0051769	effector	clotting pathway;NA	2	1	1:n	NA	NA	NA	NA
106088128	EOG8X9B7C	Duox	FBgn0031464	effector	gut immune response / DUOX cascade, ROS generation	1	1	01:01:00	XP_013108905.1	stoCal	HPX	9.9e-175
106092100	EOG8R52T0	norpA	FBgn0262738	effector	gut immune response / DUOX cascade, ROS generation	1	1	01:01:00	NA	NA	NA	NA
106081034	EOG8PK50X	Galphaq;NA	FBgn0004435;FBgn0050054	effector	gut immune response / DUOX cascade, ROS generation;NA	2	1	1:n	NA	NA	NA	NA
106087141	EOG8TF39P	mys	FBgn0004657	recognition	hemocyte adherence to wasp eggs	1	2	n:1	NA	NA	NA	NA
106087148	EOG8TF39P	mys	FBgn0004657	recognition	hemocyte adherence to wasp eggs	1	2	n:1	NA	NA	NA	NA
106081774	EOG80048J	Rel	FBgn0014018	signaling	IMD pathway	1	1	01:01:00	XP_013099422.1	stoCal	NFKB	7.1e-114
106082320	EOG890B1W	key	FBgn0041205	signaling	IMD pathway	1	2	n:1	NA	NA	NA	NA
106084337	EOG8284SS	Tab2	FBgn0086358	signaling	IMD pathway	1	1	01:01:00	NA	NA	NA	NA
106085869	EOG80CM7P	Dredd	FBgn0020381	signaling	IMD pathway	1	1	01:01:00	NA	NA	NA	NA
106086787	EOG85B468	Tak1	FBgn0026323	signaling	IMD pathway	1	1	01:01:00	NA	NA	NA	NA
106086852	EOG8QJVDJ	imd	FBgn0013983	signaling	IMD pathway	1	1	01:01:00	NA	NA	NA	NA
106088247	EOG8PZMZ1	sick	FBgn0263873	signaling	IMD pathway	1	1	01:01:00	NA	NA	NA	NA
106088471	EOG8XD6GF	ird5	FBgn0024222	signaling	IMD pathway	1	1	01:01:00	NA	NA	NA	NA
106088615	EOG84J59N	EFF	FBgn0011217	signaling	IMD pathway	1	1	01:01:00	NA	NA	NA	NA
106090484	EOG8VHP06	Uev1A	FBgn0035601	signaling	IMD pathway	1	1	01:01:00	NA	NA	NA	NA
106092574	EOG8BZQV3	Fadd	FBgn0038928	signaling	IMD pathway	1	1	01:01:00	NA	NA	NA	NA
106092843	EOG8Z396G	Iap2	FBgn0015247	signaling	IMD pathway	1	1	01:01:00	NA	NA	NA	NA
106095527	EOG890B1W	key	FBgn0041205	signaling	IMD pathway	1	2	n:1	NA	NA	NA	NA
106084463	EOG84TS1M	akirin	FBgn0082598	signaling	IMD pathway (Relish co-activator)	1	1	01:01:00	NA	NA	NA	NA
106088838	EOG80KBQM	PGRP-LC	FBgn0035976	recognition	IMD pathway activation	1	1	01:01:00	XP_013109984.1	stoCal	PGRP	4.5e-58
106089884	EOG84BDTB	PGRP-LE	FBgn0030695	recognition	IMD pathway activation	1	2	n:1	XP_013111330.1	stoCal	PGRP	4.8e-59
106089885	EOG84BDTB	PGRP-LE	FBgn0030695	recognition	IMD pathway activation	1	2	n:1	XP_013111331.1	stoCal	PGRP	1e-60
106085301	EOG80CM8Q	ben;NA	FBgn0000173;FBgn0028913	signaling	IMD pathway;NA	2	1	1:n	NA	NA	NA	NA
106091182	EOG82VC71	GNBP2	FBgn0040322	recognition	inferred by homology	1	1	01:01:00	XP_013113076.1	stoCal	BGBP	3.3e-90
106081514	EOG8XPT6M	Tsf1	FBgn0022355	effector	iron binding	1	2	n:1	XP_013098975.1	stoCal	TSF	2.9e-245
106081562	EOG8XPT6M	Tsf1	FBgn0022355	effector	iron binding	1	2	n:1	XP_013099042.1	stoCal	TSF	2.3e-119
106086435	EOG8SJ855	Tsf2	FBgn0036299	effector	iron binding	1	1	01:01:00	XP_013106570.1	stoCal	TSF	2e-106
106091203	EOG8GTP4C	Tsf3	FBgn0034094	effector	iron binding	1	1	01:01:00	XP_013113114.1	stoCal	TSF	3.6e-144
106080765	EOG8B5RWJ	dome	FBgn0043903	signaling	JAK/STAT pathway	1	3	n:1	NA	NA	NA	NA
106080766	EOG8B5RWJ	dome	FBgn0043903	signaling	JAK/STAT pathway	1	3	n:1	NA	NA	NA	NA
106081957	EOG8K0TDH	os	FBgn0004956	signaling	JAK/STAT pathway	1	1	01:01:00	NA	NA	NA	NA
106081977	EOG8WWV9Q	upd3	FBgn0053542	signaling	JAK/STAT pathway	1	1	01:01:00	NA	NA	NA	NA
106087914	EOG8B5RWJ	dome	FBgn0043903	signaling	JAK/STAT pathway	1	3	n:1	NA	NA	NA	NA
106090670	EOG8C5G8N	hop	FBgn0004864	signaling	JAK/STAT pathway	1	1	01:01:00	NA	NA	NA	NA
106091956	EOG85MQXK	upd2	FBgn0030904	signaling	JAK/STAT pathway	1	1	01:01:00	NA	NA	NA	NA
106092184	EOG8B2WNN	lat	FBgn0005654	signaling	JAK/STAT pathway	1	1	01:01:00	NA	NA	NA	NA
106096271	EOG8KD9BG	Stat92E	FBgn0016917	signaling	JAK/STAT pathway	1	1	01:01:00	NA	NA	NA	NA
106080374	EOG8DFSF5	puc	FBgn0243512	signaling	JNK pathway	1	1	01:01:00	NA	NA	NA	NA
106082012	EOG8JMBG2	wgn	FBgn0030941	signaling	JNK pathway	1	1	01:01:00	NA	NA	NA	NA
106087243	EOG8XSPFM	Traf4	FBgn0026319	signaling	JNK pathway	1	1	01:01:00	NA	NA	NA	NA
106087609	EOG8PRWGK	egr	FBgn0033483	signaling	JNK pathway	1	1	01:01:00	NA	NA	NA	NA
106087966	EOG80CM7W	Mkk4	FBgn0024326	signaling	JNK pathway	1	1	01:01:00	NA	NA	NA	NA
106090633	EOG8WM7K4	hep	FBgn0010303	signaling	JNK pathway	1	1	01:01:00	NA	NA	NA	NA
106092172	EOG8QG05K	Jra	FBgn0001291	signaling	JNK pathway	1	1	01:01:00	NA	NA	NA	NA
106092856	EOG8BGCMT	bsk	FBgn0000229	signaling	JNK pathway	1	2	n:1	NA	NA	NA	NA
106094001	EOG8BGCMT	bsk	FBgn0000229	signaling	JNK pathway	1	2	n:1	NA	NA	NA	NA
106096234	EOG8KPX35	kay	FBgn0001297	signaling	JNK pathway	1	1	01:01:00	NA	NA	NA	NA
106082278	EOG8BGCNM	CG6421;CG6426;CG6435;CG6429	FBgn0025827;FBgn0034162;FBgn0034165;FBgn0046999	effector	Lysozyme-like domain	4	1	1:n	NA	NA	NA	NA
106090188	EOG8NS647	CG16799;CG11159	FBgn0034538;FBgn0034539	effector	Lysozyme-like domain	2	2	n:n	XP_013111753.1	stoCal	LYS	4.7e-40
106090190	EOG8NS647	CG16799;CG11159	FBgn0034538;FBgn0034539	effector	Lysozyme-like domain	2	2	n:n	XP_013111759.1	stoCal	LYS	6.1e-53
106090823	EOG8Z91MT	CG8492	FBgn0035813	effector	Lysozyme-like domain	1	1	01:01:00	XP_013112603.1	stoCal	LYS	0
106091336	EOG8THZMC	CG14823	FBgn0035734	effector	Lysozyme-like domain	1	2	n:1	NA	NA	NA	NA
106091337	EOG8THZMC	CG14823	FBgn0035734	effector	Lysozyme-like domain	1	2	n:1	NA	NA	NA	NA
106081758	EOG8B8N5T	LysB;LysC;LysD;LysE;LysP;LysS;LysX;CG7798;NA	FBgn0004425;FBgn0004426;FBgn0004427;FBgn0004428;FBgn0004429;FBgn0004430;FBgn0004431;FBgn0034092;FBgn0050062	effector	Lysozyme-like domain;NA	9	13	n:n	XP_013099402.1	stoCal	LYS	6.3e-40
106091206	EOG8B8N5T	LysB;LysC;LysD;LysE;LysP;LysS;LysX;CG7798;NA	FBgn0004425;FBgn0004426;FBgn0004427;FBgn0004428;FBgn0004429;FBgn0004430;FBgn0004431;FBgn0034092;FBgn0050062	effector	Lysozyme-like domain;NA	9	13	n:n	XP_013113118.1	stoCal	LYS	4.8e-47
106091211	EOG8B8N5T	LysB;LysC;LysD;LysE;LysP;LysS;LysX;CG7798;NA	FBgn0004425;FBgn0004426;FBgn0004427;FBgn0004428;FBgn0004429;FBgn0004430;FBgn0004431;FBgn0034092;FBgn0050062	effector	Lysozyme-like domain;NA	9	13	n:n	XP_013113136.1	stoCal	LYS	1.5e-47
106091212	EOG8B8N5T	LysB;LysC;LysD;LysE;LysP;LysS;LysX;CG7798;NA	FBgn0004425;FBgn0004426;FBgn0004427;FBgn0004428;FBgn0004429;FBgn0004430;FBgn0004431;FBgn0034092;FBgn0050062	effector	Lysozyme-like domain;NA	9	13	n:n	XP_013113137.1	stoCal	LYS	1.6e-47
106092515	EOG8B8N5T	LysB;LysC;LysD;LysE;LysP;LysS;LysX;CG7798;NA	FBgn0004425;FBgn0004426;FBgn0004427;FBgn0004428;FBgn0004429;FBgn0004430;FBgn0004431;FBgn0034092;FBgn0050062	effector	Lysozyme-like domain;NA	9	13	n:n	XP_013114847.1	stoCal	LYS	1.1e-30
106092516	EOG8B8N5T	LysB;LysC;LysD;LysE;LysP;LysS;LysX;CG7798;NA	FBgn0004425;FBgn0004426;FBgn0004427;FBgn0004428;FBgn0004429;FBgn0004430;FBgn0004431;FBgn0034092;FBgn0050062	effector	Lysozyme-like domain;NA	9	13	n:n	XP_013114848.1	stoCal	LYS	1.9e-48
106092517	EOG8B8N5T	LysB;LysC;LysD;LysE;LysP;LysS;LysX;CG7798;NA	FBgn0004425;FBgn0004426;FBgn0004427;FBgn0004428;FBgn0004429;FBgn0004430;FBgn0004431;FBgn0034092;FBgn0050062	effector	Lysozyme-like domain;NA	9	13	n:n	XP_013114849.1	stoCal	LYS	8.5e-49
106092518	EOG8B8N5T	LysB;LysC;LysD;LysE;LysP;LysS;LysX;CG7798;NA	FBgn0004425;FBgn0004426;FBgn0004427;FBgn0004428;FBgn0004429;FBgn0004430;FBgn0004431;FBgn0034092;FBgn0050062	effector	Lysozyme-like domain;NA	9	13	n:n	XP_013114850.1	stoCal	LYS	3.6e-49
106092520	EOG8B8N5T	LysB;LysC;LysD;LysE;LysP;LysS;LysX;CG7798;NA	FBgn0004425;FBgn0004426;FBgn0004427;FBgn0004428;FBgn0004429;FBgn0004430;FBgn0004431;FBgn0034092;FBgn0050062	effector	Lysozyme-like domain;NA	9	13	n:n	XP_013114851.1	stoCal	LYS	3.6e-49
106092521	EOG8B8N5T	LysB;LysC;LysD;LysE;LysP;LysS;LysX;CG7798;NA	FBgn0004425;FBgn0004426;FBgn0004427;FBgn0004428;FBgn0004429;FBgn0004430;FBgn0004431;FBgn0034092;FBgn0050062	effector	Lysozyme-like domain;NA	9	13	n:n	XP_013114853.1	stoCal	LYS	3.6e-49
106095184	EOG8B8N5T	LysB;LysC;LysD;LysE;LysP;LysS;LysX;CG7798;NA	FBgn0004425;FBgn0004426;FBgn0004427;FBgn0004428;FBgn0004429;FBgn0004430;FBgn0004431;FBgn0034092;FBgn0050062	effector	Lysozyme-like domain;NA	9	13	n:n	XP_013117888.1	stoCal	LYS	2.3e-43
106095195	EOG8B8N5T	LysB;LysC;LysD;LysE;LysP;LysS;LysX;CG7798;NA	FBgn0004425;FBgn0004426;FBgn0004427;FBgn0004428;FBgn0004429;FBgn0004430;FBgn0004431;FBgn0034092;FBgn0050062	effector	Lysozyme-like domain;NA	9	13	n:n	XP_013117897.1	stoCal	LYS	9e-40
106095302	EOG8B8N5T	LysB;LysC;LysD;LysE;LysP;LysS;LysX;CG7798;NA	FBgn0004425;FBgn0004426;FBgn0004427;FBgn0004428;FBgn0004429;FBgn0004430;FBgn0004431;FBgn0034092;FBgn0050062	effector	Lysozyme-like domain;NA	9	13	n:n	XP_013117994.1	stoCal	LYS	9.3e-48
106082212	EOG8PZN08	Npc2e	FBgn0051410	recognition	MD2-like	1	1	01:01:00	XP_013100040.1	stoCal	MD2L	7.6e-36
106084152	EOG8RFPKC	Npc2a	FBgn0031381	recognition	MD2-like	1	1	01:01:00	XP_013103110.1	stoCal	MD2L	1.6e-37
106082401	EOG8HMN1H	CalpA;NA	FBgn0012051;FBgn0025866	modulation	modulation of Toll pathway;NA	2	1	1:n	NA	NA	NA	NA
106080361	NA	NA	NA	NA	NA	NA	NA	NA	XP_013097164.1	stoCal	CLIPA	2.6e-65
106080364	NA	NA	NA	NA	NA	NA	NA	NA	XP_013097167.1	stoCal	CLIPA	1.4e-49
106080382	EOG8R52V9	NA	FBgn0040309	NA	NA	1	1	01:01:00	XP_013097212.1	stoCal	TPX	3.2e-93
106080413	EOG880MNR	NA	FBgn0034365	NA	NA	1	1	01:01:00	XP_013097247.1	stoCal	GALE	1.6e-48
106080516	EOG80049C	NA	FBgn0037677;FBgn0037678;FBgn0052808	NA	NA	3	6	n:n	XP_013097363.1	stoCal	CLIPD	1.6e-54
106080517	EOG80049C	NA	FBgn0037677;FBgn0037678;FBgn0052808	NA	NA	3	6	n:n	XP_013097364.1	stoCal	CLIPD	1.5e-54
106080519	EOG80049C	NA	FBgn0037677;FBgn0037678;FBgn0052808	NA	NA	3	6	n:n	XP_013097367.1	stoCal	CLIPD	1.4e-53
106080520	EOG80049C	NA	FBgn0037677;FBgn0037678;FBgn0052808	NA	NA	3	6	n:n	XP_013097368.1	stoCal	CLIPD	7.7e-53
106080526	EOG80049C	NA	FBgn0037677;FBgn0037678;FBgn0052808	NA	NA	3	6	n:n	XP_013097372.1	stoCal	CLIPD	1.9e-51
106080570	NA	NA	NA	NA	NA	NA	NA	NA	XP_013097442.1	stoCal	CLIPD	5.5e-46
106080572	NA	NA	NA	NA	NA	NA	NA	NA	XP_013097443.1	stoCal	CLIPD	1.3e-49
106080573	NA	NA	NA	NA	NA	NA	NA	NA	XP_013097444.1	stoCal	CLIPD	3.2e-48
106080574	NA	NA	NA	NA	NA	NA	NA	NA	XP_013097445.1	stoCal	CLIPD	1.6e-27
106080575	EOG8ZCWWM	NA	FBgn0052269	NA	NA	1	2	n:1	XP_013097447.1	stoCal	CLIPD	4.5e-46
106080576	NA	NA	NA	NA	NA	NA	NA	NA	XP_013097448.1	stoCal	CLIPD	3.7e-36
106080577	NA	NA	NA	NA	NA	NA	NA	NA	XP_013097449.1	stoCal	CLIPD	7e-47
106080578	EOG8ZCWWM	NA	FBgn0052269	NA	NA	1	2	n:1	XP_013097450.1	stoCal	CLIPD	3.3e-47
106080583	NA	NA	NA	NA	NA	NA	NA	NA	XP_013097456.1	stoCal	CLIPD	4.7e-50
106080591	NA	NA	NA	NA	NA	NA	NA	NA	XP_013097462.1	stoCal	CLIPD	7e-33
106080592	NA	NA	NA	NA	NA	NA	NA	NA	XP_013097463.1	stoCal	CLIPD	3.1e-52
106080635	EOG8JT2XT	NA	FBgn0085319	NA	NA	1	1	01:01:00	XP_013097504.1	stoCal	CLIPC	2.1e-32
106080656	EOG8PCDJ5	NA	FBgn0027563;FBgn0038211;FBgn0051326;FBgn0053329	NA	NA	4	1	1:n	XP_013097552.1	stoCal	CLIPD	1.7e-50
106080731	EOG8WHCBT	NA	FBgn0028983;FBgn0033112;FBgn0265137	NA	NA	3	18	n:n	XP_013097688.1	stoCal	SPRN	7.4e-96
106080732	EOG8WHCBT	NA	FBgn0028983;FBgn0033112;FBgn0265137	NA	NA	3	18	n:n	XP_013097689.1	stoCal	SPRN	4.1e-94
106080734	NA	NA	NA	NA	NA	NA	NA	NA	XP_013097691.1	stoCal	SPRN	6.7e-87
106080739	EOG8WHCBT	NA	FBgn0028983;FBgn0033112;FBgn0265137	NA	NA	3	18	n:n	XP_013097701.1	stoCal	SPRN	3.7e-94
106080740	NA	NA	NA	NA	NA	NA	NA	NA	XP_013097705.1	stoCal	SPRN	5.5e-88
106080741	NA	NA	NA	NA	NA	NA	NA	NA	XP_013097706.1	stoCal	SPRN	1.4e-83
106080908	EOG8CJZ83	NA	FBgn0050371;FBgn0050375	NA	NA	2	2	n:n	XP_013097967.1	stoCal	CLIPD	3.1e-57
106080909	EOG883GW9	NA	FBgn0033277	NA	NA	1	1	01:01:00	XP_013097968.1	stoCal	CLIPD	5.4e-50
106080916	EOG8CJZ83	NA	FBgn0050371;FBgn0050375	NA	NA	2	2	n:n	XP_013097975.1	stoCal	CLIPD	1.5e-56
106080997	EOG82NMR8	NA	FBgn0037627	NA	NA	1	1	01:01:00	XP_013098110.1	stoCal	CLIPA	4e-104
106081010	EOG80P70K	NA	FBgn0038419	NA	NA	1	1	01:01:00	XP_013098135.1	stoCal	GALE	1.2e-07
106081021	EOG8SBHPJ	NA	FBgn0260004	NA	NA	1	2	n:1	XP_013098144.1	stoCal	SRCB	2.3e-105
106081083	EOG8WQ3SV	NA	FBgn0030617	NA	NA	1	1	01:01:00	XP_013098256.1	stoCal	SRCC	4.2e-15
106081086	EOG8W1154	NA	FBgn0030163;FBgn0030164;FBgn0030880;FBgn0031804;FBgn0033312;FBgn0034160;FBgn0050280;FBgn0050281;FBgn0051832	NA	NA	9	40	n:n	XP_013098261.1	stoCal	FREP	2.9e-58
106081090	EOG8W1154	NA	FBgn0030163;FBgn0030164;FBgn0030880;FBgn0031804;FBgn0033312;FBgn0034160;FBgn0050280;FBgn0050281;FBgn0051832	NA	NA	9	40	n:n	XP_013098266.1	stoCal	FREP	7.8e-64
106081095	EOG8W1154	NA	FBgn0030163;FBgn0030164;FBgn0030880;FBgn0031804;FBgn0033312;FBgn0034160;FBgn0050280;FBgn0050281;FBgn0051832	NA	NA	9	40	n:n	XP_013098277.1	stoCal	FREP	5.6e-72
106081097	EOG8W1154	NA	FBgn0030163;FBgn0030164;FBgn0030880;FBgn0031804;FBgn0033312;FBgn0034160;FBgn0050280;FBgn0050281;FBgn0051832	NA	NA	9	40	n:n	XP_013098278.1	stoCal	FREP	6.3e-65
106081100	EOG8W1154	NA	FBgn0030163;FBgn0030164;FBgn0030880;FBgn0031804;FBgn0033312;FBgn0034160;FBgn0050280;FBgn0050281;FBgn0051832	NA	NA	9	40	n:n	XP_013098281.1	stoCal	FREP	5.6e-71
106081101	EOG8W1154	NA	FBgn0030163;FBgn0030164;FBgn0030880;FBgn0031804;FBgn0033312;FBgn0034160;FBgn0050280;FBgn0050281;FBgn0051832	NA	NA	9	40	n:n	XP_013098282.1	stoCal	FREP	8.7e-72
106081102	EOG8W1154	NA	FBgn0030163;FBgn0030164;FBgn0030880;FBgn0031804;FBgn0033312;FBgn0034160;FBgn0050280;FBgn0050281;FBgn0051832	NA	NA	9	40	n:n	XP_013098284.1	stoCal	FREP	1.1e-74
106081199	EOG880MP0	NA	FBgn0040107	NA	NA	1	1	01:01:00	XP_013098457.1	stoCal	CTL	1.5e-21
106081200	EOG8HTCJZ	NA	NA	NA	NA	0	3	n:0	XP_013098458.1	stoCal	CTL	8.3e-23
106081322	NA	NA	NA	NA	NA	NA	NA	NA	XP_013098662.1	stoCal	CLIPB	1.4e-72
106081455	EOG8GQSW7	NA	FBgn0033192	NA	NA	1	1	01:01:00	XP_013098866.1	stoCal	CLIPD	1.6e-70
106081469	EOG8M0HSF	NA	FBgn0038727	NA	NA	1	1	01:01:00	XP_013098893.1	stoCal	CLIPD	7.9e-106
106081470	EOG83JFWQ	NA	FBgn0034139;FBgn0034796	NA	NA	2	1	1:n	XP_013098895.1	stoCal	CLIPC	7.9e-87
106081497	EOG8NP9W9	NA	FBgn0034507	NA	NA	1	1	01:01:00	XP_013098947.1	stoCal	CLIPD	7.5e-60
106081545	EOG876NRT	NA	FBgn0025383;FBgn0029827	NA	NA	2	3	n:n	XP_013099021.1	stoCal	CLIPD	2.9e-75
106081566	EOG8WM7KM	NA	FBgn0003319	NA	NA	1	1	01:01:00	XP_013099043.1	stoCal	CLIPD	3.6e-112
106081588	EOG876NRT	NA	FBgn0025383;FBgn0029827	NA	NA	2	3	n:n	XP_013099106.1	stoCal	CLIPD	1.4e-52
106081607	EOG82C11W	NA	FBgn0029826	NA	NA	1	6	n:1	XP_013099145.1	stoCal	CLIPD	1.5e-34
106081612	EOG82C11W	NA	FBgn0029826	NA	NA	1	6	n:1	XP_013099159.1	stoCal	CLIPD	1.8e-52
106081627	EOG82C11W	NA	FBgn0029826	NA	NA	1	6	n:1	XP_013099185.1	stoCal	CLIPD	2.3e-49
106081633	EOG8HX7SD	NA	FBgn0039628;FBgn0039629;FBgn0039630	NA	NA	3	1	1:n	XP_013099191.1	stoCal	CLIPC	1.3e-75
106081634	EOG82C11W	NA	FBgn0029826	NA	NA	1	6	n:1	XP_013099195.1	stoCal	CLIPD	1.8e-29
106081646	EOG82C11W	NA	FBgn0029826	NA	NA	1	6	n:1	XP_013099224.1	stoCal	CLIPD	5.4e-30
106081653	EOG80049K	NA	FBgn0015316;FBgn0051954	NA	NA	2	6	n:n	XP_013099236.1	stoCal	CLIPD	2.1e-64
106081654	EOG80049K	NA	FBgn0015316;FBgn0051954	NA	NA	2	6	n:n	XP_013099237.1	stoCal	CLIPD	2.5e-63
106081717	EOG876NRM	NA	FBgn0031629	NA	NA	1	1	01:01:00	XP_013099339.1	stoCal	CTL	8.6e-15
106081726	EOG84J59F	NA	FBgn0031918	NA	NA	1	1	01:01:00	XP_013099350.1	stoCal	CTL	8.9e-16
106081770	EOG8DZ4KS	NA	FBgn0038365	NA	NA	1	1	01:01:00	XP_013099418.1	stoCal	FREP	8.1e-59
106081797	EOG8DRD47	NA	FBgn0032213;FBgn0058160	NA	NA	2	2	n:n	XP_013099463.1	stoCal	CLIPA	4.7e-103
106081841	EOG8TTK95	NA	FBgn0038114	NA	NA	1	1	01:01:00	XP_013099512.1	stoCal	CLIPC	2.5e-78
106082046	EOG8X0QJ8	NA	FBgn0051728	NA	NA	1	1	01:01:00	XP_013099807.1	stoCal	CLIPD	8.8e-104
106082114	EOG8VX4XC	NA	FBgn0029828	NA	NA	1	1	01:01:00	XP_013099906.1	stoCal	CLIPB	4.9e-22
106082116	EOG83JFWG	NA	FBgn0038447	NA	NA	1	1	01:01:00	XP_013099905.1	stoCal	CLIPD	9.5e-52
106082134	EOG8NS635	NA	FBgn0027562	NA	NA	1	1	01:01:00	XP_013099929.1	stoCal	SRCB	1.5e-128
106082157	EOG83BQDF	NA	FBgn0058006	NA	NA	1	1	01:01:00	XP_013099999.1	stoCal	SRCB	1.2e-125
106082180	EOG8J6VG8	NA	FBgn0004577	NA	NA	1	1	01:01:00	XP_013099996.1	stoCal	HPX	1.4e-235
106082199	EOG85QM5K	NA	FBgn0038479;FBgn0038481;FBgn0038482;FBgn0038484;FBgn0038485;FBgn0051265;FBgn0051269	NA	NA	7	7	n:n	XP_013100028.1	stoCal	CLIPD	1.3e-42
106082202	EOG8RR991	NA	FBgn0037783	NA	NA	1	2	n:1	XP_013100031.1	stoCal	MD2L	2.5e-30
106082206	EOG85QM5K	NA	FBgn0038479;FBgn0038481;FBgn0038482;FBgn0038484;FBgn0038485;FBgn0051265;FBgn0051269	NA	NA	7	7	n:n	XP_013100035.1	stoCal	CLIPD	8.5e-43
106082207	EOG85QM5K	NA	FBgn0038479;FBgn0038481;FBgn0038482;FBgn0038484;FBgn0038485;FBgn0051265;FBgn0051269	NA	NA	7	7	n:n	XP_013100036.1	stoCal	CLIPD	4.4e-41
106082209	EOG8RR991	NA	FBgn0037783	NA	NA	1	2	n:1	XP_013100038.1	stoCal	MD2L	1.3e-30
106082211	EOG8Z65FJ	NA	FBgn0037782	NA	NA	1	1	01:01:00	XP_013100039.1	stoCal	MD2L	4.8e-38
106082223	EOG85QM5K	NA	FBgn0038479;FBgn0038481;FBgn0038482;FBgn0038484;FBgn0038485;FBgn0051265;FBgn0051269	NA	NA	7	7	n:n	XP_013100067.1	stoCal	CLIPD	5.4e-41
106082226	EOG8FBMK1	NA	NA	NA	NA	0	1	01:00:00	XP_013100070.1	stoCal	CLIPD	1.2e-52
106082228	EOG85QM5K	NA	FBgn0038479;FBgn0038481;FBgn0038482;FBgn0038484;FBgn0038485;FBgn0051265;FBgn0051269	NA	NA	7	7	n:n	XP_013100071.1	stoCal	CLIPD	5.7e-42
106082238	EOG80S368	NA	FBgn0038469	NA	NA	1	2	n:1	XP_013100085.1	stoCal	HPX	5.7e-191
106082255	EOG80S368	NA	FBgn0038469	NA	NA	1	2	n:1	XP_013100103.1	stoCal	HPX	6.9e-189
106082270	EOG8X9B7W	NA	FBgn0023479;FBgn0034660	NA	NA	2	2	n:n	XP_013100116.1	stoCal	SRCA	6.5e-42
106082272	EOG8BZQT3	NA	FBgn0034661;FBgn0034666;FBgn0036436;FBgn0042098	NA	NA	4	3	n:n	XP_013100117.1	stoCal	CLIPD	2.4e-86
106082273	EOG8BZQT3	NA	FBgn0034661;FBgn0034666;FBgn0036436;FBgn0042098	NA	NA	4	3	n:n	XP_013100118.1	stoCal	CLIPD	4e-80
106082334	NA	NA	NA	NA	NA	NA	NA	NA	XP_013100233.1	stoCal	NFKB	3.3e-06
106082376	EOG8J9QR3	NA	FBgn0023197;FBgn0035661;FBgn0035669;FBgn0035670;FBgn0036738	NA	NA	5	11	n:n	XP_013100291.1	stoCal	CLIPD	3.8e-46
106082377	EOG83R6CZ	NA	FBgn0036264;FBgn0250815	NA	NA	2	4	n:n	XP_013100295.1	stoCal	CLIPD	4.6e-49
106082378	EOG83R6CZ	NA	FBgn0036264;FBgn0250815	NA	NA	2	4	n:n	XP_013100296.1	stoCal	CLIPD	4.7e-47
106082380	NA	NA	NA	NA	NA	NA	NA	NA	XP_013100297.1	stoCal	CLIPD	5.7e-46
106082381	NA	NA	NA	NA	NA	NA	NA	NA	XP_013100300.1	stoCal	CLIPD	5.1e-45
106082383	EOG8J9QR3	NA	FBgn0023197;FBgn0035661;FBgn0035669;FBgn0035670;FBgn0036738	NA	NA	5	11	n:n	XP_013100308.1	stoCal	CLIPD	5.6e-49
106082459	EOG80KBQ0	NA	FBgn0032685	NA	NA	1	1	01:01:00	XP_013100427.1	stoCal	HPX	0
106082494	NA	NA	NA	NA	NA	NA	NA	NA	XP_013100496.1	stoCal	ATT	2.1e-41
106082496	NA	NA	NA	NA	NA	NA	NA	NA	XP_013100499.1	stoCal	ATT	2.2e-26
106082590	EOG89368V	NA	FBgn0003450	NA	NA	1	1	01:01:00	XP_013100658.1	stoCal	CLIPC	2.9e-114
106082593	EOG8THZJZ	NA	FBgn0038113	NA	NA	1	2	n:1	XP_013100664.1	stoCal	CLIPC	9.9e-98
106082748	NA	NA	NA	NA	NA	NA	NA	NA	XP_013100919.1	stoCal	NFKB	7.3e-26
106082750	NA	NA	NA	NA	NA	NA	NA	NA	XP_013100923.1	stoCal	NFKB	8e-14
106082751	NA	NA	NA	NA	NA	NA	NA	NA	XP_013100924.1	stoCal	NFKB	3.1e-17
106082752	NA	NA	NA	NA	NA	NA	NA	NA	XP_013100925.1	stoCal	NFKB	3.1e-06
106082761	EOG8NZXK5	NA	FBgn0031213	NA	NA	1	1	01:01:00	XP_013100939.1	stoCal	GALE	4.5e-50
106082762	EOG8CVK1K	NA	NA	NA	NA	0	1	01:00:00	XP_013100946.1	stoCal	GALE	4.9e-25
106082833	EOG8VT8NM	NA	FBgn0261987	NA	NA	1	1	01:01:00	XP_013101016.1	stoCal	HPX	2.4e-238
106082970	EOG8RFPHX	NA	FBgn0263986	NA	NA	1	1	01:01:00	XP_013101196.1	stoCal	HPX	2.3e-226
106083154	EOG8S4S6D	NA	FBgn0004364	NA	NA	1	1	01:01:00	XP_013101466.1	stoCal	TLL	2.2e-49
106083202	EOG898XSJ	NA	NA	NA	NA	0	18	n:0	XP_013101543.1	stoCal	CTL	1.8e-24
106083216	EOG8J40B1	NA	NA	NA	NA	0	2	n:0	XP_013101558.1	stoCal	CTL	3e-23
106083220	EOG898XSJ	NA	NA	NA	NA	0	18	n:0	XP_013101564.1	stoCal	CTL	2.5e-22
106083221	EOG898XSJ	NA	NA	NA	NA	0	18	n:0	XP_013101565.1	stoCal	CTL	8.4e-25
106083222	EOG898XSJ	NA	NA	NA	NA	0	18	n:0	XP_013101566.1	stoCal	CTL	2.8e-21
106083223	EOG898XSJ	NA	NA	NA	NA	0	18	n:0	XP_013101567.1	stoCal	CTL	5.3e-23
106083230	EOG898XSJ	NA	NA	NA	NA	0	18	n:0	XP_013101587.1	stoCal	CTL	1.2e-24
106083248	EOG8Q2H75	NA	FBgn0040503	NA	NA	1	5	n:1	XP_013101614.1	stoCal	CTL	3e-23
106083249	NA	NA	NA	NA	NA	NA	NA	NA	XP_013101615.1	stoCal	CTL	1.7e-20
106083250	NA	NA	NA	NA	NA	NA	NA	NA	XP_013101617.1	stoCal	CTL	1.1e-21
106083255	NA	NA	NA	NA	NA	NA	NA	NA	XP_013101622.1	stoCal	CTL	1.3e-20
106083258	NA	NA	NA	NA	NA	NA	NA	NA	XP_013101624.1	stoCal	CTL	1.7e-18
106083261	EOG8XD6HB	NA	FBgn0038002	NA	NA	1	2	n:1	XP_013101629.1	stoCal	CLIPD	1.3e-42
106083262	EOG8XD6HB	NA	FBgn0038002	NA	NA	1	2	n:1	XP_013101630.1	stoCal	CLIPD	7.4e-43
106083264	EOG8RNF20	NA	FBgn0038003	NA	NA	1	1	01:01:00	XP_013101631.1	stoCal	CLIPD	4e-37
106083269	EOG8NGKD0	NA	FBgn0038001	NA	NA	1	1	01:01:00	XP_013101637.1	stoCal	CLIPD	5.7e-36
106083270	EOG8GQSX7	NA	FBgn0038014	NA	NA	1	1	01:01:00	XP_013101638.1	stoCal	CLIPB	1.2e-24
106083287	EOG8GXJD3	NA	FBgn0054043	NA	NA	1	1	01:01:00	XP_013101669.1	stoCal	CLIPA	2.1e-13
106083446	EOG841T3Z	NA	FBgn0262720	NA	NA	1	1	01:01:00	XP_013101915.1	stoCal	CTL	3e-19
106083520	EOG8NS63X	NA	FBgn0025378	NA	NA	1	1	01:01:00	XP_013102059.1	stoCal	CLIPC	9.1e-44
106083549	EOG8P5P1C	NA	FBgn0036494	NA	NA	1	1	01:01:00	XP_013102091.1	stoCal	TLL	5.8e-59
106083653	EOG8DZ4MF	NA	FBgn0037222	NA	NA	1	1	01:01:00	XP_013102252.1	stoCal	CLIPC	1e-79
106083654	EOG8THZJZ	NA	FBgn0038113	NA	NA	1	2	n:1	XP_013102253.1	stoCal	CLIPC	7.1e-89
106083831	EOG8BVVKZ	NA	FBgn0031249	NA	NA	1	3	n:1	XP_013102540.1	stoCal	CLIPD	2.2e-222
106083835	EOG88WFTF	NA	FBgn0053127	NA	NA	1	1	01:01:00	XP_013102547.1	stoCal	CLIPD	8.5e-44
106083836	EOG81K24G	NA	FBgn0031248	NA	NA	1	1	01:01:00	XP_013102548.1	stoCal	CLIPD	2.9e-40
106083837	EOG8BVVKZ	NA	FBgn0031249	NA	NA	1	3	n:1	XP_013102549.1	stoCal	CLIPD	1.7e-44
106083838	EOG8BVVKZ	NA	FBgn0031249	NA	NA	1	3	n:1	XP_013102550.1	stoCal	CLIPD	2.1e-13
106083969	EOG83R6CZ	NA	FBgn0036264;FBgn0250815	NA	NA	2	4	n:n	XP_013102763.1	stoCal	CLIPD	3.5e-49
106084059	EOG80VZFK	NA	NA	NA	NA	0	1	01:00:00	XP_013102954.1	stoCal	CLIPD	8e-222
106084060	EOG8TXFJC	NA	FBgn0003863;FBgn0010357;FBgn0010358;FBgn0010359;FBgn0050025;FBgn0050031	NA	NA	6	3	n:n	XP_013102956.1	stoCal	CLIPD	1.5e-55
106084061	NA	NA	NA	NA	NA	NA	NA	NA	XP_013102957.1	stoCal	CLIPD	2.1e-54
106084062	EOG8TXFJC	NA	FBgn0003863;FBgn0010357;FBgn0010358;FBgn0010359;FBgn0050025;FBgn0050031	NA	NA	6	3	n:n	XP_013102958.1	stoCal	CLIPD	7.2e-56
106084063	NA	NA	NA	NA	NA	NA	NA	NA	XP_013102960.1	stoCal	CLIPD	6.3e-53
106084067	EOG8TXFJC	NA	FBgn0003863;FBgn0010357;FBgn0010358;FBgn0010359;FBgn0050025;FBgn0050031	NA	NA	6	3	n:n	XP_013102966.1	stoCal	CLIPD	2.1e-54
106084077	NA	NA	NA	NA	NA	NA	NA	NA	XP_013102989.1	stoCal	CLIPD	1.2e-56
106084112	EOG8W1154	NA	FBgn0030163;FBgn0030164;FBgn0030880;FBgn0031804;FBgn0033312;FBgn0034160;FBgn0050280;FBgn0050281;FBgn0051832	NA	NA	9	40	n:n	XP_013103041.1	stoCal	FREP	4.7e-65
106084164	EOG8H753J	NA	FBgn0003390	NA	NA	1	2	n:1	XP_013103129.1	stoCal	NIM	4.6e-19
106084178	EOG8CG31W	NA	FBgn0053532	NA	NA	1	2	n:1	XP_013103161.1	stoCal	CTL	1.4e-22
106084179	EOG8Q2H75	NA	FBgn0040503	NA	NA	1	5	n:1	XP_013103162.1	stoCal	CTL	2.3e-22
106084180	EOG8CG31W	NA	FBgn0053532	NA	NA	1	2	n:1	XP_013103163.1	stoCal	CTL	1.9e-21
106084264	EOG8NP9VD	NA	FBgn0037772	NA	NA	1	1	01:01:00	XP_013103292.1	stoCal	SPRN	2.9e-29
106084297	EOG805VRM	NA	FBgn0029814	NA	NA	1	1	01:01:00	XP_013103321.1	stoCal	CTL	4.4e-09
106084469	EOG8616WH	NA	NA	NA	NA	0	2	n:0	XP_013103625.1	stoCal	ATT	5.3e-52
106084563	EOG8THZJ9	NA	FBgn0259233	NA	NA	1	1	01:01:00	XP_013103774.1	stoCal	HPX	5.9e-254
106084601	EOG8ZSCVK	NA	FBgn0039703	NA	NA	1	1	01:01:00	XP_013103875.1	stoCal	CLIPD	1.8e-58
106084623	EOG886C4Z	NA	FBgn0033518;FBgn0033520;FBgn0033521	NA	NA	3	1	1:n	XP_013103904.1	stoCal	TPX	7e-82
106084694	EOG8W1154	NA	FBgn0030163;FBgn0030164;FBgn0030880;FBgn0031804;FBgn0033312;FBgn0034160;FBgn0050280;FBgn0050281;FBgn0051832	NA	NA	9	40	n:n	XP_013104023.1	stoCal	FREP	1.2e-70
106084695	NA	NA	NA	NA	NA	NA	NA	NA	XP_013104024.1	stoCal	GALE	3.6e-17
106084696	NA	NA	NA	NA	NA	NA	NA	NA	XP_013104025.1	stoCal	GALE	3.7e-14
106084697	NA	NA	NA	NA	NA	NA	NA	NA	XP_013104026.1	stoCal	GALE	1.7e-17
106084699	NA	NA	NA	NA	NA	NA	NA	NA	XP_013104029.1	stoCal	GALE	6.6e-19
106084702	NA	NA	NA	NA	NA	NA	NA	NA	XP_013104033.1	stoCal	GALE	2.4e-14
106084703	NA	NA	NA	NA	NA	NA	NA	NA	XP_013104034.1	stoCal	GALE	5.4e-17
106084723	NA	NA	NA	NA	NA	NA	NA	NA	XP_013104071.1	stoCal	NIM	4.6e-13
106084725	NA	NA	NA	NA	NA	NA	NA	NA	XP_013104080.1	stoCal	NIM	9.2e-39
106084726	NA	NA	NA	NA	NA	NA	NA	NA	XP_013104081.1	stoCal	NIM	2.6e-18
106084839	EOG8RBT8R	NA	NA	NA	NA	0	1	01:00:00	XP_013104223.1	stoCal	CTL	1.1e-27
106084889	EOG8G4KGZ	NA	FBgn0040502	NA	NA	1	7	n:1	XP_013104292.1	stoCal	CTL	2.1e-14
106084942	EOG8W1154	NA	FBgn0030163;FBgn0030164;FBgn0030880;FBgn0031804;FBgn0033312;FBgn0034160;FBgn0050280;FBgn0050281;FBgn0051832	NA	NA	9	40	n:n	XP_013104381.1	stoCal	FREP	1.3e-60
106084946	NA	NA	NA	NA	NA	NA	NA	NA	XP_013104383.1	stoCal	TEP	2.5e-31
106084967	NA	NA	NA	NA	NA	NA	NA	NA	XP_013104413.1	stoCal	PPO	2.3e-10
106084978	NA	NA	NA	NA	NA	NA	NA	NA	XP_013104422.1	stoCal	PPO	3.9e-57
106084980	EOG8W1154	NA	FBgn0030163;FBgn0030164;FBgn0030880;FBgn0031804;FBgn0033312;FBgn0034160;FBgn0050280;FBgn0050281;FBgn0051832	NA	NA	9	40	n:n	XP_013104427.1	stoCal	FREP	2.6e-59
106085009	EOG8DFSDM	NA	FBgn0031289	NA	NA	1	1	01:01:00	XP_013104458.1	stoCal	GALE	3.1e-27
106085084	NA	NA	NA	NA	NA	NA	NA	NA	XP_013104570.1	stoCal	NIM	2.9e-28
106085092	NA	NA	NA	NA	NA	NA	NA	NA	XP_013104583.1	stoCal	NIM	8.7e-17
106085093	NA	NA	NA	NA	NA	NA	NA	NA	XP_013104585.1	stoCal	NIM	1.6e-15
106085094	NA	NA	NA	NA	NA	NA	NA	NA	XP_013104586.1	stoCal	NIM	2.7e-17
106085155	EOG8WHCBT	NA	FBgn0028983;FBgn0033112;FBgn0265137	NA	NA	3	18	n:n	XP_013104677.1	stoCal	SPRN	4.2e-96
106085156	EOG8WHCBT	NA	FBgn0028983;FBgn0033112;FBgn0265137	NA	NA	3	18	n:n	XP_013104678.1	stoCal	SPRN	1.7e-89
106085159	EOG8WHCBT	NA	FBgn0028983;FBgn0033112;FBgn0265137	NA	NA	3	18	n:n	XP_013104683.1	stoCal	SPRN	4.7e-87
106085160	EOG8WHCBT	NA	FBgn0028983;FBgn0033112;FBgn0265137	NA	NA	3	18	n:n	XP_013104684.1	stoCal	SPRN	3.5e-87
106085162	NA	NA	NA	NA	NA	NA	NA	NA	XP_013104686.1	stoCal	SPRN	3.3e-15
106085163	EOG8WHCBT	NA	FBgn0028983;FBgn0033112;FBgn0265137	NA	NA	3	18	n:n	XP_013104687.1	stoCal	SPRN	6.9e-98
106085165	EOG8CVJZV	NA	FBgn0033113	NA	NA	1	1	01:01:00	XP_013104703.1	stoCal	SPRN	1.6e-105
106085166	EOG8WHCBT	NA	FBgn0028983;FBgn0033112;FBgn0265137	NA	NA	3	18	n:n	XP_013104705.1	stoCal	SPRN	1.2e-98
106085255	EOG83NB4P	NA	FBgn0024294	NA	NA	1	1	01:01:00	XP_013104863.1	stoCal	SPRN	3.8e-92
106085258	EOG851HGT	NA	FBgn0024293	NA	NA	1	1	01:01:00	XP_013104868.1	stoCal	SPRN	5.3e-78
106085422	NA	NA	NA	NA	NA	NA	NA	NA	XP_013105111.1	stoCal	CLIPB	3.3e-41
106085424	EOG8R7Z2H	NA	FBgn0039758	NA	NA	1	1	01:01:00	XP_013105114.1	stoCal	CLIPB	7.9e-104
106085425	EOG8284V7	NA	NA	NA	NA	0	2	n:0	XP_013105115.1	stoCal	CLIPB	9.6e-76
106085426	EOG8284V7	NA	NA	NA	NA	0	2	n:0	XP_013105116.1	stoCal	CLIPB	8.6e-87
106085432	NA	NA	NA	NA	NA	NA	NA	NA	XP_013105120.1	stoCal	CLIPB	9.2e-08
106085433	EOG8HTCJZ	NA	NA	NA	NA	0	3	n:0	XP_013105121.1	stoCal	CTL	4.5e-19
106085436	EOG8JT2XN	NA	FBgn0035003	NA	NA	1	1	01:01:00	XP_013105124.1	stoCal	CLIPD	8.4e-30
106085437	EOG8W1154	NA	FBgn0030163;FBgn0030164;FBgn0030880;FBgn0031804;FBgn0033312;FBgn0034160;FBgn0050280;FBgn0050281;FBgn0051832	NA	NA	9	40	n:n	XP_013105126.1	stoCal	FREP	9.2e-65
106085438	EOG8323Q6	NA	FBgn0034776;FBgn0035971;FBgn0036832	NA	NA	3	1	1:n	XP_013105127.1	stoCal	CLIPD	1.7e-35
106085947	EOG8030HN	NA	FBgn0032753	NA	NA	1	1	01:01:00	XP_013105888.1	stoCal	CLIPB	4.2e-86
106085960	EOG8QVG46	NA	FBgn0032178	NA	NA	1	1	01:01:00	XP_013105902.1	stoCal	SPRN	1e-75
106086008	EOG8W1154	NA	FBgn0030163;FBgn0030164;FBgn0030880;FBgn0031804;FBgn0033312;FBgn0034160;FBgn0050280;FBgn0050281;FBgn0051832	NA	NA	9	40	n:n	XP_013105962.1	stoCal	FREP	9.2e-67
106086010	EOG8W1154	NA	FBgn0030163;FBgn0030164;FBgn0030880;FBgn0031804;FBgn0033312;FBgn0034160;FBgn0050280;FBgn0050281;FBgn0051832	NA	NA	9	40	n:n	XP_013105963.1	stoCal	FREP	1.9e-67
106086011	EOG8W1154	NA	FBgn0030163;FBgn0030164;FBgn0030880;FBgn0031804;FBgn0033312;FBgn0034160;FBgn0050280;FBgn0050281;FBgn0051832	NA	NA	9	40	n:n	XP_013105964.1	stoCal	FREP	1.2e-62
106086017	EOG8D29FR	NA	FBgn0021742	NA	NA	1	1	01:01:00	XP_013105972.1	stoCal	NIM	1.5e-32
106086020	EOG8W1154	NA	FBgn0030163;FBgn0030164;FBgn0030880;FBgn0031804;FBgn0033312;FBgn0034160;FBgn0050280;FBgn0050281;FBgn0051832	NA	NA	9	40	n:n	XP_013105974.1	stoCal	FREP	1.7e-65
106086021	EOG808R14	NA	NA	NA	NA	0	3	n:0	XP_013105975.1	stoCal	FREP	2.7e-51
106086023	EOG8W1154	NA	FBgn0030163;FBgn0030164;FBgn0030880;FBgn0031804;FBgn0033312;FBgn0034160;FBgn0050280;FBgn0050281;FBgn0051832	NA	NA	9	40	n:n	XP_013105978.1	stoCal	FREP	6.9e-65
106086026	EOG8W1154	NA	FBgn0030163;FBgn0030164;FBgn0030880;FBgn0031804;FBgn0033312;FBgn0034160;FBgn0050280;FBgn0050281;FBgn0051832	NA	NA	9	40	n:n	XP_013105985.1	stoCal	FREP	7e-64
106086028	EOG8W1154	NA	FBgn0030163;FBgn0030164;FBgn0030880;FBgn0031804;FBgn0033312;FBgn0034160;FBgn0050280;FBgn0050281;FBgn0051832	NA	NA	9	40	n:n	XP_013105986.1	stoCal	FREP	1.7e-69
106086029	EOG8W1154	NA	FBgn0030163;FBgn0030164;FBgn0030880;FBgn0031804;FBgn0033312;FBgn0034160;FBgn0050280;FBgn0050281;FBgn0051832	NA	NA	9	40	n:n	XP_013105987.1	stoCal	FREP	2.7e-66
106086030	EOG8W1154	NA	FBgn0030163;FBgn0030164;FBgn0030880;FBgn0031804;FBgn0033312;FBgn0034160;FBgn0050280;FBgn0050281;FBgn0051832	NA	NA	9	40	n:n	XP_013105988.1	stoCal	FREP	1.3e-65
106086031	EOG8W1154	NA	FBgn0030163;FBgn0030164;FBgn0030880;FBgn0031804;FBgn0033312;FBgn0034160;FBgn0050280;FBgn0050281;FBgn0051832	NA	NA	9	40	n:n	XP_013105990.1	stoCal	FREP	1.8e-64
106086051	NA	NA	NA	NA	NA	NA	NA	NA	XP_013106014.1	stoCal	CLIPB	4.1e-93
106086085	NA	NA	NA	NA	NA	NA	NA	NA	XP_013106067.1	stoCal	CEC	4.5e-23
106086086	NA	NA	NA	NA	NA	NA	NA	NA	XP_013106068.1	stoCal	CEC	4.2e-23
106086105	EOG8Z65D1	NA	FBgn0011653	NA	NA	1	1	01:01:00	XP_013106090.1	stoCal	CLIPA	3.7e-91
106086161	EOG8SXR43	NA	FBgn0033033	NA	NA	1	1	01:01:00	XP_013106171.1	stoCal	CLIPE	5.2e-44
106086264	EOG818FD7	NA	FBgn0036891	NA	NA	1	1	01:01:00	XP_013106316.1	stoCal	CLIPD	3.5e-96
106086379	EOG8030JM	NA	FBgn0038017	NA	NA	1	1	01:01:00	XP_013106490.1	stoCal	CTL	1.1e-14
106086445	EOG8TMTV7	NA	NA	NA	NA	0	4	n:0	XP_013106581.1	stoCal	ATT	9e-59
106086450	EOG8TMTV7	NA	NA	NA	NA	0	4	n:0	XP_013106587.1	stoCal	ATT	5.5e-33
106086453	EOG8TMTV7	NA	NA	NA	NA	0	4	n:0	XP_013106589.1	stoCal	ATT	1.1e-33
106086494	EOG8BGCNC	NA	FBgn0085486;FBgn0085487	NA	NA	2	3	n:n	XP_013106643.1	stoCal	CLIPD	8.8e-55
106086559	EOG8DBX63	NA	FBgn0031479	NA	NA	1	1	01:01:00	XP_013106779.1	stoCal	TPX	3.6e-76
106086571	EOG89CSZV	NA	FBgn0031981	NA	NA	1	1	01:01:00	XP_013106754.1	stoCal	NIM	7.5e-07
106086572	EOG80S36F	NA	FBgn0052260	NA	NA	1	2	n:1	XP_013106758.1	stoCal	CLIPD	2.9e-84
106086582	EOG80S36F	NA	FBgn0052260	NA	NA	1	2	n:1	XP_013106768.1	stoCal	CLIPD	1.7e-94
106086588	EOG8P8J9D	NA	FBgn0052271	NA	NA	1	2	n:1	XP_013106782.1	stoCal	CLIPD	7.7e-48
106086589	EOG8SBHQ8	NA	FBgn0053159	NA	NA	1	2	n:1	XP_013106783.1	stoCal	CLIPD	1.6e-52
106086590	EOG8SBHQ8	NA	FBgn0053159	NA	NA	1	2	n:1	XP_013106784.1	stoCal	CLIPD	1.6e-52
106086591	EOG8P8J9D	NA	FBgn0052271	NA	NA	1	2	n:1	XP_013106785.1	stoCal	CLIPD	1.6e-42
106086600	NA	NA	NA	NA	NA	NA	NA	NA	XP_013106795.1	stoCal	CLIPD	2.6e-23
106086642	EOG8M94HQ	NA	FBgn0035031	NA	NA	1	1	01:01:00	XP_013106840.1	stoCal	CTL	2e-09
106086670	EOG8W1154	NA	FBgn0030163;FBgn0030164;FBgn0030880;FBgn0031804;FBgn0033312;FBgn0034160;FBgn0050280;FBgn0050281;FBgn0051832	NA	NA	9	40	n:n	XP_013106881.1	stoCal	FREP	5.9e-60
106086695	EOG8XKXZC	NA	FBgn0035501	NA	NA	1	1	01:01:00	XP_013106923.1	stoCal	CLIPD	3.8e-96
106086726	EOG879J14	NA	FBgn0053493	NA	NA	1	1	01:01:00	XP_013106967.1	stoCal	DIPT	1.5e-08
106086786	EOG8W1154	NA	FBgn0030163;FBgn0030164;FBgn0030880;FBgn0031804;FBgn0033312;FBgn0034160;FBgn0050280;FBgn0050281;FBgn0051832	NA	NA	9	40	n:n	XP_013107044.1	stoCal	FREP	2.7e-62
106086940	EOG8DNHWJ	NA	FBgn0035663	NA	NA	1	1	01:01:00	XP_013107221.1	stoCal	CLIPC	6.4e-46
106086982	EOG898XSJ	NA	NA	NA	NA	0	18	n:0	XP_013107284.1	stoCal	CTL	1.6e-18
106087102	EOG8PG8SC	NA	FBgn0030688	NA	NA	1	1	01:01:00	XP_013107474.1	stoCal	CLIPD	9.4e-52
106087128	EOG82RGZF	NA	FBgn0032797	NA	NA	1	2	n:1	XP_013107508.1	stoCal	SRCC	1.9e-26
106087262	EOG85QM5K	NA	FBgn0038479;FBgn0038481;FBgn0038482;FBgn0038484;FBgn0038485;FBgn0051265;FBgn0051269	NA	NA	7	7	n:n	XP_013107702.1	stoCal	CLIPD	1.2e-43
106087489	EOG8W1154	NA	FBgn0030163;FBgn0030164;FBgn0030880;FBgn0031804;FBgn0033312;FBgn0034160;FBgn0050280;FBgn0050281;FBgn0051832	NA	NA	9	40	n:n	XP_013107997.1	stoCal	FREP	4.9e-61
106087493	EOG8W1154	NA	FBgn0030163;FBgn0030164;FBgn0030880;FBgn0031804;FBgn0033312;FBgn0034160;FBgn0050280;FBgn0050281;FBgn0051832	NA	NA	9	40	n:n	XP_013108000.1	stoCal	FREP	5.5e-68
106087495	EOG8W1154	NA	FBgn0030163;FBgn0030164;FBgn0030880;FBgn0031804;FBgn0033312;FBgn0034160;FBgn0050280;FBgn0050281;FBgn0051832	NA	NA	9	40	n:n	XP_013108001.1	stoCal	FREP	9.7e-66
106087567	NA	NA	NA	NA	NA	NA	NA	NA	XP_013108109.1	stoCal	FREP	2.3e-66
106087741	EOG81C9NH	NA	FBgn0039495	NA	NA	1	2	n:1	XP_013108338.1	stoCal	CLIPB	1e-74
106087743	EOG81C9NH	NA	FBgn0039495	NA	NA	1	2	n:1	XP_013108340.1	stoCal	CLIPB	1.6e-85
106087749	EOG8W9MWD	NA	NA	NA	NA	0	1	01:00:00	XP_013108345.1	stoCal	CLIPB	1.4e-93
106087835	EOG86MF8R	NA	FBgn0031571	NA	NA	1	1	01:01:00	XP_013108465.1	stoCal	SRCA	1.4e-59
106088177	EOG8HX7RH	NA	FBgn0000463	NA	NA	1	1	01:01:00	XP_013109017.1	stoCal	NIM	4.7e-06
106088410	EOG8J9QQ6	NA	FBgn0030505	NA	NA	1	1	01:01:00	XP_013109370.1	stoCal	NFKB	4.3e-11
106088460	EOG8WM7KB	NA	FBgn0010435	NA	NA	1	1	01:01:00	XP_013109436.1	stoCal	SRCB	5.1e-155
106088461	EOG8SBHPV	NA	FBgn0035090	NA	NA	1	1	01:01:00	XP_013109439.1	stoCal	SRCB	8.1e-85
106088573	EOG8WHCBT	NA	FBgn0028983;FBgn0033112;FBgn0265137	NA	NA	3	18	n:n	XP_013109608.1	stoCal	SPRN	6.9e-85
106088574	EOG8WHCBT	NA	FBgn0028983;FBgn0033112;FBgn0265137	NA	NA	3	18	n:n	XP_013109609.1	stoCal	SPRN	1.5e-174
106088575	EOG8WHCBT	NA	FBgn0028983;FBgn0033112;FBgn0265137	NA	NA	3	18	n:n	XP_013109610.1	stoCal	SPRN	6.5e-86
106088576	NA	NA	NA	NA	NA	NA	NA	NA	XP_013109612.1	stoCal	SPRN	1.1e-52
106088577	NA	NA	NA	NA	NA	NA	NA	NA	XP_013109613.1	stoCal	SPRN	1.4e-29
106088578	EOG8WHCBT	NA	FBgn0028983;FBgn0033112;FBgn0265137	NA	NA	3	18	n:n	XP_013109614.1	stoCal	SPRN	1.4e-86
106088579	EOG8WHCBT	NA	FBgn0028983;FBgn0033112;FBgn0265137	NA	NA	3	18	n:n	XP_013109615.1	stoCal	SPRN	2e-94
106088580	EOG8WHCBT	NA	FBgn0028983;FBgn0033112;FBgn0265137	NA	NA	3	18	n:n	XP_013109616.1	stoCal	SPRN	2.8e-88
106088581	EOG8WHCBT	NA	FBgn0028983;FBgn0033112;FBgn0265137	NA	NA	3	18	n:n	XP_013109618.1	stoCal	SPRN	1.9e-97
106088582	EOG8WHCBT	NA	FBgn0028983;FBgn0033112;FBgn0265137	NA	NA	3	18	n:n	XP_013109621.1	stoCal	SPRN	9.8e-94
106088584	NA	NA	NA	NA	NA	NA	NA	NA	XP_013109628.1	stoCal	SPRN	1.5e-46
106088602	EOG8PVRQF	NA	FBgn0003326	NA	NA	1	1	01:01:00	XP_013109646.1	stoCal	FREP	5e-65
106088710	NA	NA	NA	NA	NA	NA	NA	NA	XP_013109816.1	stoCal	CTL	1.1e-21
106088711	EOG89369H	NA	NA	NA	NA	0	3	n:0	XP_013109817.1	stoCal	CTL	2.9e-13
106088713	EOG898XSJ	NA	NA	NA	NA	0	18	n:0	XP_013109820.1	stoCal	CTL	1.8e-19
106088714	EOG898XSJ	NA	NA	NA	NA	0	18	n:0	XP_013109821.1	stoCal	CTL	1.9e-16
106088717	EOG89369H	NA	NA	NA	NA	0	3	n:0	XP_013109824.1	stoCal	CTL	2.3e-08
106088718	NA	NA	NA	NA	NA	NA	NA	NA	XP_013109826.1	stoCal	CTL	2.1e-15
106088719	EOG89369H	NA	NA	NA	NA	0	3	n:0	XP_013109827.1	stoCal	CTL	5.1e-15
106088943	EOG898XSJ	NA	NA	NA	NA	0	18	n:0	XP_013110110.1	stoCal	CTL	4.9e-20
106088944	EOG898XSJ	NA	NA	NA	NA	0	18	n:0	XP_013110112.1	stoCal	CTL	3.4e-20
106088945	NA	NA	NA	NA	NA	NA	NA	NA	XP_013110113.1	stoCal	CTL	4.4e-19
106088947	NA	NA	NA	NA	NA	NA	NA	NA	XP_013110115.1	stoCal	CTL	1e-20
106088948	EOG898XSJ	NA	NA	NA	NA	0	18	n:0	XP_013110116.1	stoCal	CTL	5.8e-19
106088949	EOG898XSJ	NA	NA	NA	NA	0	18	n:0	XP_013110117.1	stoCal	CTL	4.8e-22
106088952	EOG8J40B1	NA	NA	NA	NA	0	2	n:0	XP_013110120.1	stoCal	CTL	2.6e-20
106089004	EOG8W1154	NA	FBgn0030163;FBgn0030164;FBgn0030880;FBgn0031804;FBgn0033312;FBgn0034160;FBgn0050280;FBgn0050281;FBgn0051832	NA	NA	9	40	n:n	XP_013110198.1	stoCal	FREP	1.3e-73
106089007	EOG8W1154	NA	FBgn0030163;FBgn0030164;FBgn0030880;FBgn0031804;FBgn0033312;FBgn0034160;FBgn0050280;FBgn0050281;FBgn0051832	NA	NA	9	40	n:n	XP_013110201.1	stoCal	FREP	1.2e-54
106089062	NA	NA	NA	NA	NA	NA	NA	NA	XP_013110276.1	stoCal	CTL	2.7e-14
106089070	EOG8MSGQN	NA	FBgn0011834;FBgn0030773;FBgn0031141;FBgn0052523	NA	NA	4	18	n:n	XP_013110287.1	stoCal	CLIPD	4.9e-73
106089071	EOG8MSGQN	NA	FBgn0011834;FBgn0030773;FBgn0031141;FBgn0052523	NA	NA	4	18	n:n	XP_013110288.1	stoCal	CLIPD	3.5e-103
106089074	EOG8MSGQN	NA	FBgn0011834;FBgn0030773;FBgn0031141;FBgn0052523	NA	NA	4	18	n:n	XP_013110292.1	stoCal	CLIPD	2.7e-38
106089075	EOG8MSGQN	NA	FBgn0011834;FBgn0030773;FBgn0031141;FBgn0052523	NA	NA	4	18	n:n	XP_013110293.1	stoCal	CLIPD	2.1e-35
106089076	EOG8MSGQN	NA	FBgn0011834;FBgn0030773;FBgn0031141;FBgn0052523	NA	NA	4	18	n:n	XP_013110294.1	stoCal	CLIPD	7e-36
106089077	EOG8MSGQN	NA	FBgn0011834;FBgn0030773;FBgn0031141;FBgn0052523	NA	NA	4	18	n:n	XP_013110295.1	stoCal	CLIPD	2e-39
106089078	EOG8MSGQN	NA	FBgn0011834;FBgn0030773;FBgn0031141;FBgn0052523	NA	NA	4	18	n:n	XP_013110296.1	stoCal	CLIPD	6.8e-38
106089081	EOG8MSGQN	NA	FBgn0011834;FBgn0030773;FBgn0031141;FBgn0052523	NA	NA	4	18	n:n	XP_013110301.1	stoCal	CLIPB	3.4e-37
106089083	EOG8MSGQN	NA	FBgn0011834;FBgn0030773;FBgn0031141;FBgn0052523	NA	NA	4	18	n:n	XP_013110302.1	stoCal	CLIPD	2e-35
106089085	EOG8MSGQN	NA	FBgn0011834;FBgn0030773;FBgn0031141;FBgn0052523	NA	NA	4	18	n:n	XP_013110304.1	stoCal	CLIPD	3.2e-39
106089086	EOG8MSGQN	NA	FBgn0011834;FBgn0030773;FBgn0031141;FBgn0052523	NA	NA	4	18	n:n	XP_013110305.1	stoCal	CLIPD	5e-38
106089087	EOG8MSGQN	NA	FBgn0011834;FBgn0030773;FBgn0031141;FBgn0052523	NA	NA	4	18	n:n	XP_013110306.1	stoCal	CLIPD	6.6e-38
106089265	EOG8DJNNW	NA	FBgn0038519	NA	NA	1	1	01:01:00	XP_013110536.1	stoCal	TPX	2.6e-83
106089368	EOG8FR3J6	NA	FBgn0035438	NA	NA	1	1	01:01:00	XP_013110656.1	stoCal	GPX	3.7e-87
106089570	EOG873SGQ	NA	FBgn0038315	NA	NA	1	1	01:01:00	XP_013110900.1	stoCal	CTL	1.2e-13
106089730	EOG84F91D	NA	FBgn0030027	NA	NA	1	1	01:01:00	XP_013111150.1	stoCal	CLIPA	2.9e-23
106089750	EOG8W1154	NA	FBgn0030163;FBgn0030164;FBgn0030880;FBgn0031804;FBgn0033312;FBgn0034160;FBgn0050280;FBgn0050281;FBgn0051832	NA	NA	9	40	n:n	XP_013111174.1	stoCal	FREP	5.4e-69
106089917	EOG8W1154	NA	FBgn0030163;FBgn0030164;FBgn0030880;FBgn0031804;FBgn0033312;FBgn0034160;FBgn0050280;FBgn0050281;FBgn0051832	NA	NA	9	40	n:n	XP_013111356.1	stoCal	FREP	2.1e-60
106089918	EOG8W1154	NA	FBgn0030163;FBgn0030164;FBgn0030880;FBgn0031804;FBgn0033312;FBgn0034160;FBgn0050280;FBgn0050281;FBgn0051832	NA	NA	9	40	n:n	XP_013111359.1	stoCal	FREP	3.6e-66
106089920	EOG8W1154	NA	FBgn0030163;FBgn0030164;FBgn0030880;FBgn0031804;FBgn0033312;FBgn0034160;FBgn0050280;FBgn0050281;FBgn0051832	NA	NA	9	40	n:n	XP_013111361.1	stoCal	FREP	5.2e-68
106089921	EOG8W1154	NA	FBgn0030163;FBgn0030164;FBgn0030880;FBgn0031804;FBgn0033312;FBgn0034160;FBgn0050280;FBgn0050281;FBgn0051832	NA	NA	9	40	n:n	XP_013111363.1	stoCal	FREP	7.8e-66
106089934	EOG8WHCCF	NA	FBgn0038198	NA	NA	1	1	01:01:00	XP_013111384.1	stoCal	MD2L	4.2e-32
106089945	EOG8XSPG5	NA	FBgn0038431	NA	NA	1	1	01:01:00	XP_013111401.1	stoCal	CLIPD	3.5e-47
106089974	EOG86X21J	NA	FBgn0261258	NA	NA	1	1	01:01:00	XP_013111447.1	stoCal	CTL	1.1e-12
106090088	EOG82C11W	NA	FBgn0029826	NA	NA	1	6	n:1	XP_013111618.1	stoCal	CLIPD	1.6e-22
106090173	NA	NA	NA	NA	NA	NA	NA	NA	XP_013111729.1	stoCal	HPX	1.5e-62
106090222	EOG84QWSQ	NA	FBgn0039154	NA	NA	1	1	01:01:00	XP_013111807.1	stoCal	MD2L	9.5e-26
106090416	EOG8QZBC8	NA	FBgn0263234;FBgn0263235	NA	NA	2	1	1:n	XP_013112038.1	stoCal	CLIPD	2.9e-45
106090464	EOG82NMQN	NA	FBgn0036612	NA	NA	1	1	01:01:00	XP_013112101.1	stoCal	CLIPA	2.8e-121
106090528	EOG8G4KGZ	NA	FBgn0040502	NA	NA	1	7	n:1	XP_013112209.1	stoCal	CTL	4.8e-16
106090529	EOG8G4KGZ	NA	FBgn0040502	NA	NA	1	7	n:1	XP_013112210.1	stoCal	CTL	6.6e-16
106090600	NA	NA	NA	NA	NA	NA	NA	NA	XP_013112297.1	stoCal	CTL	4.5e-19
106090601	NA	NA	NA	NA	NA	NA	NA	NA	XP_013112298.1	stoCal	CTL	2.8e-17
106090611	EOG8N0754	NA	FBgn0040505	NA	NA	1	2	n:1	XP_013112316.1	stoCal	SRCC	9.1e-24
106090636	EOG8SBHPJ	NA	FBgn0260004	NA	NA	1	2	n:1	XP_013112363.1	stoCal	SRCB	5.9e-120
106090712	EOG8Q2H75	NA	FBgn0040503	NA	NA	1	5	n:1	XP_013112448.1	stoCal	CTL	1.3e-17
106090714	NA	NA	NA	NA	NA	NA	NA	NA	XP_013112449.1	stoCal	CTL	4.5e-17
106090715	EOG898XSJ	NA	NA	NA	NA	0	18	n:0	XP_013112450.1	stoCal	CTL	9.3e-18
106090716	EOG8HTCJZ	NA	NA	NA	NA	0	3	n:0	XP_013112451.1	stoCal	CTL	1.2e-16
106090717	NA	NA	NA	NA	NA	NA	NA	NA	XP_013112453.1	stoCal	CTL	1.1e-17
106090719	NA	NA	NA	NA	NA	NA	NA	NA	XP_013112456.1	stoCal	CTL	1.9e-17
106090720	EOG8Q2H75	NA	FBgn0040503	NA	NA	1	5	n:1	XP_013112457.1	stoCal	CTL	3.4e-16
106090721	NA	NA	NA	NA	NA	NA	NA	NA	XP_013112458.1	stoCal	CTL	1.9e-18
106090722	EOG8JT2ZF	NA	NA	NA	NA	0	1	01:00:00	XP_013112459.1	stoCal	CTL	3e-19
106090723	NA	NA	NA	NA	NA	NA	NA	NA	XP_013112460.1	stoCal	CTL	7.1e-17
106090725	NA	NA	NA	NA	NA	NA	NA	NA	XP_013112462.1	stoCal	CTL	1.2e-16
106090726	NA	NA	NA	NA	NA	NA	NA	NA	XP_013112463.1	stoCal	CTL	6e-17
106090727	NA	NA	NA	NA	NA	NA	NA	NA	XP_013112465.1	stoCal	CTL	2.6e-16
106090824	EOG8PRWGF	NA	FBgn0035815	NA	NA	1	1	01:01:00	XP_013112605.1	stoCal	SRCB	3.2e-110
106090895	EOG8FN78D	NA	FBgn0035091	NA	NA	1	1	01:01:00	XP_013112699.1	stoCal	SRCB	1.6e-132
106090937	EOG80048F	NA	FBgn0039795	NA	NA	1	1	01:01:00	XP_013112755.1	stoCal	SPRN	1.1e-74
106090959	EOG8VQDDT	NA	FBgn0035290	NA	NA	1	1	01:01:00	XP_013112782.1	stoCal	SRCB	7.9e-153
106091017	EOG8MSGQN	NA	FBgn0011834;FBgn0030773;FBgn0031141;FBgn0052523	NA	NA	4	18	n:n	XP_013112861.1	stoCal	CLIPD	5.5e-117
106091018	EOG80GGH8	NA	FBgn0030777	NA	NA	1	2	n:1	XP_013112862.1	stoCal	CLIPC	1.9e-25
106091021	EOG8MSGQN	NA	FBgn0011834;FBgn0030773;FBgn0031141;FBgn0052523	NA	NA	4	18	n:n	XP_013112868.1	stoCal	CLIPD	4.5e-37
106091022	EOG80GGH8	NA	FBgn0030777	NA	NA	1	2	n:1	XP_013112869.1	stoCal	CLIPB	2.9e-27
106091031	EOG8MSGQN	NA	FBgn0011834;FBgn0030773;FBgn0031141;FBgn0052523	NA	NA	4	18	n:n	XP_013112884.1	stoCal	CLIPD	7e-40
106091034	EOG8XKZ0C	NA	FBgn0030775	NA	NA	1	1	01:01:00	XP_013112887.1	stoCal	CLIPD	5.7e-33
106091035	EOG8MSGQN	NA	FBgn0011834;FBgn0030773;FBgn0031141;FBgn0052523	NA	NA	4	18	n:n	XP_013112888.1	stoCal	CLIPD	1.1e-36
106091036	EOG8MSGQN	NA	FBgn0011834;FBgn0030773;FBgn0031141;FBgn0052523	NA	NA	4	18	n:n	XP_013112890.1	stoCal	CLIPD	1.8e-35
106091139	EOG8KPX2W	NA	FBgn0038595	NA	NA	1	1	01:01:00	XP_013113023.1	stoCal	CLIPD	2.7e-47
106091200	EOG8TF3BH	NA	FBgn0034518	NA	NA	1	1	01:01:00	XP_013113109.1	stoCal	CLIPD	6.3e-61
106091207	NA	NA	NA	NA	NA	NA	NA	NA	XP_013113128.1	stoCal	LYS	1.7e-47
106091208	NA	NA	NA	NA	NA	NA	NA	NA	XP_013113129.1	stoCal	LYS	4.8e-47
106091210	NA	NA	NA	NA	NA	NA	NA	NA	XP_013113132.1	stoCal	LYS	1.4e-47
106091213	NA	NA	NA	NA	NA	NA	NA	NA	XP_013113138.1	stoCal	LYS	1.2e-47
106091214	NA	NA	NA	NA	NA	NA	NA	NA	XP_013113139.1	stoCal	LYS	1.6e-47
106091215	NA	NA	NA	NA	NA	NA	NA	NA	XP_013113140.1	stoCal	LYS	1.5e-47
106091216	NA	NA	NA	NA	NA	NA	NA	NA	XP_013113141.1	stoCal	LYS	1.5e-47
106091290	EOG89S8ZM	NA	NA	NA	NA	0	1	01:00:00	XP_013113221.1	stoCal	CLIPD	1.1e-107
106091291	EOG8D29GH	NA	FBgn0011554;FBgn0011556	NA	NA	2	4	n:n	XP_013113223.1	stoCal	CLIPD	6.9e-60
106091292	EOG80049K	NA	FBgn0015316;FBgn0051954	NA	NA	2	6	n:n	XP_013113224.1	stoCal	CLIPD	4.4e-59
106091293	EOG80049K	NA	FBgn0015316;FBgn0051954	NA	NA	2	6	n:n	XP_013113225.1	stoCal	CLIPD	4.6e-62
106091294	EOG8FN7BG	NA	NA	NA	NA	0	1	01:00:00	XP_013113226.1	stoCal	CLIPD	5.3e-64
106091295	EOG80049K	NA	FBgn0015316;FBgn0051954	NA	NA	2	6	n:n	XP_013113227.1	stoCal	CLIPD	6.4e-59
106091296	EOG8HTCJJ	NA	FBgn0011555;FBgn0259998	NA	NA	2	7	n:n	XP_013113228.1	stoCal	CLIPD	2e-57
106091297	EOG8D29GH	NA	FBgn0011554;FBgn0011556	NA	NA	2	4	n:n	XP_013113229.1	stoCal	CLIPD	3.9e-61
106091298	EOG8D29GH	NA	FBgn0011554;FBgn0011556	NA	NA	2	4	n:n	XP_013113231.1	stoCal	CLIPD	8.1e-60
106091299	EOG8MKR7J	NA	FBgn0043470	NA	NA	1	1	01:01:00	XP_013113232.1	stoCal	CLIPD	2.7e-60
106091300	EOG8QZBCC	NA	FBgn0034052	NA	NA	1	1	01:01:00	XP_013113233.1	stoCal	CLIPD	6.2e-63
106091301	EOG80049K	NA	FBgn0015316;FBgn0051954	NA	NA	2	6	n:n	XP_013113234.1	stoCal	CLIPD	2.9e-58
106091302	EOG8D29GH	NA	FBgn0011554;FBgn0011556	NA	NA	2	4	n:n	XP_013113235.1	stoCal	CLIPD	2.7e-57
106091303	NA	NA	NA	NA	NA	NA	NA	NA	XP_013113236.1	stoCal	CLIPD	1.9e-41
106091306	NA	NA	NA	NA	NA	NA	NA	NA	XP_013113237.1	stoCal	CLIPD	2.7e-44
106091307	EOG8DNHWQ	NA	FBgn0043471	NA	NA	1	1	01:01:00	XP_013113238.1	stoCal	CLIPD	3.7e-53
106091308	EOG8HTCJJ	NA	FBgn0011555;FBgn0259998	NA	NA	2	7	n:n	XP_013113239.1	stoCal	CLIPD	1e-56
106091309	EOG8HTCJJ	NA	FBgn0011555;FBgn0259998	NA	NA	2	7	n:n	XP_013113241.1	stoCal	CLIPD	2.4e-56
106091310	EOG8HTCJJ	NA	FBgn0011555;FBgn0259998	NA	NA	2	7	n:n	XP_013113242.1	stoCal	CLIPD	3.7e-56
106091311	EOG8HTCJJ	NA	FBgn0011555;FBgn0259998	NA	NA	2	7	n:n	XP_013113243.1	stoCal	CLIPD	7.7e-59
106091312	EOG8HTCJJ	NA	FBgn0011555;FBgn0259998	NA	NA	2	7	n:n	XP_013113244.1	stoCal	CLIPD	1.3e-45
106091313	EOG8HTCJJ	NA	FBgn0011555;FBgn0259998	NA	NA	2	7	n:n	XP_013113245.1	stoCal	CLIPD	7.6e-57
106091432	NA	NA	NA	NA	NA	NA	NA	NA	XP_013113407.1	stoCal	CTL	1.1e-16
106091433	NA	NA	NA	NA	NA	NA	NA	NA	XP_013113408.1	stoCal	CTL	8.9e-16
106091434	NA	NA	NA	NA	NA	NA	NA	NA	XP_013113409.1	stoCal	CTL	1.7e-16
106091436	NA	NA	NA	NA	NA	NA	NA	NA	XP_013113411.1	stoCal	CTL	9.6e-15
106091437	EOG8N33GX	NA	NA	NA	NA	0	2	n:0	XP_013113412.1	stoCal	CTL	5.9e-20
106091439	EOG898XSJ	NA	NA	NA	NA	0	18	n:0	XP_013113413.1	stoCal	CTL	1.8e-20
106091441	EOG898XSJ	NA	NA	NA	NA	0	18	n:0	XP_013113417.1	stoCal	CTL	6.7e-19
106091442	EOG898XSJ	NA	NA	NA	NA	0	18	n:0	XP_013113418.1	stoCal	CTL	1.8e-17
106091443	EOG8N33GX	NA	NA	NA	NA	0	2	n:0	XP_013113419.1	stoCal	CTL	3.6e-16
106091559	EOG8DRD47	NA	FBgn0032213;FBgn0058160	NA	NA	2	2	n:n	XP_013113565.1	stoCal	CLIPA	5.6e-120
106091669	EOG822D9Z	NA	FBgn0035199	NA	NA	1	1	01:01:00	XP_013113730.1	stoCal	CTL	1.2e-28
106091791	EOG8JHG61	NA	FBgn0263109	NA	NA	1	1	01:01:00	XP_013113907.1	stoCal	SPRN	6.9e-27
106091860	NA	NA	NA	NA	NA	NA	NA	NA	XP_013114001.1	stoCal	SRCB	5.7e-116
106092058	EOG83R6CZ	NA	FBgn0036264;FBgn0250815	NA	NA	2	4	n:n	XP_013114265.1	stoCal	CLIPD	1.4e-49
106092060	EOG8J9QR3	NA	FBgn0023197;FBgn0035661;FBgn0035669;FBgn0035670;FBgn0036738	NA	NA	5	11	n:n	XP_013114267.1	stoCal	CLIPD	4.1e-45
106092171	EOG82JRJ0	NA	FBgn0083950	NA	NA	1	3	n:1	XP_013114397.1	stoCal	IGSF	1.7e-12
106092183	EOG8X9B7W	NA	FBgn0023479;FBgn0034660	NA	NA	2	2	n:n	XP_013114409.1	stoCal	CLIPD	7.2e-66
106092250	EOG8Q2H75	NA	FBgn0040503	NA	NA	1	5	n:1	XP_013114495.1	stoCal	CTL	6.8e-15
106092252	EOG8K3PMM	NA	FBgn0010114	NA	NA	1	1	01:01:00	XP_013114497.1	stoCal	SRCC	8.3e-15
106092275	EOG83BQD0	NA	FBgn0002926	NA	NA	1	1	01:01:00	XP_013114538.1	stoCal	CLIPD	8.5e-62
106092351	NA	NA	NA	NA	NA	NA	NA	NA	XP_013114639.1	stoCal	SPRN	1.9e-19
106092371	EOG8W1154	NA	FBgn0030163;FBgn0030164;FBgn0030880;FBgn0031804;FBgn0033312;FBgn0034160;FBgn0050280;FBgn0050281;FBgn0051832	NA	NA	9	40	n:n	XP_013114664.1	stoCal	FREP	6.1e-67
106092376	NA	NA	NA	NA	NA	NA	NA	NA	XP_013114666.1	stoCal	CLIPB	9.3e-34
106092418	EOG86MF9W	NA	FBgn0040308	NA	NA	1	1	01:01:00	XP_013114738.1	stoCal	TPX	8.7e-92
106092482	EOG808R14	NA	NA	NA	NA	0	3	n:0	XP_013114818.1	stoCal	FREP	1e-47
106092565	EOG84XN75	NA	FBgn0038511	NA	NA	1	1	01:01:00	XP_013114899.1	stoCal	HPX	2.2e-250
106092590	EOG80GGGZ	NA	NA	NA	NA	0	2	n:0	XP_013114931.1	stoCal	CLIPD	2.3e-46
106092594	EOG8ZKNCQ	NA	FBgn0035665	NA	NA	1	1	01:01:00	XP_013114938.1	stoCal	CLIPD	2.7e-42
106092635	EOG8W1154	NA	FBgn0030163;FBgn0030164;FBgn0030880;FBgn0031804;FBgn0033312;FBgn0034160;FBgn0050280;FBgn0050281;FBgn0051832	NA	NA	9	40	n:n	XP_013115001.1	stoCal	FREP	6.6e-64
106092818	NA	NA	NA	NA	NA	NA	NA	NA	XP_013115196.1	stoCal	GALE	7.4e-21
106092819	NA	NA	NA	NA	NA	NA	NA	NA	XP_013115198.1	stoCal	GALE	1e-08
106092820	NA	NA	NA	NA	NA	NA	NA	NA	XP_013115199.1	stoCal	GALE	9.9e-11
106092891	EOG8MD0QH	NA	FBgn0052226	NA	NA	1	1	01:01:00	XP_013115294.1	stoCal	GALE	2.1e-243
106093096	EOG82RGZF	NA	FBgn0032797	NA	NA	1	2	n:1	XP_013115532.1	stoCal	SRCC	1.1e-26
106093113	EOG86433G	NA	FBgn0087011	NA	NA	1	2	n:1	XP_013115558.1	stoCal	FREP	1.1e-73
106093155	EOG8C2M2N	NA	FBgn0052374;FBgn0052376	NA	NA	2	2	n:n	XP_013115625.1	stoCal	CLIPD	1e-55
106093156	EOG8N8TX3	NA	FBgn0035795	NA	NA	1	1	01:01:00	XP_013115627.1	stoCal	CLIPD	5.5e-54
106093157	EOG8C2M2N	NA	FBgn0052374;FBgn0052376	NA	NA	2	2	n:n	XP_013115628.1	stoCal	CLIPD	6.2e-48
106093328	EOG8W1154	NA	FBgn0030163;FBgn0030164;FBgn0030880;FBgn0031804;FBgn0033312;FBgn0034160;FBgn0050280;FBgn0050281;FBgn0051832	NA	NA	9	40	n:n	XP_013115826.1	stoCal	FREP	9.3e-50
106093329	NA	NA	NA	NA	NA	NA	NA	NA	XP_013115827.1	stoCal	SPRN	3.5e-31
106093333	NA	NA	NA	NA	NA	NA	NA	NA	XP_013115832.1	stoCal	SPRN	1e-29
106093412	EOG8NZXKD	NA	FBgn0036817	NA	NA	1	1	01:01:00	XP_013115921.1	stoCal	CLIPD	1.6e-59
106093565	NA	NA	NA	NA	NA	NA	NA	NA	XP_013116088.1	stoCal	CLIPA	6.4e-32
106093632	EOG85F0F2	NA	FBgn0051741	NA	NA	1	1	01:01:00	XP_013116192.1	stoCal	SRCB	1.6e-103
106093730	EOG81ZJ2G	NA	FBgn0002939	NA	NA	1	1	01:01:00	XP_013116316.1	stoCal	SRCB	1.3e-116
106093925	EOG8PVRQS	NA	FBgn0039272	NA	NA	1	1	01:01:00	XP_013116542.1	stoCal	CLIPD	7.4e-88
106094185	NA	NA	NA	NA	NA	NA	NA	NA	XP_013116838.1	stoCal	FREP	6.7e-14
106094198	EOG8TMTV7	NA	NA	NA	NA	0	4	n:0	XP_013116854.1	stoCal	ATT	1.8e-64
106094200	EOG8616WH	NA	NA	NA	NA	0	2	n:0	XP_013116855.1	stoCal	ATT	2.1e-66
106094278	NA	NA	NA	NA	NA	NA	NA	NA	XP_013116934.1	stoCal	SPRN	3e-06
106094336	EOG8J9QR3	NA	FBgn0023197;FBgn0035661;FBgn0035669;FBgn0035670;FBgn0036738	NA	NA	5	11	n:n	XP_013116997.1	stoCal	CLIPD	6.4e-52
106094337	EOG8J9QR3	NA	FBgn0023197;FBgn0035661;FBgn0035669;FBgn0035670;FBgn0036738	NA	NA	5	11	n:n	XP_013116998.1	stoCal	CLIPD	1.2e-57
106094339	EOG8J9QR3	NA	FBgn0023197;FBgn0035661;FBgn0035669;FBgn0035670;FBgn0036738	NA	NA	5	11	n:n	XP_013117000.1	stoCal	CLIPD	1.5e-57
106094340	EOG8J9QR3	NA	FBgn0023197;FBgn0035661;FBgn0035669;FBgn0035670;FBgn0036738	NA	NA	5	11	n:n	XP_013117003.1	stoCal	CLIPD	4.1e-53
106094341	EOG8J9QR3	NA	FBgn0023197;FBgn0035661;FBgn0035669;FBgn0035670;FBgn0036738	NA	NA	5	11	n:n	XP_013117005.1	stoCal	CLIPD	3.3e-57
106094342	EOG8FBMJ2	NA	NA	NA	NA	0	1	01:00:00	XP_013117006.1	stoCal	CLIPD	2.1e-46
106094343	EOG8J9QR3	NA	FBgn0023197;FBgn0035661;FBgn0035669;FBgn0035670;FBgn0036738	NA	NA	5	11	n:n	XP_013117007.1	stoCal	CLIPD	3e-41
106094344	EOG80GGGZ	NA	NA	NA	NA	0	2	n:0	XP_013117008.1	stoCal	CLIPD	7.3e-46
106094345	EOG8J9QR3	NA	FBgn0023197;FBgn0035661;FBgn0035669;FBgn0035670;FBgn0036738	NA	NA	5	11	n:n	XP_013117009.1	stoCal	CLIPD	6.1e-46
106094434	EOG85B45Z	NA	FBgn0036287	NA	NA	1	1	01:01:00	XP_013117106.1	stoCal	CLIPD	1.2e-66
106094729	EOG8J6VGV	NA	FBgn0039848	NA	NA	1	1	01:01:00	XP_013117420.1	stoCal	SRCA	4.8e-15
106094899	EOG8W1154	NA	FBgn0030163;FBgn0030164;FBgn0030880;FBgn0031804;FBgn0033312;FBgn0034160;FBgn0050280;FBgn0050281;FBgn0051832	NA	NA	9	40	n:n	XP_013117590.1	stoCal	FREP	5.1e-73
106094998	EOG8BZQT3	NA	FBgn0034661;FBgn0034666;FBgn0036436;FBgn0042098	NA	NA	4	3	n:n	XP_013117697.1	stoCal	CLIPD	2.2e-81
106095115	EOG8BGCNC	NA	FBgn0085486;FBgn0085487	NA	NA	2	3	n:n	XP_013117819.1	stoCal	CLIPD	4.7e-56
106095262	EOG8J9QR3	NA	FBgn0023197;FBgn0035661;FBgn0035669;FBgn0035670;FBgn0036738	NA	NA	5	11	n:n	XP_013117955.1	stoCal	CLIPD	5.6e-31
106095281	NA	NA	NA	NA	NA	NA	NA	NA	XP_013117972.1	stoCal	CLIPD	3.5e-31
106095282	EOG8MSGQN	NA	FBgn0011834;FBgn0030773;FBgn0031141;FBgn0052523	NA	NA	4	18	n:n	XP_013117974.1	stoCal	CLIPD	3.1e-42
106095291	EOG808R14	NA	NA	NA	NA	0	3	n:0	XP_013117983.1	stoCal	FREP	9.3e-62
106095301	EOG8WHCBT	NA	FBgn0028983;FBgn0033112;FBgn0265137	NA	NA	3	18	n:n	XP_013117993.1	stoCal	SPRN	2.2e-73
106095433	EOG8XSPFX	NA	FBgn0036427	NA	NA	1	1	01:01:00	XP_013118129.1	stoCal	CLIPD	3.8e-70
106095483	EOG85QM5K	NA	FBgn0038479;FBgn0038481;FBgn0038482;FBgn0038484;FBgn0038485;FBgn0051265;FBgn0051269	NA	NA	7	7	n:n	XP_013118174.1	stoCal	CLIPD	1.9e-46
106095504	EOG8H753J	NA	FBgn0003390	NA	NA	1	2	n:1	XP_013118192.1	stoCal	NIM	1.1e-11
106095505	NA	NA	NA	NA	NA	NA	NA	NA	XP_013118194.1	stoCal	CLIPC	2.5e-16
106095515	EOG8W1154	NA	FBgn0030163;FBgn0030164;FBgn0030880;FBgn0031804;FBgn0033312;FBgn0034160;FBgn0050280;FBgn0050281;FBgn0051832	NA	NA	9	40	n:n	XP_013118202.1	stoCal	FREP	2.5e-60
106095640	EOG80049C	NA	FBgn0037677;FBgn0037678;FBgn0052808	NA	NA	3	6	n:n	XP_013118373.1	stoCal	CLIPD	1.1e-86
106095677	EOG876NRT	NA	FBgn0025383;FBgn0029827	NA	NA	2	3	n:n	XP_013118423.1	stoCal	CLIPD	3.1e-50
106095851	EOG8V727G	NA	FBgn0035452	NA	NA	1	1	01:01:00	XP_013118710.1	stoCal	FREP	5.7e-76
106095939	EOG8WM7KJ	NA	FBgn0033363	NA	NA	1	1	01:01:00	XP_013118847.1	stoCal	CLIPD	2.3e-85
106095940	EOG81NXBG	NA	FBgn0265011	NA	NA	1	1	01:01:00	XP_013118848.1	stoCal	CLIPD	3.3e-95
106095942	EOG8NCQ4D	NA	FBgn0033365	NA	NA	1	1	01:01:00	XP_013118851.1	stoCal	CLIPD	4.2e-88
106095944	EOG879HZQ	NA	FBgn0033362	NA	NA	1	1	01:01:00	XP_013118855.1	stoCal	CLIPD	1.4e-107
106095957	EOG8S7NF8	NA	FBgn0033359	NA	NA	1	1	01:01:00	XP_013118872.1	stoCal	CLIPD	7.2e-109
106095964	EOG8W9MV6	NA	FBgn0001083	NA	NA	1	1	01:01:00	XP_013118883.1	stoCal	SRCC	1.3e-54
106095973	EOG8VDSQH	NA	FBgn0000808	NA	NA	1	1	01:01:00	XP_013118913.1	stoCal	CLIPD	4.7e-35
106096089	EOG8CC6SG	NA	FBgn0031619	NA	NA	1	1	01:01:00	XP_013119102.1	stoCal	CLIPD	7.6e-89
106096094	EOG84BDTN	NA	FBgn0035084	NA	NA	1	1	01:01:00	XP_013119115.1	stoCal	NIM	4.1e-08
106096097	EOG8W1154	NA	FBgn0030163;FBgn0030164;FBgn0030880;FBgn0031804;FBgn0033312;FBgn0034160;FBgn0050280;FBgn0050281;FBgn0051832	NA	NA	9	40	n:n	XP_013119120.1	stoCal	FREP	1.1e-65
106096273	EOG8G4KGZ	NA	FBgn0040502	NA	NA	1	7	n:1	XP_013119380.1	stoCal	CTL	8.4e-24
106096276	EOG8G4KGZ	NA	FBgn0040502	NA	NA	1	7	n:1	XP_013119383.1	stoCal	CTL	8.4e-17
106096277	EOG8G4KGZ	NA	FBgn0040502	NA	NA	1	7	n:1	XP_013119384.1	stoCal	CTL	1.2e-14
106096278	NA	NA	NA	NA	NA	NA	NA	NA	XP_013119385.1	stoCal	CTL	2.7e-18
106096311	EOG898XSJ	NA	NA	NA	NA	0	18	n:0	XP_013119451.1	stoCal	CTL	8.8e-19
106096341	NA	NA	NA	NA	NA	NA	NA	NA	XP_013119495.1	stoCal	CTL	1.6e-17
106093306	EOG8K9F3N	NA;yin	FBgn0028491;FBgn0265575	recognition	NA;intracellular/phagosomal	2	2	n:n	NA	NA	NA	NA
106094019	EOG8K9F3N	NA;yin	FBgn0028491;FBgn0265575	recognition	NA;intracellular/phagosomal	2	2	n:n	NA	NA	NA	NA
106089746	EOG8JQ6Q8	NA;Npc2h	FBgn0039800;FBgn0039801	recognition	NA;MD2-like	2	1	1:n	XP_013111171.1	stoCal	MD2L	2.3e-26
106087237	EOG8H1DMB	NA;pes	FBgn0025697;FBgn0031969	recognition	NA;phagocytosis receptor	2	2	n:n	XP_013107661.1	stoCal	SRCB	1.2e-156
106091859	EOG8H1DMB	NA;pes	FBgn0025697;FBgn0031969	recognition	NA;phagocytosis receptor	2	2	n:n	XP_013114000.1	stoCal	SRCB	4.1e-143
106084042	EOG8STVX0	NA;MP1;Sp7;SPE	FBgn0000533;FBgn0027930;FBgn0037515;FBgn0039102;FBgn0039759;FBgn0085438	effector;signaling	NA;PO cascade;Toll pathway (serine protease)	6	10	n:n	XP_013102918.1	stoCal	CLIPB	2.3e-125
106085423	EOG8STVX0	NA;MP1;Sp7;SPE	FBgn0000533;FBgn0027930;FBgn0037515;FBgn0039102;FBgn0039759;FBgn0085438	effector;signaling	NA;PO cascade;Toll pathway (serine protease)	6	10	n:n	XP_013105113.1	stoCal	CLIPB	1.1e-91
106085427	EOG8STVX0	NA;MP1;Sp7;SPE	FBgn0000533;FBgn0027930;FBgn0037515;FBgn0039102;FBgn0039759;FBgn0085438	effector;signaling	NA;PO cascade;Toll pathway (serine protease)	6	10	n:n	XP_013105117.1	stoCal	CLIPB	6.3e-72
106085428	EOG8STVX0	NA;MP1;Sp7;SPE	FBgn0000533;FBgn0027930;FBgn0037515;FBgn0039102;FBgn0039759;FBgn0085438	effector;signaling	NA;PO cascade;Toll pathway (serine protease)	6	10	n:n	XP_013105118.1	stoCal	CLIPB	2.2e-68
106085429	EOG8STVX0	NA;MP1;Sp7;SPE	FBgn0000533;FBgn0027930;FBgn0037515;FBgn0039102;FBgn0039759;FBgn0085438	effector;signaling	NA;PO cascade;Toll pathway (serine protease)	6	10	n:n	XP_013105119.1	stoCal	CLIPB	5.9e-71
106087035	EOG8STVX0	NA;MP1;Sp7;SPE	FBgn0000533;FBgn0027930;FBgn0037515;FBgn0039102;FBgn0039759;FBgn0085438	effector;signaling	NA;PO cascade;Toll pathway (serine protease)	6	10	n:n	XP_013107367.1	stoCal	CLIPB	7.8e-107
106087054	EOG8STVX0	NA;MP1;Sp7;SPE	FBgn0000533;FBgn0027930;FBgn0037515;FBgn0039102;FBgn0039759;FBgn0085438	effector;signaling	NA;PO cascade;Toll pathway (serine protease)	6	10	n:n	XP_013107393.1	stoCal	CLIPB	2.5e-114
106087055	EOG8STVX0	NA;MP1;Sp7;SPE	FBgn0000533;FBgn0027930;FBgn0037515;FBgn0039102;FBgn0039759;FBgn0085438	effector;signaling	NA;PO cascade;Toll pathway (serine protease)	6	10	n:n	XP_013107394.1	stoCal	CLIPB	6.8e-68
106087750	EOG8STVX0	NA;MP1;Sp7;SPE	FBgn0000533;FBgn0027930;FBgn0037515;FBgn0039102;FBgn0039759;FBgn0085438	effector;signaling	NA;PO cascade;Toll pathway (serine protease)	6	10	n:n	XP_013108346.1	stoCal	CLIPB	3.8e-93
106095595	EOG8STVX0	NA;MP1;Sp7;SPE	FBgn0000533;FBgn0027930;FBgn0037515;FBgn0039102;FBgn0039759;FBgn0085438	effector;signaling	NA;PO cascade;Toll pathway (serine protease)	6	10	n:n	XP_013118286.1	stoCal	CLIPB	4.8e-113
106087885	EOG815K54	NA;GNBP3	FBgn0034511;FBgn0040321;FBgn0050148	recognition	NA;Toll pathway activator	3	2	n:n	XP_013108539.1	stoCal	BGBP	2.9e-101
106094297	EOG815K54	NA;GNBP3	FBgn0034511;FBgn0040321;FBgn0050148	recognition	NA;Toll pathway activator	3	2	n:n	XP_013116957.1	stoCal	BGBP	5.8e-101
106087797	EOG8T7BVK	mkp3	FBgn0036844	modulation	negative regulation of duox expression	1	1	01:01:00	NA	NA	NA	NA
106086680	EOG8M94J5	canB;NA	FBgn0010014;FBgn0015614	modulation	negative regulation of duox expression;NA	2	1	1:n	NA	NA	NA	NA
106081148	EOG8NCQ40	CYLD	FBgn0032210	modulation	negative regulation of IMD	1	1	01:01:00	NA	NA	NA	NA
106081241	EOG80P6ZF	POSH	FBgn0040294	modulation	negative regulation of IMD	1	1	01:01:00	NA	NA	NA	NA
106082551	EOG8K0TD3	dnr1	FBgn0260866	modulation	negative regulation of IMD	1	1	01:01:00	NA	NA	NA	NA
106083748	EOG87Q0X9	casp	FBgn0034068	modulation	negative regulation of IMD	1	1	01:01:00	NA	NA	NA	NA
106084594	EOG89W579	RYBP	FBgn0034763	modulation	negative regulation of IMD	1	1	01:01:00	NA	NA	NA	NA
106086942	EOG89GP70	dUSP36	FBgn0260936	modulation	negative regulation of IMD	1	1	01:01:00	NA	NA	NA	NA
106088801	EOG8SXR4Z	PGRP-LB	FBgn0037906	modulation	negative regulation of IMD	1	1	01:01:00	XP_013109943.1	stoCal	PGRP	4.9e-61
106092240	EOG890B2D	cad	FBgn0000251	modulation	negative regulation of IMD	1	2	n:1	NA	NA	NA	NA
106094075	EOG890B2D	cad	FBgn0000251	modulation	negative regulation of IMD	1	2	n:1	NA	NA	NA	NA
106094257	EOG8QC3WR	lin19	FBgn0015509	modulation	negative regulation of IMD	1	1	01:01:00	NA	NA	NA	NA
106094586	EOG8V4619	pirk	FBgn0034647	modulation	negative regulation of IMD	1	1	01:01:00	NA	NA	NA	NA
106096390	EOG8NW2B0	SLMB	FBgn0023423	modulation	negative regulation of IMD	1	1	01:01:00	NA	NA	NA	NA
106093021	EOG84J587	Tollo	FBgn0029114	modulation	negative regulation of IMD in trachea	1	1	01:01:00	XP_013115443.1	stoCal	TLL	8.6e-69
106080682	EOG8ZGS4W	PGRP-SC1b;PGRP-SC2;PGRP-SC1a;PGRP-SB1	FBgn0033327;FBgn0043575;FBgn0043576;FBgn0043578	modulation;effector	negative regulation of IMD;amidase activity, degrades PGN but not TCT, may function as an AMP	4	7	n:n	XP_013097596.1	stoCal	PGRP	1.4e-59
106086540	EOG8ZGS4W	PGRP-SC1b;PGRP-SC2;PGRP-SC1a;PGRP-SB1	FBgn0033327;FBgn0043575;FBgn0043576;FBgn0043578	modulation;effector	negative regulation of IMD;amidase activity, degrades PGN but not TCT, may function as an AMP	4	7	n:n	XP_013106717.1	stoCal	PGRP	1.1e-64
106086541	EOG8ZGS4W	PGRP-SC1b;PGRP-SC2;PGRP-SC1a;PGRP-SB1	FBgn0033327;FBgn0043575;FBgn0043576;FBgn0043578	modulation;effector	negative regulation of IMD;amidase activity, degrades PGN but not TCT, may function as an AMP	4	7	n:n	XP_013106719.1	stoCal	PGRP	3.7e-65
106088788	EOG8ZGS4W	PGRP-SC1b;PGRP-SC2;PGRP-SC1a;PGRP-SB1	FBgn0033327;FBgn0043575;FBgn0043576;FBgn0043578	modulation;effector	negative regulation of IMD;amidase activity, degrades PGN but not TCT, may function as an AMP	4	7	n:n	XP_013109922.1	stoCal	PGRP	1.4e-59
106088998	EOG8ZGS4W	PGRP-SC1b;PGRP-SC2;PGRP-SC1a;PGRP-SB1	FBgn0033327;FBgn0043575;FBgn0043576;FBgn0043578	modulation;effector	negative regulation of IMD;amidase activity, degrades PGN but not TCT, may function as an AMP	4	7	n:n	XP_013110191.1	stoCal	PGRP	1.2e-61
106089000	EOG8ZGS4W	PGRP-SC1b;PGRP-SC2;PGRP-SC1a;PGRP-SB1	FBgn0033327;FBgn0043575;FBgn0043576;FBgn0043578	modulation;effector	negative regulation of IMD;amidase activity, degrades PGN but not TCT, may function as an AMP	4	7	n:n	XP_013110193.1	stoCal	PGRP	7.2e-65
106092340	EOG8ZGS4W	PGRP-SC1b;PGRP-SC2;PGRP-SC1a;PGRP-SB1	FBgn0033327;FBgn0043575;FBgn0043576;FBgn0043578	modulation;effector	negative regulation of IMD;amidase activity, degrades PGN but not TCT, may function as an AMP	4	7	n:n	XP_013114626.1	stoCal	PGRP	1.3e-62
106085712	EOG8HTCK0	skpA;NA	FBgn0025637;FBgn0026176	modulation	negative regulation of IMD;NA	2	1	1:n	NA	NA	NA	NA
106091982	EOG8JT2XF	Socs36E	FBgn0041184	modulation	negative regulation of JAK/STAT	1	1	01:01:00	NA	NA	NA	NA
106091824	EOG8VDSQF	daw	FBgn0031461	modulation	negative regulation of melanization	1	1	01:01:00	NA	NA	NA	NA
106091834	EOG8W9MW9	Catsup	FBgn0002022	modulation	negative regulation of melanization	1	1	01:01:00	NA	NA	NA	NA
106093048	EOG86MF9G	Spn27A	FBgn0028990	modulation	negative regulation of melanization	1	1	01:01:00	XP_013115476.1	stoCal	SPRN	5e-90
106093187	EOG8V727D	Spn28Dc	FBgn0031973	modulation	negative regulation of melanization	1	1	01:01:00	XP_013115657.1	stoCal	SPRN	2.5e-95
106094125	EOG8F7R9W	Spn77Ba	FBgn0262057	modulation	negative regulation of melanization	1	1	01:01:00	XP_013116765.1	stoCal	SPRN	9.6e-81
106082182	EOG84J58H	Irc	FBgn0038465	modulation	negative regulation of ROS pathway (suppresses infection induced ROS)	1	1	01:01:00	XP_013100002.1	stoCal	HPX	2.6e-145
106083920	EOG8G1Q8F	wntD	FBgn0038134	modulation	negative regulation of Toll	1	2	n:1	NA	NA	NA	NA
106083930	EOG8G1Q8F	wntD	FBgn0038134	modulation	negative regulation of Toll	1	2	n:1	NA	NA	NA	NA
106085257	EOG8JQ6PV	nec	FBgn0002930	modulation	negative regulation of Toll (serpin)	1	1	01:01:00	XP_013104867.1	stoCal	SPRN	3.2e-90
106083516	EOG8X0QJ5	Spn88Ea;NA	FBgn0028984;FBgn0038299	modulation	negative regulation of Toll (serpin);NA	2	1	1:n	XP_013102058.1	stoCal	SPRN	1.4e-88
106087456	EOG8WQ3TF	Traf6	FBgn0265464	signaling	nf-kB activation (although some conflicting reports)	1	1	01:01:00	NA	NA	NA	NA
106088296	EOG8TMTS6	Hel89B	FBgn0022787	signaling	Nf-kB co-activator	1	1	01:01:00	NA	NA	NA	NA
106087452	EOG8P8J88	slpr	FBgn0030018	signaling	p38 pathway	1	1	01:01:00	NA	NA	NA	NA
106080693	EOG8M3D1H	Mpk2;p38b	FBgn0015765;FBgn0024846	signaling	p38 pathway (duox regulation)	2	2	n:n	NA	NA	NA	NA
106087371	EOG8B5RX5	lic	FBgn0261524	signaling	p38 pathway (duox regulation)	1	1	01:01:00	NA	NA	NA	NA
106090738	EOG8M3D1H	Mpk2;p38b	FBgn0015765;FBgn0024846	signaling	p38 pathway (duox regulation)	2	2	n:n	NA	NA	NA	NA
106092168	EOG8SFCX4	Mekk1	FBgn0024329	signaling	p38 pathway (duox regulation)	1	1	01:01:00	NA	NA	NA	NA
106094051	EOG8J140Z	Atf-2	FBgn0265193	signaling	p38 pathway (duox regulation)	1	1	01:01:00	NA	NA	NA	NA
106090443	EOG8CRPQB	Pxn	FBgn0011828	recognition	phagocytosis	1	1	01:01:00	XP_013112070.1	stoCal	HPX	5.6e-215
106080483	EOG8RZ1R9	NimC4	FBgn0260011	recognition	phagocytosis receptor	1	1	01:01:00	XP_013097309.1	stoCal	NIM	1.9e-11
106081207	EOG8RBT8Z	ItgОІОЅ	FBgn0010395	recognition	phagocytosis receptor	1	1	01:01:00	NA	NA	NA	NA
106083193	EOG8RBT8T	Tep4	FBgn0041180	recognition	phagocytosis receptor	1	2	n:1	XP_013101528.1	stoCal	TEP	0
106083194	EOG8RBT8T	Tep4	FBgn0041180	recognition	phagocytosis receptor	1	2	n:1	XP_013101530.1	stoCal	TEP	0
106084938	EOG8B2WNB	Tep2	FBgn0041182	recognition	phagocytosis receptor	1	10	n:1	XP_013104361.1	stoCal	TEP	0
106084940	EOG8B2WNB	Tep2	FBgn0041182	recognition	phagocytosis receptor	1	10	n:1	XP_013104373.1	stoCal	TEP	0
106084941	EOG8V9XFS	Tep3	FBgn0041181	recognition	phagocytosis receptor	1	2	n:1	XP_013104374.1	stoCal	TEP	0
106084945	EOG8B2WNB	Tep2	FBgn0041182	recognition	phagocytosis receptor	1	10	n:1	XP_013104382.1	stoCal	TEP	0
106084947	EOG8B2WNB	Tep2	FBgn0041182	recognition	phagocytosis receptor	1	10	n:1	XP_013104384.1	stoCal	TEP	0
106084949	EOG8V9XFS	Tep3	FBgn0041181	recognition	phagocytosis receptor	1	2	n:1	XP_013104389.1	stoCal	TEP	0
106084951	EOG8B2WNB	Tep2	FBgn0041182	recognition	phagocytosis receptor	1	10	n:1	XP_013104392.1	stoCal	TEP	0
106085076	EOG8BVVK2	NimC2;eater;NimC1	FBgn0028939;FBgn0243514;FBgn0259896	recognition	phagocytosis receptor	3	3	n:n	XP_013104561.1	stoCal	NIM	2.6e-96
106085077	EOG8VMJ64	NimA	FBgn0261514	recognition	phagocytosis receptor	1	1	01:01:00	XP_013104562.1	stoCal	NIM	3.8e-06
106085078	EOG8BVVK2	NimC2;eater;NimC1	FBgn0028939;FBgn0243514;FBgn0259896	recognition	phagocytosis receptor	3	3	n:n	XP_013104563.1	stoCal	NIM	1e-126
106085080	EOG84TS08	NimB1;NimB2	FBgn0027929;FBgn0028543	recognition	phagocytosis receptor	2	2	n:n	XP_013104566.1	stoCal	NIM	2.3e-43
106085081	EOG8BVVK2	NimC2;eater;NimC1	FBgn0028939;FBgn0243514;FBgn0259896	recognition	phagocytosis receptor	3	3	n:n	XP_013104567.1	stoCal	NIM	0
106085085	EOG86DPV7	NimC3	FBgn0001967	recognition	phagocytosis receptor	1	1	01:01:00	XP_013104571.1	stoCal	NIM	6.1e-12
106085090	EOG8FN78V	NimB4	FBgn0028542	recognition	phagocytosis receptor	1	1	01:01:00	XP_013104580.1	stoCal	NIM	7.9e-38
106085091	EOG84TS08	NimB1;NimB2	FBgn0027929;FBgn0028543	recognition	phagocytosis receptor	2	2	n:n	XP_013104582.1	stoCal	NIM	4.2e-55
106085095	EOG8G4KGD	NimB5	FBgn0028936	recognition	phagocytosis receptor	1	1	01:01:00	XP_013104587.1	stoCal	NIM	1.4e-20
106085097	EOG8HMN37	NimB3	FBgn0054003	recognition	phagocytosis receptor	1	1	01:01:00	XP_013104588.1	stoCal	NIM	2.6e-10
106086848	EOG8B2WNB	Tep2	FBgn0041182	recognition	phagocytosis receptor	1	10	n:1	XP_013107112.1	stoCal	TEP	0
106086939	EOG87SW51	draper	FBgn0027594	recognition	phagocytosis receptor	1	1	01:01:00	XP_013107212.1	stoCal	NIM	1.3e-06
106087768	EOG8B2WNB	Tep2	FBgn0041182	recognition	phagocytosis receptor	1	10	n:1	XP_013108376.1	stoCal	TEP	0
106087769	EOG8B2WNB	Tep2	FBgn0041182	recognition	phagocytosis receptor	1	10	n:1	XP_013108377.1	stoCal	TEP	0
106087770	EOG8B2WNB	Tep2	FBgn0041182	recognition	phagocytosis receptor	1	10	n:1	XP_013108378.1	stoCal	TEP	0
106087774	EOG8B2WNB	Tep2	FBgn0041182	recognition	phagocytosis receptor	1	10	n:1	XP_013108392.1	stoCal	TEP	0
106088400	EOG8X9B7B	Dscam3	FBgn0261046	recognition	phagocytosis receptor	1	1	01:01:00	NA	NA	NA	NA
106090422	EOG8JWZ4N	Mcr	FBgn0264800	recognition	phagocytosis receptor	1	1	01:01:00	XP_013112048.1	stoCal	TEP	0
106091818	EOG8HDWJQ	Dscam2	FBgn0265296	recognition	phagocytosis receptor	1	2	n:1	NA	NA	NA	NA
106092959	EOG8HDWJQ	Dscam2	FBgn0265296	recognition	phagocytosis receptor	1	2	n:1	NA	NA	NA	NA
106094578	EOG81ZJ2S	Sr-CI;Sr-CIII;Sr-CII;Sr-CIV	FBgn0014033;FBgn0020376;FBgn0020377;FBgn0031547	recognition	phagocytosis receptor	4	1	1:n	XP_013117255.1	stoCal	SRCC	2.1e-119
106095735	EOG8CG30D	Dscam1	FBgn0033159	recognition	phagocytosis receptor	1	1	01:01:00	NA	NA	NA	NA
106088762	EOG8PP175	scb;NA	FBgn0003328;FBgn0034005;FBgn0034880	recognition	phagocytosis receptor;NA	3	3	n:n	NA	NA	NA	NA
106091013	EOG8PP175	scb;NA	FBgn0003328;FBgn0034005;FBgn0034880	recognition	phagocytosis receptor;NA	3	3	n:n	NA	NA	NA	NA
106091014	EOG8PP175	scb;NA	FBgn0003328;FBgn0034005;FBgn0034880	recognition	phagocytosis receptor;NA	3	3	n:n	NA	NA	NA	NA
106084774	EOG81RSKM	crq	FBgn0015924	recognition	phagocytosis, CD36 family member	1	1	01:01:00	XP_013104141.1	stoCal	SRCB	1.4e-132
106089790	EOG8323PV	yellow-f2;yellow-f	FBgn0038105;FBgn0041710	effector	PO (DCE)	2	1	1:n	NA	NA	NA	NA
106080884	EOG8MKR6R	proPO45	FBgn0033367	effector	PO cascade	1	5	n:1	XP_013097942.1	stoCal	PPO	0
106085362	EOG8W3WCS	Ddc	FBgn0000422	effector	PO cascade	1	1	01:01:00	NA	NA	NA	NA
106086804	EOG8MKR6R	proPO45	FBgn0033367	effector	PO cascade	1	5	n:1	XP_013107070.1	stoCal	PPO	0
106086806	EOG8MKR6R	proPO45	FBgn0033367	effector	PO cascade	1	5	n:1	XP_013107071.1	stoCal	PPO	0
106088616	EOG8Z91MW	proPO-A1	FBgn0261362	effector	PO cascade	1	2	n:1	XP_013109664.1	stoCal	PPO	0
106088618	EOG8Z91MW	proPO-A1	FBgn0261362	effector	PO cascade	1	2	n:1	XP_013109667.1	stoCal	PPO	0
106092982	EOG8MKR6R	proPO45	FBgn0033367	effector	PO cascade	1	5	n:1	XP_013115397.1	stoCal	PPO	0
106092983	EOG8MKR6R	proPO45	FBgn0033367	effector	PO cascade	1	5	n:1	XP_013115399.1	stoCal	PPO	0
106094605	EOG80P6ZC	ple	FBgn0005626	effector	PO cascade	1	1	01:01:00	NA	NA	NA	NA
106096061	EOG8T4GM1	Hayan;psh	FBgn0030925;FBgn0030926	effector;recognition	PO cascade;Toll pathway activator; recognition of bacterial/fungal proteases	2	1	1:n	XP_013119056.1	stoCal	CLIPC	5.9e-92
106088839	EOG84BDTP	PGRP-LA	FBgn0035975	modulation	positive regulator of the IMD pathway	1	1	01:01:00	XP_013109991.1	stoCal	PGRP	2.4e-48
106080767	EOG8323P7	Sos	FBgn0001965	signaling	Ras/MAPK pathway	1	1	01:01:00	NA	NA	NA	NA
106081155	EOG8KSS9S	rl	FBgn0003256	signaling	Ras/MAPK pathway	1	1	01:01:00	NA	NA	NA	NA
106082805	EOG8WQ3TT	pnt	FBgn0003118	signaling	Ras/MAPK pathway	1	1	01:01:00	NA	NA	NA	NA
106083012	EOG8BZQT1	phl	FBgn0003079	signaling	Ras/MAPK pathway	1	1	01:01:00	NA	NA	NA	NA
106083022	EOG8TMTSX	Dsor1	FBgn0010269	signaling	Ras/MAPK pathway	1	1	01:01:00	NA	NA	NA	NA
106088091	EOG8Q5CG6	Ras85D	FBgn0003205	signaling	Ras/MAPK pathway	1	1	01:01:00	NA	NA	NA	NA
106088371	EOG8B8N5J	drk	FBgn0004638	signaling	Ras/MAPK pathway	1	1	01:01:00	NA	NA	NA	NA
106081014	EOG80ZTNW	mtd	FBgn0013576	modulation	regulation of IMD signaling	1	1	01:01:00	NA	NA	NA	NA
106086865	EOG8FJC1X	Aos1	FBgn0029512	modulation	Sumoylation	1	1	01:01:00	NA	NA	NA	NA
106092069	EOG8XSPFG	Uba2	FBgn0029113	modulation	Sumoylation	1	1	01:01:00	NA	NA	NA	NA
106092600	EOG88SKM5	smt3	FBgn0264922	modulation	Sumoylation	1	1	01:01:00	NA	NA	NA	NA
106094444	EOG8CZF77	lwr	FBgn0010602	modulation	Sumoylation	1	1	01:01:00	NA	NA	NA	NA
106095877	EOG82C113	Ulp1;NA	FBgn0027603;FBgn0031208;FBgn0052110	modulation	Sumoylation;NA	3	1	1:n	NA	NA	NA	NA
106082575	EOG8SR0NT	cact	FBgn0000250	signaling	Toll pathway	1	1	01:01:00	NA	NA	NA	NA
106083619	EOG8H48VG	pll	FBgn0010441	signaling	Toll pathway	1	1	01:01:00	NA	NA	NA	NA
106087032	EOG8NS62S	Tl	FBgn0262473	signaling	Toll pathway	1	1	01:01:00	XP_013107363.1	stoCal	TLL	3.3e-70
106092777	EOG8FTZR3	Gprk2	FBgn0261988	signaling	Toll pathway	1	1	01:01:00	NA	NA	NA	NA
106093182	EOG81RSKV	Myd88	FBgn0033402	signaling	Toll pathway	1	1	01:01:00	XP_013115653.1	stoCal	TLL	1.1e-11
106093438	EOG8GF670	spz	FBgn0003495	signaling	Toll pathway	1	1	01:01:00	NA	NA	NA	NA
106094083	EOG85B46M	tub	FBgn0003882	signaling	Toll pathway	1	1	01:01:00	NA	NA	NA	NA
106095578	EOG8BS0BC	dl	FBgn0260632	signaling	Toll pathway	1	1	01:01:00	XP_013118266.1	stoCal	NFKB	4.1e-152
106095579	EOG85MQWV	Dif	FBgn0011274	signaling	Toll pathway	1	1	01:01:00	XP_013118267.1	stoCal	NFKB	6.3e-124
106095224	EOG88D3MG	Dfr	FBgn0086680	signaling	Toll pathway (DIF co-activator)	1	1	01:01:00	NA	NA	NA	NA
106096331	EOG82JRHP	Pdm2;nub	FBgn0004394;FBgn0085424	signaling	Toll pathway (DIF co-activator)	2	2	n:n	NA	NA	NA	NA
106096340	EOG82JRHP	Pdm2;nub	FBgn0004394;FBgn0085424	signaling	Toll pathway (DIF co-activator)	2	2	n:n	NA	NA	NA	NA
106093525	EOG85QM52	DEAF1	FBgn0013799	signaling	Toll pathway (Dorsal/DIF co-activator)	1	1	01:01:00	NA	NA	NA	NA
106089462	EOG84BDSN	Toll-9	FBgn0036978	modulation	Toll pathway (possible minor role)	1	1	01:01:00	XP_013110772.1	stoCal	TLL	5.7e-50
106091033	EOG8KWNKB	spheroide	FBgn0030774	signaling	Toll pathway (serine protease homolog)	1	1	01:01:00	XP_013112886.1	stoCal	CLIPD	2e-33
106083208	EOG8ZW83F	spirit	FBgn0030051	signaling	Toll pathway (serine protease)	1	1	01:01:00	XP_013101551.1	stoCal	CLIPC	2.4e-99
106083578	EOG876NQZ	modSP	FBgn0051217	signaling	Toll pathway (serine protease)	1	2	n:1	XP_013102150.1	stoCal	CLIPB	1e-45
106083599	EOG876NQZ	modSP	FBgn0051217	signaling	Toll pathway (serine protease)	1	2	n:1	XP_013102183.1	stoCal	CLIPB	4.8e-25
106081421	EOG84BDTT	PGRP-SA	FBgn0030310	recognition	Toll pathway activator	1	3	n:1	XP_013098810.1	stoCal	PGRP	3.7e-55
106081422	EOG84BDTT	PGRP-SA	FBgn0030310	recognition	Toll pathway activator	1	3	n:1	XP_013098814.1	stoCal	PGRP	1.7e-58
106081423	EOG84BDTT	PGRP-SA	FBgn0030310	recognition	Toll pathway activator	1	3	n:1	XP_013098815.1	stoCal	PGRP	2.7e-56
106087784	EOG8GBB06	PGRP-SD	FBgn0035806	recognition	Toll pathway activator	1	1	01:01:00	XP_013108408.1	stoCal	PGRP	1.1e-61
106091175	EOG80CM7C	GNBP1	FBgn0040323	recognition	Toll pathway activator	1	1	01:01:00	XP_013113067.1	stoCal	BGBP	3.6e-100
106082288	EOG88WFSB	ush	FBgn0003963	signaling	Toll pathway, lamellocyte differentiation	1	1	01:01:00	NA	NA	NA	NA
106088557	EOG8J9QS8	edin	FBgn0052185	effector	unknown function but KD increases susceptibility to infection	1	1	01:01:00	NA	NA	NA	NA
106091807	EOG8V4615	PGRP-LD	FBgn0260458	recognition	unknown function, PGRP domain, but unlikely to either bind PGN or have amidase activity based on sequence	1	1	01:01:00	XP_013113924.1	stoCal	PGRP	1.5e-28

## Sheet: Scal-Immune-GeneModels
Stomoxys immune system gene models			Additional File 6. Immune system-related gene models annotated within the Stomoxys genome
Dmel Homolog	HMM Class	Aliases	Gene ID (LOC1060_)	OGS (XP0_)	Scaffold	GB Acc Scaff (KQ0_)	Coordinates	Strand	Introns	Amino Acids	Comments	Gene ID (LOC1060_)	Feature ID	Description
	DEF		96091	NP_001298182	44	79966	263944-264234	+	0	97	Smd2; Lehane Stomoxys midgut defensin 2	96091	XM_013263658.1	PREDICTED: Stomoxys calcitrans defensin-2 (LOC106096091), mRNA
	DEF		96096	13119119	44	79966	270901-270632	-	0	90		96096	XM_013263665.1	PREDICTED: Stomoxys calcitrans phormicin-like (LOC106096096), mRNA
	DEF		new gene model		44	79966	277347-277111	-	0	79	Smd1; Lehane Stomoxys midgut defensin 1	new gene model
	DEF		new gene model		44	79966	281699-281947	+	0	83	cdd: defensin_2	new gene model
	DEF		new gene model		44	79966	282546-282809	+	0	88	No cd, but e-08 to 96096	new gene model
	DEF		new gene model		44	79966	295678-295950	+	0	91	cdd: defensin_2	new gene model
	DEF		new gene model		44	79966	299780-300052	+	0	91	cdd: defensin_2; larval, no gut; Pyr34574	new gene model
	DEF		new gene model		44	79966	304381-304653	+	0	91	cdd: defensin_2	new gene model
	DEF		96095	13119118	44	79966	307280-307543	+	0	88	Lehane Stomoxys fat body defensin (fbd); aligns 100% to last 39aa of fbd	96095	XM_013263664.1	PREDICTED: Stomoxys calcitrans phormicin-like (LOC106096095), mRNA
	DEF		96093	13119114	44	79966	319216-319485	+	0	90	Lehane Stomoxys fat body defensin (fbd); aligns 97% to last 39aa of fbd	96093	XM_013263660.1	PREDICTED: Stomoxys calcitrans phormicin-like (LOC106096093), mRNA
	DEF		95450	13118143	7378	LDNW01121039	1542-1948	-	0	90		95450	XM_013262689.1	PREDICTED: Stomoxys calcitrans phormicin-like (LOC106095450), mRNA
AttD	ATT	attacin-A-like	82486	13100487	136	80058	133592-134668	+	1	191	*m.3516	82486	XM_013245033.1	PREDICTED: Stomoxys calcitrans attacin-A-like (LOC106082486), mRNA
AttD	ATT	attacin-A-like	82493	13100495	136	80058	204517-205367	-	1	192	*m.3958	82493	XM_013245041.1	PREDICTED: Stomoxys calcitrans attacin-A-like (LOC106082493), mRNA
AttD	ATT	attacin-A-like	82495	13100498	136	80058	269002-269808	+	1	191	*m.34203	82495	XM_013245044.1	PREDICTED: Stomoxys calcitrans attacin-A-like (LOC106082495), mRNA
NA	ATT	attacin-A-like	82494	13100496	136	80058	211944-212713	+	1	192		82494	XM_013245042.1	PREDICTED: Stomoxys calcitrans attacin-A-like (LOC106082494), mRNA
NA	ATT	attacin-A-like	82496	13100499	136	80058	289374-290165	-	1	187		82496	XM_013245045.1	PREDICTED: Stomoxys calcitrans attacin-A-like (LOC106082496), mRNA
NA	ATT	attacin-A-like	84469	13103625	233	80155	62657-63524	+	1	208	*m.20888	84469	XM_013248171.1	PREDICTED: Stomoxys calcitrans attacin-A-like (LOC106084469), mRNA
	ATT		86445_Nterm		386	80308	431252-432117	+			AttC domain	86445_Nterm
	ATT		86445_Cterm		386	80308	447548-448566	+			DN52614; AttC domain;primers after intron	86445_Cterm
NA	ATT	sarcotoxin II-1-like	86450	13106587	386	80308	457659-458647	+	1	241	*m.54180; primers after intron	86450	XM_013251133.1	PREDICTED: Stomoxys calcitrans sarcotoxin II-1-like (LOC106086450), mRNA
NA	ATT	sarcotoxin II-1-like	86453	13106589	386	80308	491786-492703	-	1	239	*m.2963; primers span intron	86453	XM_013251135.1	PREDICTED: Stomoxys calcitrans sarcotoxin II-1-like (LOC106086453), mRNA
NA	ATT	attacin-A-like	94198	13116854	2183	82105	649-1416	+	1	209	*m.7797	94198	XM_013261400.1	PREDICTED: Stomoxys calcitrans attacin-A-like (LOC106094198), mRNA
NA	ATT	attacin-A-like	94200	13116855	2183	82105	7088-7961	-	1	208		94200	XM_013261401.1	PREDICTED: Stomoxys calcitrans attacin-A-like (LOC106094200), mRNA
CecA1;CecA2;CecB;CecC	CEC	sarcotoxin-1D-like	86080	13106064	359	80281	392346-393039	-	1	63		86080	XM_013250610.1	PREDICTED: Stomoxys calcitrans sarcotoxin-1D-like (LOC106086080), mRNA
CecA1;CecA2;CecB;CecC	CEC	sarcotoxin-1C-like	86087	13106070	359	80281	445443-445921	+	1	64		86087	XM_013250616.1	PREDICTED: Stomoxys calcitrans sarcotoxin-1C-like (LOC106086087), mRNA
CecA1;CecA2;CecB;CecC	CEC	sarcotoxin-1B	86088	13106071	359	80281	442402-442888	-	1	64		86088	XM_013250617.1	PREDICTED: Stomoxys calcitrans sarcotoxin-1B (LOC106086088), mRNA
NA	CEC	sarcotoxin-1C	86085	13106067	359	80281	449880-450300	-	1	64		86085	XM_013250613.1	PREDICTED: Stomoxys calcitrans sarcotoxin-1C (LOC106086085), mRNA
NA	CEC	sarcotoxin-1C-like	86086	13106068	359	80281	435492-435892	-	1	64		86086	XM_013250614.1	PREDICTED: Stomoxys calcitrans sarcotoxin-1C-like (LOC106086086), mRNA
		cecropin-like	new gene model		359	80281	430591-430121	+	1	63	Cecropin-like	new gene model
		cecropin-like	new gene model		359	80281	420549-420090	-	1	63	Cecropin-like	new gene model
	CEC		new gene model		359	80281	402724-402273	-	1	60	Cecropin-like; annotated as ncRNA?	new gene model
		stomoxyn	new gene model		305	80227	244950-245429	+	1	67	Stomoxyn (cecropin)	new gene model
		stomoxyn	new gene model		305	80227	236057-236472	-	1	67	Stomoxyn 2 (cecropin)	new gene model
DptB	DIPT	diptericin-D-like	86283		373	80295	406488-407012	+	1	96	*DQ060072	86283	XM_013250888.1	PREDICTED: Stomoxys calcitrans diptericin-D-like (LOC106086283), mRNA
NA	DIPT		86726		11	79933	768808-769513	+	1	107		86726	XM_013251513.1	PREDICTED: Stomoxys calcitrans uncharacterized LOC106086726 (LOC106086726), mRNA
		fungus-induced	80461	Gly-rich	53	79975	192325-192740	+	1	63		80461	XR_001220201.1	PREDICTED: Stomoxys calcitrans uncharacterized LOC106080461 (LOC106080461), ncRNA
		fungus-induced	80464	Gly-rich	53	79975	200748-201139	+	1	61		80464	XR_001220203.1	PREDICTED: Stomoxys calcitrans uncharacterized LOC106080464 (LOC106080464), ncRNA
		fungus-induced	80451	Gly-rich	53	79975	197416-200370	-	1	61	Split gene model	80451	XR_001220193.1	PREDICTED: Stomoxys calcitrans uncharacterized LOC106080451 (LOC106080451), ncRNA
			80476		53	79975	217702-218088	-	1	60		80476	XR_001220216.1	PREDICTED: Stomoxys calcitrans uncharacterized LOC106080476 (LOC106080476), ncRNA
			80477		53	79975	220512-220952	+	1	60		80477	XR_001220217.1	PREDICTED: Stomoxys calcitrans uncharacterized LOC106080477 (LOC106080477), ncRNA
			80470		53	79975	226477-227020	-	1	60		80470	XR_001220211.1	PREDICTED: Stomoxys calcitrans uncharacterized LOC106080470 (LOC106080470), ncRNA
			80479		53	79975	227808-228212	+	1	56		80479	XR_001220219.1	PREDICTED: Stomoxys calcitrans uncharacterized LOC106080479 (LOC106080479), ncRNA
			80463	Gly-rich	53	79975	232432-232831	+	1	56		80463	XR_001220202.1	PREDICTED: Stomoxys calcitrans uncharacterized LOC106080463 (LOC106080463), ncRNA
PGRP-SC1b;PGRP-SC2;PGRP-SC1a;PGRP-SB1			106080682	13097596	57	79979	1503661-1504420	-	1	183	EOG8ZGS4W	106080682	XM_013242142.1	PREDICTED: Stomoxys calcitrans peptidoglycan-recognition protein SC2-like (LOC106080682), mRNA
PGRP-SA			106081423	13098815	91	80013	319822-326860	-	2	199	EOG84BDTT	106081423	XM_013243361.1	PREDICTED: Stomoxys calcitrans peptidoglycan-recognition protein SA-like (LOC106081423), mRNA
PGRP-SA			106081421	13098810	91	80013	333796-337116	-	3	214	EOG84BDTT	106081421	XM_013243356.1	PREDICTED: Stomoxys calcitrans peptidoglycan-recognition protein SA-like (LOC106081421), transcript variant X1, mRNA
PGRP-SA			106081422	13098814	91	80013	340383-347773	-	2	201	EOG84BDTT	106081422	XM_013243360.1	PREDICTED: Stomoxys calcitrans peptidoglycan-recognition protein SA-like (LOC106081422), mRNA
PGRP-SC1b;PGRP-SC2;PGRP-SC1a;PGRP-SB1			106086541	13106721	392	80314	283987-296898	-	0	185	EOG8ZGS4W	106086541	XM_013251265.1	PREDICTED: Stomoxys calcitrans peptidoglycan-recognition protein SC2 (LOC106086541), transcript variant X1, mRNA
PGRP-SC1b;PGRP-SC2;PGRP-SC1a;PGRP-SB1			106086540	split	392	80314	296813-297421	+	0	185	EOG8ZGS4W	106086540	XM_013251263.1	PREDICTED: Stomoxys calcitrans peptidoglycan-recognition protein SC2-like (LOC106086540), mRNA
PGRP-SC1b;PGRP-SC2;PGRP-SC1a;PGRP-SB1			106086540	split	392	80314	288385-289012	-	0	185	EOG8ZGS4W
PGRP-SD			106087784	13108408	502	80424	489768-490538	-	1	193	EOG8GBB06	106087784	XM_013252954.1	PREDICTED: Stomoxys calcitrans peptidoglycan-recognition protein SD (LOC106087784), mRNA
PGRP-SC1b;PGRP-SC2;PGRP-SC1a;PGRP-SB1			106088788	13109922	614	80536	50366-51128	+	1	183	EOG8ZGS4W	106088788	XM_013254468.1	PREDICTED: Stomoxys calcitrans peptidoglycan-recognition protein SC2-like (LOC106088788), mRNA
PGRP-LB			106088801	13109943	614	80536	69608-117691	+	2	197	EOG8SXR4Z	106088801	XM_013254489.1	PREDICTED: Stomoxys calcitrans peptidoglycan-recognition protein LB-like (LOC106088801), transcript variant X1, mRNA
PGRP-LA, isoform A			106088839	13109991	621	80543	42818-115747	+	3	203	EOG84BDTP	106088839	XM_013254537.1	PREDICTED: Stomoxys calcitrans peptidoglycan-recognition protein LA (LOC106088839), transcript variant X1, mRNA
PGRP-LA, isoform B			106088839	13109992	621	80543	42818-115747	+	4	293
PGRP-LA, isoform C			106088839	13109993	621	80543	42818-115747	+	4	359
PGRP-LC, isoform A			106088838	13109985	621	80543	189179-304877	+	3	665		106088838	XM_013254530.1	PREDICTED: Stomoxys calcitrans peptidoglycan-recognition protein LC (LOC106088838), transcript variant X1, mRNA
PGRP-LC, isoform B			106088838	13109988	621	80543	189179-304877	+	3	644
PGRP-LC, isoform C			106088838	13109984	621	80543	189179-304877	+	3	675
PGRP-LC, isoform D			106088838	13109987	621	80543	189179-304877	+	3	654
PGRP-LC, isoform E			106088838	13109986	621	80543	189179-304877	+	3	663
PGRP-LC, isoform F			106088838	13109989	621	80543	189179-304877	+	3	642
PGRP-SC1b;PGRP-SC2;PGRP-SC1a;PGRP-SB1			106088998	13110191	643	80565	254103-258308	+	0	187	EOG8ZGS4W	106088998	XM_013254737.1	PREDICTED: Stomoxys calcitrans peptidoglycan-recognition protein SC2-like (LOC106088998), mRNA
PGRP-SC1b;PGRP-SC2;PGRP-SC1a;PGRP-SB1			106089000	13110193	643	80565	262421-263106	+	0	187	EOG8ZGS4W	106089000	XM_013254739.1	PREDICTED: Stomoxys calcitrans peptidoglycan-recognition protein SC2-like (LOC106089000), mRNA
PGRP-LE			106089884	13111330	761	80683	251614-256518	-	5	303	EOG84BDTB	106089884	XM_013255876.1	PREDICTED: Stomoxys calcitrans peptidoglycan recognition protein-like (LOC106089884), mRNA
PGRP-LE, isoform A			106089885	13111331	761	80683	256675-264060	+	5	345	EOG84BDTB	106089885	XM_013255877.1	PREDICTED: Stomoxys calcitrans peptidoglycan recognition protein-like (LOC106089885), transcript variant X1, mRNA
PGRP-LE, isoform B			106089885	13111332	761	80683	256675-246060	+	5	326
PGRP-LD, incomplete			106091807	13113924	1148	81070	31286-45553	-	3	164	EOG8V4615	106091807	XM_013258470.1	PREDICTED: Stomoxys calcitrans peptidoglycan-recognition protein LD-like (LOC106091807), mRNA
PGRP-SC1b;PGRP-SC2;PGRP-SC1a;PGRP-SB1			106092340	13114626	1291	81213	158641-159591	-	2	187	EOG8ZGS4W	106092340	XM_013259172.1	PREDICTED: Stomoxys calcitrans peptidoglycan-recognition protein SB1 (LOC106092340), mRNA
