# Supplementary material for: The genome of the stable fly, Stomoxys calcitrans, reveals potential mechanisms underlying reproduction, host interactions, and novel targets for pest control
Source: BMC Biol. 2021 Mar 10;19:41. doi: 10.1186/s12915-021-00975-9 (PMC7944917; doi:10.1186/s12915-021-00975-9)
Supplement: Supplementary file 9 — Additional file 9. Stomoxys chemosensory gene family annotation and normalized RNA-Seq expression data. [file 12915_2021_975_MOESM9_ESM.xlsx]

## Sheet: Chemosensory Norm Expr Values
RNA-seq Normalized Expression Values of manually curated Stomoxys chemosensory gene family members
Feature ID	F_old - run1955_lane2_read1_indexD706=Sc_ff (GE) - Normalized expression values (TPM)	FH - run1955_lane2_read1_indexD706=Sc_ff (GE) - Normalized expression values (TPM)	FRS - Stomoxys_FRS (GE) - Normalized expression values (TPM)	Female - Female (GE) - Normalized expression values (TPM)	Male - Male (GE) - Normalized expression values (TPM)	MH - Male_head (GE) - Normalized expression values (TPM)	MRS - Stomoxys_MRS (GE) - Normalized expression values (TPM)	Larvae - Stomoxys_larvae (GE) - Normalized expression values (TPM)
ScalObp1	1.0288	7.21972	0.152355	7.21949	5.33345	7.24318	27.5563	0.310111
ScalObp10	13.8631	876.154	1.95411	20.9882	23.5	951.685	594.901	17.0561
ScalObp11	0	0.113353	0	0	0	0.191515	0.0278769	0
ScalObp12	0.20576	1.81801	53.3374	0.0382997	0.00910146	3.77136	0	0.0979298
ScalObp13	0	0.0261584	0	0	0	0.108034	0	0
ScalObp14	0	0	0	0	0	0	0.188169	0
ScalObp15	0	0.457772	0	0	0	0.402672	0.466939	0
ScalObp16	0	0.0959141	0	0	0	0.039285	0	0.163216
ScalObp17	0	0.0697557	0	0	0	0.039285	0.0278769	0.0326433
ScalObp18	0	0	0	0	0	0	3.03162	0
ScalObp19	0.02572	0.0305181	0.0132482	0.0382997	0	0	0.146354	0
ScalObp20	0	0.0217987	0.0927376	0	0	0.0147319	0.1812	0
ScalObp21	10.2365	0	0	0.0382997	0.0910146	0	0.236954	0
ScalObp22	1.46604	4.37717	259.235	0.0382997	0	6.59007	0.0906	0
ScalObp23	0	0	0	0	0	0	0	0
ScalObp24	4.6296	43.6191	0.0529929	0.0670244	0.163826	57.312	0.508754	0
ScalObp25	5.94131	62.1044	0.0927376	0.00957492	0.0455073	39.1917	0.501785	0
ScalObp26	0	1.94444	0	0	0	2.73522	0.0766616	0
ScalObp27	0.02572	0.427254	0	0	0	0.540169	0	0
ScalObp28	0.0514399	0.0741154	0	0	0	0.638382	0.0557539	0
ScalObp29	0	0.418534	0	0	0	0.520527	0.592385	0
ScalObp2P	0	0	0	0	0	0	6.18868	0
ScalObp3	4.08948	2.08395	0.397447	2.10648	4.06835	2.93165	2.93405	0
ScalObp30	0.10288	8.98105	21.0647	0	0.0273044	12.9542	0.320585	0
ScalObp31	0	0	0	0	0	0	0	0.326433
ScalObp32	0.0771599	3.01693	0	0	0	9.32038	3.14312	0.0652866
ScalObp33	0	0.0217987	0	0	0	0.00982126	1.61686	0
ScalObp34	0	0.126432	0.00662412	0.0287248	0.0364058	0.0883913	0.0836308	0.0163216
ScalObp35	0	0	0	0	0	0	0.174231	0
ScalObp36	0	0.00435973	0	0	0	0	2.11865	0
ScalObp37	0	0.065396	0.0264965	0.143624	0.245739	0.0785701	2.25106	0.0816082
ScalObp38	0	0.0217987	0.0132482	0	0	0.00982126	4.81574	0
ScalObp39	0	0.104634	0	0	0	0.127676	0	0
ScalObp4	2.3148	14.2956	2.96098	2.60438	2.75774	15.9645	26.964	1.86067
ScalObp40	0	0.0348779	0	0	0	0.00982126	0.132415	0
ScalObp41	0	0.135152	0	0	0	0.240621	0.236954	0
ScalObp42	0.02572	0	0	0	0	0.0294638	0.404216	0
ScalObp43	0.02572	0.00871946	0	0	0	0.00982126	0.0557539	0
ScalObp44	2.9578	0	0	0	0.391363	0	0	0
ScalObp45	0.28292	1.02018	0.0331206	0.0287248	0.0637102	1.11962	0	0
ScalObp46	0.28292	5.08345	0.165603	0.0861743	0.291247	15.2622	0.243923	0
ScalObp47	3.00924	8.44916	0.00662412	0.172349	0.445971	15.4145	0.348462	0
ScalObp48	11.9341	167.549	3.04709	1.08197	1.06487	131.669	1.00357	0
ScalObp49	2.00616	16.5583	0.0264965	1.38836	1.28331	60.7494	0.0696923	0
ScalObp50	7.27875	73.4876	0	1.64689	0	75.334	0	0
ScalObp51	1.72324	16.7632	1.18572	2.22138	3.54047	3.43253	0.209077	0.0163216
ScalObp52_2OBP	0.514399	13.053	0	4.93108	4.69635	4.52269	8.43974	0.0489649
ScalObp53_2OBP	0.771599	0	0	0	0	0	0	0
ScalObp54	0.20576	0	0	0	0.0637102	0	0.0557539	0.0163216
ScalObp55	0.951639	0.688838	0.0264965	0	0	0	0.174231	0.0326433
ScalObp56	0	0.00871946	0	0	0	0.00982126	0.0278769	0.277468
ScalObp57	0	0	0	0	0	0	0	0.0652866
ScalObp58	5.76127	0	0	0	0	0	0	0
ScalObp59	0	0.0130792	0	0.0191498	0.00910146	0.00982126	0.0139385	0.0326433
ScalObp5C	0	0.143871	0.0728653	0.162774	0.591595	0.324102	0	0
ScalObp6	0.977359	1.96188	0.059617	0	0	2.06246	0.146354	0
ScalObp60	2.4434	1676.92	0.0397447	0.00957492	0	14.8399	2.34166	2.31767
ScalObp61	30.2467	329.369	0.0794894	17.3689	32.8836	165.891	205.293	28.4976
ScalObp62	0.0514399	0.283383	0	0	0.00910146	0.093302	3.66582	0.0489649
ScalObp63	3.96088	23.4902	0.0264965	0.162774	0.200232	6.96327	10.2657	0.571257
ScalObp64	0.28292	0.710636	0	0	0	0.31428	0.125446	0
ScalObp65C	0	0.00435973	0	0	0	0	0.0209077	0
ScalObp66	0	0	0.0861135	0	0	0	0.0348462	0.0816082
ScalObp67	0.565839	4.64747	0	0.0287248	0.0364058	0.726773	3.20585	0.0163216
ScalObp68	0	0	0	0	0	0.0245532	0	0
ScalObp69	0.1286	1.91392	0.0331206	0.0287248	0.00910146	2.44549	3.15706	0
ScalObp7	1.49176	19.4182	0.0397447	0	0	16.2837	0.236954	0.359076
ScalObp70	0	0.0305181	0.0264965	0	0	0.108034	0.111508	0
ScalObp71	0.10288	1.37332	0.503433	0.0191498	0	1.03123	0.00696923	0.0326433
ScalObp72	24.8455	0	0.0198723	0.0478746	0	0	0	0
ScalObp73	0.02572	0.00871946	0	0.0287248	0.191131	0.0196425	0.0906	0
ScalObp74	0.694439	28.3688	0	0	0	0.279906	0.397246	0
ScalObp75	0.0514399	0	0	0	0	0	0.9966	0.0326433
ScalObp76	25.8229	93.9173	0.0397447	0.909617	0.891943	10.7543	29.1941	0
ScalObp77	13.3744	67.6587	0.0132482	0.0382997	0.0910146	14.0542	39.4668	0
ScalObp78C	20.2416	78.2485	27.7418	78.4473	83.6242	82.5133	16.092	93.2618
ScalObp79C	0	0	0	0	0	0	0.0418154	0
ScalObp8	0.3858	10.6203	0.00662412	0.698969	0.591595	11.6431	0.0139385	1.32205
ScalObp80	0	0	0	0	0	0	0	0
ScalObp81	0	0	0.145731	0	0	0.0736595	0.118477	0
ScalObp82	0	0	0	0	0	0	0.278769	0
ScalObp83	0	0.00871946	0	0	0	0.0147319	0.00696923	0
ScalObp84	5.86415	0.841428	0	0	0	0.383029	0.0278769	0
ScalObp85	0	0.0130792	0	0	0	0	0	0.114251
ScalObp86_PlusC	0	0.0130792	0.00662412	0	0	0.00491063	1.51232	0.0326433
ScalObp87_PlusC	1.26028	11.6012	0.0132482	0.0765993	0.263942	15.5225	13.8897	1.17516
ScalObp88_PlusC	2.08332	0	0	0	0	0	0.229985	0
ScalObp89_PlusC	0	0.279023	0.0198723	0	0.00910146	0.716952	0.0348462	0.0326433
ScalObp9	0.0771599	1.99676	0	0.0765993	0.0546087	1.79238	2.48802	0.0326433
ScalObp90	2.41768	26.978	8.39276	0.871317	1.65647	20.8456	0.466939	1.15884
ScalGr1.1	0.10288	1.03326	0	2.28841	0.81003	2.35219	0	0
ScalGr1.2	0.0771599	0.0828349	0.00662412	0	0	0.093302	0.104539	0
ScalGr10J	0.02572	0.0871946	0	0	0	0.103123	7.26891	0
ScalGr11NC	0.02572	0.0523168	0	0.0765993	0	0	0.132415	0
ScalGr12	0.18004	0.937342	0.139106	1.03409	0.655305	1.31114	1.40082	0.603901
ScalGr13F	0.15432	0.292102	0	0	0.00910146	0.672756	0.2718	0.114251
ScalGr14	0	0.122072	0	0	0	0.289727	0	0
ScalGr15a	0.02572	0.047957	0.0132482	0.0574495	0.0819131	0.0147319	1.06629	0.0163216
ScalGr15b	0.0771599	0.00871946	0.0264965	0.0478746	0.236638	0.0491063	0.174231	0.0979298
ScalGr16	0.02572	3.13465	0	0.162774	0.200232	1.65979	0.104539	0.228503
ScalGr17P	0	0.135152	0	0	0	0.0245532	0.0139385	0
ScalGr18a	0.15432	0.797831	0.145731	0.373422	0.473276	0.746416	1.37991	1.04458
ScalGr18b	0.10288	1.13789	1.32482	1.87668	1.256	2.19996	0.620262	3.26433
ScalGr19	0	0.0348779	0.0529929	0	0	0.0589276	0	0
ScalGr20	0	0	0	0	0	0.00491063	0	0.0816082
ScalGr21	0	0	0	0	0	0	0	0
ScalGr22	0.15432	0.470851	0.11261	0.382997	0.273044	0.46651	9.09485	0.146895
ScalGr23F	0	0	0.364326	0	0	0.142408	0	0.408041
ScalGr24	0	0.0741154	0.00662412	0	0.0364058	0.0540169	0.0627231	0
ScalGr25a	0	0	0	0	0	0	0	0
ScalGr25b	0	0	0	0	0	0	0	0
ScalGr25c	0	0.0741154	0.158979	0	0	0.171872	0	0
ScalGr25d	0	0.130792	0.105986	0.0287248	0	0.147319	0.132415	0
ScalGr25eP	0.20576	0.0217987	1.43743	0.229798	0.318551	0.15714	0.2718	0
ScalGr25f	0	0.17003	0	0	0	0.432135	1.55414	0
ScalGr25g	0	0	0	0	0.0455073	0	0.0627231	0
ScalGr25h	0	0	0	0	0.0819131	0	0	0
ScalGr26	0	0.126432	0.105986	0.0191498	0.0910146	0.137498	0.223015	0.179538
ScalGr27a	0	0.0741154	0	0.0478746	0.0182029	0.0687488	0.3624	0
ScalGr27b	0.02572	0.0217987	0.0264965	0	0.0637102	0	0.334523	0.0326433
ScalGr28	0.20576	1.16841	0.510057	0.201073	0.0546087	1.28659	0.961754	0.0816082
ScalGr29N	0.18004	0.388016	0.205348	0.0957492	0.0273044	0.687488	0.188169	0
ScalGr30	0	0	0	0	0	0	0	0
ScalGr31	0.02572	0.16567	0.00662412	0	0.254841	0.162051	0.0766616	0
ScalGr32	0	0.239785	0.0331206	0.0382997	0.00910146	0.132587	0.0209077	0
ScalGr33P	0	0.0130792	0	0	0	0.0196425	0	0
ScalGr34	0	0.0610362	0	0.0191498	0	0	0	0
ScalGr35	0	0.0610362	0.00662412	0	0	0.0736595	0	0
ScalGr36	0	0.00871946	0	0	0.00910146	0.00982126	0	0
ScalGr37J	0	0	0	0	0	0	0.0139385	0
ScalGr38	0	0	0.0132482	0	0	0.00982126	0	0
ScalGr39	0	0.00435973	0	0	0	0.00982126	0	0
ScalGr3J	0.0771599	0.762953	0	0.277673	0.263942	1.42899	0.257862	0
ScalGr40	0.02572	0.108993	0	0.0287248	0	0.122766	0.0418154	0.0489649
ScalGr41	0	0	0	0	0	0	1.05932	0
ScalGr42P	0	0	0	0	0	0	0.0278769	0
ScalGr43	0	0	0	0	0	0.0343744	0.132415	0
ScalGr44P	0	0.00871946	0.0132482	0.0478746	0	0.00982126	0.0209077	0
ScalGr45	0	0.0174389	0	0	0	0	0.139385	0.0326433
ScalGr46	0	0.0348779	0	0	0	0.0196425	0.0975693	0.0326433
ScalGr47aJ	0	0	0	0	0	0	0	0
ScalGr47bJ	0	0.00871946	0	0	0	0.00982126	0	0
ScalGr47cJ	0	0	0	0	0	0.00982126	0	0
ScalGr47dJ	0	0	0	0	0	0	0	0
ScalGr47eJ	0	0	0	0	0	0.0343744	0.0139385	0
ScalGr47fJ	0	0.047957	0	0	0	0.0343744	0	0.0326433
ScalGr47gJ	0.0514399	2.05343	0	0.0382997	0	0.0785701	0	0
ScalGr47hJ	0	0	0	0	0	0	0	0
ScalGr47iJ	0	0	0	0	0	0	0.00696923	0
ScalGr47jJ	0	0.0959141	0	0	0	0.0245532	0	0.0979298
ScalGr47kJ	0	0	0	0	0	0	0	0
ScalGr47lJ	0	0	0	0	0	0	0	0
ScalGr47m	0	0.0523168	0	0	0.00910146	0.039285	0	0
ScalGr47n	0	0.130792	0	0	0	0	0	0
ScalGr47o	0	0	0	0	0	0	0	0
ScalGr47p	0	0	0	0	0	0.0196425	0.0348462	0
ScalGr47q	0	0.793471	0	0	0	0.171872	0	0
ScalGr47rF	0	0	0	0	0	0	0.0139385	0
ScalGr47s	0	0.00435973	0	0	0	0.00982126	0.0139385	0
ScalGr47t	0	0.0261584	0.00662412	0	0.0182029	0.0294638	0.0139385	0
ScalGr48	0	0.00871946	0	0	0	0	0	0
ScalGr49	0	0	0	0.00957492	0	0	0.0696923	0
ScalGr4F	0.02572	0.00435973	0	0.0191498	0.0910146	0	3.95156	0
ScalGr5	0	0.100274	0	0	0	0	0.167262	0
ScalGr50	0	0	0	0	0	0	0.0348462	0
ScalGr51	0	0	0	0	0.00910146	0	0	0
ScalGr52N	0	0.00871946	0	0	0	0.0196425	0.0278769	0
ScalGr53NP	0	0	0	0	0.0728117	0.00491063	0	0
ScalGr54	0	0	0	0	0	0	0	0
ScalGr55C	0.02572	0	0	0	0	0	0	0
ScalGr56C	0	0	0	0	0	0	0	0
ScalGr57IP	0	0.00871946	0	0	0	0.0147319	0	0
ScalGr58	0.10288	0.16567	0.0397447	0.0382997	0.0273044	0.220978	0.91297	0.0979298
ScalGr59F	0	0	0	0	0	0	0	0
ScalGr60aP	0.0771599	0.126432	0.158979	0.0382997	0.00910146	0.162051	0.104539	0
ScalGr60b	0	0.0305181	0.0132482	0.0191498	0.136522	0.093302	0.669046	0.0326433
ScalGr61	0	0.00435973	0	0	0	0.00491063	0.00696923	0
ScalGr62a	0	0	0	0	0	0.0245532	0.0487846	0
ScalGr62b	0	0	0	0	0	0.0245532	0	0
ScalGr62c	0	0	0.0132482	0	0	0	0.0696923	0
ScalGr62d	0	0.00435973	0	0.0382997	0	0	0	0
ScalGr62e	0	0.00435973	0.00662412	0	0	0	0	0
ScalGr62f	0	0	0.00662412	0	0	0	0.0348462	0
ScalGr63	0	0	0	0	0	0	0.0487846	0
ScalGr64F	0	0.0130792	0	0.0382997	0	0.039285	0.0627231	0
ScalGr65	0	0	0	0	0	0.0441957	0.0975693	0
ScalGr66	0	0.0261584	0	0	0.0637102	0.761148	0.0139385	0
ScalGr67	0.02572	0.00871946	0	0	0	0	0.0139385	0
ScalGr68	0	0.0174389	0	0	0	0.039285	0	0
ScalGr69a	0	0.0610362	0.0132482	0.114899	0	0.0294638	0.0557539	0.473328
ScalGr69b	0	0	0.0132482	0.0287248	0.0546087	0.0196425	0	0.0652866
ScalGr6F	0	0.0784752	0.0132482	0.0287248	0	0.132587	21.967	0
ScalGr70	0	0	0	0	0	0.15223	0	0
ScalGr71aJ	0	0	0.0397447	0	0	0.00982126	0	0
ScalGr71bJ	0	0	0.0198723	0	0	0	0.0627231	0
ScalGr71cJ	0	0	0	0	0	0.0196425	0.0696923	0
ScalGr71dP	0	0.0217987	0	0	0	0.00982126	0.0696923	0
ScalGr71eF	0	0.00871946	0.0264965	0	0	0.0196425	0.0209077	0
ScalGr72	0	0	0	0.00957492	0	0	0.0139385	0
ScalGr73	0	0	0	0.0478746	0	0.0196425	0.223015	0.0163216
ScalGr7FP	0.02572	0.00871946	0	0	0	0.0147319	0.153323	0
ScalGr8	0	0	0	0	0	0	0.0209077	0
ScalGr9N	0	0.422894	0	0	0.00910146	0.736595	0	0
ScalIr100a	0	0.357498	0	0	0	0.039285	0.327554	0.0163216
ScalIr101	0	0	0	0	0	0	0	0
ScalIr102	0	0.100274	0	0.0191498	0	0.0491063	0	0
ScalIr103N	0	0	0.0728653	0	0	0	0	0
ScalIr104	0	0.00435973	0	0	0	0	0.139385	0
ScalIr105	0	0	0	0	0	0	4.46031	0
ScalIr106	0	0	0	0	0	0	0.0139385	0
ScalIr107	0	0.0217987	0	0	0.0273044	0.039285	0.00696923	0
ScalIr108	0.02572	0.0348779	0.178851	0	0	0.0147319	0.0487846	0
ScalIr109P	0	0.0305181	0	0	0	0	1.57505	0
ScalIr10a1	0	0.0348779	0	0	0	0.402672	0.0557539	0.0489649
ScalIr10a2	0	0.0261584	0.0331206	0.0765993	0.0273044	0.0441957	2.718	0.0326433
ScalIr110	0	0	0	0.181923	0	0.85445	0	0
ScalIr111	0.617279	0.0435973	0.0927376	0	0	1.90532	1.58899	0
ScalIr112	0	0	0	0	0	0	0.0209077	0
ScalIr113FP	0	0.00435973	0	0	0	0	0.390277	0
ScalIr114C	0	0.00871946	0.0397447	0	0	0.00491063	0	0
ScalIr115	0	0.00871946	0.0132482	0	0	0	0.125446	0
ScalIr116	0	0	0	0	0	0	0	0
ScalIr117	0	0	0	0	0	0	0	0
ScalIr118N	0	0.0261584	0.125858	0	0.0182029	0.0196425	0.0139385	0
ScalIr119	0	0.00871946	0	0	0	0	67.4761	0
ScalIr120	0	0.00871946	0	0	0	0	0.0836308	0
ScalIr121	0	0	0	0	0	0	0.0906	0
ScalIr122	0	0	0.0993617	0	0	0.00491063	0.606323	0.0489649
ScalIr123	0	0.0435973	0.0132482	0	0	0.0638382	0.0209077	0
ScalIr124	0	0	0	0	0	0.00982126	0	0
ScalIr125	0	0	0	0	0	0.00982126	0.0278769	0
ScalIr126	0	0.0435973	0.00662412	0	0	0.0834807	0.0766616	0
ScalIr127	0	0	0	0	0	0	0	0
ScalIr128	0	0.0435973	0	0.0287248	0	0.039285	0	0
ScalIr129	0	0.0697557	0	0	0	0.0687488	0	0
ScalIr130P	0	0	0	0.0287248	0	0	0.0418154	0.359076
ScalIr131	0	0	0.00662412	0	0	0	0	0
ScalIr132	0	0	0	0.00957492	0	0	0	0.0163216
ScalIr133P	0	0	0	0	0	0	2.36954	0
ScalIr134	0	0	0	0	0	0	1.78412	0
ScalIr135	0	0	0	0.0191498	0	0	0	0
ScalIr136N	0	0	0	0	0	0	0	0
ScalIr137	0	0	0	0	0	0.00982126	0	0
ScalIr138	0	0	0	0	0	0	0.104539	0
ScalIr139P	0	0.0697557	0	0	0	0.0982126	0	0.0489649
ScalIr140	0	0	0.0264965	0	0.154725	0	0	0
ScalIr141	0	0	0	0	0	0	0	0
ScalIr142	0	0	0	0	0	0	0.278769	0.130573
ScalIr143	0.02572	0	0	0.0670244	0.12742	0.00982126	0	0
ScalIr144	0.02572	0.00871946	0	0	0	0	0	0
ScalIr146	0	0.00435973	0.0132482	0	0	0.00982126	0.752677	0
ScalIr147	0	0	0	0	0	0	0	0
ScalIr148	0	0	0	0	0	0	0	0
ScalIr149	0	0	0	0	0	0	0.0696923	0
ScalIr150P	0	0	0	0	0	0	0	0
ScalIr151	0	0	0	0	0	0	0	0
ScalIr152	0	0	0	0	0	0	0	0
ScalIr153	0	0	0	0	0	0	0	0
ScalIr154	0	0.00871946	0	0	0	0	0	0
ScalIr155	0	0	0	0	0	0.00491063	0	0
ScalIr156	0	0	0	0	0	0	0	0
ScalIr157P	1.05452	7.17176	1.07973	12.4282	23.8003	5.76508	33.752	7.7691
ScalIr158	0	0	0	0	0	0.00982126	0	0
ScalIr159	0	0	0	0	0	0	0	0
ScalIr160	0	0.00871946	0	0	0	0	0.00696923	0
ScalIr161P	73.662	380.609	117.658	257.987	289.654	366.849	87.0178	224.014
ScalIr162	0	0	0	0	0	0	0	0
ScalIr163	0	0	0	0.0191498	0	0.00491063	0	0
ScalIr164	0	0	0	0	0	0	0	0
ScalIr165	0	0	0	0	0	0	0	0
ScalIr166	0	0	0	0	0	0	0	0
ScalIr167	0	0	0	0	0	0	0.0139385	0
ScalIr168	0	0	0	0	0	0	0	0
ScalIr169	0	0	0	0	0	0	0	0
ScalIr170	0	0	0	0	0	0	0	0
ScalIr171C	0	0	0	0	0	0	0.0139385	0
ScalIr172	0	0	0	0	0	0	0	0
ScalIr173	0	0.00435973	0	0	0	0	0.111508	0
ScalIr174	0	0	0	0	0	0	0	0
ScalIr175P	0	0	0	0	0	0	0	0
ScalIr176	0.02572	0	0	0	0	0	0.00696923	0
ScalIr177	0	0	0	0	0	0	0	0
ScalIr178	0	0	0	0	0	0	1.29628	0
ScalIr179C	0	0	0	0	0	0	0.320585	0
ScalIr180	0	0	0	0	0	0	0	0
ScalIr181	0	0	0	0	0	0	0	0
ScalIr182	0	0	0	0	0	0	0	0
ScalIr183	0	0	0	0	0	0	0	0
ScalIr184	0	0	0	0	0	0	0	0
ScalIr185	0	0	0	0	0	0	0	0
ScalIr186P	2.10904	30.1083	2.75563	8.61743	8.47346	28.5553	3.97943	8.48725
ScalIr187	0	0.00871946	0	0	0	0	0.0139385	0
ScalIr188	0	0	0	0	0	0	0.0139385	0
ScalIr189	0	0	0	0	0	0	0.585416	0
ScalIr190	0	0	0	0	0	0.0196425	0	0
ScalIr191P	0	0	0.0132482	0.0191498	0	0.0196425	0.146354	0
ScalIr192	0	0.00871946	0	0	0	0	6.02142	0
ScalIr193	0	0	0	0	0	0	3.92368	0
ScalIr194	0	0.00435973	0	0.0478746	0.0819131	0.00491063	0	0
ScalIr195	0	0	0	0.134049	0.227536	0	0	0
ScalIr196	0	0	0	0	0	0	0	0
ScalIr197P	0	0	0	0	0	0	0	0
ScalIr198	0	0	0	0	0	0	0	0
ScalIr199P	0	0	0	0.0287248	0	0	0	0
ScalIr200	0	0	0	0	0	0	0	0
ScalIr201	0	0	0	0	0	0	0	0
ScalIr202	0	0.0566765	0	0.0191498	0.0182029	0.0491063	0.0418154	0.0326433
ScalIr203	0	0.0392376	0	0.641519	0.218435	0.093302	0	0.212181
ScalIr204	0	0	0	0	0	0	1.31719	0
ScalIr205P	0	0	0	0	0	0	0.954785	0
ScalIr206	0	0.00435973	0	0	0	0	0.00696923	0
ScalIr207	0	0	0	0	0	0	0	0
ScalIr208	0	0	0	0	0	0	0	0
ScalIr209	0	0	0	0	0	0	0	0
ScalIr210	0	0	0	0	0	0.00491063	0.0348462	0
ScalIr211	0.02572	0	0	0	0	0	0	0
ScalIr212	0	0	0	0	0	0	0	0
ScalIr213	0	0	0	0	0	0	0	0
ScalIr214	0	0	0	0	0	0	0.0487846	0
ScalIr215	0	0.00871946	0	0.0670244	0	0.00982126	0	0
ScalIr216	0	0.100274	0	0	0	0.0834807	0	0
ScalIr217	0	0.00435973	0.0132482	0	0	0.00982126	0.0139385	0
ScalIr21a	0.977359	2.41965	0.881007	0.593645	0.354957	1.39953	3.94459	0.163216
ScalIr25a1	0.617279	2.88178	0.761773	2.66183	2.15705	3.27539	2.21622	0.146895
ScalIr25a2	0	0.0959141	0.0397447	0.0382997	0	0.142408	0.390277	0
ScalIr25a3N	0	4.01967	1.23209	0	0	4.21823	2.18137	0
ScalIr25a4N	1.10596	0.265944	0.529929	0	0	0.122766	12.0219	0
ScalIr31a	0	0.231066	0.0529929	0	0.0182029	0.441957	0.982662	0.0326433
ScalIr40a	0	0.16131	0.0132482	0	0	0.103123	0.0139385	0
ScalIr41a1	0	0.00435973	0	0.0670244	0.118319	0.0294638	0.459969	0.146895
ScalIr41a2I	0.23148	0.549326	0.0198723	1.29261	1.52904	0.461599	0.153323	1.28941
ScalIr60a	0.02572	0.850148	0.059617	1.02452	0.93745	0.982126	0.404216	0.554936
ScalIr64a	0	0.32262	0	0.00957492	0	0.166961	1.83988	0
ScalIr68a	0.15432	1.29048	0.304709	0.852168	1.03757	1.44864	5.27571	0.750795
ScalIr68b	0	0.00435973	0	0	0	0	0	0
ScalIr75aF	0	0.00871946	0	0	0	0.00982126	0	0
ScalIr75bJ	0	0.305181	0	0	0	0	4.983	0
ScalIr75d1	0	0.287742	0	0	0	0.422314	0.0696923	0
ScalIr75d2	0.02572	0.0959141	0	0.0957492	0	0.162051	0	0
ScalIr76a	0	0.0871946	0	0	0	0.117855	0.0836308	0
ScalIr76bF	0.02572	1.7003	0	0	0.00910146	1.94952	0	0
ScalIr84a	0	0.117713	0	0	0	0.216068	0.397246	0
ScalIr85a	0	0.0261584	0	0.191498	0.118319	0.0589276	8.46762	0.473328
ScalIr87a	0	0.0741154	0.152355	0.0574495	0.200232	0.0785701	3.46371	0.146895
ScalIr8a	0	0	0	0	0	0	0.257862	0
ScalIr92a	0	0.340059	0	0.0861743	0.0182029	0.535259	0.550569	0
ScalIr93a	0.0771599	0.49265	0.125858	0.201073	0.318551	0.505795	6.68349	0.277468
ScalIr94e	0	0.0130792	0	0	0	0	0.0139385	0
ScalOr1	0.10288	0	0.0463688	0.0382997	0	0	0.487846	0
ScalOr10	0	0.135152	0.0264965	0.220223	0.0910146	0.265174	0	0.0326433
ScalOr11	0.0514399	0.361858	0	0.0287248	0	0.373208	0.299677	0
ScalOr12	0	0	0	0	0	0	1.30325	0
ScalOr13	0	0.00871946	0	0	0	0.00491063	0.313616	0
ScalOr14N	0	0	0	0	0	0	4.14669	0
ScalOr15	0	0.0828349	0	0	0	0.162051	0.0557539	0
ScalOr16	0	0.108993	0	0	0	0.122766	0.0139385	0
ScalOr17	0	0.0348779	0	0	0	0.0687488	0.00696923	0
ScalOr18	0	0	0	0	0	0	0	0
ScalOr19	0	0	0	0	0	0	0.0139385	0
ScalOr2	0.20576	0	0.0132482	0.134049	0.200232	0	0	0
ScalOr20	0.1286	0.32698	0.516681	0.344697	0.0728117	0.422314	0.243923	0.114251
ScalOr21	0.0514399	0.16567	0	0.105324	0.0364058	0.687488	0.0627231	0
ScalOr22	0	0	0.0132482	0	0	0	0	0
ScalOr23	0	0	0	0.0287248	0	0	0	0
ScalOr24	0	0	0	0.0382997	0	0	0	0
ScalOr25	0	0.126432	0	0	0.345855	0	0.0418154	0
ScalOr26N	0	0	0	0	0	0	0.0418154	0
ScalOr27	0.0771599	1.08121	0	0	0.282145	0.667846	0.0278769	0.0163216
ScalOr28	0.0771599	0.33134	0.0132482	0.0191498	0	0.397761	0	0
ScalOr29	0	0.191828	0	0.0478746	0.0182029	0.299548	0	0
ScalOr3	0	0.174389	0	0	0.0182029	0.0834807	1.12902	0
ScalOr30	0	0.0392376	0.00662412	0.0574495	0.00910146	0.0491063	0	0.0163216
ScalOr31	0	0.47957	0	0.0478746	0.0364058	0.427225	0.0557539	0.0489649
ScalOr32P	12.0884	32.8157	7.84958	17.9147	18.6489	30.6767	8.21673	16.4032
ScalOr33	0	0.113353	0	0.0191498	0	0	0.209077	0
ScalOr34	0	0.0305181	0	0.00957492	0.0364058	0.0343744	0.0139385	0
ScalOr35	0	0.122072	0	0.124474	0	0.191515	0	0
ScalOr36	0.02572	0.518808	0	0.153199	0.172928	0.476331	0	0
ScalOr37P	0	0	0	0	0	0	0	0
ScalOr38P	0	0	0	0	0	0	0.0139385	0
ScalOr39	0.20576	0	0.105986	0.124474	0	0	0.202108	0
ScalOr4	0	0.0130792	0	0	0	0	0.132415	0
ScalOr40	0	0.00871946	0	0	0	0	0.209077	0.0326433
ScalOr41	0	0	0	0	0	0	0	0
ScalOr42	0	0.00871946	0	0	0.0637102	0.0196425	0.209077	0
ScalOr43	0	0.0392376	0	0	0	0.0834807	0.104539	0
ScalOr44	0	0.405455	0	0.0191498	0.109217	0.427225	0.459969	0
ScalOr45	0	0	0	0	0	0.00491063	0.00696923	0
ScalOr46	0	0.0217987	0	0	0	0.103123	0	0
ScalOr47	0.0514399	0.405455	0	0.0670244	0.0182029	0.353565	5.81931	0.0163216
ScalOr48	0.15432	1.9706	0.231844	1.19686	1.09217	2.28835	0.446031	1.51791
ScalOr49	0.02572	0	0.0132482	0.153199	0.0910146	0.00982126	0	0
ScalOr5	0	0.0871946	0	0	0	0.122766	0.223015	0
ScalOr50	0.30864	0	0	0.210648	0.345855	0.0736595	0.0487846	0
ScalOr51C	0	0.065396	0	0	0.0819131	0.0638382	0	0
ScalOr52P	0	0.0305181	0	0	0	0.0294638	0.00696923	0
ScalOr53P	0	0	0	0	0	0.039285	0	0
ScalOr54	0.02572	0.0784752	9.71758	0	0	0.0883913	0	0
ScalOr55	0.02572	0	2.42443	0	0	0.108034	0	0
ScalOr56	0	0.0435973	0.0529929	0.0765993	0	0	0.0278769	0
ScalOr57	0	0.108993	0.0132482	0.00957492	0.0637102	0.162051	0.0209077	0
ScalOr58	0	0	0	0	0	0.00982126	0.0278769	0
ScalOr59	0.02572	0.732435	0	0.201073	0.0546087	0.736595	0	0
ScalOr6	0.0514399	0.191828	0	0	0	0.274995	0	0
ScalOr60	0	0.217987	0	0.0287248	0	0.206246	0.160292	0
ScalOr61	0.02572	0.48393	0	0.143624	0.0637102	0.78079	0.00696923	0
ScalOr62	0	0	0	0	0	0	0	0
ScalOr63	0	0.113353	0.00662412	0	0	0.171872	1.86079	0
ScalOr64	0	1.29484	0.0264965	0	0.145623	0.721863	5.15026	0.0652866
ScalOr65	0	0	0	0	0.0910146	0	0	0
ScalOr66	0	0	0	0	0	0.00491063	0.0418154	0.0163216
ScalOr67	0	0	0	0	0.0182029	0	0	0
ScalOr68	0	0.0305181	0.00662412	0.153199	0.109217	0.132587	0.1812	0
ScalOr69	0	0.00435973	0	0.0957492	0.0728117	0	0	0
ScalOr7	0	0.15695	0	0	0.0728117	0.265174	0.0139385	0
ScalOr70	0	0.178749	0	0.134049	0.236638	0.147319	0	0
ScalOr71	0.02572	0.6496	0	0.0670244	0.163826	0.574544	0.0906	0
ScalOr72C	0	0.130792	0	0	0	0.0883913	0.0836308	0
ScalOr73	0.10288	0.244145	0.00662412	0.0670244	0.0546087	0.348655	0.195139	0
ScalOr8	0.02572	0.0915544	0	0	0.0182029	0.15223	3.60309	0
ScalOr9	0	0	0	0	0.0910146	0.15714	0	0
ScalORCO	1.56892	4.07635	0	2.70013	2.85786	8.61325	0	0

## Sheet: Scal OBP Annotation
Manual curation of odorant binding protein (OBP) sequences from the Stomoxys genome
		OGS (Refseq, XP0_)	Scaffold	GB Acc Scaff (KQ0_)	Coordinates	Strand	Introns	Amino Acids	Comment	LOC1060_	Feature ID	Description
1	ScalObp1	13113154	1003	80925	24585-18134	-	2	140		91229	XM_013257700.1	PREDICTED: Stomoxys calcitrans general odorant-binding protein 19a-like (LOC106091229), transcript variant X1, mRNA
2	ScalObp2-P	13115596	1612	81534	111721-120395	+	2	108	truncated 5' end	93140	XM_013260142.1	PREDICTED: Stomoxys calcitrans general odorant-binding protein 19a (LOC106093140), partial mRNA
3	ScalObp3	13115613	1612	81534	92344-102965	+	4	151		93148	XM_013260159.1	PREDICTED: Stomoxys calcitrans uncharacterized LOC106093148 (LOC106093148), mRNA
4	ScalObp4	13115609	1612	81534	86426-88056	+	2	189		93147	XM_013260155.1	PREDICTED: Stomoxys calcitrans uncharacterized LOC106093147 (LOC106093147), transcript variant X1, mRNA
5	ScalObp5_partial	13107883	466	80388	489898-493459	-	3?	130		87404	XM_013252429.1	PREDICTED: Stomoxys calcitrans general odorant-binding protein 19d-like (LOC106087404), mRNA
6	ScalObp6	13101616	1003 / 8	79930	256971-257840 / 154-632	+	2	150	JOI	83246	XM_013246162.1	PREDICTED: Stomoxys calcitrans general odorant-binding protein 28a-like (LOC106083246), mRNA
7	ScalObp7	13101574	8	79930	24845-31372	+	2	177		83227	XM_013246120.1	PREDICTED: Stomoxys calcitrans general odorant-binding protein 28a-like (LOC106083227), mRNA
8	ScalObp8	13101515	8	79930	14037-19407	+	2	148		83179	XM_013246061.1	PREDICTED: Stomoxys calcitrans general odorant-binding protein 28a-like (LOC106083179), mRNA
9	ScalObp9	13101527	8	79930	7416-8709	+	2	148		83189	XM_013246073.1	PREDICTED: Stomoxys calcitrans general odorant-binding protein 28a-like (LOC106083189), mRNA
10	ScalObp10	13104969	296	80218	608485-609348	+	1	141		85312	XM_013249515.1	PREDICTED: Stomoxys calcitrans general odorant-binding protein 99a (LOC106085312), mRNA
11	ScalObp11	13109964	616	80538	130295-130806	+	1	144		88818	XM_013254510.1	PREDICTED: Stomoxys calcitrans uncharacterized LOC106088818 (LOC106088818), mRNA
12	ScalObp12	13109953	616	80538	164500-165085	+	1	143		88809	XM_013254499.1	PREDICTED: Stomoxys calcitrans general odorant-binding protein 56a (LOC106088809), mRNA
13	ScalObp13	13109963	616	80538	140692-141341	+	1	151		88817	XM_013254509.1	PREDICTED: Stomoxys calcitrans uncharacterized LOC106088817 (LOC106088817), mRNA
14	ScalObp14	13109956	616	80538	131063-136741	+	1	143		88812	XM_013254502.1	PREDICTED: Stomoxys calcitrans uncharacterized LOC106088812 (LOC106088812), mRNA
15	ScalObp15	13109952	616	80538	152693-153449	+	1	150		88808	XM_013254498.1	PREDICTED: Stomoxys calcitrans uncharacterized LOC106088808 (LOC106088808), mRNA
16	ScalObp16		616	80538	146435-147086	+	1	149	NEW gene model	n/a
17	ScalObp17		616	80538	129911-129309	-	1	178	NEW gene model	n/a
18	ScalObp18	13109951	616	80538	98606-99582	-	2	155		88807	XM_013254497.1	PREDICTED: Stomoxys calcitrans general odorant-binding protein 56a-like (LOC106088807), mRNA
19	ScalObp19	13109955	616	80538	113997-114541	+	1	123		88810	XM_013254500.1	PREDICTED: Stomoxys calcitrans general odorant-binding protein 56a-like (LOC106088810), transcript variant X1, mRNA
20	ScalObp20	13109962	616	80538	78775-79380	-	1	133		88816	XM_013254508.1	PREDICTED: Stomoxys calcitrans general odorant-binding protein 56a-like (LOC106088816), mRNA
21	ScalObp21	13109961	616	80538	73639-74257	-	1	135		88815	XM_013254507.1	PREDICTED: Stomoxys calcitrans general odorant-binding protein 56a-like (LOC106088815), mRNA
22	ScalObp22	13109958	616	80538	65200-65761	-	1	136		88814	XM_013254504.1	PREDICTED: Stomoxys calcitrans general odorant-binding protein 56d-like (LOC106088814), mRNA
23	ScalObp23	13109957	616	80538	53168-53679	-	1	138		88813	XM_013254503.1	PREDICTED: Stomoxys calcitrans general odorant-binding protein 56d-like (LOC106088813), mRNA
24	ScalObp24	13111841; NP_001298145	821	80743	76692-77320	+	1	141		90254	XM_013256387.1	PREDICTED: Stomoxys calcitrans general odorant-binding protein 56h-like (LOC106090254), mRNA
25	ScalObp25	13118207	9481	LDNW01123142	659-1200	+	1	141		95523	XM_013262753.1	PREDICTED: Stomoxys calcitrans general odorant-binding protein 56h-like (LOC106095523), mRNA
26	ScalObp26	13111843	821	80743	196130-196734	+	1	165		90255	XM_013256389.1	PREDICTED: Stomoxys calcitrans general odorant-binding protein 56h-like (LOC106090255), mRNA
27	ScalObp27	XP13111838_3	821	80743	192866-193455	+	1	130	split gene model-3	90250	XM_013256383.1	PREDICTED: Stomoxys calcitrans general odorant-binding protein 19d-like (LOC106090250), transcript variant X1, mRNA
28	ScalObp28		821	80743	181350-181906	+	1	138	NEW gene model	90252	XR_001221778.1	PREDICTED: Stomoxys calcitrans uncharacterized LOC106090252 (LOC106090252), ncRNA
29	ScalObp29	XP13111838_2	821	80743	188518-189231	+	1	143	split gene model-2	90250	XM_013256383.1	PREDICTED: Stomoxys calcitrans general odorant-binding protein 19d-like (LOC106090250), transcript variant X1, mRNA
30	ScalObp30	13111840	821	80743	82633-83295	+	1	140		90253	XM_013256386.1	PREDICTED: Stomoxys calcitrans general odorant-binding protein 56h-like (LOC106090253), mRNA
31	ScalObp31	13111850	821	80743	88655-89370	+	1	138		90260	XM_013256396.1	PREDICTED: Stomoxys calcitrans general odorant-binding protein 56h-like (LOC106090260), mRNA
32	ScalObp32	13111845	821	80743	163568-164444	+	1	132		90256	XM_013256390.1	PREDICTED: Stomoxys calcitrans general odorant-binding protein 56h-like (LOC106090256), transcript variant X1, mRNA
33	ScalObp33	13111851	821	80743	113658-114390	+	1	136		90262	XM_013256397.1	PREDICTED: Stomoxys calcitrans general odorant-binding protein 56h-like (LOC106090262), mRNA
34	ScalObp34	13099583	5	79927	2094676-2095194	-	1	139		81871	XM_013244129.1	PREDICTED: Stomoxys calcitrans general odorant-binding protein 56h-like (LOC106081871), mRNA
35	ScalObp35	13111839	821	80743	175166-175700	+	1	141		90251	XM_013256385.1	PREDICTED: Stomoxys calcitrans general odorant-binding protein 56h-like (LOC106090251), mRNA
36	ScalObp36	XP13111838_1	821	80743	169068-169772	+	1	145	split gene model-1	90250	XM_013256383.1	PREDICTED: Stomoxys calcitrans general odorant-binding protein 19d-like (LOC106090250), transcript variant X1, mRNA
37	ScalObp37	13111848	821	80743	119460-120388	-	1	141		90259	XM_013256394.1	PREDICTED: Stomoxys calcitrans uncharacterized LOC106090259 (LOC106090259), transcript variant X1, mRNA
38	ScalObp38	13111847	821	80743	124691-125399	-	1	141		90258	XM_013256393.1	PREDICTED: Stomoxys calcitrans uncharacterized LOC106090258 (LOC106090258), mRNA
39	ScalObp39	13111846	821	80743	129805-130597	-	1	142		90257	XM_013256392.1	PREDICTED: Stomoxys calcitrans uncharacterized LOC106090257 (LOC106090257), mRNA
40	ScalObp40		821	80743	139457-138955	-	1	130	NEW gene model	n/a
41	ScalObp41		821	80743	159092-158580	-	1	142	NEW gene model	n/a
42	ScalObp42		821	80743	146706-146175	-	1	142	NEW gene model	n/a
43	ScalObp43		821	80743	148610-148107	-	1	139	NEW gene model	n/a
44	ScalObp44	13114959	1379	81301	151566-152153	-	1	137		92609	XM_013259505.1	PREDICTED: Stomoxys calcitrans general odorant-binding protein 57c-like (LOC106092609), mRNA
45	ScalObp45	13114960	1379	81301	154920-155495	-	1	135		92611	XM_013259506.1	PREDICTED: Stomoxys calcitrans general odorant-binding protein 57c-like (LOC106092611), mRNA
46	ScalObp46	NP_001298146	1702	81624	19305-29261	+	4	147		93345	XM_013260391.1	PREDICTED: Stomoxys calcitrans general odorant-binding protein 69a (LOC106093345), mRNA
47	ScalObp47	13106330	372	80294	350257-363497	-	4	150		86274	XM_013250876.1	PREDICTED: Stomoxys calcitrans general odorant-binding protein lush (LOC106086274), mRNA
48	ScalObp48	NP_001298151	1597	81519	57737-74676	+	3	148		93108	XM_013260097.1	PREDICTED: Stomoxys calcitrans pheromone-binding protein-related protein 6-like (LOC106093108), mRNA
49	ScalObp49	13115552	1597	81519	87810-100087	-	3	148		93109	XM_013260098.1	PREDICTED: Stomoxys calcitrans general odorant-binding protein 83a-like (LOC106093109), transcript variant X1, mRNA
50	ScalObp50	NP_001298171	1649	81571	117585-112454	-	2	154		93229	XM_013260254.1	PREDICTED: Stomoxys calcitrans pheromone-binding protein-related protein 6 (LOC106093229), mRNA
51	ScalObp51	NP_001298158	713	80635	178229-178982	-	1	145		89558	XM_013255404.1	PREDICTED: Stomoxys calcitrans uncharacterized LOC106089558 (LOC106089558), mRNA
52	ScalObp52	NP_001298155	713	80635	170563-172013	-	2	247		89555	XM_013255400.1	PREDICTED: Stomoxys calcitrans uncharacterized LOC106089555 (LOC106089555), mRNA
53	ScalObp53	NP_001298156	713	80635	163496-164807	+	2	258		89556	XM_013255401.1	PREDICTED: Stomoxys calcitrans uncharacterized LOC106089556 (LOC106089556), mRNA
54	ScalObp54	13102179	187	80109	325666-328754	+	3	183		83595	XM_013246725.1	PREDICTED: Stomoxys calcitrans general odorant-binding protein 84a (LOC106083595), transcript variant X1, mRNA
55	ScalObp55	13110107	636	80558	162473-167603	+	1	333		88939	XM_013254653.1	PREDICTED: Stomoxys calcitrans general odorant-binding protein 71-like (LOC106088939), mRNA
56	ScalObp56	13097468	55	79977	1266976-1267593	-	1	144		80597	XM_013242014.1	PREDICTED: Stomoxys calcitrans general odorant-binding protein 99a-like (LOC106080597), mRNA
57	ScalObp57	13097472	55	79977	1256660-1257196	-	1	144		80600	XM_013242018.1	PREDICTED: Stomoxys calcitrans general odorant-binding protein 99a-like (LOC106080600), mRNA
58	ScalObp58	13105869	347	80269	334322-334975	+	1	149		85928	XM_013250415.1	PREDICTED: Stomoxys calcitrans general odorant-binding protein 99b-like (LOC106085928), mRNA
59	ScalObp59	13097467	55	79977	1262652-1263199	-	1	144		80595	XM_013242013.1	PREDICTED: Stomoxys calcitrans general odorant-binding protein 99a-like (LOC106080595), mRNA
60	ScalObp60	13097499	55	79977	850651-851392	+	1	167		80630	XM_013242045.1	PREDICTED: Stomoxys calcitrans general odorant-binding protein 99b (LOC106080630), mRNA
61	ScalObp61	13097451	55	79977	1145152-1148663	+	1	150		80579	XM_013241997.1	PREDICTED: Stomoxys calcitrans uncharacterized LOC106080579 (LOC106080579), mRNA
62	ScalObp62	13097459	55	79977	1159295-1160580	+	1	136		80587	XM_013242005.1	PREDICTED: Stomoxys calcitrans uncharacterized LOC106080587 (LOC106080587), mRNA
63	ScalObp63	13097458	55	79977	1154176-1155173	+	1	144		80586	XM_013242004.1	PREDICTED: Stomoxys calcitrans general odorant-binding protein 99b-like (LOC106080586), mRNA
64	ScalObp64	13097466	55	79977	1116630-1117368	+	1	137	split LOC80594: second half gene model; edit	80594
65	ScalObp65	13097479	55	79977	1101495-1101929	+	2	133		80610	XM_013242025.1	PREDICTED: Stomoxys calcitrans uncharacterized LOC106080610 (LOC106080610), partial mRNA
66	ScalObp66		55	79977	1097212-1097777	+	1	137	NEW gene model	n/a
67	ScalObp67	13097475	55	79977	1121838-1122545	-	1	147		80604	XM_013242021.1	PREDICTED: Stomoxys calcitrans uncharacterized LOC106080604 (LOC106080604), mRNA
68	ScalObp68	13097477	55	79977	1067416-1067963	-	1	136		80607	XM_013242023.1	PREDICTED: Stomoxys calcitrans uncharacterized LOC106080607 (LOC106080607), mRNA
69	ScalObp69	13097476	55	79977	1075624-1075973	-	1	139		80606	XM_013242022.1	PREDICTED: Stomoxys calcitrans uncharacterized LOC106080606 (LOC106080606), mRNA
70	ScalObp70	13118095	6706	NW_013178575 (no KQ)	2230-2949	-	1	146		95403	XM_013262641.1	PREDICTED: Stomoxys calcitrans uncharacterized LOC106095403 (LOC106095403), mRNA
71	ScalObp71	13097434	55	79977	1062273-1064890	-	1	153		80563	XM_013241980.1	PREDICTED: Stomoxys calcitrans uncharacterized LOC106080563 (LOC106080563), mRNA
72	ScalObp72	13097474	55	79977	1103915-1104508	-	1	138		80603	XM_013242020.1	PREDICTED: Stomoxys calcitrans B1 protein-like (LOC106080603), mRNA
73	ScalObp73		55	79977	1112189-1112926	+	1	142	split LOC80594: first half gene model	80594	XM_013242012.1	PREDICTED: Stomoxys calcitrans uncharacterized LOC106080594 (LOC106080594), mRNA
74	ScalObp74	13097473	55	79977	1118010-1118652	-	1	136		80601	XM_013242019.1	PREDICTED: Stomoxys calcitrans uncharacterized LOC106080601 (LOC106080601), mRNA
75	ScalObp75	13097478	55	79977	1130834-1131431	+	1	150		80609	XM_013242024.1	PREDICTED: Stomoxys calcitrans uncharacterized LOC106080609 (LOC106080609), mRNA
76	ScalObp76	13097470	55	79977	1134107-1134725	+	1	148		80599	XM_013242016.1	PREDICTED: Stomoxys calcitrans uncharacterized LOC106080599 (LOC106080599), mRNA
77	ScalObp77	13097464	55	79977	1136675-1137361	+	1	148		80593	XM_013242010.1	PREDICTED: Stomoxys calcitrans uncharacterized LOC106080593 (LOC106080593), transcript variant X1, mRNA
78	ScalObp78_partial	13107909	466	80388	476719-477146	-	1	106		87418	XM_013252455.1	PREDICTED: Stomoxys calcitrans uncharacterized LOC106087418 (LOC106087418), mRNA
79	ScalObp79	13107877	466	80388	559774-560565	+	4	151	missing C term; 84 bases from end of scaffold	87399	XM_013252423.1	PREDICTED: Stomoxys calcitrans uncharacterized LOC106087399 (LOC106087399), partial mRNA
80	ScalObp80	13107876	466	80388	548622-549634	+	4	158		87397	XM_013252422.1	PREDICTED: Stomoxys calcitrans general odorant-binding protein 28a-like (LOC106087397), mRNA
81	ScalObp81	13107886	466	80388	391851-394421	+	4	147		87407	XM_013252432.1	PREDICTED: Stomoxys calcitrans general odorant-binding protein 28a-like (LOC106087407), mRNA
82	ScalObp82		222	80144	847553-853641	+	3	124	NEW gene model; encodes complete cd; missing 5' end due to 850bp gap immediately upstream of spliced sequence	n/a
83	ScalObp83	13103311	222	80144	864791-867478	+	4	152		84283	XM_013247857.1	PREDICTED: Stomoxys calcitrans uncharacterized LOC106084283 (LOC106084283), mRNA
84	ScalObp84	13103309	222	80144	820936-826852	+	3	143		84282	XM_013247855.1	PREDICTED: Stomoxys calcitrans uncharacterized LOC106084282 (LOC106084282), mRNA
85	ScalObp85	13103304	222	80144	831202-842619	+	5	169		84277	XM_013247850.1	PREDICTED: Stomoxys calcitrans uncharacterized LOC106084277 (LOC106084277), mRNA
86	ScalObp86	13100722	144	80066	1064217-1080715	-	3	218	Plus-C	82640	XM_013245268.1	PREDICTED: Stomoxys calcitrans uncharacterized LOC106082640 (LOC106082640), mRNA
87	ScalObp87	13104721	284	80206	293602-295120	-	3	256	Plus-C	85172	XM_013249267.1	PREDICTED: Stomoxys calcitrans uncharacterized LOC106085172 (LOC106085172), transcript variant X1, mRNA
88	ScalObp88	13104723	284	80206	304643-309512	+	3	231	Plus-C ; 2XPs; differ by 1 aa	85174	XM_013249269.1	PREDICTED: Stomoxys calcitrans general odorant-binding protein 67-like (LOC106085174), transcript variant X1, mRNA
89	ScalObp89	13110106	636	80558	302031..308463	-	3	193	Plus-C	88938	XM_013254652.1	PREDICTED: Stomoxys calcitrans uncharacterized LOC106088938 (LOC106088938), mRNA
90	ScalObp90	13117030	2326	82248	22497-32642	-	2	262	Plus-C	94366	XM_013261576.1	PREDICTED: Stomoxys calcitrans uncharacterized LOC106094366 (LOC106094366), mRNA
	A5-like	13108398	501	80423	52389-53368	-	1	207		87776	XM_013252944.1	PREDICTED: Stomoxys calcitrans putative odorant-binding protein A5 (LOC106087776), mRNA

## Sheet: Scal CSP Annotation
Manual curation of chemosensory protein (CSP) sequences from the Stomoxys genome
HMM Class	OGS (Refseq, XP0_)	Scaffold	GB Acc Scaff (KQ0_)	Coordinates	Strand	Amino Acids	Comment	LOC1060_
OS-D	13105103	304	80226	636934-638025	+	125		85413
OS-D	13105097	304	80226	691266-696516	+	126		85410
OS-D	13105106	304	80226	668171-671428	-	129		85416
OS-D	13105107	304	80226	676256-680036	-	131		85417
OS-D	13105096	304	80226	680367-686493	+	127		85409
OS-D	13105105	304	80226	651804-652157	+	159		85415
OS-D	13105104	304	80226	600011-615039	-	110	NP_001298149	85414
OS-D	new gene model	304	80226	665300-665814	+	153
OS-D	13105457	323	80245	563527-564339	-	152	edited splice acceptor	85669
OS-D	13109440	572	80494	435757-452449	-	146		88462
								These were reported in Olafson et al., 2010
								RT-PCR and Alignment

## Sheet: Scal OR Annotation
Manual curation of odorant receptor (OR) sequences from the Stomoxys genome
		GB Annotation Name	Drosophila ortholog (Scal BLASTP agst Dros)	Mdom Ortho	OGS (Refseq, XP_)	Scaffold	GB Acc Scaff (KQ0_)	Coordinates	Strand	Introns	Amino Acids	Comments	LOC1060_		Feature ID	Description	Gene length	Non-quantitative RT-PCR	1st instar larvae	2nd instar larvae	3rd instar larvae	late puparia	Fed Female antennae/maxillary palp	Fed Female proboscis	Fed Male antennae/maxillary palp	Fed Male proboscis
0	ORCO	Or-coreceptor	Dmel	MdOrco	1.31057e+07	335	80257	504970-584846	-	7	478	ok	85816		XR_001221026.1	PREDICTED: Stomoxys calcitrans odorant receptor coreceptor (LOC106085816), transcript variant X1, misc_RNA	3151	ORCO					+++	+	+++	+
1	ScalOr1	Or4	DOrN (Dpseudo)	MdOrJOI	1.31165e+07	1941	81863	12127-38808	-	5	412	ok	93841		XM_013261003.1	PREDICTED: Stomoxys calcitrans odorant receptor 4 (LOC106093841), mRNA	1412	ScalOr1					+++	+	+++	+
2	ScalOr2	Or1a-like	1a (Dmel)	MdOr2	1.31134e+07	1049	80971	144951-149360	-	4	397	ok	91450		XM_013257972.1	PREDICTED: Stomoxys calcitrans odorant receptor 1a-like (LOC106091450), mRNA	1418	ScalOr2					+++	+	+++	++
3	ScalOr3	Or45a-like	1a (Dmel) / 45a (Dmel)		1.31134e+07	1049	80971	192654-197904	-	4	391		91451		XM_013257973.1	PREDICTED: Stomoxys calcitrans odorant receptor 45a-like (LOC106091451), mRNA	1537	ScalOr3					+++	X	+++	+
4	ScalOr4	Or45a-like	1a (Dmel) / 45a (Dmel)		1.31134e+07	1049	80971	213846-218322	-	4	394	ok	91452		XM_013257975.1	PREDICTED: Stomoxys calcitrans odorant receptor 45a-like (LOC106091452), mRNA	1224	ScalOr4					+	X	+	X
5	ScalOr5	Or45a-like	45a (Dmel)	MdOr3FIX	1.31134e+07	1049	80971	203897-2078026	-	4	394	ok after FIX to add 76 bases to 3'end	91454		XM_013257976.1	PREDICTED: Stomoxys calcitrans odorant receptor 45a-like (LOC106091454), mRNA	1160	ScalOr5					+++	X	+++	+
6	ScalOr6	Or2a-like	2a (Dmel)	MdOr4	1.31078e+07	1	79923	371925-373411	-	2	395	ok	87311		XM_013252345.1	PREDICTED: Stomoxys calcitrans odorant receptor 2a-like (LOC106087311), mRNA	1333	ScalOr6	++	X	X	++	++	+	++	+
7	ScalOr7	Or2a-like	2a (Dmel)	MdOr5, MdOr6	1.31048e+07	285	80207	308439-321921	+	2	387	ok	85211		XM_013249336.1	PREDICTED: Stomoxys calcitrans odorant receptor 2a-like (LOC106085211), mRNA	1411	ScalOr7					+++	X	+++	+
8	ScalOr8	Or7a_SPLIT	7a (Dmel)	MdOr7PSE, 8, 9, 10	13107918	468	80390	201700-203619	+	3	436	Split LOC87425: first half gene model	87425		XM_013252464.1	PREDICTED: Stomoxys calcitrans uncharacterized LOC106087425 (LOC106087425), mRNA	2626	ScalOr8
9	ScalOr9	Or7a_SPLIT	7a (Dmel)	MdOr7PSE, 8, 9, 10	13107918	468	80390	190339-194040	+	3	370	Split LOC87425: second half gene model; not sure if have full Nterm; searched upstream prior to large gap, but no alternative start?	87425		XM_013252464.1	PREDICTED: Stomoxys calcitrans uncharacterized LOC106087425 (LOC106087425), mRNA	2626	ScalOr9
10	ScalOr10	Or10a	10a (Dpseudo)	MdOr11	1.31006e+07	140	80062	1004113-1013529	-	4	414	Have RACE data to support start; m986 is 414 amino acids; Exon 2 in the gene model isn't present in the RACE/RT-PCR sequenced data; m986 contains a different exon, but cannot locate that sequence in this genome assembly. Note: a massive gap present within gene model may account for this.	82532		XM_013245099.1	PREDICTED: Stomoxys calcitrans odorant receptor 10a (LOC106082532), mRNA	1155	ScalOr10
11	ScalOr11	Or13a	13a (Dpseudo)	MdOr12	13112864	962	80884	242409-245778	-	3	454	ok	91019		XM_013257410.1	PREDICTED: Stomoxys calcitrans odorant receptor 13a (LOC106091019), mRNA	1365	ScalOr11	++	++	++	++	+++	++	+++	++
12	ScalOr12	Or13a_NEW gene model	13a (Dmel)	MdOr12		301	80223	472304-462540	-	3	367	NEW gene model						ScalOr12
13	ScalOr13	Or13a_NEW gene model	13a (Dmel)	MdOr12		301	80223	654916-634709	-	4	416	NEW gene model						ScalOr13
14	ScalOr14_partial	Or13a-like	13a (Dmel)	MdOr13 / MdOr14	13105020	301	80223	476981-477993	-	3	163	4.4kb gap in region upstream of this LOC	85353		XM_013249566.1	PREDICTED: Stomoxys calcitrans odorant receptor 13a-like (LOC106085353), mRNA	564	ScalOr14_partial
15	ScalOr15	Or24a	24a (Dmel)	MdOr16	13117047	2342	82264	513-2874	+	5 (4 + see below)	226	C-terminus; Join across scaffolds* (see 2955); MdOr16 IDs both 2955 and 2343 in tBLASTn	94383		XM_013261593.1	PREDICTED: Stomoxys calcitrans odorant receptor 24a (LOC106094383), partial mRNA	929	ScalOr15
15	ScalOr15	Or24a	24a (Dmel)	MdOr16	1.31175e+07	2955	82877	1-4454	-	1	173	N-terminus; Join across scaffolds* (see 2342)	94840		XM_013262076.1	PREDICTED: Stomoxys calcitrans odorant receptor 24a-like (LOC106094840), partial mRNA	521	ScalOr15	++	X	X	X	+++	+	+++	+
16	ScalOr16	Or30a	30a (Dmel)	MdOr17, 18, 19, 20PSE	13117463	2837	82759	3569-13205	-	5	373	ok	94770		XM_013262009.1	PREDICTED: Stomoxys calcitrans odorant receptor 30a (LOC106094770), mRNA	1122	ScalOr16					+++	X	+++	X
17	ScalOr17	Or30a-like	30a (Dmel)	MdOr17, 18, 19, 20PSE	13117462	2837	82759	27131-28610	+	5	379	ok	94769		XM_013262008.1	PREDICTED: Stomoxys calcitrans odorant receptor 30a-like (LOC106094769), mRNA	1185	ScalOr17					+++	+	+++	+
18	ScalOr18	Or33a-like	33a (Dpseudo)	MdOr21	13098554	84	80006	556614-557821	-	1	344	ok after FIX to add 426bp upstream	81258		XM_013243100.1	PREDICTED: Stomoxys calcitrans odorant receptor 33a-like (LOC106081258), mRNA	690	ScalOr18
19	ScalOr19	Or33b-like		MdOr21	13098553	84	80006	540129-541376	-	1	395	ok	81257		XM_013243099.1	PREDICTED: Stomoxys calcitrans odorant receptor 33b-like (LOC106081257), mRNA	1188	ScalOr19
20	ScalOr20	Or42a-like	42b (Dpseudo) / 42a (Dmel)	MdOr22	13101684	173	80095	518115-524691	+	3	421	ok	83298		XM_013246230.1	PREDICTED: Stomoxys calcitrans odorant receptor 42a-like (LOC106083298), mRNA	1514	ScalOr20
21	ScalOr21	Or43a-like	43a (Dmel)	MdOr23	13104815	286	80208	76495-93945	-	6	374	ok	85231		XM_013249361.1	PREDICTED: Stomoxys calcitrans odorant receptor 43a (LOC106085231), mRNA	1602	ScalOr21					+++	+	+++	+
22	ScalOr22	Or45a-like	45a (Dpseudo)	MdOr24 - Or30	1.3108e+07	471	80393	135017-142058	+	4	407	ok	87474		XM_013252526.1	PREDICTED: Stomoxys calcitrans odorant receptor 45a-like (LOC106087474), mRNA	1224	ScalOr22					++	X	++	X
23	ScalOr23	Or9a-like	4a (Dpseudo) / 9a (Dmel)		13107981	471	80393	153363-155917	+	4	392	ok after FIX to add 4.47kb (exon upstream)	87476		XM_013252527.1	PREDICTED: Stomoxys calcitrans odorant receptor 9a-like (LOC106087476), mRNA	780	ScalOr23					++	X	++	+
24	ScalOr24	Or45a-like	45a (Dpseudo)	MdOr24 - Or30	1.3108e+07	471	80393	180792-194521	+	4	405	ok after FIX to extend N term 207bp	87477		XM_013252528.1	PREDICTED: Stomoxys calcitrans odorant receptor 45a-like (LOC106087477), mRNA	1008	ScalOr24					+	+	+	+
25	ScalOr25	Or45a-like	45a (Dpseudo)	MdOr24, 25, 26, 27	1.3108e+07	471	80393	206628-215832	+	4	409	ok	87478		XM_013252529.1	PREDICTED: Stomoxys calcitrans odorant receptor 45a-like (LOC106087478), mRNA	1279	ScalOr25	+	X	X	X	+++	X	+++	X
26	ScalOr26_partial	Or45a-like	45a (Dmel)	MdOr28, 29, 30	1.3108e+07	471	80393	232101-237164	+	2	292	Large gaps upstream and downstream; 5' end not clear	87479		XM_013252531.1	PREDICTED: Stomoxys calcitrans odorant receptor 45a-like (LOC106087479), mRNA	879	ScalOr26_partial	+	+	X	X	++	X	++	+
27	ScalOr27	Or45a	45a (Dpseudo)	MdOr31, 33	13098160	71	79993	421581-435056	-	4	412	ok	81031		XM_013242706.1	PREDICTED: Stomoxys calcitrans odorant receptor 45a (LOC106081031), mRNA	1496	ScalOr27					+++	X	+++	+
28	ScalOr28	Or45a-like	45a (Dpseudo)	MdOr32PSE, 33	1.30982e+07	71	79993	389957-406679	-	4	399	ok	81032		XM_013242707.1	PREDICTED: Stomoxys calcitrans odorant receptor 45a-like (LOC106081032), mRNA	1313	ScalOr28
29	ScalOr29	Or46a, isoform A	46a, isoform A (Dmel)	MdOr34, 35	13113323	20	79942	500816-506882	-	2	390	ok	91368		XM_013257869.1	PREDICTED: Stomoxys calcitrans odorant receptor 46a, isoform A (LOC106091368), mRNA	1284	ScalOr29					++	+	++	+
30	ScalOr30	Or46a-like	46a, isoform A (Dmel)	MdOr36	13113178	20	79942	510028-516660	-	2	383	ok	91251		XM_013257724.1	PREDICTED: Stomoxys calcitrans odorant receptor 46a, isoform A-like (LOC106091251), mRNA	1306	ScalOr30
31	ScalOr31	Or85f-like	85f, isoform D (Dpseudo)	MdOr 37, 38, 40	1.30976e+07	56	79978	1458885-1476986	+	3	405	ok	80663		XM_013242107.1	PREDICTED: Stomoxys calcitrans odorant receptor 85f-like (LOC106080663), transcript variant X1, mRNA	1446	ScalOr31
32	ScalOr32	Or85f-like	85f, isoform D (Dpseudo)		1.30975e+07	56	79978	1486176-1489637	+	4	339	added exon upstream	80647		XM_013242086.1	PREDICTED: Stomoxys calcitrans odorant receptor 85f-like (LOC106080647), mRNA	859	ScalOr32
33	ScalOr33	Or49a-like	85f, isoform D (Dpseudo); 49a1/49a2 (Dpseudo)	MdOr41	1.30976e+07	56	79978	1504101-1503950	-	3	416	ok after FIX to add 1.49kb upstream	80660		XM_013242100.1	PREDICTED: Stomoxys calcitrans odorant receptor 49a-like (LOC106080660), mRNA	1146	ScalOr33					++	++	++	++
34	ScalOr34	Or49b	49b (Dmel)	MdOr42	1.31024e+07	192	80114	607998-626827	+	6	371	ok	83730		XM_013246950.1	PREDICTED: Stomoxys calcitrans odorant receptor 49b (LOC106083730), mRNA	1281	ScalOr34
35	ScalOr35	Or59a-like	59a, isoform A (Dpseudo)	MdOr43	1.30977e+07	59	79981	796039-809363	-	1	400	ok	80722		XM_013242222.1	PREDICTED: Stomoxys calcitrans odorant receptor 59a-like (LOC106080722), mRNA	1533	ScalOr35
36	ScalOr36	Or59a-like	59a (Dmel)	MdOr43	1.30977e+07	59	79981	765032-772845	-	1	401	ok; m21417	80730		XM_013242233.1	PREDICTED: Stomoxys calcitrans odorant receptor 59a-like (LOC106080730), mRNA	1549	ScalOr36					+++		+++	+
37	ScalOr37-P	Or59a-like	59a, isoform B (Dpseudo)	MdOr43	1.30977e+07	59	79981	775869-776654	-	0	261		80720		XM_013242220.1	PREDICTED: Stomoxys calcitrans odorant receptor 59a-like (LOC106080720), mRNA	786	ScalOr37-P
38	ScalOr38-P	Or59a-like	59a (Dmel)	MdOr43	1.30977e+07	59	79981	783453-784253	-	0	266		80721		XM_013242221.1	PREDICTED: Stomoxys calcitrans odorant receptor 59a-like (LOC106080721), mRNA	801	ScalOr38-P
39	ScalOr39	Or59a-like	59a, isoform A (Dpseudo)	MdOr46, 47, 48	1.31073e+07	431	80353	222067-223478	-	1	382	ok	87007		XM_013251878.1	PREDICTED: Stomoxys calcitrans odorant receptor 59a-like (LOC106087007), mRNA	1337	ScalOr39	+	X	+	+	++	+	++	+
40	ScalOr40	Or59a-like	59a, isoform B (Dpseudo)		1.31073e+07	431	80353	207204-208915	-	1	382	ok after FIX to add 476bp downstream	87009		XM_013251880.1	PREDICTED: Stomoxys calcitrans odorant receptor 59a-like (LOC106087009), mRNA	744	ScalOr40
41	ScalOr41	Or59a-like	59a, isoform A/B (Dpseudo)	MdOr44, 45	1.31073e+07	431	80353	200581-201836	-	1	382	ok after FIX to edit splice donor location and added 512bp (398bp exon)	87008		XM_013251879.1	PREDICTED: Stomoxys calcitrans odorant receptor 59a-like (LOC106087008), mRNA	744	ScalOr41
42	ScalOr42	Or59a_NEW gene model	59a-like			431	80353	190758-194079	-	1	380	NEW gene model						ScalOr42
43	ScalOr43	Or63a-like	63a, isoform A (Dmel)		1.31174e+07	2764	82686	7784-32093	-	8	359	ok	94739		XM_013261977.1	PREDICTED: Stomoxys calcitrans odorant receptor 63a-like (LOC106094739), mRNA	1231	ScalOr43					++	+	++	+
44	ScalOr44	Or63a	63a, isoform A (Dmel)	MdOr50	1.31177e+07	3300	83222	2036-14147	+	6	420	ok	95024		XM_013262269.1	PREDICTED: Stomoxys calcitrans odorant receptor 63a (LOC106095024), mRNA	1449	ScalOr44					+++	+	+++	+
45	ScalOr45	Or22c	22c (Dpseudo)	MdOr15	13115213	1474	81396	75253-142854	+	6	398	ok	92832		XM_013259759.1	PREDICTED: Stomoxys calcitrans odorant receptor 22c (LOC106092832), mRNA	1197	ScalOr45					+	X	+	X
46	ScalOr46	Or63a-like	63a (Dmel)	MdOr51, 52	1.31176e+07	3127	83049	371-24805	-	6	360	ok	94938		XM_013262180.1	PREDICTED: Stomoxys calcitrans odorant receptor 63a-like (LOC106094938), mRNA	967	ScalOr46					++	X	++	X
47	ScalOr47	Or67d-like	67d, isoform A (Dpseudo)	MdOr53, 54	1.3111e+07	722	80644	193944-200164	-	3	392	ok	89621		XM_013255529.1	PREDICTED: Stomoxys calcitrans odorant receptor 67d-like (LOC106089621), mRNA	1541	ScalOr47					++	+	++	+
48	ScalOr48	Or67d-like	67d, isoform A (Dpseudo)		1.31073e+07	431	80353	338951-353518	+	2	398	ok	87005		XM_013251877.1	PREDICTED: Stomoxys calcitrans odorant receptor 67d-like (LOC106087005), mRNA	1674	ScalOr48
49	ScalOr49	Or67d-like	67d, isoform A (Dpseudo)		1.31048e+07	285	80207	643230-649349	+	3	391	ok; Pyr20974; size consistent	85207		XM_013249328.1	PREDICTED: Stomoxys calcitrans odorant receptor 67d-like (LOC106085207), mRNA	1357	ScalOr49					+++	X	+++	+
50	ScalOr50	Or67d-like	67d (Dmel)		1.31067e+07	395	80317	515804-520227	+	2	390	ok	86558		XM_013251287.1	PREDICTED: Stomoxys calcitrans odorant receptor 67d-like (LOC106086558), mRNA	1370	ScalOr50
51	ScalOr51_partial	Or67d-like, partial	67d (Dmel)	MdOr55, 56, 57, 58, 65	1.31067e+07	395	80317	549046-549875	+	1	256		86557		XM_013251286.1	PREDICTED: Stomoxys calcitrans odorant receptor 67d-like (LOC106086557), partial mRNA	770	ScalOr51_partial
52	ScalOr52-P	Or67d-like	67d, isoform B (Dpseudo)		1.31067e+07	395	80317	524690-525525	+	1	255	Encodes first half; premature stop	86555		XM_013251284.1	PREDICTED: Stomoxys calcitrans odorant receptor 67d-like (LOC106086555), mRNA	771	ScalOr52-P
53	ScalOr53-P	Or67d-like	67d (Dmel)		1.31067e+07	395	80317	539453-540287	+	1	257	Encodes first half; premature stop	86556		XM_013251285.1	PREDICTED: Stomoxys calcitrans odorant receptor 67d-like (LOC106086556), mRNA	774	ScalOr53-P
54	ScalOr54	Or67d-like	67d, isoform A (Dpseudo)		1.31176e+07	3056	82978	28541-32094	-	4	411	ok	94894		XM_013262130.1	PREDICTED: Stomoxys calcitrans odorant receptor 67d-like (LOC106094894), mRNA	1384	ScalOr54					+++	X	+++	X
55	ScalOr55, ScalOr56	Or67d-like	67d, isoform A (Dpseudo)		13117585.1 / 586.1	3056	82978	11565-12963	-	3	390	ok	94895		XM_013262131.1	PREDICTED: Stomoxys calcitrans odorant receptor 67d-like (LOC106094895), transcript variant X1, mRNA	1206	ScalOr55, ScalOr56
57	ScalOr57	Or67d-like	67d (Dmel)	MdOr63, 64	1.31049e+07	291	80213	135758-149334	+	3	391	ok	85283		XM_013249467.1	PREDICTED: Stomoxys calcitrans odorant receptor 67d-like (LOC106085283), mRNA	1449	ScalOr57	+	X	X	X	+++	+	+++	+
58	ScalOr58	Or74a-like	74a (Dmel)	MdOr67, 68	1.3099e+07	97	80019	905803-911239	-	4	402	ok	81533		XM_013243550.1	PREDICTED: Stomoxys calcitrans odorant receptor 74a-like (LOC106081533), mRNA	1209	ScalOr58	+	X	X	X	++	++	++	++
59	ScalOr59	Or74a-like	74a (Dmel)	MdOr69	1.31015e+07	165	80087	166152-169742	+	4	404	ok; m7407	83166		XM_013246028.1	PREDICTED: Stomoxys calcitrans odorant receptor 74a-like (LOC106083166), mRNA	1571	ScalOr59
60	ScalOr60	Or82a-like	82a, isoform A (Dpseudo)	MdOr70	1.31023e+07	189	80111	668592-684617	+	5	382	ok	83660		XM_013246811.1	PREDICTED: Stomoxys calcitrans odorant receptor 82a (LOC106083660), mRNA	1309	ScalOr60					++	X	++	+
61	ScalOr61	Or85b-like	85c (Dpseudo)	MdOr71, 72PSE	1.31073e+07	432	80354	288197-297641	+	3	427	ok; m1006677 a/mp; size consistent	87010		XM_013251882.1	PREDICTED: Stomoxys calcitrans odorant receptor 85b-like (LOC106087010), mRNA	1373	ScalOr61	+	X	X	X	++	X	++	+
62	ScalOr62	Or85d	85d (Dmel)	MdOr73, 74, 75	1.31117e+07	803	80725	85418-86823	+	2	424	merge 90117/90118; fixed intron splice junction = 424aa; XP_01311654-655_merge	90117		XM_013256200.1	PREDICTED: Stomoxys calcitrans putative odorant receptor 85d (LOC106090117), mRNA	795	ScalOr62
63	ScalOr63	Or83a	83a (Dmel)	MdOr76, 77	1.31057e+07	335	80257	415493-425320	-	5	456	ok	85814		XM_013250234.1	PREDICTED: Stomoxys calcitrans odorant receptor 83a (LOC106085814), mRNA	1548	ScalOr63	+	X	X	X	+++	X	+++	+
64	ScalOr64	Or85e	85e, isoform A (Dpseudo)	MdOr78	1.31084e+07	13	79935	935275-938366	-	4	428	ok	87773		XM_013252939.1	PREDICTED: Stomoxys calcitrans putative odorant receptor 85e (LOC106087773), mRNA	1660	ScalOr64
65	ScalOr65	Or88a-like	88a (Dmel)	MdOr79	1.31188e+07	37	79959	1955-7710	+	3	408	ok after FIX to add 105bp upstream	95903		XM_013263351.1	PREDICTED: Stomoxys calcitrans odorant receptor 88a-like (LOC106095903), mRNA	1177	ScalOr65					+++	X	+++	X
66	ScalOr66	Or94a-like	94a (Dpseudo)		1.31168e+07	2176	82098	62880-73942	-	3	394	ok	94188		XM_013261387.1	PREDICTED: Stomoxys calcitrans odorant receptor 94a-like (LOC106094188), mRNA	1185	ScalOr66
67	ScalOr67	Or94a-like	94b (Dpseudo)	MdOr80	1.31168e+07	2176	82098	55774-57235	-	3	405	FIX: Splice donor edited to start at position 56441	94187		XM_013261386.1	PREDICTED: Stomoxys calcitrans odorant receptor 94a-like (LOC106094187), mRNA	1197	ScalOr67
68	ScalOr68	Or7a-like	42b (Dmel)	MdOr2	1.31155e+07	1572	81494	75891-93990	+	2	397	FIX gene model; entire scaffold occupied by this ORF	93039		XM_013260012.1	PREDICTED: Stomoxys calcitrans odorant receptor 7a-like (LOC106093039), mRNA	552	ScalOr68
69	ScalOr69	Or94a-like	94b (Dmel)		1.31092e+07	551	80473	1935-5452	-	2	380	ok	88331		XM_013253791.1	PREDICTED: Stomoxys calcitrans odorant receptor 94a-like (LOC106088331), mRNA	1143	ScalOr69					++	+	++	+
70	ScalOr70	Or94a-like	94b (Dmel) / 94a (Dpseudo)		1.31092e+07	551	80473	10949-12825	-	2	380	ok	88332		XM_013253792.1	PREDICTED: Stomoxys calcitrans odorant receptor 94a-like (LOC106088332), mRNA	1686	ScalOr70
71	ScalOr71	Or85c-like	67a (Dpseudo); 85c (Dmel)	MdOr82	1.31159e+07	1727	81649	12616-14150	+	3	401	ok; m97510, size consistent	93395		XM_013260450.1	PREDICTED: Stomoxys calcitrans odorant receptor 85c-like (LOC106093395), mRNA	1353	ScalOr71					+++	+	+++	+
72	ScalOr72_partial	Or43a-like	43a (Dmel)		13104821	286	80208	287801-293200	-	3	147	2.3kb gap in region just upstream of this LOC; may account for absence of Nterm; existing encodes 1/3 of Cterm	85237		XM_013249367.1	PREDICTED: Stomoxys calcitrans odorant receptor 43a-like (LOC106085237), mRNA	446	ScalOr72_partial	+	X	X	X	+++	+	+++	+
73	ScalOr73	Or85c-like	85c (Dpseudo)	MdOr84A, 84B	1.31145e+07	1255	81177	120349-136574	-	3	361	ok	92212		XM_013259001.1	PREDICTED: Stomoxys calcitrans odorant receptor 85c-like (LOC106092212), mRNA	1179	ScalOr73					+++	+	+++	+
