# Supplementary material for: The genome of the stable fly, Stomoxys calcitrans, reveals potential mechanisms underlying reproduction, host interactions, and novel targets for pest control
Source: BMC Biol. 2021 Mar 10;19:41. doi: 10.1186/s12915-021-00975-9 (PMC7944917; doi:10.1186/s12915-021-00975-9)
Supplement: Supplementary file 10 — Additional file 10. Stomoxys male reproductive tract-biased genes. [file 12915_2021_975_MOESM10_ESM.xlsx]

## Sheet: ReciprocalBLAST Analysis Output
Reciprocal BLAST analysis output of Stomoxys male reproductive tract-biased genes
Vectorbase Feature ID	Description	Predicted Signal Peptide	GO Number	GO Annotation	Locus	Baggerley's test: MRS vs FRS normalized values - Bonferroni	Gene length	Stomoyx Female Reproductive Tract - Normalized+Transformed expression values (TPM)	Log2 Female Expression	Stomoyx Male Reproductive Tract - Normalized+Transformed expression values (TPM)	Log2 Male Expression	Fold Change MaleRT/FemaleRT	Log2 Fold Change	Aedes aegypti BLAST Hit	Aedes aegypti Reciprocal Status	Aedes Seminal Protein Status	Drosophila melanogaster BLAST Hit	Drosophila melanogaster Reciprocal Status	Drosophila melanogaster Seminal Protein Status	Glossina morsitans BLAST Hit	Glossina morsitans Reciprocal Status	Glossina morsitans Seminal Protein Status	Homo sapiens BLAST Hit	Homo sapiens Reciprocal Status	Homo sapiens Seminal Protein Status
SCAU015382	1-acyl-sn-glycerol-3-phosphate acyltransferase alpha	N	GO:0005634	1-acyl-sn-glycerol-3-phosphate acyltransferase alpha	KQ082115:39999:44481:1	0	1387	6.28352	2.65157	240.106	7.90752	38.2119	5.25595	AAEL011898	Reciprocal	Non-Seminal protein	FBgn0026718	Reciprocal	Non-Seminal protein	GMOY005592	Reciprocal	Non-Seminal protein	Q99943	Non-Reciprocal	Non-Seminal protein
SCAU004268	10 kDa heat shock protein, mitochondrial	N	GO:0005759	10 kDa heat shock mitochondrial	KQ080346:394363:394978:-1	0	774	34.15	5.09381	238.584	7.89835	6.98635	2.80454	AAEL001052	Reciprocal	Non-Seminal protein	FBgn0036334	Reciprocal	Non-Seminal protein	GMOY000340	Reciprocal	Seminal protein	P61604	Reciprocal	Non-Seminal protein
SCAU006638	2-amino-3-ketobutyrate coenzyme A ligase, mitochondrial	N	GO:0005739	2-amino-3-ketobutyrate coenzyme A mitochondrial	LDNW01119890:2607:3377:1	0	1396	47.5814	5.57233	239.691	7.90503	5.0375	2.33271	AAEL012318	Reciprocal	Non-Seminal protein	FBgn0036208	Reciprocal	Non-Seminal protein	GMOY011975	Non-Reciprocal	Non-Seminal protein	O75600	Reciprocal	Non-Seminal protein
SCAU013127	2,3-bisphosphoglycerate-dependent phosphoglycerate mutase-like	N	GO:0004619	phosphoglycerate mutase 2 isoform X4	KQ080030:725914:729956:-1	3.54e-12	1538	11.3677	3.50686	95.4319	6.5764	8.39503	3.06954	AAEL007495	Reciprocal	Non-Seminal protein	FBgn0038957	Reciprocal	Non-Seminal protein	GMOY011532	Reciprocal	Non-Seminal protein	P15259	Non-Reciprocal	Seminal protein
SCAU015161	26S proteasome non-ATPase regulatory subunit 11	N	GO:0005875	26S proteasome non-ATPase regulatory subunit 11	KQ079969:638756:642806:-1	0	1709	72.7297	6.18447	471.173	8.88011	6.47842	2.69564	AAEL012419	Reciprocal	Non-Seminal protein	FBgn0028689	Reciprocal	Non-Seminal protein	GMOY000456	Reciprocal	Non-Seminal protein	O00231	Reciprocal	Non-Seminal protein
SCAU007294	27 kDa hemolymph protein-like	Y			KQ080147:574657:575562:-1	0	2463	97.1734	6.60249	558.146	9.1245	5.74381	2.52201	AAEL008478	Reciprocal	Non-Seminal protein	FBgn0030740	Reciprocal	Non-Seminal protein	GMOY007175	Non-Reciprocal	Non-Seminal protein	No BLAST Hit	No BLAST Hit	Non-Seminal protein
SCAU014784	3-ketoacyl-CoA thiolase, mitochondrial	N	GO:0005739	3-ketoacyl- mitochondrial	KQ079999:729600:759022:-1	0	1480	103.653	6.69562	524.852	9.03577	5.06353	2.34014	AAEL010697	Reciprocal	Non-Seminal protein	FBgn0040064	Reciprocal	Non-Seminal protein	GMOY002792	Reciprocal	Non-Seminal protein	P42765	Reciprocal	Non-Seminal protein
SCAU003570	4-hydroxybutyrate coenzyme A transferase-like	N	GO:0005739	4-hydroxybutyrate coenzyme A transferase	KQ081093:169276:170697:1	0	1601	1	0	91.8738	6.52158	91.8738	6.52158	AAEL003746	Non-Reciprocal	Seminal protein	FBgn0039737	Non-Reciprocal	Non-Seminal protein	No BLAST Hit	No BLAST Hit	Non-Seminal protein	No BLAST Hit	No BLAST Hit	Non-Seminal protein
SCAU005835	acetyl-CoA carboxylase	N	GO:0005811	Acetyl- isoform E	KQ081470:14023:43871:1	0	8090	52.8649	5.72424	1246.65	10.2838	23.5818	4.5596	AAEL006307	Reciprocal	Non-Seminal protein	FBgn0033246	Reciprocal	Non-Seminal protein	GMOY003955	Reciprocal	Non-Seminal protein	Q13085	Reciprocal	Non-Seminal protein
SCAU010478	actin-binding protein anillin	N	GO:0005634	actin-binding anillin	KQ080014:870253:878405:1	2.51e-08	4850	2.18298	1.1263	54.3997	5.76553	24.92	4.63923	AAEL008730	Reciprocal	Non-Seminal protein	FBgn0261385	Reciprocal	Non-Seminal protein	GMOY007703	Reciprocal	Non-Seminal protein	Q9NQW6	Reciprocal	Non-Seminal protein
SCAU000180	actin-binding protein IPP	N	GO:0031463	actin-binding IPP	KQ080039:850401:856751:1	0	2773	22.4265	4.48713	151.211	7.24042	6.7425	2.75328	AAEL003701	Reciprocal	Non-Seminal protein	FBgn0032485	Reciprocal	Non-Seminal protein	GMOY008844	Reciprocal	Non-Seminal protein	Q9Y573	Reciprocal	Non-Seminal protein
SCAU007755	Activity-regulated cytoskeleton associated 1	N	GO:0030017	Activity-regulated cytoskeleton associated 1	KQ080066:993225:994043:-1	0	2442	1.11963	0.163018	3286.86	11.6825	2935.68	11.5195	No BLAST Hit	No BLAST Hit	Non-Seminal protein	FBgn0033926	Non-Reciprocal	Non-Seminal protein	GMOY005152	Non-Reciprocal	Non-Seminal protein	No BLAST Hit	No BLAST Hit	Non-Seminal protein
SCAU009861	acyl-CoA Delta(11) desaturase	N	GO:0016021	acyl- Delta(11) desaturase	KQ080281:271607:272955:-1	0	1405	1.10634	0.145788	1099.07	10.1021	993.436	9.95628	AAEL003611	Reciprocal	Non-Seminal protein	FBgn0039755	Reciprocal	Non-Seminal protein	GMOY011578	Non-Reciprocal	Non-Seminal protein	O00767	Non-Reciprocal	Non-Seminal protein
SCAU010879	acyl-CoA Delta(11) desaturase-like	N	GO:0016021	acyl- Delta(11) desaturase-like	KQ080030:126486:127811:1	0	1288	464.654	8.86001	10230.4	13.3206	22.0173	4.46057	AAEL003203	Non-Reciprocal	Non-Seminal protein	FBgn0086687	Non-Reciprocal	Non-Seminal protein	GMOY011578	Non-Reciprocal	Non-Seminal protein	O00767	Non-Reciprocal	Non-Seminal protein
SCAU001561	acyl-CoA Delta(11) desaturase-like	N	GO:0005783	acyl- Delta(11) desaturase-like	KQ080064:324918:329599:-1	0	1242	1.11298	0.154429	970.204	9.92214	871.717	9.76772	AAEL003203	Non-Reciprocal	Non-Seminal protein	FBgn0086687	Non-Reciprocal	Non-Seminal protein	GMOY011578	Non-Reciprocal	Non-Seminal protein	O00767	Non-Reciprocal	Non-Seminal protein
SCAU009207	acyl-CoA Delta(11) desaturase-like	N	GO:0005783	desaturase isoform A	KQ080064:344255:353526:-1	0	1263	1.01994	0.0284812	217.728	7.76638	213.472	7.7379	AAEL003203	Non-Reciprocal	Non-Seminal protein	FBgn0086687	Non-Reciprocal	Non-Seminal protein	GMOY011578	Non-Reciprocal	Non-Seminal protein	O00767	Non-Reciprocal	Non-Seminal protein
SCAU002603	acyl-CoA Delta(11) desaturase-like	N	GO:0005783	desaturase isoform A	KQ080064:365036:372609:-1	0	1275	1.42534	0.511306	3571.83	11.8024	2505.95	11.2911	AAEL003203	Non-Reciprocal	Non-Seminal protein	FBgn0086687	Non-Reciprocal	Non-Seminal protein	GMOY011578	Non-Reciprocal	Non-Seminal protein	O00767	Non-Reciprocal	Non-Seminal protein
SCAU016559	acyl-CoA synthetase family member 2, mitochondrial-like	N	GO:0005875	acyl- synthetase family member mitochondrial-like	KQ080006:1052393:1057332:1	1.31e-09	1855	1.02658	0.0378514	56.8361	5.82873	55.3643	5.79088	AAEL014664	Non-Reciprocal	Non-Seminal protein	FBgn0031703	Non-Reciprocal	Non-Seminal protein	GMOY003723	Non-Reciprocal	Non-Seminal protein	Q96CM8	Non-Reciprocal	Non-Seminal protein
SCAU000872	acyl-CoA synthetase short-chain family member 3, mitochondrial	N	GO:0016874	acyl- synthetase short-chain family member mitochondrial	KQ080689:268219:280428:-1	0	2364	9.30743	3.21838	587.69	9.19891	63.142	5.98053	AAEL007283	Reciprocal	Non-Seminal protein	FBgn0039184	Reciprocal	Non-Seminal protein	GMOY005406	Reciprocal	Non-Seminal protein	Q9H6R3	Reciprocal	Non-Seminal protein
SCAU016256	acyl-CoA-binding domain-containing protein 7	N	GO:0000062	acyl- -binding	KQ079964:490800:493055:1	0	548	43.9461	5.45766	368.982	8.52741	8.39625	3.06974	AAEL013844	Reciprocal	Non-Seminal protein	FBgn0031992	Reciprocal	Non-Seminal protein	GMOY004439	Non-Reciprocal	Non-Seminal protein	Q8N6N7	Reciprocal	Non-Seminal protein
SCAU011892	acyl-CoA-binding protein homolog	N	GO:0000062	acyl- -binding homolog	KQ081798:26596:26945:1	0	416	2.01683	1.01209	272.393	8.08954	135.06	7.07745	AAEL009214	Reciprocal	Non-Seminal protein	FBgn0010387	Reciprocal	Non-Seminal protein	GMOY004439	Reciprocal	Non-Seminal protein	Q8N6N7	Non-Reciprocal	Non-Seminal protein
SCAU008722	adenosine kinase-like	N	GO:0016301	adenosine kinase-like	KQ080208:152440:168274:-1	2.85e-09	1830	4.11695	2.04157	63.9879	5.99973	15.5426	3.95815	AAEL001856	Reciprocal	Non-Seminal protein	FBgn0026602	Reciprocal	Non-Seminal protein	GMOY005714	Reciprocal	Non-Seminal protein	P55263	Non-Reciprocal	Non-Seminal protein
SCAU006112	adenylosuccinate lyase	N	GO:0005829	adenylosuccinate lyase	KQ080044:420032:426212:1	0	1805	53.4099	5.73904	861.311	9.75039	16.1264	4.01136	AAEL017333	Reciprocal	Non-Seminal protein	FBgn0038467	Reciprocal	Non-Seminal protein	GMOY002461	Reciprocal	Non-Seminal protein	A0A1B0GWJ0	Reciprocal	Non-Seminal protein
SCAU004532	ADP-ribosylation factor-like protein 2-binding protein	N			KQ079934:926175:926723:-1	7.09e-12	705	1.06646	0.0928291	67.1816	6.06999	62.995	5.97717	AAEL011685	Reciprocal	Non-Seminal protein	No BLAST Hit	No BLAST Hit	Non-Seminal protein	GMOY007228	Reciprocal	Non-Seminal protein	Q9Y2Y0	Reciprocal	Non-Seminal protein
SCAU007303	ADP,ATP carrier protein-like	N	GO:0005743	ADP,ATP carrier	KQ080062:615957:616859:-1	0	1067	1	0	197.909	7.62869	197.909	7.62869	AAEL004855	Non-Reciprocal	Non-Seminal protein	FBgn0003360	Non-Reciprocal	Non-Seminal protein	GMOY006034	Non-Reciprocal	Seminal protein	P05141	Non-Reciprocal	Non-Seminal protein
SCAU016451	alanine--glyoxylate aminotransferase 2-like	N	GO:0005739	alanine--glyoxylate aminotransferase 2-like	KQ081381:80472:125663:1	6.58e-06	2066	11.9126	3.57442	66.56	6.05658	5.58735	2.48216	AAEL012464	Reciprocal	Non-Seminal protein	FBgn0036381	Reciprocal	Non-Seminal protein	GMOY005584	Reciprocal	Seminal protein	Q8TBG4	Reciprocal	Non-Seminal protein
SCAU015896	alaserpin-like	Y			KQ085457:1084:3853:1	3.18e-08	1078	5.22682	2.38593	62.0732	5.9559	11.8759	3.56996	AAEL007765	Non-Reciprocal	Non-Seminal protein	FBgn0265137	Non-Reciprocal	Non-Seminal protein	GMOY002443	Non-Reciprocal	Non-Seminal protein	P29508	Non-Reciprocal	Seminal protein
SCAU012749	alpha-aminoadipic semialdehyde synthase, mitochondrial	N	GO:0016491	alpha-aminoadipic semialdehyde mitochondrial	KQ081132:102441:112130:1	0	3173	2.29596	1.1991	252.309	7.97905	109.893	6.77995	AAEL014734	Reciprocal	Non-Seminal protein	FBgn0025687	Reciprocal	Non-Seminal protein	GMOY010309	Reciprocal	Non-Seminal protein	Q9UDR5	Reciprocal	Non-Seminal protein
SCAU001090	alpha-tocopherol transfer protein	N	GO:0005622	alpha-tocopherol transfer	KQ081413:1121:8754:-1	0	1096	25.9555	4.69797	207.833	7.69928	8.00727	3.00131	AAEL010337	Reciprocal	Non-Seminal protein	FBgn0032785	Reciprocal	Non-Seminal protein	GMOY004551	Reciprocal	Non-Seminal protein	P49638	Non-Reciprocal	Non-Seminal protein
SCAU010119	alpha-tocopherol transfer protein-like	N			KQ080023:1267362:1268431:1	8.21e-09	1093	2.12316	1.08622	56.4288	5.81836	26.5777	4.73214	AAEL008271	Non-Reciprocal	Non-Seminal protein	FBgn0053514	Non-Reciprocal	Non-Seminal protein	GMOY008819	Non-Reciprocal	Non-Seminal protein	No BLAST Hit	No BLAST Hit	Non-Seminal protein
SCAU000071	alpha-tocopherol transfer protein-like	N			KQ080944:11069:12128:1	0	1123	1.05981	0.0838104	101.569	6.66632	95.8369	6.58251	AAEL008275	Non-Reciprocal	Non-Seminal protein	FBgn0053514	Non-Reciprocal	Non-Seminal protein	GMOY004684	Non-Reciprocal	Non-Seminal protein	Q9BTX7	Non-Reciprocal	Non-Seminal protein
SCAU012669	alpha,alpha-trehalose-phosphate synthase [UDP-forming]	N	GO:0005811	trehalose-6-phosphate synthase partial	KQ079984:504855:519562:-1	0	2958	1.62472	0.70019	325.878	8.34819	200.575	7.648	AAEL006446	Reciprocal	Non-Seminal protein	FBgn0027560	Reciprocal	Non-Seminal protein	GMOY005868	Reciprocal	Non-Seminal protein	No BLAST Hit	No BLAST Hit	Non-Seminal protein
SCAU009132	amidophosphoribosyltransferase-like	N	GO:0004044	CG2867	KQ083680:12517:22384:1	0	2096	1.88391	0.91373	1733.22	10.7592	920.011	9.84551	AAEL003581	Reciprocal	Non-Seminal protein	FBgn0041194	Reciprocal	Non-Seminal protein	GMOY003037	Reciprocal	Non-Seminal protein	Q06203	Reciprocal	Non-Seminal protein
SCAU006390	aminoacylase-1	N	GO:0005737	PREDICTED: aminoacylase-1	KQ080388:383873:388746:1	0	1540	2.76117	1.46528	85.6651	6.42063	31.0249	4.95535	AAEL011206	Reciprocal	Non-Seminal protein	FBgn0037818	Reciprocal	Non-Seminal protein	GMOY010282	Non-Reciprocal	Non-Seminal protein	Q03154	Reciprocal	Non-Seminal protein
SCAU013026	aminomethyltransferase, mitochondrial	N	GO:0005811	mitochondrial	KQ083128:15701:18789:-1	0	1439	1.15286	0.205213	182.39	7.51089	158.207	7.30567	AAEL010276	Reciprocal	Non-Seminal protein	FBgn0032287	Reciprocal	Non-Seminal protein	GMOY001137	Reciprocal	Non-Seminal protein	P48728	Reciprocal	Non-Seminal protein
SCAU002987	aminopeptidase N-like	N	GO:0046331	aminopeptidase N-like	KQ081156:120066:123005:-1	0	3014	1.01329	0.0190498	82.75	6.37069	81.6645	6.35164	AAEL012217	Non-Reciprocal	Seminal protein	FBgn0263236	Non-Reciprocal	Non-Seminal protein	GMOY000698	Non-Reciprocal	Non-Seminal protein	P15144	Non-Reciprocal	Seminal protein
SCAU006998	AN1-type zinc finger protein 5	N	GO:0003677	AN1-type zinc finger 5	KQ079978:1138298:1148231:1	0	1241	9.94544	3.31403	123.646	6.95008	12.4325	3.63604	AAEL014261	Reciprocal	Non-Seminal protein	FBgn0266410	Reciprocal	Non-Seminal protein	GMOY002022	Reciprocal	Non-Seminal protein	O76080	Reciprocal	Non-Seminal protein
SCAU007641	anaphase-promoting complex subunit 5	N	GO:0005680	imaginal discs arrested	KQ080287:309463:312102:-1	5.42e-06	2506	5.72526	2.51734	53.0351	5.72887	9.26334	3.21153	AAEL002752	Reciprocal	Non-Seminal protein	FBgn0041147	Reciprocal	Non-Seminal protein	GMOY000424	Reciprocal	Non-Seminal protein	Q9UJX4	Reciprocal	Non-Seminal protein
SCAU006652	angiopoietin-related protein 1-like	Y			KQ080687:155297:159748:-1	7.93e-09	1118	1.03988	0.056411	53.3351	5.73701	51.2899	5.6806	AAEL008646	Non-Reciprocal	Non-Seminal protein	FBgn0031804	Non-Reciprocal	Non-Seminal protein	GMOY001176	Non-Reciprocal	Non-Seminal protein	O95841	Non-Reciprocal	Non-Seminal protein
SCAU007065	angiotensin-converting enzyme-like	Y	GO:0016021	angiotensin-converting enzyme	KQ079987:53420:63913:1	0	2069	1.09304	0.12835	367.653	8.5222	336.357	8.39385	AAEL017460	Non-Reciprocal	Seminal protein	FBgn0033366	Reciprocal	Non-Seminal protein	GMOY010972	Reciprocal	Non-Seminal protein	F6X3S4	Non-Reciprocal	Non-Seminal protein
SCAU001439	angiotensin-converting enzyme-like	Y	GO:0016020	angiotensin-converting enzyme	KQ079987:73365:80021:1	0	2071	1.07975	0.110699	84.8077	6.40612	78.5437	6.29542	AAEL017460	Non-Reciprocal	Seminal protein	FBgn0033366	Non-Reciprocal	Non-Seminal protein	GMOY010972	Non-Reciprocal	Non-Seminal protein	F6X3S4	Non-Reciprocal	Non-Seminal protein
SCAU012046	angiotensin-converting enzyme-related protein	Y	GO:0005615	angiotensin-converting enzyme-related	KQ080199:725461:733360:-1	0	2392	8.79569	3.1368	98.1612	6.61708	11.1601	3.48028	AAEL017460	Non-Reciprocal	Seminal protein	FBgn0016122	Reciprocal	Non-Seminal protein	GMOY009723	Reciprocal	Seminal protein	F6X3S4	Non-Reciprocal	Non-Seminal protein
SCAU014729	ankyrin repeat and BTB/POZ domain-containing protein 2	N	GO:0000786	ankyrin repeat and BTB POZ domain-containing 2 isoform X2	KQ079967:568520:578437:-1	2.83e-11	5836	11.2082	3.48648	90.7735	6.5042	8.09887	3.01772	AAEL012496	Reciprocal	Non-Seminal protein	FBgn0264711	Reciprocal	Non-Seminal protein	GMOY011940	Reciprocal	Non-Seminal protein	Q8N961	Reciprocal	Non-Seminal protein
SCAU001143	Apolipoprotein lipid transfer particle	Y	GO:0005615	apolipo lipid transfer particle	KQ079922:811959:841036:-1	0	13241	3.57863	1.83941	3909.72	11.9329	1092.52	10.0934	AAEL018103	Reciprocal	Non-Seminal protein	FBgn0032136	Reciprocal	Non-Seminal protein	GMOY006833	Reciprocal	Non-Seminal protein	M0QZD8	Reciprocal	Non-Seminal protein
SCAU010812	apyrase-like	Y			KQ080137:330079:335561:-1	0	1728	1.01329	0.0190498	834.719	9.70515	823.769	9.6861	AAEL011341	Non-Reciprocal	Non-Seminal protein	FBgn0259101	Non-Reciprocal	Non-Seminal protein	GMOY003214	Non-Reciprocal	Non-Seminal protein	P21589	Non-Reciprocal	Non-Seminal protein
SCAU003567	arginine kinase	N	GO:0005615	arginine kinase	KQ080032:483188:489429:-1	0	1667	1.04652	0.0656021	355.429	8.47342	339.629	8.40781	AAEL006042	Non-Reciprocal	Non-Seminal protein	FBgn0038373	Reciprocal	Non-Seminal protein	GMOY009019	Reciprocal	Seminal protein	P12277	Non-Reciprocal	Seminal protein
SCAU007269	armadillo repeat-containing protein 4	N	GO:0005634	armadillo repeat-containing 4	KQ079984:414550:421925:1	0	2243	1.01329	0.0190498	86.1152	6.4282	84.9856	6.40915	AAEL010682	Reciprocal	Non-Seminal protein	FBgn0031905	Reciprocal	Non-Seminal protein	GMOY005752	Reciprocal	Seminal protein	Q5T2S8	Reciprocal	Non-Seminal protein
SCAU001162	armadillo repeat-containing protein 6 homolog	N			KQ080299:83547:85300:-1	0	1734	9.18115	3.19868	132.106	7.04555	14.3888	3.84687	AAEL012273	Reciprocal	Non-Seminal protein	FBgn0034315	Reciprocal	Non-Seminal protein	GMOY001758	Reciprocal	Non-Seminal protein	Q6NXE6	Reciprocal	Non-Seminal protein
SCAU015879	ATP synthase subunit b, mitochondrial-like	N	GO:0000276	ATP synthase subunit mitochondrial	KQ081257:187136:187870:-1	0	1087	1	0	106.942	6.74069	106.942	6.74069	AAEL005610	Non-Reciprocal	Non-Seminal protein	FBgn0019644	Non-Reciprocal	Non-Seminal protein	GMOY004379	Non-Reciprocal	Seminal protein	P24539	Non-Reciprocal	Non-Seminal protein
SCAU015834	ATP synthase subunit d, mitochondrial-like	N	GO:0000276	ATP synthase subunit mitochondrial-like isoform X1	KQ080213:600332:600986:1	0	914	1.01329	0.0190498	160.971	7.33065	158.859	7.3116	AAEL004423	Non-Reciprocal	Non-Seminal protein	FBgn0034133	Reciprocal	Non-Seminal protein	GMOY005283	Reciprocal	Non-Seminal protein	No BLAST Hit	No BLAST Hit	Non-Seminal protein
SCAU007174	ATP-binding cassette sub-family G member 1	N	GO:0016021	ATP-binding cassette sub-family G member 1	KQ080856:23981:60188:-1	0	3759	27.7167	4.79268	429.584	8.7468	15.4991	3.95411	AAEL013372	Reciprocal	Non-Seminal protein	FBgn0031449	Reciprocal	Non-Seminal protein	GMOY003117	Reciprocal	Non-Seminal protein	P45844	Non-Reciprocal	Non-Seminal protein
SCAU003245	ATP-binding cassette sub-family G member 4	N	GO:0016021	ATP-binding cassette sub-family G member 4	KQ080385:454:24297:-1	0	3098	9.93879	3.31307	126.011	6.97741	12.6787	3.66434	AAEL008635	Non-Reciprocal	Non-Seminal protein	FBgn0031220	Reciprocal	Non-Seminal protein	GMOY006755	Reciprocal	Non-Seminal protein	Q9H172	Non-Reciprocal	Non-Seminal protein
SCAU004871	ATP-citrate synthase	N	GO:0005737	ATP-citrate synthase isoform X1	KQ079990:10060:33107:-1	0	4003	176.546	7.4639	1339.01	10.3869	7.58447	2.92305	AAEL004297	Reciprocal	Non-Seminal protein	FBgn0020236	Reciprocal	Non-Seminal protein	GMOY006600	Reciprocal	Seminal protein	P53396	Reciprocal	Seminal protein
SCAU001656	atrial natriuretic peptide receptor 2	N	GO:0016021	TPA_inf: venus kinase receptor	KQ081419:66807:150569:-1	5.28e-10	3884	7.20066	2.84813	75.2337	6.23331	10.4482	3.38518	AAEL001915	Reciprocal	Non-Seminal protein	FBgn0283499	Non-Reciprocal	Non-Seminal protein	GMOY002969	Reciprocal	Non-Seminal protein	P06213	Non-Reciprocal	Non-Seminal protein
SCAU005633	attacin-A-like	Y	GO:0005615	attacin-B-like	KQ082105:651:1333:1	0	743	6.71551	2.7475	521.058	9.0253	77.5902	6.2778	AAEL003389	Non-Reciprocal	Non-Seminal protein	FBgn0012042	Non-Reciprocal	Non-Seminal protein	GMOY010521	Non-Reciprocal	Non-Seminal protein	No BLAST Hit	No BLAST Hit	Non-Seminal protein
SCAU006686	B-box type zinc finger protein ncl-1	N	GO:0005737	brain tumor isoform X1	KQ079982:1361496:1375651:1	5.37e-08	5664	2.16304	1.11306	52.8493	5.72381	24.4329	4.61075	AAEL017329	Reciprocal	Non-Seminal protein	FBgn0026206	Reciprocal	Non-Seminal protein	GMOY000572	Reciprocal	Non-Seminal protein	Q9H8W5	Non-Reciprocal	Non-Seminal protein
SCAU004831	B4	N	GO:0005886	B4 gene product	KQ080077:210727:239102:-1	7.44e-11	6548	3.1267	1.64464	68.5391	6.09886	21.9206	4.45421	AAEL009264	Reciprocal	Non-Seminal protein	No BLAST Hit	No BLAST Hit	Non-Seminal protein	GMOY004441	Reciprocal	Non-Seminal protein	No BLAST Hit	No BLAST Hit	Non-Seminal protein
SCAU006762	basic-leucine zipper transcription factor A-like	N			KQ080035:644396:701881:-1	0	1969	4.81477	2.26747	94.8103	6.56697	19.6916	4.2995	No BLAST Hit	No BLAST Hit	Non-Seminal protein	No BLAST Hit	No BLAST Hit	Non-Seminal protein	No BLAST Hit	No BLAST Hit	Non-Seminal protein	No BLAST Hit	No BLAST Hit	Non-Seminal protein
SCAU008733	bestrophin-2-like	N	GO:0005887	bestrophin-4 isoform X1	KQ080107:278742:280546:1	0	1784	1	0	121.296	6.92239	121.296	6.92239	AAEL003145	Non-Reciprocal	Non-Seminal protein	FBgn0036492	Non-Reciprocal	Non-Seminal protein	GMOY001979	Non-Reciprocal	Non-Seminal protein	Q8NFU1	Reciprocal	Non-Seminal protein
SCAU015654	beta-galactosidase	Y	GO:0005773	beta-galactosidase	KQ080028:479581:486543:-1	2.73e-10	2874	11.7797	3.55823	87.3869	6.44935	7.41842	2.89111	AAEL004575	Reciprocal	Non-Seminal protein	FBgn0260746	Reciprocal	Non-Seminal protein	GMOY008568	Reciprocal	Seminal protein	P16278	Reciprocal	Seminal protein
SCAU010139	bifunctional methylenetetrahydrofolate dehydrogenase/cyclohydrolase, mitochondrial	N	GO:0005634	bifunctional folD	KQ080028:1085024:1085998:1	0	1305	11.9658	3.58085	117.695	6.87891	9.83593	3.29806	AAEL014871	Reciprocal	Non-Seminal protein	FBgn0010222	Reciprocal	Non-Seminal protein	GMOY013092	Reciprocal	Non-Seminal protein	Q9H903	Reciprocal	Non-Seminal protein
SCAU000951	bifunctional methylenetetrahydrofolate dehydrogenase/cyclohydrolase, mitochondrial-like	N	GO:0005634	bifunctional folD	KQ080028:1073187:1075838:1	0	911	18.4589	4.20624	210.634	7.71859	11.411	3.51235	AAEL014871	Non-Reciprocal	Non-Seminal protein	FBgn0010222	Non-Reciprocal	Non-Seminal protein	GMOY013092	Non-Reciprocal	Non-Seminal protein	P13995	Non-Reciprocal	Non-Seminal protein
SCAU008461	bifunctional purine biosynthesis protein PURH	N	GO:0003937	bifunctional purine biosynthesis PURH	KQ079938:1382839:1384802:1	0	1985	16.8838	4.07757	841.449	9.71673	49.8376	5.63916	AAEL012825	Reciprocal	Non-Seminal protein	FBgn0039241	Reciprocal	Non-Seminal protein	GMOY010090	Reciprocal	Seminal protein	P31939	Reciprocal	Non-Seminal protein
SCAU008522	branched-chain-amino-acid aminotransferase, cytosolic	N	GO:0005739	branched-chain-amino-acid cytosolic	KQ080572:130723:154114:-1	0	3414	402.315	8.65218	2796.38	11.4493	6.95071	2.79716	AAEL007909	Reciprocal	Non-Seminal protein	FBgn0030482	Reciprocal	Non-Seminal protein	GMOY012027	Reciprocal	Non-Seminal protein	P54687	Reciprocal	Non-Seminal protein
SCAU000157	bromodomain adjacent to zinc finger domain protein 1A	N	GO:0008623	bromodomain adjacent to zinc finger domain 1A	KQ079977:728847:737493:-1	0	5481	19.4558	4.28213	140.008	7.12936	7.19621	2.84724	AAEL014034	Reciprocal	Non-Seminal protein	FBgn0027620	Reciprocal	Non-Seminal protein	GMOY002103	Non-Reciprocal	Non-Seminal protein	Q9NRL2	Reciprocal	Non-Seminal protein
SCAU013570	C-1-tetrahydrofolate synthase, cytoplasmic	N	GO:0005737	C-1-tetrahydrofolate cytoplasmic isoform X1	KQ081567:64486:88687:-1	0	2874	5.97116	2.57801	546.207	9.0933	91.4741	6.51529	AAEL006085	Reciprocal	Non-Seminal protein	FBgn0020385	Reciprocal	Non-Seminal protein	GMOY005527	Reciprocal	Seminal protein	P11586	Reciprocal	Non-Seminal protein
SCAU007842	calcium/calmodulin-dependent 3',5'-cyclic nucleotide phosphodiesterase 1A-like	N	GO:0005615	calcium calmodulin-dependent 3,5-cyclic nucleotide phosphodiesterase	KQ081132:21500:45627:1	2.51e-07	2132	3.67831	1.87904	53.9567	5.75373	14.6689	3.87469	AAEL010539	Reciprocal	Non-Seminal protein	FBgn0264815	Reciprocal	Non-Seminal protein	GMOY010306	Reciprocal	Non-Seminal protein	Q14123	Reciprocal	Non-Seminal protein
SCAU002781	calcium/calmodulin-dependent protein kinase kinase 1	N	GO:0005737	calcium calmodulin-dependent kinase kinase 2 isoform X1	KQ080745:216051:255074:-1	8.08e-07	3080	12.7766	3.67543	72.8474	6.18681	5.70162	2.51137	AAEL010804	Reciprocal	Non-Seminal protein	FBgn0040056	Reciprocal	Non-Seminal protein	GMOY007153	Reciprocal	Non-Seminal protein	Q96RR4	Reciprocal	Non-Seminal protein
SCAU001643	calponin homology domain-containing protein DDB_G0272472	N			KQ080467:351200:357310:1	2.8e-09	3272	1	0	55.2642	5.78827	55.2642	5.78827	AAEL005021	Reciprocal	Non-Seminal protein	FBgn0031496	Reciprocal	Non-Seminal protein	GMOY006461	Reciprocal	Non-Seminal protein	Q8NCU4	Reciprocal	Non-Seminal protein
SCAU008636	caltractin	N	GO:0005856	caltractin	KQ080011:1320380:1320910:1	0	1524	5.45278	2.44699	90.1019	6.49349	16.524	4.04649	AAEL005663	Reciprocal	Non-Seminal protein	FBgn0040010	Reciprocal	Non-Seminal protein	GMOY010212	Reciprocal	Non-Seminal protein	P41208	Reciprocal	Non-Seminal protein
SCAU007908	CAR1 transcription factor	N	GO:0017022	isoform C	KQ079966:783514:803921:1	0	2824	98.9479	6.6286	761.485	9.57267	7.69582	2.94407	AAEL007179	Reciprocal	Non-Seminal protein	FBgn0035087	Reciprocal	Non-Seminal protein	GMOY006822	Reciprocal	Non-Seminal protein	No BLAST Hit	No BLAST Hit	Non-Seminal protein
SCAU000044	carbonic anhydrase-like	N	GO:0016020	carbonic anhydrase 3	KQ079934:23034:25619:1	0	1252	1	0	86.7725	6.43917	86.7725	6.43917	AAEL005520	Non-Reciprocal	Non-Seminal protein	FBgn0033542	Reciprocal	Non-Seminal protein	GMOY000016	Reciprocal	Non-Seminal protein	P00918	Non-Reciprocal	Seminal protein
SCAU007921	carboxypeptidase N subunit 2	Y	GO:0016021	carboxypeptidase N subunit 2	KQ079977:54218:55630:-1	0	2309	2.50863	1.3269	336.188	8.39312	134.013	7.06622	AAEL007103	Non-Reciprocal	Non-Seminal protein	FBgn0039332	Reciprocal	Non-Seminal protein	GMOY011141	Reciprocal	Non-Seminal protein	P22792	Non-Reciprocal	Non-Seminal protein
SCAU001433	casein kinase I isoform gamma-3	N	GO:0005634	casein kinase I isoform gamma-3 isoform X4	KQ080109:371022:445463:-1	5.32e-09	1794	14.6375	3.87159	87.4798	6.45088	5.97643	2.57928	AAEL004351	Reciprocal	Non-Seminal protein	FBgn0250823	Reciprocal	Non-Seminal protein	GMOY002489	Reciprocal	Non-Seminal protein	Q9Y6M4	Reciprocal	Non-Seminal protein
SCAU016173	catalase-like	N	GO:0005777	Catalase	KQ081381:115825:117351:1	0	1698	1	0	83.3859	6.38173	83.3859	6.38173	AAEL013407	Non-Reciprocal	Seminal protein	FBgn0000261	Non-Reciprocal	Non-Seminal protein	GMOY004149	Non-Reciprocal	Seminal protein	P04040	Non-Reciprocal	Seminal protein
SCAU001650	cathepsin B	Y	GO:0005615	cathepsin B	KQ080934:121143:122325:-1	0	1262	162.51	7.34438	927.55	9.85728	5.70766	2.5129	AAEL009637	Reciprocal	Non-Seminal protein	FBgn0030521	Reciprocal	Non-Seminal protein	GMOY006991	Non-Reciprocal	Non-Seminal protein	P07858	Reciprocal	Non-Seminal protein
SCAU013275	cathepsin L	N	GO:0005764	cathepsin L	KQ080043:968678:969659:1	0	1392	298.353	8.22088	1946.95	10.927	6.52565	2.70612	AAEL002833	Reciprocal	Non-Seminal protein	FBgn0013770	Reciprocal	Non-Seminal protein	GMOY004657	Reciprocal	Non-Seminal protein	P07711	Reciprocal	Non-Seminal protein
SCAU005430	CCHamide-2	Y			KQ080097:415937:436892:1	0	1197	1.25919	0.332498	109.55	6.77544	87.0002	6.44295	No BLAST Hit	No BLAST Hit	Non-Seminal protein	FBgn0038147	Reciprocal	Non-Seminal protein	No BLAST Hit	No BLAST Hit	Non-Seminal protein	No BLAST Hit	No BLAST Hit	Non-Seminal protein
SCAU015140	CD109 antigen-like	Y			KQ080186:497998:534084:-1	0	4584	2.45546	1.29599	191.364	7.58018	77.9341	6.28418	AAEL008607	Non-Reciprocal	Non-Seminal protein	FBgn0041182	Non-Reciprocal	Non-Seminal protein	GMOY010996	Non-Reciprocal	Non-Seminal protein	Q6YHK3	Non-Reciprocal	Non-Seminal protein
SCAU016017	cell death abnormality protein 1	Y			KQ080042:213798:220093:1	0	1204	35.0737	5.13232	210.348	7.71663	5.9973	2.58431	AAEL000923	Reciprocal	Non-Seminal protein	FBgn0030551	Reciprocal	Non-Seminal protein	No BLAST Hit	No BLAST Hit	Non-Seminal protein	No BLAST Hit	No BLAST Hit	Non-Seminal protein
SCAU005752	cell death abnormality protein 1-like	Y			KQ080199:288724:289853:-1	0	1081	1.03988	0.056411	3934.6	11.942	3783.72	11.8856	AAEL007967	Non-Reciprocal	Non-Seminal protein	FBgn0028936	Non-Reciprocal	Non-Seminal protein	GMOY003157	Non-Reciprocal	Non-Seminal protein	No BLAST Hit	No BLAST Hit	Non-Seminal protein
SCAU013662	cell death abnormality protein 1-like	Y	GO:0019233	von Willebrand factor D and EGF domain-containing -like	KQ080199:294332:298187:-1	0	1117	1.02658	0.0378514	2873.22	11.4885	2798.81	11.4506	AAEL007967	Non-Reciprocal	Non-Seminal protein	FBgn0028936	Non-Reciprocal	Non-Seminal protein	GMOY003157	Non-Reciprocal	Non-Seminal protein	No BLAST Hit	No BLAST Hit	Non-Seminal protein
SCAU007480	cell division cycle 7-related protein kinase	N	GO:0005634	cell division cycle 7-related kinase	KQ079945:285392:293254:-1	0	3014	29.7703	4.8958	186.927	7.54633	6.27899	2.65053	AAEL004477	Reciprocal	Non-Seminal protein	FBgn0032677	Reciprocal	Non-Seminal protein	GMOY009682	Reciprocal	Non-Seminal protein	O00311	Reciprocal	Non-Seminal protein
SCAU001490	centrosomin	N	GO:0005815	centrosomin isoform X1	KQ079949:672476:684307:1	0	4622	26.1084	4.70644	172.159	7.4276	6.59402	2.72116	AAEL008110	Reciprocal	Non-Seminal protein	FBgn0013765	Reciprocal	Non-Seminal protein	GMOY005830	Reciprocal	Non-Seminal protein	No BLAST Hit	No BLAST Hit	Non-Seminal protein
SCAU003061	Chitinase	Y	GO:0005576	acidic mammalian chitinase-like	KQ079939:204981:211637:-1	0	1322	1.01329	0.0190498	4098.3	12.0008	4044.54	11.9818	AAEL003056	Non-Reciprocal	Non-Seminal protein	FBgn0022700	Non-Reciprocal	Non-Seminal protein	GMOY013080	Non-Reciprocal	Non-Seminal protein	P36222	Non-Reciprocal	Non-Seminal protein
SCAU002127	Chitinase	N	GO:0016798	acidic mammalian chitinase-like	KQ079939:218233:222423:-1	0	1364	1.05981	0.0838104	2371.81	11.2118	2237.95	11.128	AAEL003056	Non-Reciprocal	Non-Seminal protein	FBgn0022700	Non-Reciprocal	Non-Seminal protein	GMOY013080	Non-Reciprocal	Non-Seminal protein	Q13231	Non-Reciprocal	Non-Seminal protein
SCAU013640	Chitinase	Y			KQ079939:303325:310395:-1	0	1249	1.03988	0.056411	2214.43	11.1127	2129.51	11.0563	AAEL003056	Non-Reciprocal	Non-Seminal protein	FBgn0034580	Non-Reciprocal	Non-Seminal protein	GMOY013080	Non-Reciprocal	Non-Seminal protein	Q15782	Non-Reciprocal	Non-Seminal protein
SCAU013265	Chitinase	Y	GO:0005576	acidic mammalian chitinase-like	KQ079939:317674:323033:-1	0	1299	1.01994	0.0284812	1822.26	10.8315	1786.64	10.803	AAEL013385	Non-Reciprocal	Non-Seminal protein	FBgn0022700	Non-Reciprocal	Non-Seminal protein	GMOY013080	Non-Reciprocal	Non-Seminal protein	Q9BZP6	Non-Reciprocal	Non-Seminal protein
SCAU012423	Chitinase	Y	GO:0005615	acidic mammalian chitinase-like	KQ079939:343759:352790:1	0	1521	1.01329	0.0190498	1683.51	10.7173	1661.42	10.6982	AAEL003056	Non-Reciprocal	Non-Seminal protein	FBgn0022700	Non-Reciprocal	Non-Seminal protein	GMOY013080	Non-Reciprocal	Non-Seminal protein	Q13231	Non-Reciprocal	Non-Seminal protein
SCAU013609	Chitinase	Y	GO:0005576	acidic mammalian chitinase-like	KQ079939:368498:380394:-1	0	2587	1.05981	0.0838104	3362.04	11.7151	3172.29	11.6313	AAEL004897	Non-Reciprocal	Non-Seminal protein	FBgn0035398	Non-Reciprocal	Non-Seminal protein	GMOY013080	Non-Reciprocal	Non-Seminal protein	Q13231	Non-Reciprocal	Non-Seminal protein
SCAU012978	Chitinase	Y	GO:0005615	chitinase-3 1	KQ079939:384684:388246:-1	0	1406	1.43199	0.518018	1711.94	10.7414	1195.5	10.2234	AAEL010963	Non-Reciprocal	Non-Seminal protein	FBgn0022700	Non-Reciprocal	Non-Seminal protein	GMOY013080	Non-Reciprocal	Non-Seminal protein	P36222	Non-Reciprocal	Non-Seminal protein
SCAU005366	Chitinase	Y	GO:0005576	chitinase Idgf2 isoform X2	KQ080022:554531:569368:1	0	2084	66.9809	6.06568	750.761	9.55221	11.2086	3.48653	AAEL002023	Non-Reciprocal	Non-Seminal protein	FBgn0020415	Reciprocal	Non-Seminal protein	GMOY003196	Reciprocal	Non-Seminal protein	Q13231	Non-Reciprocal	Non-Seminal protein
SCAU007380	Chitinase	N			KQ080054:833353:835932:-1	0	3816	3.60521	1.85008	178.246	7.47773	49.4414	5.62765	No BLAST Hit	No BLAST Hit	Non-Seminal protein	No BLAST Hit	No BLAST Hit	Non-Seminal protein	No BLAST Hit	No BLAST Hit	Non-Seminal protein	No BLAST Hit	No BLAST Hit	Non-Seminal protein
SCAU001437	Chitinase	Y	GO:0005576	chitinase-3 1	KQ080089:169051:175183:-1	0	1480	1.05317	0.074735	248.529	7.95727	235.983	7.88254	AAEL003056	Non-Reciprocal	Non-Seminal protein	FBgn0022700	Non-Reciprocal	Non-Seminal protein	GMOY013080	Non-Reciprocal	Non-Seminal protein	Q13231	Non-Reciprocal	Non-Seminal protein
SCAU006414	Chitinase	Y	GO:0005576	chitinase-3 1	KQ080089:180018:185060:-1	0	1290	1.02658	0.0378514	1817.27	10.8276	1770.21	10.7897	AAEL003056	Non-Reciprocal	Non-Seminal protein	FBgn0022700	Non-Reciprocal	Non-Seminal protein	GMOY013080	Non-Reciprocal	Non-Seminal protein	Q9BZP6	Non-Reciprocal	Non-Seminal protein
SCAU009528	Chitinase	Y	GO:0005576	chitinase-3 1	KQ080089:193344:197283:-1	0	1272	1.03988	0.056411	1768.45	10.7883	1700.64	10.7319	AAEL003056	Non-Reciprocal	Non-Seminal protein	FBgn0022700	Non-Reciprocal	Non-Seminal protein	GMOY013080	Non-Reciprocal	Non-Seminal protein	Q15782	Non-Reciprocal	Non-Seminal protein
SCAU000122	Chitinase	Y	GO:0005576	chitinase-3 1	KQ080089:209348:215478:-1	0	1300	1.02658	0.0378514	1283.67	10.3261	1250.43	10.2882	AAEL013385	Non-Reciprocal	Non-Seminal protein	FBgn0034582	Non-Reciprocal	Non-Seminal protein	GMOY013080	Non-Reciprocal	Non-Seminal protein	Q13231	Non-Reciprocal	Non-Seminal protein
SCAU002218	Chitinase	Y	GO:0016798	chitinase-3 1	KQ080089:217651:219141:-1	0	1231	1.01994	0.0284812	1458.02	10.5098	1429.52	10.4813	AAEL013385	Non-Reciprocal	Non-Seminal protein	FBgn0022700	Non-Reciprocal	Non-Seminal protein	GMOY013080	Non-Reciprocal	Non-Seminal protein	No BLAST Hit	No BLAST Hit	Non-Seminal protein
SCAU007784	Chitinase	N			KQ080191:464857:471574:1	6.52e-08	3234	5.15371	2.36561	60.4584	5.91787	11.731	3.55226	No BLAST Hit	No BLAST Hit	Non-Seminal protein	No BLAST Hit	No BLAST Hit	Non-Seminal protein	GMOY004826	Reciprocal	Non-Seminal protein	No BLAST Hit	No BLAST Hit	Non-Seminal protein
SCAU004860	Chitinase	Y	GO:0005615	acidic mammalian chitinase-like	LDNW01121256:426:1053:-1	0	960	1.07975	0.110699	3662.52	11.8386	3392.01	11.7279	AAEL003066	Non-Reciprocal	Non-Seminal protein	FBgn0022700	Non-Reciprocal	Non-Seminal protein	GMOY013080	Non-Reciprocal	Non-Seminal protein	D6REY1	Non-Reciprocal	Non-Seminal protein
SCAU014870	chitotriosidase-1-like	Y	GO:0005576	acidic mammalian chitinase-like	KQ079939:327667:336184:-1	0	1299	1	0	1166.68	10.1882	1166.68	10.1882	AAEL003056	Non-Reciprocal	Non-Seminal protein	FBgn0034582	Non-Reciprocal	Non-Seminal protein	GMOY013080	Non-Reciprocal	Non-Seminal protein	Q13231	Non-Reciprocal	Non-Seminal protein
SCAU012406	chorion peroxidase	N	GO:0004096	chorion peroxidase	KQ080044:553183:595056:-1	0	2798	48.452	5.59849	370.69	8.53407	7.65066	2.93558	AAEL013171	Reciprocal	Non-Seminal protein	FBgn0038465	Reciprocal	Non-Seminal protein	GMOY013042	Reciprocal	Non-Seminal protein	Q92626	Non-Reciprocal	Non-Seminal protein
SCAU001112	chromobox protein homolog 1-like	N	GO:0000792	heterochromatin 1B	KQ080252:247721:248398:-1	1.07e-07	1480	14.2852	3.83645	80.3494	6.32821	5.62464	2.49176	AAEL004467	Reciprocal	Non-Seminal protein	FBgn0030082	Reciprocal	Non-Seminal protein	GMOY008825	Reciprocal	Non-Seminal protein	Q13185	Reciprocal	Non-Seminal protein
SCAU009964	chromosomal protein D1	N			KQ079996:394146:398351:1	1.95e-07	1664	16.7509	4.06617	84.1504	6.3949	5.02364	2.32873	No BLAST Hit	No BLAST Hit	Non-Seminal protein	No BLAST Hit	No BLAST Hit	Non-Seminal protein	GMOY011908	Reciprocal	Non-Seminal protein	No BLAST Hit	No BLAST Hit	Non-Seminal protein
SCAU013210	ciboulot	N	GO:0005634	thymosin isoform 2	KQ080157:782721:783802:-1	0	789	181.942	7.50734	2106.24	11.0405	11.5764	3.53311	AAEL013661	Reciprocal	Non-Seminal protein	FBgn0026084	Reciprocal	Non-Seminal protein	GMOY002420	Reciprocal	Non-Seminal protein	No BLAST Hit	No BLAST Hit	Non-Seminal protein
SCAU000447	cilia- and flagella-associated protein 20	N	GO:0005643	cilia- and flagella-associated 20-like	KQ080275:166022:166839:-1	0	977	1	0	82.9286	6.3738	82.9286	6.3738	AAEL013151	Non-Reciprocal	Non-Seminal protein	FBgn0032291	Reciprocal	Non-Seminal protein	GMOY004756	Non-Reciprocal	Seminal protein	Q9Y6A4	Non-Reciprocal	Non-Seminal protein
SCAU010431	cilia- and flagella-associated protein 20-like	N	GO:0048813	cilia- and flagella-associated 20	KQ080039:758151:759139:-1	0	793	1	0	78.2202	6.28947	78.2202	6.28947	AAEL013151	Non-Reciprocal	Non-Seminal protein	FBgn0032291	Non-Reciprocal	Non-Seminal protein	GMOY004756	Non-Reciprocal	Seminal protein	Q9Y6A4	Non-Reciprocal	Non-Seminal protein
SCAU001600	cilia- and flagella-associated protein 44	N			KQ081789:42327:68354:1	0	6153	1.01329	0.0190498	92.5454	6.53209	91.3315	6.51304	AAEL005109	Reciprocal	Non-Seminal protein	FBgn0083960	Reciprocal	Non-Seminal protein	GMOY013084	Reciprocal	Non-Seminal protein	Q96MT7	Reciprocal	Non-Seminal protein
SCAU005961	cilia- and flagella-associated protein 45	N			KQ080916:62492:64093:-1	0	1922	1	0	73.0117	6.19006	73.0117	6.19006	AAEL011439	Reciprocal	Non-Seminal protein	FBgn0037162	Reciprocal	Non-Seminal protein	GMOY011182	Reciprocal	Non-Seminal protein	No BLAST Hit	No BLAST Hit	Non-Seminal protein
SCAU011570	cilia- and flagella-associated protein 52	N			KQ081207:62033:69261:1	0	2391	1.49845	0.583467	108.65	6.76354	72.5082	6.18007	AAEL009035	Reciprocal	Non-Seminal protein	FBgn0035724	Reciprocal	Non-Seminal protein	GMOY000830	Reciprocal	Seminal protein	Q8N1V2	Reciprocal	Non-Seminal protein
SCAU010179	cilia- and flagella-associated protein 57	N	GO:0007605	cilia- and flagella-associated 57	KQ079966:45995:53218:1	0	3921	1.02658	0.0378514	93.2027	6.5423	90.7892	6.50445	AAEL005967	Reciprocal	Non-Seminal protein	FBgn0034745	Reciprocal	Non-Seminal protein	GMOY005789	Reciprocal	Non-Seminal protein	Q96MR6	Reciprocal	Non-Seminal protein
SCAU014331	cilia- and flagella-associated protein 58	N			KQ080097:521625:532219:1	7.27e-09	2898	1.12627	0.171556	53.7638	5.74856	47.7361	5.57701	AAEL005240	Non-Reciprocal	Non-Seminal protein	FBgn0046323	Reciprocal	Non-Seminal protein	GMOY003479	Reciprocal	Non-Seminal protein	No BLAST Hit	No BLAST Hit	Non-Seminal protein
SCAU010942	clavesin-1	N	GO:0005811	cellular retinaldehyde-binding	KQ080761:74914:81170:1	0	1419	1.30571	0.384838	249.801	7.96464	191.314	7.5798	AAEL001293	Reciprocal	Non-Seminal protein	FBgn0031913	Reciprocal	Non-Seminal protein	GMOY004812	Reciprocal	Non-Seminal protein	Q8IUQ0	Non-Reciprocal	Non-Seminal protein
SCAU014405	CNMamide	N			KQ080127:133231:140529:1	0	1926	1.02658	0.0378514	788.599	9.62315	768.178	9.5853	No BLAST Hit	No BLAST Hit	Non-Seminal protein	FBgn0035282	Reciprocal	Non-Seminal protein	No BLAST Hit	No BLAST Hit	Non-Seminal protein	No BLAST Hit	No BLAST Hit	Non-Seminal protein
SCAU014314	coiled-coil domain-containing protein 13	N			KQ081073:83190:91459:-1	0	2052	1.11963	0.163018	111.993	6.80727	100.027	6.64425	No BLAST Hit	No BLAST Hit	Non-Seminal protein	FBgn0036652	Reciprocal	Non-Seminal protein	GMOY002506	Reciprocal	Non-Seminal protein	Q8IYE1	Reciprocal	Non-Seminal protein
SCAU007786	coiled-coil domain-containing protein 39	N	GO:0005930	coiled-coil domain-containing 39	KQ079923:847308:852321:-1	1.06e-11	2969	1.34559	0.428238	67.0244	6.06662	49.8105	5.63838	AAEL001340	Reciprocal	Non-Seminal protein	FBgn0037276	Reciprocal	Non-Seminal protein	GMOY002666	Reciprocal	Non-Seminal protein	Q9UFE4	Reciprocal	Non-Seminal protein
SCAU007918	coiled-coil domain-containing protein 40	N	GO:0005737	coiled-coil domain-containing 40	KQ080507:375320:400573:-1	0	2918	1.11963	0.163018	168.78	7.399	150.746	7.23598	AAEL008498	Reciprocal	Non-Seminal protein	FBgn0262123	Reciprocal	Non-Seminal protein	GMOY002732	Reciprocal	Non-Seminal protein	Q4G0X9	Reciprocal	Non-Seminal protein
SCAU005634	coiled-coil domain-containing protein 63	N	GO:0036157	outer dynein arm 1-like	KQ080074:705562:707211:-1	0	1894	1.03988	0.056411	146.717	7.19689	141.091	7.14048	AAEL007188	Reciprocal	Non-Seminal protein	FBgn0039070	Reciprocal	Non-Seminal protein	GMOY008641	Reciprocal	Non-Seminal protein	No BLAST Hit	No BLAST Hit	Non-Seminal protein
SCAU015726	coiled-coil domain-containing protein 65	N			KQ080164:404537:410004:1	0	1595	1.09304	0.12835	120.017	6.90709	109.801	6.77874	No BLAST Hit	No BLAST Hit	Non-Seminal protein	FBgn0037059	Reciprocal	Non-Seminal protein	GMOY006260	Reciprocal	Non-Seminal protein	No BLAST Hit	No BLAST Hit	Non-Seminal protein
SCAU003100	cold shock domain-containing protein E1	N	GO:0005737	cold shock domain-containing E1 isoform X1	KQ080892:82556:101325:1	0	4638	38.091	5.25138	248.251	7.95565	6.5173	2.70427	AAEL010018	Reciprocal	Non-Seminal protein	FBgn0263352	Reciprocal	Non-Seminal protein	GMOY007832	Reciprocal	Non-Seminal protein	O75534	Reciprocal	Non-Seminal protein
SCAU004744	collagen alpha-1(V) chain-like	N	GO:0003824	collagen alpha-1(XI) chain-like	KQ080083:486977:512640:1	1.78e-08	6257	1.48515	0.570612	53.0708	5.72985	35.7342	5.15923	AAEL005386	Reciprocal	Non-Seminal protein	FBgn0000299	Non-Reciprocal	Non-Seminal protein	GMOY006984	Reciprocal	Non-Seminal protein	P12107	Reciprocal	Non-Seminal protein
SCAU007061	CUGBP Elav-like family member 2	N	GO:0016604	CUGBP Elav-like family member 2 isoform X1	KQ080061:64130:497942:-1	0	2984	1.18609	0.246209	216.106	7.7556	182.201	7.50939	AAEL000695	Reciprocal	Non-Seminal protein	FBgn0000114	Reciprocal	Non-Seminal protein	GMOY002356	Reciprocal	Non-Seminal protein	O95319	Reciprocal	Non-Seminal protein
SCAU004641	cystathionine beta-synthase	N	GO:0004122	cystathionine beta-synthase	KQ082378:12628:19527:-1	0	1875	87.8957	6.45772	689.545	9.4295	7.84503	2.97178	AAEL008468	Reciprocal	Non-Seminal protein	FBgn0031148	Reciprocal	Non-Seminal protein	GMOY005979	Reciprocal	Non-Seminal protein	P35520	Reciprocal	Non-Seminal protein
SCAU013367	cysteine dioxygenase type 1	N	GO:0005829	cysteine dioxygenase type 1 isoform X2	KQ079924:1333161:1333936:-1	0	1380	1.91714	0.938956	302.472	8.24066	157.772	7.3017	AAEL007416	Reciprocal	Non-Seminal protein	FBgn0034364	Reciprocal	Non-Seminal protein	No BLAST Hit	No BLAST Hit	Non-Seminal protein	Q16878	Reciprocal	Non-Seminal protein
SCAU013605	cytochrome b5	N	GO:0020037	cytochrome b5	KQ080024:231301:231711:-1	0	1207	4.9344	2.30287	129.998	7.02235	26.3453	4.71947	AAEL008606	Reciprocal	Non-Seminal protein	FBgn0032652	Reciprocal	Non-Seminal protein	GMOY005348	Reciprocal	Non-Seminal protein	No BLAST Hit	No BLAST Hit	Non-Seminal protein
SCAU011626	cytochrome b5-related protein-like	N	GO:0005739	cytochrome b5-related	KQ080049:816197:823239:1	1.71e-08	1655	3.30614	1.72515	58.2722	5.86473	17.6254	4.13959	AAEL004278	Reciprocal	Non-Seminal protein	FBgn0000406	Reciprocal	Non-Seminal protein	GMOY005702	Reciprocal	Non-Seminal protein	No BLAST Hit	No BLAST Hit	Non-Seminal protein
SCAU001655	cytochrome c oxidase subunit 4 isoform 1, mitochondrial-like	N	GO:0005751	cytochrome c oxidase subunit 4 isoform mitochondrial	KQ081076:141755:142297:-1	8.32e-09	604	1	0	53.1208	5.73121	53.1208	5.73121	AAEL013009	Non-Reciprocal	Non-Seminal protein	FBgn0033020	Non-Reciprocal	Non-Seminal protein	GMOY010969	Reciprocal	Seminal protein	P13073	Non-Reciprocal	Non-Seminal protein
SCAU014704	cytochrome c oxidase subunit 5B, mitochondrial-like	N	GO:0005740	cytochrome c oxidase subunit mitochondrial-like	KQ080037:598314:598801:1	0	614	1	0	71.6042	6.16197	71.6042	6.16197	AAEL013007	Non-Reciprocal	Non-Seminal protein	FBgn0031830	Non-Reciprocal	Non-Seminal protein	GMOY010097	Non-Reciprocal	Seminal protein	No BLAST Hit	No BLAST Hit	Non-Seminal protein
SCAU000073	cytochrome P450 4g1-like (CYP4G151)	N	GO:0016021	cytochrome P450 4g1-like	KQ080356:106327:115162:-1	0	2147	3.39919	1.76519	13084.1	13.6755	3849.18	11.9103	AAEL006824	Non-Reciprocal	Non-Seminal protein	FBgn0010019	Non-Reciprocal	Non-Seminal protein	GMOY006761	Reciprocal	Non-Seminal protein	Q6ZWL3	Non-Reciprocal	Non-Seminal protein
SCAU006711	cytochrome P450 4g1-like (CYP4G152)	N	GO:0016021	cytochrome P450 4g1-like	LDNW01120969:1021:2571:-1	0	1774	1.34559	0.428238	2288.71	11.1603	1700.9	10.7321	AAEL006824	Non-Reciprocal	Non-Seminal protein	FBgn0010019	Non-Reciprocal	Non-Seminal protein	GMOY006761	Non-Reciprocal	Non-Seminal protein	Q6ZWL3	Non-Reciprocal	Non-Seminal protein
SCAU003193	cytochrome P450 6A1-like	N	GO:0005783	cytochrome P450 6A1-like	KQ080770:193842:195414:1	0	1660	1.02658	0.0378514	193.686	7.59758	188.671	7.55973	AAEL009127	Non-Reciprocal	Non-Seminal protein	FBgn0013771	Non-Reciprocal	Non-Seminal protein	GMOY003204	Non-Reciprocal	Non-Seminal protein	P20815	Non-Reciprocal	Non-Seminal protein
SCAU005024	cytosol aminopeptidase-like	N	GO:0005737	cytosol aminopeptidase-like	KQ079937:500373:504380:-1	0	1949	1	0	527.174	9.04213	527.174	9.04213	AAEL006975	Reciprocal	Non-Seminal protein	FBgn0033860	Reciprocal	Non-Seminal protein	GMOY007443	Reciprocal	Seminal protein	P28838	Reciprocal	Non-Seminal protein
SCAU005455	cytosol aminopeptidase-like	N	GO:0005737	cytosol aminopeptidase-like	KQ080103:38496:44103:1	0	1869	1.01329	0.0190498	449.968	8.81368	444.065	8.79463	AAEL000108	Reciprocal	Non-Seminal protein	FBgn0052351	Reciprocal	Non-Seminal protein	GMOY010992	Reciprocal	Seminal protein	P28838	Non-Reciprocal	Non-Seminal protein
SCAU016029	cytosolic 10-formyltetrahydrofolate dehydrogenase	N	GO:0005737	cytosolic 10-formyltetrahydrofolate dehydrogenase	KQ080150:642097:650013:-1	8.15e-11	3008	1.04652	0.0656021	62.3304	5.96186	59.5596	5.89626	AAEL010764	Reciprocal	Non-Seminal protein	FBgn0032945	Reciprocal	Non-Seminal protein	GMOY003209	Non-Reciprocal	Non-Seminal protein	Q3SY69	Reciprocal	Non-Seminal protein
SCAU011757	cytosolic carboxypeptidase NnaD	N	GO:0005739	cytosolic carboxypeptidase isoform X5	KQ080067:547641:854957:-1	0	4754	16.937	4.0821	191.514	7.58131	11.3075	3.4992	AAEL014854	Reciprocal	Non-Seminal protein	FBgn0265726	Reciprocal	Non-Seminal protein	GMOY002128	Reciprocal	Non-Seminal protein	F6U0I4	Reciprocal	Non-Seminal protein
SCAU007017	cytosolic purine 5'-nucleotidase	N			KQ079927:259496:401505:1	0	3094	55.0847	5.78358	384.793	8.58794	6.98549	2.80436	AAEL005833	Reciprocal	Non-Seminal protein	FBgn0052549	Reciprocal	Non-Seminal protein	GMOY007638	Reciprocal	Non-Seminal protein	P49902	Reciprocal	Non-Seminal protein
SCAU012363	D-3-phosphoglycerate dehydrogenase	N	GO:0005622	D-3-phosphoglycerate dehydrogenase	KQ080524:10918:27304:1	0	1363	50.479	5.65761	403.548	8.6566	7.99438	2.99899	AAEL005336	Reciprocal	Non-Seminal protein	FBgn0032350	Reciprocal	Non-Seminal protein	GMOY001179	Non-Reciprocal	Non-Seminal protein	O43175	Reciprocal	Seminal protein
SCAU014175	DBF4-type zinc finger-containing protein 2 homolog	N	GO:0005581	DBF4-type zinc finger-containing 2 homolog isoform X1	KQ080085:599581:604823:-1	0	1404	1.03988	0.056411	1437.78	10.4896	1382.65	10.4332	AAEL008779	Reciprocal	Non-Seminal protein	FBgn0002865	Reciprocal	Non-Seminal protein	GMOY006985	Reciprocal	Seminal protein	No BLAST Hit	No BLAST Hit	Non-Seminal protein
SCAU002700	DEAD-box ATP-dependent RNA helicase CshA-like	Y			KQ080075:925711:926304:-1	0	688	1.13292	0.180045	8173.42	12.9967	7214.48	12.8167	No BLAST Hit	No BLAST Hit	Non-Seminal protein	No BLAST Hit	No BLAST Hit	Non-Seminal protein	No BLAST Hit	No BLAST Hit	Non-Seminal protein	No BLAST Hit	No BLAST Hit	Non-Seminal protein
SCAU012750	delta-1-pyrroline-5-carboxylate dehydrogenase, mitochondrial-like	N	GO:0005739	delta-1-pyrroline-5-carboxylate mitochondrial	KQ080032:1110149:1111771:-1	0	1647	1	0	130.863	7.03191	130.863	7.03191	AAEL005422	Non-Reciprocal	Non-Seminal protein	FBgn0037138	Non-Reciprocal	Non-Seminal protein	GMOY011230	Non-Reciprocal	Non-Seminal protein	P30038	Non-Reciprocal	Non-Seminal protein
SCAU003310	delta-1-pyrroline-5-carboxylate synthase	N	GO:0005743	delta-1-pyrroline-5-carboxylate synthase	KQ081940:20760:99158:-1	0	2493	1.99689	0.997756	1436.1	10.4879	719.17	9.49019	AAEL006834	Reciprocal	Non-Seminal protein	FBgn0037146	Reciprocal	Non-Seminal protein	GMOY006294	Reciprocal	Seminal protein	P54886	Reciprocal	Non-Seminal protein
SCAU004623	delta-aminolevulinic acid dehydratase	N	GO:0004655	delta-aminolevulinic acid dehydratase	KQ081707:82380:83366:1	0	1569	11.1018	3.47273	123.811	6.95199	11.1523	3.47927	AAEL002304	Reciprocal	Non-Seminal protein	FBgn0036271	Reciprocal	Non-Seminal protein	GMOY008204	Non-Reciprocal	Non-Seminal protein	P13716	Reciprocal	Seminal protein
SCAU015635	deoxyribodipyrimidine photo-lyase	N	GO:0003904	deoxyribodipyrimidine photo-lyase isoform X2	KQ079990:1183908:1185533:1	0	1858	3.77136	1.91508	78.6704	6.29775	20.86	4.38266	AAEL001787	Reciprocal	Non-Seminal protein	FBgn0003082	Reciprocal	Non-Seminal protein	GMOY003677	Reciprocal	Non-Seminal protein	No BLAST Hit	No BLAST Hit	Non-Seminal protein
SCAU009643	dihydropteridine reductase	N	GO:0016491	dihydropteridine reductase	KQ079957:1232943:1233707:1	0	956	62.3088	5.96136	374.484	8.54876	6.01012	2.58739	AAEL006836	Reciprocal	Non-Seminal protein	FBgn0035964	Reciprocal	Non-Seminal protein	GMOY004377	Reciprocal	Non-Seminal protein	P09417	Reciprocal	Non-Seminal protein
SCAU004412	dihydropyrimidine dehydrogenase [NADP(+)]	N	GO:0005737	dihydropyrimidine dehydrogenase [NADP(+)]	KQ079934:195334:199492:1	4.02e-06	3709	6.01769	2.58921	54.3426	5.76401	9.03047	3.1748	AAEL014199	Reciprocal	Non-Seminal protein	FBgn0086450	Reciprocal	Non-Seminal protein	GMOY000435	Reciprocal	Non-Seminal protein	Q12882	Reciprocal	Non-Seminal protein
SCAU007513	diptericin-D-like	Y	GO:0005576	antimicrobial peptide diptericin	KQ080295:406546:406931:1	0	430	3.51217	1.81236	108.621	6.76316	30.9271	4.9508	No BLAST Hit	No BLAST Hit	Non-Seminal protein	FBgn0034407	Reciprocal	Non-Seminal protein	No BLAST Hit	No BLAST Hit	Non-Seminal protein	No BLAST Hit	No BLAST Hit	Non-Seminal protein
SCAU000271	discs overgrown protein kinase	N	GO:0005634	discs overgrown kinase	KQ080096:546832:548178:1	0	4647	18.7447	4.22841	118.081	6.88363	6.29943	2.65522	AAEL007662	Non-Reciprocal	Non-Seminal protein	FBgn0002413	Reciprocal	Non-Seminal protein	GMOY011994	Reciprocal	Non-Seminal protein	P49674	Reciprocal	Non-Seminal protein
SCAU005777	diuretic hormone class 2	Y	GO:0005615	diuretic hormone class 2	KQ080504:234605:247434:1	0	759	3.02037	1.59472	449.782	8.81308	148.916	7.21836	AAEL008070	Reciprocal	Non-Seminal protein	FBgn0032048	Reciprocal	Non-Seminal protein	GMOY003573	Reciprocal	Non-Seminal protein	No BLAST Hit	No BLAST Hit	Non-Seminal protein
SCAU012033	DNA ligase 1	N			KQ081177:57916:62976:1	0	1740	1	0	306.93	8.26177	306.93	8.26177	AAEL009865	Reciprocal	Non-Seminal protein	FBgn0069913	Reciprocal	Non-Seminal protein	GMOY005297	Reciprocal	Non-Seminal protein	No BLAST Hit	No BLAST Hit	Non-Seminal protein
SCAU015359	DNA polymerase zeta catalytic subunit	N	GO:0016035	DNA polymerase zeta catalytic subunit	KQ080327:487168:516451:1	0.00017748	8287	10.6566	3.41367	56.9147	5.83073	5.34081	2.41706	AAEL009851	Reciprocal	Non-Seminal protein	FBgn0002891	Reciprocal	Non-Seminal protein	GMOY003416	Reciprocal	Non-Seminal protein	O60673	Reciprocal	Non-Seminal protein
SCAU009628	DNA repair protein complementing XP-C cells homolog	N	GO:0005634	DNA repair complementing XP-C cells homolog	KQ080196:790096:812140:1	0	5082	17.7744	4.15173	157.148	7.29598	8.84128	3.14426	AAEL003868	Reciprocal	Non-Seminal protein	FBgn0004698	Reciprocal	Non-Seminal protein	GMOY005864	Reciprocal	Non-Seminal protein	Q01831	Reciprocal	Non-Seminal protein
SCAU006432	dnaJ homolog subfamily B member 13	N			KQ080736:222694:224826:1	0	1277	1.00665	0.00955635	90.4735	6.49942	89.8761	6.48987	AAEL000360	Reciprocal	Non-Seminal protein	FBgn0035273	Reciprocal	Non-Seminal protein	GMOY002966	Non-Reciprocal	Seminal protein	P59910	Non-Reciprocal	Non-Seminal protein
SCAU012002	dopamine N-acetyltransferase-like	N	GO:0005737	dopamine N-acetyltransferase	KQ080040:412359:421543:1	0	940	3.55204	1.82865	276.922	8.11334	77.9615	6.28469	AAEL012952	Reciprocal	Non-Seminal protein	FBgn0040376	Reciprocal	Non-Seminal protein	GMOY009456	Reciprocal	Seminal protein	No BLAST Hit	No BLAST Hit	Non-Seminal protein
SCAU011641	dromyosuppressin	Y	GO:0005615	dromyosuppressin isoform X2	KQ080689:226196:229696:-1	0	901	49.9407	5.64214	1341.54	10.3897	26.8626	4.74753	AAEL007294	Reciprocal	Non-Seminal protein	FBgn0011581	Reciprocal	Non-Seminal protein	No BLAST Hit	No BLAST Hit	Non-Seminal protein	No BLAST Hit	No BLAST Hit	Non-Seminal protein
SCAU003412	dynein assembly factor 3, axonemal homolog	N			KQ081383:82266:98766:1	0	1568	1	0	119.881	6.90546	119.881	6.90546	AAEL011530	Reciprocal	Non-Seminal protein	FBgn0034352	Reciprocal	Non-Seminal protein	GMOY010653	Reciprocal	Non-Seminal protein	Q8N9W5	Reciprocal	Non-Seminal protein
SCAU007215	dynein beta chain, ciliary-like	N	GO:0005858	dynein beta ciliary-like	KQ080000:26157:104319:-1	0	13938	1.02658	0.0378514	153.14	7.25871	149.174	7.22085	AAEL003155	Reciprocal	Non-Seminal protein	FBgn0267433	Reciprocal	Non-Seminal protein	GMOY011527	Reciprocal	Seminal protein	K7EK91	Non-Reciprocal	Non-Seminal protein
SCAU002318	dynein heavy chain 12, axonemal	N	GO:0036156	dynein heavy chain axonemal	KQ079940:1428268:1465461:-1	0	12033	1	0	124.561	6.96071	124.561	6.96071	AAEL014313	Reciprocal	Non-Seminal protein	FBgn0013811	Reciprocal	Non-Seminal protein	GMOY009256	Reciprocal	Non-Seminal protein	E9PG32	Non-Reciprocal	Non-Seminal protein
SCAU010052	dynein heavy chain 2, axonemal	N	GO:0016021	dynein heavy chain axonemal	KQ080007:852749:875285:1	2.51e-09	13708	1.37217	0.456462	56.5789	5.82219	41.233	5.36573	AAEL000307	Non-Reciprocal	Non-Seminal protein	FBgn0001313	Reciprocal	Non-Seminal protein	GMOY009892	Reciprocal	Non-Seminal protein	Q9P225	Reciprocal	Non-Seminal protein
SCAU007321	dynein heavy chain 3, axonemal	N	GO:0036156	dynein heavy chain axonemal	KQ080288:9079:264709:1	1.26e-09	7353	1.41205	0.49779	58.0507	5.85924	41.111	5.36145	AAEL008036	Non-Reciprocal	Non-Seminal protein	FBgn0035581	Non-Reciprocal	Non-Seminal protein	GMOY001086	Non-Reciprocal	Non-Seminal protein	Q8TD57	Non-Reciprocal	Non-Seminal protein
SCAU008384	dynein heavy chain 8, axonemal	N	GO:0036157	dynein heavy chain axonemal	KQ080134:64548:124661:1	0	14015	1.01329	0.0190498	91.9738	6.52315	90.7674	6.5041	AAEL007225	Reciprocal	Non-Seminal protein	FBgn0267432	Reciprocal	Non-Seminal protein	GMOY004878	Reciprocal	Seminal protein	H0Y7V4	Non-Reciprocal	Non-Seminal protein
SCAU013790	dynein intermediate chain 2, ciliary	N	GO:0036157	dynein intermediate chain ciliary	KQ080694:2908:28912:-1	0	2407	1.01329	0.0190498	147.06	7.20026	145.131	7.18121	AAEL011310	Reciprocal	Non-Seminal protein	FBgn0034566	Reciprocal	Non-Seminal protein	GMOY007981	Reciprocal	Non-Seminal protein	A0A087WWV9	Reciprocal	Non-Seminal protein
SCAU004829	dynein intermediate chain 3, ciliary	N	GO:0012505	dynein intermediate chain ciliary	KQ080080:157684:178903:1	0	2124	1.04652	0.0656021	79.4849	6.31261	75.9515	6.24701	AAEL010197	Non-Reciprocal	Non-Seminal protein	FBgn0029993	Reciprocal	Non-Seminal protein	GMOY008018	Non-Reciprocal	Seminal protein	Q9GZS0	Non-Reciprocal	Non-Seminal protein
SCAU014908	dynein regulatory complex protein 1 homolog	N			KQ080043:762088:773024:-1	0	2191	1.01329	0.0190498	90.2091	6.4952	89.0258	6.47615	AAEL012947	Reciprocal	Non-Seminal protein	FBgn0030004	Reciprocal	Non-Seminal protein	GMOY004533	Reciprocal	Non-Seminal protein	Q96MC2	Reciprocal	Non-Seminal protein
SCAU015301	dyslexia susceptibility 1 candidate gene 1 protein homolog	N	GO:0007605	dyslexia susceptibility 1 candidate gene 1 homolog	KQ080524:291651:292373:1	1.55e-09	1199	1	0	56.4217	5.81818	56.4217	5.81818	No BLAST Hit	No BLAST Hit	Non-Seminal protein	FBgn0032345	Reciprocal	Non-Seminal protein	GMOY006075	Reciprocal	Non-Seminal protein	No BLAST Hit	No BLAST Hit	Non-Seminal protein
SCAU011921	E2/E3 hybrid ubiquitin-protein ligase UBE2O	N	GO:0004842	E2 E3 hybrid ubiquitin- ligase UBE2O	KQ080359:209013:225965:-1	0	5039	9.08147	3.18293	133.956	7.06562	14.7505	3.88269	AAEL006073	Reciprocal	Non-Seminal protein	FBgn0027512	Reciprocal	Non-Seminal protein	GMOY006286	Reciprocal	Non-Seminal protein	K7ES11	Reciprocal	Non-Seminal protein
SCAU004861	E3 SUMO-protein ligase PIAS2	N	GO:0008270	E3 SUMO- ligase PIAS2 isoform X1	KQ080211:336774:363251:-1	8.4e-10	2508	6.6424	2.73171	72.9117	6.18808	10.9767	3.45637	AAEL015099	Reciprocal	Non-Seminal protein	FBgn0003612	Reciprocal	Non-Seminal protein	GMOY006445	Reciprocal	Non-Seminal protein	Q9Y6X2	Reciprocal	Non-Seminal protein
SCAU015843	E3 ubiquitin-protein ligase MARCH2	N	GO:0016020	E3 ubiquitin- ligase MARCH2 isoform X1	KQ081194:145530:146334:-1	0	928	1	0	151.182	7.24014	151.182	7.24014	No BLAST Hit	No BLAST Hit	Non-Seminal protein	FBgn0029877	Reciprocal	Non-Seminal protein	GMOY006916	Non-Reciprocal	Non-Seminal protein	No BLAST Hit	No BLAST Hit	Non-Seminal protein
SCAU009096	E3 ubiquitin-protein ligase MARCH8	N	GO:0005764	E3 ubiquitin- ligase partial	KQ080000:687004:707410:-1	0	1539	1	0	88.7587	6.47182	88.7587	6.47182	No BLAST Hit	No BLAST Hit	Non-Seminal protein	FBgn0034546	Reciprocal	Non-Seminal protein	No BLAST Hit	No BLAST Hit	Non-Seminal protein	No BLAST Hit	No BLAST Hit	Non-Seminal protein
SCAU001887	E3 ubiquitin-protein ligase RNF123	N	GO:0008270	E3 ubiquitin- ligase RNF123	KQ079941:1664458:1677435:-1	0	4921	1.35888	0.442419	126.726	6.98557	93.2575	6.54315	AAEL007227	Reciprocal	Non-Seminal protein	FBgn0038296	Reciprocal	Non-Seminal protein	GMOY000587	Reciprocal	Non-Seminal protein	Q5XPI4	Reciprocal	Non-Seminal protein
SCAU014726	E3 ubiquitin-protein ligase RNF170-like	N			KQ080716:259670:260035:-1	0	450	1	0	89.1874	6.47877	89.1874	6.47877	No BLAST Hit	No BLAST Hit	Non-Seminal protein	No BLAST Hit	No BLAST Hit	Non-Seminal protein	No BLAST Hit	No BLAST Hit	Non-Seminal protein	No BLAST Hit	No BLAST Hit	Non-Seminal protein
SCAU003843	E3 ubiquitin-protein ligase TRAIP-like	N			KQ080123:243306:246454:1	0	1700	1.25919	0.332498	123.246	6.9454	97.8773	6.6129	No BLAST Hit	No BLAST Hit	Non-Seminal protein	No BLAST Hit	No BLAST Hit	Non-Seminal protein	GMOY004005	Non-Reciprocal	Non-Seminal protein	No BLAST Hit	No BLAST Hit	Non-Seminal protein
SCAU016382	early endosome antigen 1-like	N			KQ080307:284768:290662:1	1.66e-08	1844	1.41869	0.504564	53.0065	5.7281	37.3629	5.22353	No BLAST Hit	No BLAST Hit	Non-Seminal protein	No BLAST Hit	No BLAST Hit	Non-Seminal protein	No BLAST Hit	No BLAST Hit	Non-Seminal protein	No BLAST Hit	No BLAST Hit	Non-Seminal protein
SCAU005639	early endosome antigen 1-like	N			KQ081058:9488:15733:-1	5.41e-07	1718	3.23304	1.69289	51.256	5.67965	15.8538	3.98676	No BLAST Hit	No BLAST Hit	Non-Seminal protein	No BLAST Hit	No BLAST Hit	Non-Seminal protein	GMOY004006	Non-Reciprocal	Non-Seminal protein	No BLAST Hit	No BLAST Hit	Non-Seminal protein
SCAU006158	eclosion hormone	Y	GO:0005615	eclosion hormone	KQ081280:15418:15791:-1	0	823	1.39876	0.484145	382.593	8.57967	273.524	8.09552	AAEL011229	Reciprocal	Non-Seminal protein	FBgn0000564	Reciprocal	Non-Seminal protein	GMOY012086	Reciprocal	Non-Seminal protein	No BLAST Hit	No BLAST Hit	Non-Seminal protein
SCAU009493	EF-hand calcium-binding domain-containing protein 2	N	GO:0005509	EF-hand calcium-binding domain-containing 2	KQ081047:165886:166700:-1	0	777	1.03323	0.047161	189.649	7.56719	183.55	7.52003	AAEL014235	Reciprocal	Non-Seminal protein	FBgn0034481	Reciprocal	Non-Seminal protein	GMOY008513	Reciprocal	Non-Seminal protein	H7BY53	Reciprocal	Non-Seminal protein
SCAU000898	EF-hand domain-containing family member C2	N	GO:0005874	EF-hand domain-containing family member C2	KQ079968:72950:80610:1	0	2490	1.02658	0.0378514	193.722	7.59784	188.705	7.55999	AAEL009705	Reciprocal	Non-Seminal protein	FBgn0034487	Reciprocal	Non-Seminal protein	GMOY008287	Reciprocal	Seminal protein	Q5JST6	Reciprocal	Non-Seminal protein
SCAU006123	ejaculatory bulb-specific protein 3	N	GO:0005615	ejaculatory bulb-specific 3	KQ080494:435999:452429:-1	0	703	3.95744	1.98457	834.383	9.70457	210.839	7.72	AAEL001963	Reciprocal	Non-Seminal protein	FBgn0035089	Reciprocal	Non-Seminal protein	GMOY010874	Reciprocal	Non-Seminal protein	No BLAST Hit	No BLAST Hit	Non-Seminal protein
SCAU005903	elevated during infection	Y	GO:0005615	elevated during infection	KQ080503:14790:15131:1	0	570	1.57155	0.652189	262.869	8.0382	167.267	7.38601	No BLAST Hit	No BLAST Hit	Non-Seminal protein	FBgn0052185	Reciprocal	Non-Seminal protein	No BLAST Hit	No BLAST Hit	Non-Seminal protein	No BLAST Hit	No BLAST Hit	Non-Seminal protein
SCAU012678	elongation of very long chain fatty acids protein 1-like	N			KQ080171:425369:451206:-1	0	1132	1.01329	0.0190498	137.157	7.09969	135.358	7.08064	AAEL000188	Non-Reciprocal	Non-Seminal protein	FBgn0039030	Non-Reciprocal	Non-Seminal protein	GMOY003354	Non-Reciprocal	Non-Seminal protein	Q9BW60	Non-Reciprocal	Non-Seminal protein
SCAU002487	elongation of very long chain fatty acids protein 1-like	N			KQ080768:301873:308006:-1	0	1077	1.07311	0.101792	434.849	8.76437	405.225	8.66258	AAEL000188	Non-Reciprocal	Non-Seminal protein	FBgn0039030	Non-Reciprocal	Non-Seminal protein	GMOY002250	Non-Reciprocal	Non-Seminal protein	Q9BW60	Non-Reciprocal	Non-Seminal protein
SCAU007360	elongation of very long chain fatty acids protein 7	N	GO:0016020	elongation of very long chain fatty acids AAEL008004	KQ079983:733931:752068:1	0	941	1.13956	0.188483	864.041	9.75496	758.22	9.56647	AAEL011954	Non-Reciprocal	Non-Seminal protein	FBgn0050008	Reciprocal	Non-Seminal protein	GMOY007279	Reciprocal	Non-Seminal protein	A1L3X0	Non-Reciprocal	Non-Seminal protein
SCAU000367	elongation of very long chain fatty acids protein 7	N	GO:0016021	elongation of very long chain fatty acids 1	KQ080768:280303:292891:-1	0	1123	1.02658	0.0378514	245.514	7.93966	239.156	7.90181	AAEL000188	Reciprocal	Non-Seminal protein	FBgn0039030	Reciprocal	Non-Seminal protein	GMOY003354	Reciprocal	Non-Seminal protein	Q9GZR5	Non-Reciprocal	Non-Seminal protein
SCAU005005	elongation of very long chain fatty acids protein AAEL008004-like	N			KQ080768:327056:340301:-1	0	1128	1.1595	0.213506	1090.54	10.0908	940.52	9.87732	AAEL000188	Non-Reciprocal	Non-Seminal protein	FBgn0039030	Non-Reciprocal	Non-Seminal protein	GMOY002250	Reciprocal	Non-Seminal protein	Q9GZR5	Non-Reciprocal	Non-Seminal protein
SCAU002555	elongation of very long chain fatty acids protein AAEL008004-like	N			KQ081229:24170:36125:-1	0	905	1.06646	0.0928291	260.347	8.02429	244.122	7.93146	AAEL000188	Non-Reciprocal	Non-Seminal protein	FBgn0039030	Non-Reciprocal	Non-Seminal protein	GMOY002250	Non-Reciprocal	Non-Seminal protein	Q9BW60	Non-Reciprocal	Non-Seminal protein
SCAU014070	endoplasmic reticulum metallopeptidase 1	N	GO:0016021	endoplasmic reticulum metallopeptidase 1	KQ080731:163305:167246:1	7.81e-09	4136	14.5511	3.86305	86.4795	6.43429	5.94317	2.57123	AAEL012157	Non-Reciprocal	Non-Seminal protein	FBgn0034436	Reciprocal	Non-Seminal protein	GMOY010240	Reciprocal	Non-Seminal protein	Q7Z2K6	Non-Reciprocal	Non-Seminal protein
SCAU011610	endoribonuclease dcr-1	N	GO:0003676	Dicer-2	KQ080005:654079:675222:1	0	5635	89.9028	6.49029	490.85	8.93914	5.45979	2.44884	AAEL006794	Reciprocal	Non-Seminal protein	FBgn0034246	Reciprocal	Non-Seminal protein	GMOY001890	Reciprocal	Non-Seminal protein	Q9UPY3	Non-Reciprocal	Non-Seminal protein
SCAU014614	endothelin-converting enzyme 1-like	N	GO:0005576	membrane metallo-endopeptidase-like 1	KQ079968:1266101:1268230:-1	0	2248	1.04652	0.0656021	155.426	7.28009	148.517	7.21448	AAEL005207	Non-Reciprocal	Non-Seminal protein	FBgn0027578	Non-Reciprocal	Non-Seminal protein	GMOY008469	Non-Reciprocal	Non-Seminal protein	O60344	Non-Reciprocal	Non-Seminal protein
SCAU004636	endothelin-converting enzyme 1-like	Y			KQ080676:160283:162226:-1	0	2269	2.389	1.25641	157.977	7.30357	66.1267	6.04716	No BLAST Hit	No BLAST Hit	Non-Seminal protein	FBgn0031808	Non-Reciprocal	Non-Seminal protein	GMOY008957	Non-Reciprocal	Non-Seminal protein	No BLAST Hit	No BLAST Hit	Non-Seminal protein
SCAU012492	enkurin	N			KQ080776:144612:145616:1	0	1205	1.05317	0.074735	73.2189	6.19414	69.5226	6.11941	AAEL004257	Reciprocal	Non-Seminal protein	FBgn0062517	Reciprocal	Non-Seminal protein	GMOY009600	Reciprocal	Non-Seminal protein	Q5VV23	Reciprocal	Non-Seminal protein
SCAU004540	esterase B1-like	N	GO:0016787	esterase B1-like	KQ079923:2376825:2392562:-1	0	1954	7.09433	2.82667	202.196	7.65961	28.501	4.83294	AAEL010389	Non-Reciprocal	Non-Seminal protein	FBgn0015568	Reciprocal	Non-Seminal protein	GMOY008391	Non-Reciprocal	Non-Seminal protein	F8WAR7	Non-Reciprocal	Non-Seminal protein
SCAU008748	esterase B1-like	N	GO:0008236	esterase B1-like	KQ079951:1398848:1400756:-1	2.05e-09	1848	1.03988	0.056411	55.993	5.80717	53.8458	5.75076	AAEL010389	Non-Reciprocal	Non-Seminal protein	FBgn0034736	Non-Reciprocal	Non-Seminal protein	GMOY008391	Non-Reciprocal	Non-Seminal protein	P22303	Non-Reciprocal	Non-Seminal protein
SCAU011696	esterase-5A-like	Y	GO:0016787	carboxylesterase	KQ081711:80760:92639:1	2.07e-08	1826	1.05317	0.074735	51.4918	5.68627	48.8923	5.61154	AAEL012509	Non-Reciprocal	Non-Seminal protein	FBgn0000594	Reciprocal	Non-Seminal protein	GMOY007853	Non-Reciprocal	Non-Seminal protein	O00748	Non-Reciprocal	Non-Seminal protein
SCAU005636	ethanolamine-phosphate cytidylyltransferase	N	GO:0016779	ethanolamine-phosphate cytidylyltransferase isoform X1	KQ080272:41284:79340:-1	0	1803	47.3023	5.56384	243.013	7.92489	5.13746	2.36105	AAEL005651	Reciprocal	Non-Seminal protein	FBgn0032482	Reciprocal	Non-Seminal protein	GMOY000922	Reciprocal	Non-Seminal protein	Q99447	Reciprocal	Non-Seminal protein
SCAU008833	eukaryotic translation initiation factor 4 gamma 3-like	N	GO:0000340	AF4 FMR2 family member 4 isoform X1	KQ079976:635262:638144:-1	0	1740	56.8259	5.82848	401.805	8.65035	7.07081	2.82187	No BLAST Hit	No BLAST Hit	Non-Seminal protein	FBgn0260634	Non-Reciprocal	Non-Seminal protein	GMOY007500	Non-Reciprocal	Non-Seminal protein	No BLAST Hit	No BLAST Hit	Non-Seminal protein
SCAU000415	extracellular matrix-binding protein ebh-like	N			KQ079934:519856:522151:1	0	2438	3.2131	1.68397	84.2361	6.39637	26.2165	4.7124	No BLAST Hit	No BLAST Hit	Non-Seminal protein	No BLAST Hit	No BLAST Hit	Non-Seminal protein	No BLAST Hit	No BLAST Hit	Non-Seminal protein	No BLAST Hit	No BLAST Hit	Non-Seminal protein
SCAU001785	facilitated trehalose transporter Tret1	N	GO:0005886	facilitated trehalose transporter Tret1 isoform X2	KQ080104:359862:366938:1	0	3459	38.2771	5.25841	340.453	8.41131	8.89444	3.1529	AAEL000567	Reciprocal	Non-Seminal protein	FBgn0050035	Reciprocal	Non-Seminal protein	GMOY004738	Reciprocal	Non-Seminal protein	Q9NY64	Reciprocal	Non-Seminal protein
SCAU009678	facilitated trehalose transporter Tret1-2 homolog	N	GO:0016021	facilitated trehalose transporter Tret1-2 homolog	KQ079966:650134:651880:-1	0	2161	3.00043	1.58517	142.43	7.15411	47.4699	5.56894	AAEL012288	Reciprocal	Non-Seminal protein	FBgn0034045	Reciprocal	Non-Seminal protein	GMOY006828	Reciprocal	Non-Seminal protein	P11166	Non-Reciprocal	Non-Seminal protein
SCAU011360	FAD synthase	N	GO:0003824	FAD synthase	KQ080430:302085:305546:1	0	1984	13.0026	3.70073	254.767	7.99303	19.5935	4.29231	AAEL011099	Reciprocal	Non-Seminal protein	FBgn0030431	Reciprocal	Non-Seminal protein	GMOY000849	Non-Reciprocal	Seminal protein	Q8NFF5	Reciprocal	Non-Seminal protein
SCAU006004	failed axon connections	N	GO:0005737	failed axon connections isoform X1	KQ082626:28282:48995:-1	0	1477	7.25383	2.85874	116.237	6.86093	16.0243	4.00219	AAEL003453	Reciprocal	Non-Seminal protein	FBgn0014163	Reciprocal	Non-Seminal protein	GMOY003709	Reciprocal	Non-Seminal protein	Q5TGI0	Reciprocal	Non-Seminal protein
SCAU004787	Fanconi anemia group D2 protein	N	GO:0005634	Fanconi anemia group D2	KQ080081:848249:871347:-1	2.4e-08	4642	5.21353	2.38226	62.6019	5.96813	12.0076	3.58587	AAEL011477	Reciprocal	Non-Seminal protein	FBgn0038827	Reciprocal	Non-Seminal protein	GMOY005543	Reciprocal	Non-Seminal protein	Q9BXW9	Reciprocal	Non-Seminal protein
SCAU006202	Fanconi anemia group I protein	N	GO:0006281	Fanconi anemia group I	KQ079980:229708:245353:-1	4.98e-06	4827	9.83246	3.29755	62.6662	5.96961	6.3734	2.67206	AAEL005539	Reciprocal	Non-Seminal protein	FBgn0033354	Reciprocal	Non-Seminal protein	GMOY006155	Reciprocal	Non-Seminal protein	Q9NVI1	Reciprocal	Non-Seminal protein
SCAU014716	farnesol dehydrogenase	N	GO:0005737	dehydrogenase reductase SDR family member 11-like	KQ081343:169101:169908:1	0	993	6.29682	2.65462	257.874	8.01053	40.9532	5.3559	AAEL017452	Non-Reciprocal	Non-Seminal protein	FBgn0069973	Reciprocal	Non-Seminal protein	GMOY009224	Reciprocal	Non-Seminal protein	Q6UWP2	Non-Reciprocal	Non-Seminal protein
SCAU006813	farnesyl pyrophosphate synthase-like	N	GO:0016740	farnesyl pyrophosphate synthase-like	KQ080415:223539:231342:-1	0	1253	4.17676	2.06238	279.83	8.12841	66.997	6.06602	AAEL003497	Non-Reciprocal	Non-Seminal protein	FBgn0025373	Non-Reciprocal	Non-Seminal protein	GMOY006172	Non-Reciprocal	Non-Seminal protein	P14324	Non-Reciprocal	Non-Seminal protein
SCAU001699	fatty acid synthase	N	GO:0005811	fatty acid synthase	KQ079934:1629617:1637029:-1	0	8665	129.326	7.01487	3206.11	11.6466	24.7908	4.63173	AAEL001194	Reciprocal	Non-Seminal protein	FBgn0283427	Reciprocal	Non-Seminal protein	GMOY004926	Reciprocal	Seminal protein	A0A0U1RQF0	Reciprocal	Non-Seminal protein
SCAU008069	fatty acid synthase	N	GO:0016491	fatty acid synthase	KQ080807:194929:228969:-1	0	7505	1.18609	0.246209	1181.99	10.207	996.545	9.96079	AAEL008160	Reciprocal	Non-Seminal protein	FBgn0040001	Reciprocal	Non-Seminal protein	GMOY004308	Reciprocal	Non-Seminal protein	A0A0U1RQF0	Non-Reciprocal	Non-Seminal protein
SCAU007924	fatty acyl-CoA reductase 1-like	N	GO:0016020	fatty acyl- reductase CG8306	KQ080907:100208:105153:-1	8.94e-09	1590	1.00665	0.00955635	52.9993	5.7279	52.6494	5.71835	AAEL002533	Non-Reciprocal	Non-Seminal protein	FBgn0023550	Non-Reciprocal	Non-Seminal protein	GMOY011618	Non-Reciprocal	Non-Seminal protein	Q8WVX9	Non-Reciprocal	Non-Seminal protein
SCAU006661	fatty acyl-CoA reductase 1-like	N	GO:0016020	fatty acyl- reductase CG8306	KQ080907:164865:181422:-1	0	1759	1.09304	0.12835	198.966	7.63638	182.03	7.50803	AAEL002533	Non-Reciprocal	Non-Seminal protein	FBgn0023550	Non-Reciprocal	Non-Seminal protein	GMOY007084	Non-Reciprocal	Non-Seminal protein	Q8WVX9	Non-Reciprocal	Non-Seminal protein
SCAU001111	fatty-acid amide hydrolase 2-A-like	N	GO:0016021	fatty-acid amide hydrolase 2	KQ082675:3035:12936:-1	5.34e-06	1632	5.80502	2.5373	53.2566	5.73489	9.17423	3.19759	AAEL009925	Reciprocal	Non-Seminal protein	FBgn0037547	Reciprocal	Non-Seminal protein	GMOY006961	Non-Reciprocal	Non-Seminal protein	Q6GMR7	Non-Reciprocal	Non-Seminal protein
SCAU010522	ferritin-2 heavy chain	N	GO:0005623	soma ferritin-like	KQ080236:492576:495103:-1	0	711	1.01994	0.0284812	81.3139	6.34543	79.7244	6.31695	AAEL000359	Reciprocal	Non-Seminal protein	FBgn0030449	Reciprocal	Non-Seminal protein	GMOY004598	Non-Reciprocal	Non-Seminal protein	P02794	Reciprocal	Seminal protein
SCAU010915	FGGY carbohydrate kinase domain-containing protein	N	GO:0005737	FGGY carbohydrate kinase domain-containing	KQ080332:484109:500276:1	1.36e-08	2185	4.56222	2.18974	62.0517	5.9554	13.6012	3.76566	AAEL007088	Reciprocal	Non-Seminal protein	FBgn0035484	Reciprocal	Non-Seminal protein	GMOY001555	Reciprocal	Non-Seminal protein	Q96C11	Reciprocal	Non-Seminal protein
SCAU003793	fibrinogen C domain-containing protein 1-like	Y			KQ080277:312128:319819:1	0	1038	1.0864	0.119552	120.581	6.91386	110.992	6.79431	AAEL014432	Non-Reciprocal	Non-Seminal protein	FBgn0033312	Non-Reciprocal	Non-Seminal protein	GMOY001176	Non-Reciprocal	Non-Seminal protein	A3KFJ8	Non-Reciprocal	Non-Seminal protein
SCAU003686	fibroin heavy chain	Y			KQ080215:232439:251778:-1	0	2364	1.16615	0.221752	683.793	9.41742	586.369	9.19566	No BLAST Hit	No BLAST Hit	Non-Seminal protein	No BLAST Hit	No BLAST Hit	Non-Seminal protein	GMOY010266	Reciprocal	Non-Seminal protein	No BLAST Hit	No BLAST Hit	Non-Seminal protein
SCAU001957	fizzy-related protein homolog	N	GO:0004721	fizzy-related homolog	KQ080137:399211:449123:-1	0	2604	6.50284	2.70107	90.5306	6.50033	13.9217	3.79926	AAEL004480	Reciprocal	Non-Seminal protein	FBgn0262699	Reciprocal	Non-Seminal protein	GMOY011103	Non-Reciprocal	Non-Seminal protein	Q9UM11	Reciprocal	Non-Seminal protein
SCAU015406	flocculation protein FLO11	N	GO:0005811	flocculation FLO11 isoform X1	KQ081006:6825:32580:-1	0	2227	3.43906	1.78201	78.6418	6.29722	22.8672	4.51521	AAEL006890	Reciprocal	Non-Seminal protein	FBgn0259682	Reciprocal	Non-Seminal protein	GMOY007271	Reciprocal	Non-Seminal protein	No BLAST Hit	No BLAST Hit	Non-Seminal protein
SCAU004084	flocculation protein FLO11-like	N			KQ080076:237554:244809:-1	0	3396	1.11298	0.154429	547.658	9.09713	492.064	8.9427	No BLAST Hit	No BLAST Hit	Non-Seminal protein	No BLAST Hit	No BLAST Hit	Non-Seminal protein	No BLAST Hit	No BLAST Hit	Non-Seminal protein	No BLAST Hit	No BLAST Hit	Non-Seminal protein
SCAU012250	folylpolyglutamate synthase, mitochondrial	N	GO:0005737	folylpolyglutamate mitochondrial isoform X1	KQ079932:479989:486943:-1	0	2480	4.12359	2.0439	90.0233	6.49223	21.8313	4.44833	AAEL012882	Reciprocal	Non-Seminal protein	FBgn0030407	Reciprocal	Non-Seminal protein	GMOY005468	Reciprocal	Non-Seminal protein	Q05932	Reciprocal	Non-Seminal protein
SCAU014605	four-domain proteases inhibitor-like	Y			KQ080680:255134:270298:1	0	759	6.72216	2.74892	260.318	8.02413	38.7254	5.27521	No BLAST Hit	No BLAST Hit	Non-Seminal protein	No BLAST Hit	No BLAST Hit	Non-Seminal protein	No BLAST Hit	No BLAST Hit	Non-Seminal protein	No BLAST Hit	No BLAST Hit	Non-Seminal protein
SCAU004248	G-box-binding factor	N			KQ080776:9738:14394:1	0	1160	1.2459	0.317188	332.751	8.3783	267.077	8.06111	No BLAST Hit	No BLAST Hit	Non-Seminal protein	No BLAST Hit	No BLAST Hit	Non-Seminal protein	No BLAST Hit	No BLAST Hit	Non-Seminal protein	No BLAST Hit	No BLAST Hit	Non-Seminal protein
SCAU008892	G2/mitotic-specific cyclin-B	N	GO:0000775	G2 mitotic-specific cyclin-B	KQ080421:387091:398515:1	0	3036	1.09304	0.12835	92.9527	6.53842	85.0403	6.41007	AAEL010094	Reciprocal	Non-Seminal protein	FBgn0000405	Reciprocal	Non-Seminal protein	GMOY008763	Reciprocal	Non-Seminal protein	P14635	Reciprocal	Non-Seminal protein
SCAU000431	gamma-aminobutyric acid type B receptor subunit 2	Y	GO:0038039	gamma-aminobutyric acid type B receptor subunit 2 isoform X1	KQ080740:283817:306377:-1	7.51e-10	4077	1.66459	0.735171	59.8154	5.90245	35.9339	5.16727	AAEL010408	Reciprocal	Non-Seminal protein	FBgn0027575	Reciprocal	Non-Seminal protein	GMOY011814	Reciprocal	Non-Seminal protein	O75899	Reciprocal	Non-Seminal protein
SCAU010931	GATA zinc finger domain-containing protein 14-like	Y			KQ080075:920328:921527:-1	0	1286	1.43863	0.524698	22429	14.4531	15590.5	13.9284	No BLAST Hit	No BLAST Hit	Non-Seminal protein	No BLAST Hit	No BLAST Hit	Non-Seminal protein	No BLAST Hit	No BLAST Hit	Non-Seminal protein	No BLAST Hit	No BLAST Hit	Non-Seminal protein
SCAU002868	gelsolin	Y	GO:0005576	gelsolin isoform X1	KQ080155:84253:169267:-1	0	3191	74.5839	6.22079	428.326	8.74257	5.74288	2.52177	AAEL006095	Reciprocal	Non-Seminal protein	FBgn0010225	Reciprocal	Non-Seminal protein	GMOY001238	Reciprocal	Seminal protein	A0A0A0MT01	Reciprocal	Non-Seminal protein
SCAU015033	general odorant-binding protein 99a	Y	GO:0005576	Odorant-binding 44a	KQ080218:608589:609102:1	0	776	4.90781	2.29508	1220.35	10.2531	248.654	7.958	AAEL005772	Reciprocal	Non-Seminal protein	FBgn0033268	Reciprocal	Non-Seminal protein	GMOY000890	Reciprocal	Seminal protein	No BLAST Hit	No BLAST Hit	Non-Seminal protein
SCAU011489	general transcriptional corepressor trfA	N			KQ081174:108202:121603:1	0	1903	1.75099	0.808172	197.173	7.62332	112.606	6.81515	No BLAST Hit	No BLAST Hit	Non-Seminal protein	FBgn0038607	Reciprocal	Non-Seminal protein	GMOY000223	Reciprocal	Non-Seminal protein	No BLAST Hit	No BLAST Hit	Non-Seminal protein
SCAU015576	girdin-like	N			KQ079994:29947:51786:-1	0	3132	1.11963	0.163018	561.483	9.1331	501.491	8.97008	No BLAST Hit	No BLAST Hit	Non-Seminal protein	No BLAST Hit	No BLAST Hit	Non-Seminal protein	GMOY010067	Reciprocal	Non-Seminal protein	No BLAST Hit	No BLAST Hit	Non-Seminal protein
SCAU013995	glucose dehydrogenase [FAD, quinone]-like	N	GO:0016491	glucose dehydrogenase [ quinone]-like	KQ080253:431525:433454:1	1.2e-10	1969	1	0	61.4658	5.94171	61.4658	5.94171	AAEL004027	Non-Reciprocal	Non-Seminal protein	FBgn0030594	Non-Reciprocal	Non-Seminal protein	GMOY000808	Non-Reciprocal	Non-Seminal protein	Q8NE62	Non-Reciprocal	Non-Seminal protein
SCAU012111	glutamate dehydrogenase, mitochondrial	N	GO:0005634	glutamate mitochondrial	KQ080074:683974:699052:-1	2.14e-09	1778	1.02658	0.0378514	55.8715	5.80404	54.4247	5.76619	AAEL003757	Reciprocal	Non-Seminal protein	FBgn0039071	Reciprocal	Non-Seminal protein	GMOY008640	Reciprocal	Seminal protein	P00367	Non-Reciprocal	Non-Seminal protein
SCAU006677	glutamine synthetase 1, mitochondrial-like	N	GO:0005739	glutamine synthetase mitochondrial	KQ080156:511482:512687:-1	0	1669	19.5156	4.28656	247.357	7.95045	12.6749	3.6639	AAEL001887	Non-Reciprocal	Non-Seminal protein	FBgn0001142	Non-Reciprocal	Non-Seminal protein	GMOY003770	Non-Reciprocal	Seminal protein	P15104	Non-Reciprocal	Non-Seminal protein
SCAU004593	glutamyl aminopeptidase-like	N	GO:0016021	glutamyl aminopeptidase-like isoform X2	KQ079931:1767447:1773260:-1	6.78e-06	3038	5.91135	2.56349	53.0351	5.72887	8.97173	3.16539	AAEL007201	Reciprocal	Seminal protein	FBgn0052473	Reciprocal	Non-Seminal protein	GMOY009300	Reciprocal	Non-Seminal protein	Q07075	Non-Reciprocal	Non-Seminal protein
SCAU014039	glutathione S-transferase	N	GO:0005737	glutathione S transferase partial	KQ080148:152014:154232:1	7.78e-08	1121	17.0167	4.08888	86.6939	6.43786	5.09463	2.34898	AAEL011741	Reciprocal	Seminal protein	FBgn0010226	Reciprocal	Non-Seminal protein	GMOY009373	Reciprocal	Non-Seminal protein	O60760	Reciprocal	Non-Seminal protein
SCAU005625	glycerol-3-phosphate acyltransferase 1, mitochondrial	N	GO:0005741	glycerol-3-phosphate acyltransferase mitochondrial isoform X1	KQ080149:289896:292744:1	0	2850	18.0734	4.1758	131.477	7.03867	7.27461	2.86287	AAEL007080	Reciprocal	Non-Seminal protein	FBgn0027579	Reciprocal	Non-Seminal protein	GMOY006254	Reciprocal	Non-Seminal protein	Q9HCL2	Reciprocal	Non-Seminal protein
SCAU014470	glycerol-3-phosphate dehydrogenase [NAD(+)], cytoplasmic-like	N	GO:0005811	glycerol-3-phosphate dehydrogenase	KQ081941:40456:45242:1	4.07e-10	1277	1.02658	0.0378514	59.1224	5.88563	57.5914	5.84778	AAEL001593	Non-Reciprocal	Non-Seminal protein	FBgn0001128	Non-Reciprocal	Non-Seminal protein	GMOY009911	Reciprocal	Non-Seminal protein	P21695	Non-Reciprocal	Non-Seminal protein
SCAU006009	glycerophosphocholine phosphodiesterase GPCPD1-like	N			KQ080310:469666:471744:1	7.09e-12	2184	1	0	67.3674	6.07398	67.3674	6.07398	AAEL018273	Non-Reciprocal	Non-Seminal protein	FBgn0031566	Non-Reciprocal	Non-Seminal protein	GMOY007331	Non-Reciprocal	Non-Seminal protein	Q9NPB8	Non-Reciprocal	Non-Seminal protein
SCAU003173	glycine cleavage system H protein, mitochondrial	N	GO:0005604	glycine cleavage system H mitochondrial	KQ081360:155249:160222:1	0	723	21.3034	4.41301	238.348	7.89693	11.1883	3.48392	AAEL012974	Reciprocal	Non-Seminal protein	FBgn0027945	Reciprocal	Non-Seminal protein	No BLAST Hit	No BLAST Hit	Non-Seminal protein	P23434	Reciprocal	Non-Seminal protein
SCAU007235	glycine dehydrogenase (decarboxylating), mitochondrial	N	GO:0004375	glycine dehydrogenase (decarboxylating) mitochondrial	KQ079972:1102121:1106668:1	0	3287	1.28578	0.362639	511.019	8.99723	397.441	8.6346	AAEL014426	Reciprocal	Non-Seminal protein	FBgn0037801	Reciprocal	Non-Seminal protein	GMOY002568	Reciprocal	Non-Seminal protein	P23378	Reciprocal	Non-Seminal protein
SCAU007040	glycine N-methyltransferase	N	GO:0017174	glycine N-methyltransferase	KQ081811:19761:37903:1	0	1056	33.811	5.07942	467.165	8.86779	13.8169	3.78837	AAEL012764	Reciprocal	Non-Seminal protein	FBgn0038074	Reciprocal	Non-Seminal protein	GMOY012105	Non-Reciprocal	Non-Seminal protein	Q14749	Reciprocal	Seminal protein
SCAU007478	glycine receptor subunit alphaZ1	Y	GO:0005886	glycine receptor subunit alpha-4	KQ083064:2061:14216:1	0	1678	48.2194	5.59154	282.831	8.1438	5.8655	2.55225	AAEL004513	Non-Reciprocal	Non-Seminal protein	FBgn0036727	Reciprocal	Non-Seminal protein	GMOY000939	Reciprocal	Non-Seminal protein	P23416	Non-Reciprocal	Non-Seminal protein
SCAU012162	glycine-rich cell wall structural protein-like	Y			KQ080435:27321:28288:1	0	1053	2.18962	1.13068	2269.9	11.1484	1036.66	10.0177	No BLAST Hit	No BLAST Hit	Non-Seminal protein	No BLAST Hit	No BLAST Hit	Non-Seminal protein	No BLAST Hit	No BLAST Hit	Non-Seminal protein	No BLAST Hit	No BLAST Hit	Non-Seminal protein
SCAU012640	glycosylphosphatidylinositol anchor biosynthesis protein 11	N	GO:0005789	glycosylphosphatidylinositol anchor biosynthesis 11	KQ080738:199540:200325:1	7.41e-10	1152	4.80148	2.26348	68.4677	6.09735	14.2597	3.83387	AAEL011190	Reciprocal	Non-Seminal protein	FBgn0036893	Reciprocal	Non-Seminal protein	GMOY009638	Reciprocal	Non-Seminal protein	No BLAST Hit	No BLAST Hit	Non-Seminal protein
SCAU004646	golgin subfamily B member 1	N	GO:0005813	golgin subfamily A member 4 isoform X1	KQ079962:32685:83249:1	1.46e-09	9990	5.51924	2.46447	68.9678	6.10785	12.4959	3.64338	AAEL002942	Reciprocal	Non-Seminal protein	FBgn0002873	Reciprocal	Non-Seminal protein	GMOY010679	Reciprocal	Non-Seminal protein	No BLAST Hit	No BLAST Hit	Non-Seminal protein
SCAU005519	group XV phospholipase A2-like	Y	GO:0008374	group XV phospholipase A2-like	KQ080156:341460:350512:1	0	1898	26.0353	4.7024	165.865	7.37386	6.37077	2.67147	AAEL013170	Reciprocal	Non-Seminal protein	FBgn0042175	Reciprocal	Non-Seminal protein	GMOY011992	Reciprocal	Non-Seminal protein	Q8NCC3	Reciprocal	Non-Seminal protein
SCAU002331	growth arrest-specific protein 8 homolog	N	GO:0005737	growth arrest-specific 8 homolog	KQ080298:295033:347511:1	0	1946	1.02658	0.0378514	85.5936	6.41943	83.3771	6.38158	AAEL004231	Reciprocal	Non-Seminal protein	FBgn0029667	Reciprocal	Non-Seminal protein	GMOY008727	Reciprocal	Non-Seminal protein	O95995	Reciprocal	Non-Seminal protein
SCAU008911	heat shock protein 23-like	N			KQ082607:767:1369:-1	0	833	8.91532	3.15629	103.941	6.69962	11.6587	3.54334	AAEL013341	Non-Reciprocal	Non-Seminal protein	FBgn0001225	Reciprocal	Non-Seminal protein	GMOY007807	Reciprocal	Non-Seminal protein	P04792	Non-Reciprocal	Non-Seminal protein
SCAU007794	heat shock protein 27-like	N	GO:0005634	Heat shock 27	KQ082607:2601:3239:1	7.01e-08	934	13.6206	3.76772	79.835	6.31895	5.86132	2.55123	AAEL013341	Non-Reciprocal	Non-Seminal protein	FBgn0001226	Reciprocal	Non-Seminal protein	GMOY007804	Reciprocal	Non-Seminal protein	P04792	Non-Reciprocal	Non-Seminal protein
SCAU008520	heat shock protein 70	N	GO:0005875	heat shock 70	KQ080599:240793:242703:1	1.77e-11	2133	3.18651	1.67198	71.5971	6.16183	22.4688	4.48985	AAEL017974	Non-Reciprocal	Non-Seminal protein	FBgn0013279	Non-Reciprocal	Non-Seminal protein	GMOY009493	Non-Reciprocal	Seminal protein	P34931	Non-Reciprocal	Seminal protein
SCAU001747	heterogeneous nuclear ribonucleoprotein R0	N	GO:0000166	heterogeneous nuclear ribonucleo Q isoform X3	KQ080452:91721:213751:1	0	2182	15.5613	3.95989	140.751	7.137	9.04496	3.17711	AAEL002879	Reciprocal	Non-Seminal protein	FBgn0038826	Reciprocal	Non-Seminal protein	GMOY001341	Reciprocal	Non-Seminal protein	O60506	Reciprocal	Non-Seminal protein
SCAU016523	hexokinase-1-like	N	GO:0005623	hexokinase-1-like	KQ080325:338412:339806:1	3.83e-10	1985	5.83825	2.54553	72.4687	6.17929	12.4128	3.63375	AAEL009387	Non-Reciprocal	Non-Seminal protein	FBgn0001186	Non-Reciprocal	Non-Seminal protein	GMOY007230	Non-Reciprocal	Non-Seminal protein	P19367	Non-Reciprocal	Non-Seminal protein
SCAU000172	high affinity cationic amino acid transporter 1	N	GO:0016021	cationic amino acid transporter 3	KQ080169:639585:645595:-1	1.62e-07	3825	9.48687	3.24593	68.9893	6.1083	7.27208	2.86237	AAEL009362	Reciprocal	Non-Seminal protein	FBgn0036493	Reciprocal	Non-Seminal protein	GMOY002307	Reciprocal	Non-Seminal protein	P30825	Non-Reciprocal	Non-Seminal protein
SCAU008247	high mobility group protein D	N	GO:0000790	high mobility group D	KQ080005:691502:691905:1	0.000320312	1084	11.3079	3.49925	57.0004	5.8329	5.04078	2.33365	AAEL011414	Non-Reciprocal	Non-Seminal protein	FBgn0004362	Non-Reciprocal	Non-Seminal protein	GMOY000679	Non-Reciprocal	Non-Seminal protein	A0A0U1RRK2	Non-Reciprocal	Non-Seminal protein
SCAU015461	histone deacetylase 6	N	GO:0005737	histone deacetylase 6 isoform C	KQ080412:31007:49233:1	0	4692	34.6351	5.11416	212.441	7.73092	6.13369	2.61676	AAEL001069	Reciprocal	Non-Seminal protein	FBgn0026428	Reciprocal	Non-Seminal protein	GMOY000484	Reciprocal	Non-Seminal protein	Q9UBN7	Reciprocal	Non-Seminal protein
SCAU009881	histone deacetylase Rpd3	N	GO:0005705	histone deacetylase	KQ082617:1177:10260:-1	0	1683	24.201	4.59699	268.484	8.06869	11.0939	3.4717	AAEL004586	Reciprocal	Non-Seminal protein	FBgn0015805	Reciprocal	Non-Seminal protein	GMOY003986	Reciprocal	Non-Seminal protein	Q92769	Reciprocal	Non-Seminal protein
SCAU009485	histone deacetylase Rpd3-like	N	GO:0005705	histone deacetylase	KQ080895:285778:286192:1	4.91e-08	495	3.91757	1.96996	57.822	5.85355	14.7597	3.88359	AAEL004586	Non-Reciprocal	Non-Seminal protein	FBgn0015805	Non-Reciprocal	Non-Seminal protein	GMOY003986	Non-Reciprocal	Non-Seminal protein	Q92769	Non-Reciprocal	Non-Seminal protein
SCAU011652	histone H1-beta, late embryonic-like	N			KQ080042:223762:226436:-1	0	1268	1.05317	0.074735	141.222	7.14183	134.093	7.06709	No BLAST Hit	No BLAST Hit	Non-Seminal protein	No BLAST Hit	No BLAST Hit	Non-Seminal protein	No BLAST Hit	No BLAST Hit	Non-Seminal protein	No BLAST Hit	No BLAST Hit	Non-Seminal protein
SCAU003180	hornerin	N			KQ080158:594904:619783:1	5.22e-09	1985	1.8972	0.923873	56.6717	5.82456	29.8712	4.90068	No BLAST Hit	No BLAST Hit	Non-Seminal protein	No BLAST Hit	No BLAST Hit	Non-Seminal protein	No BLAST Hit	No BLAST Hit	Non-Seminal protein	No BLAST Hit	No BLAST Hit	Non-Seminal protein
SCAU002278	hydroxymethylglutaryl-CoA synthase 1	N	GO:0004421	hydroxymethylglutaryl- synthase 1	KQ080206:598664:600049:-1	1.06e-06	2292	13.3615	3.74	73.5047	6.19976	5.50125	2.45976	AAEL005201	Reciprocal	Non-Seminal protein	FBgn0010611	Reciprocal	Non-Seminal protein	GMOY006514	Reciprocal	Non-Seminal protein	Q01581	Reciprocal	Non-Seminal protein
SCAU003572	Hypothetical Protein	N			KQ079922:3150872:3151768:-1	0	996	1.21932	0.286072	235.211	7.87781	192.904	7.59174	No BLAST Hit	No BLAST Hit	Non-Seminal protein	FBgn0031476	Reciprocal	Non-Seminal protein	GMOY005746	Reciprocal	Seminal protein	No BLAST Hit	No BLAST Hit	Non-Seminal protein
SCAU011795	Hypothetical Protein	N			KQ079927:1925155:1926002:-1	7.09e-12	881	15.4616	3.95061	102.848	6.68437	6.65186	2.73376	No BLAST Hit	No BLAST Hit	Non-Seminal protein	No BLAST Hit	No BLAST Hit	Non-Seminal protein	No BLAST Hit	No BLAST Hit	Non-Seminal protein	No BLAST Hit	No BLAST Hit	Non-Seminal protein
SCAU004971	Hypothetical Protein	Y			KQ079927:374578:378238:-1	0	1015	1.38546	0.47037	180.397	7.49503	130.207	7.02466	AAEL009985	Reciprocal	Non-Seminal protein	FBgn0030929	Reciprocal	Non-Seminal protein	GMOY007637	Reciprocal	Non-Seminal protein	No BLAST Hit	No BLAST Hit	Non-Seminal protein
SCAU007674	Hypothetical Protein	N	GO:0012505	Sec16 isoform E	KQ079932:498487:534332:1	1.95e-08	8412	14.2919	3.83712	83.986	6.39208	5.87648	2.55495	AAEL012880	Reciprocal	Non-Seminal protein	FBgn0052654	Reciprocal	Non-Seminal protein	GMOY000477	Reciprocal	Non-Seminal protein	J3KNL6	Reciprocal	Non-Seminal protein
SCAU008805	Hypothetical Protein	N			KQ079932:93255:96841:1	0	1725	1.45192	0.537966	210.755	7.71942	145.156	7.18146	No BLAST Hit	No BLAST Hit	Non-Seminal protein	No BLAST Hit	No BLAST Hit	Non-Seminal protein	No BLAST Hit	No BLAST Hit	Non-Seminal protein	No BLAST Hit	No BLAST Hit	Non-Seminal protein
SCAU008611	Hypothetical Protein	Y			KQ079933:768876:769274:1	0	631	1.11298	0.154429	70.8469	6.14663	63.6551	5.9922	No BLAST Hit	No BLAST Hit	Non-Seminal protein	FBgn0053493	Reciprocal	Non-Seminal protein	No BLAST Hit	No BLAST Hit	Non-Seminal protein	No BLAST Hit	No BLAST Hit	Non-Seminal protein
SCAU003794	Hypothetical Protein	Y			KQ079934:1780107:1780837:1	5.46e-09	1189	17.5285	4.13163	93.51	6.54705	5.33475	2.41542	No BLAST Hit	No BLAST Hit	Non-Seminal protein	No BLAST Hit	No BLAST Hit	Non-Seminal protein	GMOY006412	Reciprocal	Seminal protein	No BLAST Hit	No BLAST Hit	Non-Seminal protein
SCAU008176	Hypothetical Protein	Y			KQ079934:1785493:1786353:-1	2.09e-09	962	1.04652	0.0656021	55.9716	5.80662	53.4834	5.74102	No BLAST Hit	No BLAST Hit	Non-Seminal protein	No BLAST Hit	No BLAST Hit	Non-Seminal protein	No BLAST Hit	No BLAST Hit	Non-Seminal protein	No BLAST Hit	No BLAST Hit	Non-Seminal protein
SCAU011368	Hypothetical Protein	N			KQ079935:779794:795152:1	0.00103846	4426	10.4771	3.38917	52.7707	5.72167	5.03676	2.3325	No BLAST Hit	No BLAST Hit	Non-Seminal protein	FBgn0266916	Reciprocal	Non-Seminal protein	GMOY004433	Reciprocal	Non-Seminal protein	No BLAST Hit	No BLAST Hit	Non-Seminal protein
SCAU009898	Hypothetical Protein	Y			KQ079936:331370:332129:1	0	1214	1.13292	0.180045	190.242	7.5717	167.922	7.39165	No BLAST Hit	No BLAST Hit	Non-Seminal protein	No BLAST Hit	No BLAST Hit	Non-Seminal protein	No BLAST Hit	No BLAST Hit	Non-Seminal protein	No BLAST Hit	No BLAST Hit	Non-Seminal protein
SCAU014146	Hypothetical Protein	N			KQ079937:456025:458121:1	0	2366	2.55515	1.35341	83.1287	6.37727	32.5338	5.02387	No BLAST Hit	No BLAST Hit	Non-Seminal protein	FBgn0053140	Reciprocal	Non-Seminal protein	GMOY000093	Reciprocal	Non-Seminal protein	No BLAST Hit	No BLAST Hit	Non-Seminal protein
SCAU005955	Hypothetical Protein	Y			KQ079939:271961:296786:-1	0	2639	1.11963	0.163018	8310.57	13.0207	7422.62	12.8577	AAEL004897	Non-Reciprocal	Non-Seminal protein	FBgn0035398	Non-Reciprocal	Non-Seminal protein	GMOY013080	Non-Reciprocal	Non-Seminal protein	Q13231	Non-Reciprocal	Non-Seminal protein
SCAU001237	Hypothetical Protein	N			KQ079940:1102366:1156052:-1	0	5445	1.36553	0.449458	501.353	8.96968	367.15	8.52022	No BLAST Hit	No BLAST Hit	Non-Seminal protein	FBgn0052436	Reciprocal	Non-Seminal protein	GMOY009618	Reciprocal	Seminal protein	No BLAST Hit	No BLAST Hit	Non-Seminal protein
SCAU001131	Hypothetical Protein	N			KQ079940:995100:996261:-1	0	1193	1	0	87.5227	6.45159	87.5227	6.45159	No BLAST Hit	No BLAST Hit	Non-Seminal protein	No BLAST Hit	No BLAST Hit	Non-Seminal protein	No BLAST Hit	No BLAST Hit	Non-Seminal protein	No BLAST Hit	No BLAST Hit	Non-Seminal protein
SCAU004731	Hypothetical Protein	N	GO:0016021	PREDICTED: uncharacterized protein LOC106090724	KQ079941:1309803:1381193:-1	0	600	1.05317	0.074735	158.641	7.30962	150.633	7.23489	No BLAST Hit	No BLAST Hit	Non-Seminal protein	No BLAST Hit	No BLAST Hit	Non-Seminal protein	No BLAST Hit	No BLAST Hit	Non-Seminal protein	No BLAST Hit	No BLAST Hit	Non-Seminal protein
SCAU003472	Hypothetical Protein	N			KQ079947:1041079:1046816:-1	0	1193	1	0	1162.7	10.1833	1162.7	10.1833	No BLAST Hit	No BLAST Hit	Non-Seminal protein	No BLAST Hit	No BLAST Hit	Non-Seminal protein	No BLAST Hit	No BLAST Hit	Non-Seminal protein	No BLAST Hit	No BLAST Hit	Non-Seminal protein
SCAU010767	Hypothetical Protein	N			KQ079947:480246:487932:1	1.19e-09	619	1.07311	0.101792	57.1576	5.83687	53.2637	5.73508	No BLAST Hit	No BLAST Hit	Non-Seminal protein	No BLAST Hit	No BLAST Hit	Non-Seminal protein	No BLAST Hit	No BLAST Hit	Non-Seminal protein	No BLAST Hit	No BLAST Hit	Non-Seminal protein
SCAU004552	Hypothetical Protein	N			KQ079947:488685:491253:-1	0	672	13.2485	3.72775	538.026	9.07153	40.6105	5.34378	No BLAST Hit	No BLAST Hit	Non-Seminal protein	No BLAST Hit	No BLAST Hit	Non-Seminal protein	No BLAST Hit	No BLAST Hit	Non-Seminal protein	No BLAST Hit	No BLAST Hit	Non-Seminal protein
SCAU004849	Hypothetical Protein	N			KQ079947:512751:519511:1	1.76e-09	775	1.49845	0.583467	57.6506	5.84926	38.4736	5.2658	No BLAST Hit	No BLAST Hit	Non-Seminal protein	No BLAST Hit	No BLAST Hit	Non-Seminal protein	No BLAST Hit	No BLAST Hit	Non-Seminal protein	No BLAST Hit	No BLAST Hit	Non-Seminal protein
SCAU015040	Hypothetical Protein	N			KQ079947:524507:529211:-1	0	708	2.10323	1.0726	243.178	7.92587	115.621	6.85326	No BLAST Hit	No BLAST Hit	Non-Seminal protein	No BLAST Hit	No BLAST Hit	Non-Seminal protein	No BLAST Hit	No BLAST Hit	Non-Seminal protein	No BLAST Hit	No BLAST Hit	Non-Seminal protein
SCAU012779	Hypothetical Protein	N			KQ079948:886065:886697:1	0	817	1	0	198.123	7.63025	198.123	7.63025	No BLAST Hit	No BLAST Hit	Non-Seminal protein	FBgn0029658	Reciprocal	Non-Seminal protein	GMOY005510	Reciprocal	Non-Seminal protein	No BLAST Hit	No BLAST Hit	Non-Seminal protein
SCAU007073	Hypothetical Protein	N			KQ079957:1468875:1478940:-1	0	1924	1.01329	0.0190498	211.441	7.72411	208.667	7.70506	No BLAST Hit	No BLAST Hit	Non-Seminal protein	No BLAST Hit	No BLAST Hit	Non-Seminal protein	No BLAST Hit	No BLAST Hit	Non-Seminal protein	No BLAST Hit	No BLAST Hit	Non-Seminal protein
SCAU002219	Hypothetical Protein	N			KQ079962:139414:145935:-1	2.83e-11	1762	1.05981	0.0838104	64.5095	6.01144	60.8687	5.92763	No BLAST Hit	No BLAST Hit	Non-Seminal protein	FBgn0032109	Reciprocal	Non-Seminal protein	GMOY010681	Reciprocal	Non-Seminal protein	No BLAST Hit	No BLAST Hit	Non-Seminal protein
SCAU014942	Hypothetical Protein	N			KQ079964:1520856:1522150:-1	0	1196	1.01329	0.0190498	73.6119	6.20187	72.6463	6.18282	AAEL004705	Reciprocal	Non-Seminal protein	FBgn0037626	Reciprocal	Non-Seminal protein	GMOY011682	Reciprocal	Non-Seminal protein	No BLAST Hit	No BLAST Hit	Non-Seminal protein
SCAU002413	Hypothetical Protein	N			KQ079965:1015472:1016658:-1	0	1595	1.10634	0.145788	92.6383	6.53354	83.7344	6.38775	No BLAST Hit	No BLAST Hit	Non-Seminal protein	No BLAST Hit	No BLAST Hit	Non-Seminal protein	GMOY007679	Non-Reciprocal	Non-Seminal protein	No BLAST Hit	No BLAST Hit	Non-Seminal protein
SCAU002598	Hypothetical Protein	N	GO:0005578	isoform A	KQ079965:1684639:1693819:-1	9.9e-09	4132	8.42352	3.07442	72.2472	6.17487	8.57685	3.10045	AAEL004119	Reciprocal	Non-Seminal protein	FBgn0039430	Reciprocal	Non-Seminal protein	GMOY007178	Reciprocal	Non-Seminal protein	Q96JX3	Non-Reciprocal	Non-Seminal protein
SCAU013231	Hypothetical Protein	N			KQ079967:102060:102785:1	0	912	1	0	98.9185	6.62817	98.9185	6.62817	No BLAST Hit	No BLAST Hit	Non-Seminal protein	No BLAST Hit	No BLAST Hit	Non-Seminal protein	No BLAST Hit	No BLAST Hit	Non-Seminal protein	No BLAST Hit	No BLAST Hit	Non-Seminal protein
SCAU000779	Hypothetical Protein	Y			KQ079967:296651:297191:-1	0	796	3.10012	1.63232	95.8534	6.58276	30.9193	4.95044	No BLAST Hit	No BLAST Hit	Non-Seminal protein	No BLAST Hit	No BLAST Hit	Non-Seminal protein	No BLAST Hit	No BLAST Hit	Non-Seminal protein	No BLAST Hit	No BLAST Hit	Non-Seminal protein
SCAU003573	Hypothetical Protein	N			KQ079967:911035:914187:1	2.73e-10	1277	1.09304	0.12835	60.1155	5.90967	54.9983	5.78131	No BLAST Hit	No BLAST Hit	Non-Seminal protein	FBgn0029657	Reciprocal	Non-Seminal protein	No BLAST Hit	No BLAST Hit	Non-Seminal protein	No BLAST Hit	No BLAST Hit	Non-Seminal protein
SCAU013926	Hypothetical Protein	N			KQ079968:181765:183551:1	3.54e-12	814	1	0	69.1964	6.11263	69.1964	6.11263	AAEL012748	Reciprocal	Non-Seminal protein	FBgn0034463	Reciprocal	Non-Seminal protein	GMOY005833	Reciprocal	Non-Seminal protein	No BLAST Hit	No BLAST Hit	Non-Seminal protein
SCAU005256	Hypothetical Protein	N			KQ079971:1115915:1116347:1	8.5e-11	474	1	0	62.1732	5.95822	62.1732	5.95822	No BLAST Hit	No BLAST Hit	Non-Seminal protein	No BLAST Hit	No BLAST Hit	Non-Seminal protein	No BLAST Hit	No BLAST Hit	Non-Seminal protein	No BLAST Hit	No BLAST Hit	Non-Seminal protein
SCAU015527	Hypothetical Protein	N	GO:0000502	PREDICTED: uncharacterized protein LOC106096404	KQ079971:597596:598416:-1	2.82e-07	904	16.2325	4.02081	82.2927	6.36269	5.06963	2.34188	AAEL007351	Reciprocal	Non-Seminal protein	FBgn0037378	Reciprocal	Non-Seminal protein	GMOY009970	Reciprocal	Non-Seminal protein	No BLAST Hit	No BLAST Hit	Non-Seminal protein
SCAU000912	Hypothetical Protein	Y			KQ079975:621066:629737:-1	0	1008	1.8241	0.867182	106.392	6.73324	58.3258	5.86606	No BLAST Hit	No BLAST Hit	Non-Seminal protein	No BLAST Hit	No BLAST Hit	Non-Seminal protein	No BLAST Hit	No BLAST Hit	Non-Seminal protein	No BLAST Hit	No BLAST Hit	Non-Seminal protein
SCAU003319	Hypothetical Protein	Y			KQ079977:1134174:1134676:1	2.48e-10	563	1.07975	0.110699	60.2727	5.91343	55.8209	5.80273	No BLAST Hit	No BLAST Hit	Non-Seminal protein	No BLAST Hit	No BLAST Hit	Non-Seminal protein	No BLAST Hit	No BLAST Hit	Non-Seminal protein	No BLAST Hit	No BLAST Hit	Non-Seminal protein
SCAU016271	Hypothetical Protein	Y			KQ079977:1136738:1137244:1	0	627	1.03323	0.047161	80.0493	6.32282	77.4748	6.27566	No BLAST Hit	No BLAST Hit	Non-Seminal protein	No BLAST Hit	No BLAST Hit	Non-Seminal protein	No BLAST Hit	No BLAST Hit	Non-Seminal protein	No BLAST Hit	No BLAST Hit	Non-Seminal protein
SCAU009862	Hypothetical Protein	Y			KQ079979:9568:29832:1	0	1382	1.05317	0.074735	172.273	7.42856	163.577	7.35382	No BLAST Hit	No BLAST Hit	Non-Seminal protein	FBgn0034069	Reciprocal	Non-Seminal protein	GMOY005908	Reciprocal	Non-Seminal protein	No BLAST Hit	No BLAST Hit	Non-Seminal protein
SCAU003516	Hypothetical Protein	N			KQ079996:537842:538477:1	0	732	1	0	183.191	7.5172	183.191	7.5172	No BLAST Hit	No BLAST Hit	Non-Seminal protein	FBgn0036704	Reciprocal	Non-Seminal protein	No BLAST Hit	No BLAST Hit	Non-Seminal protein	No BLAST Hit	No BLAST Hit	Non-Seminal protein
SCAU014317	Hypothetical Protein	N			KQ080000:107188:107883:-1	0	797	1	0	282.981	8.14456	282.981	8.14456	No BLAST Hit	No BLAST Hit	Non-Seminal protein	FBgn0039511	Reciprocal	Non-Seminal protein	GMOY011528	Reciprocal	Non-Seminal protein	No BLAST Hit	No BLAST Hit	Non-Seminal protein
SCAU014608	Hypothetical Protein	Y			KQ080005:1143602:1144117:-1	0	638	2.01018	1.00733	218.528	7.77168	108.711	6.76435	No BLAST Hit	No BLAST Hit	Non-Seminal protein	No BLAST Hit	No BLAST Hit	Non-Seminal protein	No BLAST Hit	No BLAST Hit	Non-Seminal protein	No BLAST Hit	No BLAST Hit	Non-Seminal protein
SCAU004231	Hypothetical Protein	Y	GO:0008289	PREDICTED: uncharacterized protein LOC106081288	KQ080007:494521:501181:-1	0	1705	1.63801	0.711945	211.384	7.72372	129.049	7.01178	AAEL009927	Reciprocal	Non-Seminal protein	FBgn0031538	Reciprocal	Non-Seminal protein	GMOY001992	Reciprocal	Non-Seminal protein	No BLAST Hit	No BLAST Hit	Non-Seminal protein
SCAU008281	Hypothetical Protein	N			KQ080008:1214677:1215000:1	6.73e-10	460	1	0	58.065	5.8596	58.065	5.8596	No BLAST Hit	No BLAST Hit	Non-Seminal protein	No BLAST Hit	No BLAST Hit	Non-Seminal protein	No BLAST Hit	No BLAST Hit	Non-Seminal protein	No BLAST Hit	No BLAST Hit	Non-Seminal protein
SCAU005880	Hypothetical Protein	N			KQ080015:998428:1001059:-1	0	1854	1.05317	0.074735	1817.73	10.8279	1725.97	10.7532	No BLAST Hit	No BLAST Hit	Non-Seminal protein	No BLAST Hit	No BLAST Hit	Non-Seminal protein	GMOY011918	Reciprocal	Non-Seminal protein	No BLAST Hit	No BLAST Hit	Non-Seminal protein
SCAU000622	Hypothetical Protein	N			KQ080017:449800:460902:-1	0	2859	2.28267	1.19072	125.225	6.96838	54.8593	5.77766	No BLAST Hit	No BLAST Hit	Non-Seminal protein	FBgn0039812	Reciprocal	Non-Seminal protein	GMOY009348	Non-Reciprocal	Seminal protein	No BLAST Hit	No BLAST Hit	Non-Seminal protein
SCAU004423	Hypothetical Protein	N			KQ080018:258067:259231:1	0	1316	1.01329	0.0190498	229.381	7.8416	226.372	7.82255	No BLAST Hit	No BLAST Hit	Non-Seminal protein	No BLAST Hit	No BLAST Hit	Non-Seminal protein	GMOY004059	Reciprocal	Non-Seminal protein	No BLAST Hit	No BLAST Hit	Non-Seminal protein
SCAU011004	Hypothetical Protein	N			KQ080020:959761:960694:1	0	1217	1	0	88.3872	6.46577	88.3872	6.46577	No BLAST Hit	No BLAST Hit	Non-Seminal protein	No BLAST Hit	No BLAST Hit	Non-Seminal protein	GMOY005236	Reciprocal	Non-Seminal protein	No BLAST Hit	No BLAST Hit	Non-Seminal protein
SCAU008416	Hypothetical Protein	Y			KQ080021:1251952:1252520:1	0	695	1.0864	0.119552	353.878	8.46711	325.736	8.34756	No BLAST Hit	No BLAST Hit	Non-Seminal protein	No BLAST Hit	No BLAST Hit	Non-Seminal protein	No BLAST Hit	No BLAST Hit	Non-Seminal protein	No BLAST Hit	No BLAST Hit	Non-Seminal protein
SCAU001386	Hypothetical Protein	Y			KQ080022:1011166:1022078:-1	0	1452	3.19981	1.67798	1913.73	10.9022	598.077	9.22419	No BLAST Hit	No BLAST Hit	Non-Seminal protein	No BLAST Hit	No BLAST Hit	Non-Seminal protein	GMOY003197	Reciprocal	Non-Seminal protein	No BLAST Hit	No BLAST Hit	Non-Seminal protein
SCAU011532	Hypothetical Protein	Y			KQ080022:985437:1001200:-1	0	1489	1.07975	0.110699	150.604	7.23461	139.48	7.12391	No BLAST Hit	No BLAST Hit	Non-Seminal protein	No BLAST Hit	No BLAST Hit	Non-Seminal protein	GMOY005362	Non-Reciprocal	Non-Seminal protein	No BLAST Hit	No BLAST Hit	Non-Seminal protein
SCAU016480	Hypothetical Protein	N			KQ080028:1046044:1049731:-1	0	1480	7.05445	2.81853	102.998	6.68647	14.6004	3.86794	No BLAST Hit	No BLAST Hit	Non-Seminal protein	FBgn0028708	Reciprocal	Non-Seminal protein	GMOY001672	Reciprocal	Non-Seminal protein	No BLAST Hit	No BLAST Hit	Non-Seminal protein
SCAU013419	Hypothetical Protein	N			KQ080030:328166:339786:1	0	1384	1.01329	0.0190498	104.82	6.71177	103.445	6.69272	AAEL018196	Reciprocal	Non-Seminal protein	No BLAST Hit	No BLAST Hit	Non-Seminal protein	GMOY000017	Non-Reciprocal	Non-Seminal protein	No BLAST Hit	No BLAST Hit	Non-Seminal protein
SCAU012366	Hypothetical Protein	N			KQ080030:375908:384848:1	0	1574	1	0	99.5044	6.63669	99.5044	6.63669	AAEL018196	Non-Reciprocal	Non-Seminal protein	No BLAST Hit	No BLAST Hit	Non-Seminal protein	GMOY000017	Reciprocal	Non-Seminal protein	No BLAST Hit	No BLAST Hit	Non-Seminal protein
SCAU001326	Hypothetical Protein	N			KQ080040:434643:439175:1	0	879	1.01994	0.0284812	76.3126	6.25385	74.8208	6.22537	AAEL012952	Non-Reciprocal	Non-Seminal protein	FBgn0040376	Non-Reciprocal	Non-Seminal protein	GMOY009456	Non-Reciprocal	Seminal protein	No BLAST Hit	No BLAST Hit	Non-Seminal protein
SCAU012329	Hypothetical Protein	N	GO:0005829	AAEL003495- partial	KQ080045:1020478:1026156:1	1.46e-07	3230	9.55333	3.256	69.3536	6.1159	7.25963	2.8599	AAEL003495	Reciprocal	Non-Seminal protein	FBgn0039696	Reciprocal	Non-Seminal protein	GMOY008208	Reciprocal	Non-Seminal protein	No BLAST Hit	No BLAST Hit	Non-Seminal protein
SCAU000480	Hypothetical Protein	N			KQ080055:152399:153012:1	1.13e-10	786	1	0	61.5873	5.94456	61.5873	5.94456	No BLAST Hit	No BLAST Hit	Non-Seminal protein	No BLAST Hit	No BLAST Hit	Non-Seminal protein	No BLAST Hit	No BLAST Hit	Non-Seminal protein	No BLAST Hit	No BLAST Hit	Non-Seminal protein
SCAU007930	Hypothetical Protein	N			KQ080062:854803:859969:1	5.95e-10	1515	1.13292	0.180045	58.7008	5.87531	51.8138	5.69526	No BLAST Hit	No BLAST Hit	Non-Seminal protein	FBgn0037454	Reciprocal	Non-Seminal protein	GMOY010661	Non-Reciprocal	Non-Seminal protein	No BLAST Hit	No BLAST Hit	Non-Seminal protein
SCAU004732	Hypothetical Protein	Y			KQ080066:1053966:1054559:-1	0	580	1.33894	0.421095	1059.86	10.0497	791.562	9.62856	No BLAST Hit	No BLAST Hit	Non-Seminal protein	No BLAST Hit	No BLAST Hit	Non-Seminal protein	No BLAST Hit	No BLAST Hit	Non-Seminal protein	No BLAST Hit	No BLAST Hit	Non-Seminal protein
SCAU010208	Hypothetical Protein	N			KQ080070:1009747:1010516:-1	0	901	1.07311	0.101792	96.9823	6.59965	90.3754	6.49786	No BLAST Hit	No BLAST Hit	Non-Seminal protein	FBgn0032419	Reciprocal	Non-Seminal protein	GMOY003229	Reciprocal	Seminal protein	No BLAST Hit	No BLAST Hit	Non-Seminal protein
SCAU005994	Hypothetical Protein	N			KQ080071:84418:85197:1	0	967	1.06646	0.0928291	1337.58	10.3854	1254.22	10.2926	No BLAST Hit	No BLAST Hit	Non-Seminal protein	FBgn0053340	Reciprocal	Non-Seminal protein	GMOY011430	Reciprocal	Seminal protein	No BLAST Hit	No BLAST Hit	Non-Seminal protein
SCAU016374	Hypothetical Protein	N			KQ080071:90795:91670:-1	0	1152	1	0	650.97	9.34645	650.97	9.34645	No BLAST Hit	No BLAST Hit	Non-Seminal protein	FBgn0050364	Reciprocal	Non-Seminal protein	GMOY011430	Non-Reciprocal	Seminal protein	No BLAST Hit	No BLAST Hit	Non-Seminal protein
SCAU006072	Hypothetical Protein	Y			KQ080075:938825:939240:-1	0	514	1.01329	0.0190498	1287.57	10.3304	1270.68	10.3114	No BLAST Hit	No BLAST Hit	Non-Seminal protein	No BLAST Hit	No BLAST Hit	Non-Seminal protein	No BLAST Hit	No BLAST Hit	Non-Seminal protein	No BLAST Hit	No BLAST Hit	Non-Seminal protein
SCAU001572	Hypothetical Protein	Y			KQ080077:769199:771093:-1	0	2177	13.7203	3.77824	924.242	9.85213	67.3629	6.07388	No BLAST Hit	No BLAST Hit	Non-Seminal protein	No BLAST Hit	No BLAST Hit	Non-Seminal protein	GMOY002314	Reciprocal	Non-Seminal protein	No BLAST Hit	No BLAST Hit	Non-Seminal protein
SCAU000076	Hypothetical Protein	N	GO:0016020	salivary phospholipase A2	KQ080082:620833:634967:-1	0	1427	1.37882	0.463433	268.492	8.06873	194.726	7.6053	AAEL009876	Reciprocal	Non-Seminal protein	FBgn0250862	Reciprocal	Non-Seminal protein	GMOY004913	Reciprocal	Non-Seminal protein	Q9NZ20	Non-Reciprocal	Non-Seminal protein
SCAU011595	Hypothetical Protein	N			KQ080083:470910:479821:-1	0	626	1.00665	0.00955635	809.926	9.66165	804.579	9.65209	No BLAST Hit	No BLAST Hit	Non-Seminal protein	No BLAST Hit	No BLAST Hit	Non-Seminal protein	No BLAST Hit	No BLAST Hit	Non-Seminal protein	No BLAST Hit	No BLAST Hit	Non-Seminal protein
SCAU009381	Hypothetical Protein	N			KQ080087:127203:128600:-1	9.57e-11	1525	1.35888	0.442419	62.952	5.97618	46.3263	5.53376	No BLAST Hit	No BLAST Hit	Non-Seminal protein	No BLAST Hit	No BLAST Hit	Non-Seminal protein	No BLAST Hit	No BLAST Hit	Non-Seminal protein	No BLAST Hit	No BLAST Hit	Non-Seminal protein
SCAU003559	Hypothetical Protein	N			KQ080089:963025:969259:-1	0	976	1	0	180.333	7.49452	180.333	7.49452	No BLAST Hit	No BLAST Hit	Non-Seminal protein	No BLAST Hit	No BLAST Hit	Non-Seminal protein	No BLAST Hit	No BLAST Hit	Non-Seminal protein	No BLAST Hit	No BLAST Hit	Non-Seminal protein
SCAU009624	Hypothetical Protein	N			KQ080093:855459:862405:1	2.97e-09	1188	1	0	55.1428	5.7851	55.1428	5.7851	No BLAST Hit	No BLAST Hit	Non-Seminal protein	FBgn0038000	Reciprocal	Non-Seminal protein	GMOY011051	Reciprocal	Non-Seminal protein	No BLAST Hit	No BLAST Hit	Non-Seminal protein
SCAU010887	Hypothetical Protein	N	GO:0005509	PREDICTED: uncharacterized protein LOC106083462	KQ080102:730844:736978:-1	0	1890	1.05317	0.074735	291.133	8.18554	276.436	8.1108	AAEL008428	Reciprocal	Non-Seminal protein	FBgn0038163	Reciprocal	Non-Seminal protein	GMOY004982	Reciprocal	Seminal protein	No BLAST Hit	No BLAST Hit	Non-Seminal protein
SCAU011565	Hypothetical Protein	N			KQ080108:584134:585083:-1	0	1001	1.13292	0.180045	194.651	7.60474	171.814	7.4247	No BLAST Hit	No BLAST Hit	Non-Seminal protein	FBgn0029859	Reciprocal	Non-Seminal protein	No BLAST Hit	No BLAST Hit	Non-Seminal protein	No BLAST Hit	No BLAST Hit	Non-Seminal protein
SCAU012164	Hypothetical Protein	N			KQ080108:595932:613893:-1	0	5871	1.18609	0.246209	72.0758	6.17144	60.7677	5.92523	No BLAST Hit	No BLAST Hit	Non-Seminal protein	No BLAST Hit	No BLAST Hit	Non-Seminal protein	No BLAST Hit	No BLAST Hit	Non-Seminal protein	No BLAST Hit	No BLAST Hit	Non-Seminal protein
SCAU003091	Hypothetical Protein	N			KQ080110:942363:943319:1	0	1082	1	0	140.608	7.13554	140.608	7.13554	No BLAST Hit	No BLAST Hit	Non-Seminal protein	No BLAST Hit	No BLAST Hit	Non-Seminal protein	No BLAST Hit	No BLAST Hit	Non-Seminal protein	No BLAST Hit	No BLAST Hit	Non-Seminal protein
SCAU012174	Hypothetical Protein	N			KQ080113:118858:119613:1	0	908	1.09304	0.12835	108.978	6.7679	99.7017	6.63955	No BLAST Hit	No BLAST Hit	Non-Seminal protein	No BLAST Hit	No BLAST Hit	Non-Seminal protein	No BLAST Hit	No BLAST Hit	Non-Seminal protein	No BLAST Hit	No BLAST Hit	Non-Seminal protein
SCAU005272	Hypothetical Protein	Y			KQ080114:217693:240474:1	0	943	2.84757	1.50973	161.549	7.33583	56.7323	5.8261	No BLAST Hit	No BLAST Hit	Non-Seminal protein	FBgn0034140	Reciprocal	Non-Seminal protein	GMOY008193	Reciprocal	Non-Seminal protein	No BLAST Hit	No BLAST Hit	Non-Seminal protein
SCAU002669	Hypothetical Protein	N	GO:0005737	glutathione S transferase E14	KQ080114:32221:65178:-1	0	5523	1.02658	0.0378514	240.32	7.90881	234.097	7.87096	AAEL007955	Non-Reciprocal	Non-Seminal protein	FBgn0033817	Reciprocal	Non-Seminal protein	GMOY010912	Reciprocal	Non-Seminal protein	No BLAST Hit	No BLAST Hit	Non-Seminal protein
SCAU007841	Hypothetical Protein	Y	GO:0016020	PREDICTED: uncharacterized protein LOC106083882	KQ080121:530261:530950:1	0	772	1.36553	0.449458	206.668	7.69117	151.347	7.24171	No BLAST Hit	No BLAST Hit	Non-Seminal protein	FBgn0053307	Reciprocal	Non-Seminal protein	GMOY009725	Reciprocal	Non-Seminal protein	No BLAST Hit	No BLAST Hit	Non-Seminal protein
SCAU005809	Hypothetical Protein	N			KQ080125:308917:316762:-1	0	1256	1.10634	0.145788	304.344	8.24956	275.092	8.10377	AAEL010149	Reciprocal	Non-Seminal protein	FBgn0038921	Reciprocal	Non-Seminal protein	GMOY005598	Reciprocal	Non-Seminal protein	No BLAST Hit	No BLAST Hit	Non-Seminal protein
SCAU005248	Hypothetical Protein	N			KQ080125:320918:324135:1	0	1353	1.45857	0.544555	75.8482	6.24504	52.0017	5.70049	No BLAST Hit	No BLAST Hit	Non-Seminal protein	FBgn0038921	Non-Reciprocal	Non-Seminal protein	GMOY005598	Non-Reciprocal	Non-Seminal protein	No BLAST Hit	No BLAST Hit	Non-Seminal protein
SCAU014334	Hypothetical Protein	N	GO:0000139	beta-1,3-galactosyltransferase 1-like	KQ080127:72710:74422:1	0	2332	9.8391	3.29853	167.944	7.39183	17.069	4.09331	AAEL000383	Non-Reciprocal	Non-Seminal protein	FBgn0035558	Reciprocal	Non-Seminal protein	GMOY000778	Reciprocal	Non-Seminal protein	No BLAST Hit	No BLAST Hit	Non-Seminal protein
SCAU012860	Hypothetical Protein	Y			KQ080137:547606:548981:-1	0	464	1.03323	0.047161	419.81	8.71359	406.308	8.66643	No BLAST Hit	No BLAST Hit	Non-Seminal protein	No BLAST Hit	No BLAST Hit	Non-Seminal protein	No BLAST Hit	No BLAST Hit	Non-Seminal protein	No BLAST Hit	No BLAST Hit	Non-Seminal protein
SCAU004209	Hypothetical Protein	Y			KQ080137:552060:552918:-1	0	402	1.02658	0.0378514	98.8757	6.62754	96.3152	6.58969	No BLAST Hit	No BLAST Hit	Non-Seminal protein	No BLAST Hit	No BLAST Hit	Non-Seminal protein	No BLAST Hit	No BLAST Hit	Non-Seminal protein	No BLAST Hit	No BLAST Hit	Non-Seminal protein
SCAU007383	Hypothetical Protein	N			KQ080147:606892:642360:1	0	4177	1	0	211.512	7.7246	211.512	7.7246	AAEL014193	Non-Reciprocal	Non-Seminal protein	FBgn0050357	Non-Reciprocal	Non-Seminal protein	GMOY000349	Non-Reciprocal	Non-Seminal protein	No BLAST Hit	No BLAST Hit	Non-Seminal protein
SCAU012307	Hypothetical Protein	N			KQ080148:182029:183083:-1	0	1176	1.07975	0.110699	234.04	7.87061	216.753	7.75991	No BLAST Hit	No BLAST Hit	Non-Seminal protein	FBgn0033888	Reciprocal	Non-Seminal protein	No BLAST Hit	No BLAST Hit	Non-Seminal protein	No BLAST Hit	No BLAST Hit	Non-Seminal protein
SCAU004825	Hypothetical Protein	N	GO:0005930	dynein assembly factor axonemal homolog	KQ080150:660431:672312:-1	0	8114	1.05317	0.074735	113.637	6.82828	107.9	6.75355	AAEL010772	Reciprocal	Non-Seminal protein	FBgn0023090	Reciprocal	Non-Seminal protein	No BLAST Hit	No BLAST Hit	Non-Seminal protein	Q8NEP3	Reciprocal	Non-Seminal protein
SCAU009047	Hypothetical Protein	N			KQ080152:500415:501075:-1	2.76e-10	741	1.01329	0.0190498	59.844	5.90313	59.059	5.88408	No BLAST Hit	No BLAST Hit	Non-Seminal protein	No BLAST Hit	No BLAST Hit	Non-Seminal protein	No BLAST Hit	No BLAST Hit	Non-Seminal protein	No BLAST Hit	No BLAST Hit	Non-Seminal protein
SCAU000619	Hypothetical Protein	N	GO:0019233	PREDICTED: uncharacterized protein LOC106084564	KQ080158:573910:586645:-1	1.08e-09	1592	1.12627	0.171556	57.5005	5.8455	51.0538	5.67395	No BLAST Hit	No BLAST Hit	Non-Seminal protein	FBgn0033498	Reciprocal	Non-Seminal protein	GMOY004163	Reciprocal	Non-Seminal protein	No BLAST Hit	No BLAST Hit	Non-Seminal protein
SCAU006973	Hypothetical Protein	N			KQ080162:77812:80006:1	0	2380	1.13956	0.188483	460.871	8.84822	404.427	8.65973	No BLAST Hit	No BLAST Hit	Non-Seminal protein	FBgn0052437	Reciprocal	Non-Seminal protein	GMOY009625	Reciprocal	Non-Seminal protein	No BLAST Hit	No BLAST Hit	Non-Seminal protein
SCAU012876	Hypothetical Protein	N			KQ080164:410063:416031:-1	0	973	1.00665	0.00955635	154.605	7.27244	153.584	7.26288	No BLAST Hit	No BLAST Hit	Non-Seminal protein	FBgn0034835	Reciprocal	Non-Seminal protein	GMOY000774	Reciprocal	Non-Seminal protein	No BLAST Hit	No BLAST Hit	Non-Seminal protein
SCAU009253	Hypothetical Protein	Y			KQ080167:569624:570193:-1	0	719	1.19273	0.25427	214.706	7.74622	180.012	7.49195	No BLAST Hit	No BLAST Hit	Non-Seminal protein	No BLAST Hit	No BLAST Hit	Non-Seminal protein	No BLAST Hit	No BLAST Hit	Non-Seminal protein	No BLAST Hit	No BLAST Hit	Non-Seminal protein
SCAU014959	Hypothetical Protein	N			KQ080178:665503:666579:1	0	1293	1	0	84.8363	6.40661	84.8363	6.40661	No BLAST Hit	No BLAST Hit	Non-Seminal protein	No BLAST Hit	No BLAST Hit	Non-Seminal protein	No BLAST Hit	No BLAST Hit	Non-Seminal protein	No BLAST Hit	No BLAST Hit	Non-Seminal protein
SCAU001669	Hypothetical Protein	N			KQ080182:143532:143900:1	2.41e-09	789	9.97202	3.31789	78.7561	6.29932	7.89771	2.98143	No BLAST Hit	No BLAST Hit	Non-Seminal protein	FBgn0083970	Reciprocal	Non-Seminal protein	GMOY006834	Reciprocal	Non-Seminal protein	No BLAST Hit	No BLAST Hit	Non-Seminal protein
SCAU002178	Hypothetical Protein	N			KQ080222:114041:138046:-1	0	4803	1.06646	0.0928291	84.1504	6.3949	78.9063	6.30207	AAEL012615	Reciprocal	Non-Seminal protein	FBgn0036348	Reciprocal	Non-Seminal protein	GMOY003426	Reciprocal	Non-Seminal protein	Q8NDM7	Reciprocal	Non-Seminal protein
SCAU014916	Hypothetical Protein	N			KQ080229:89053:91978:1	0	606	1	0	70.1681	6.13274	70.1681	6.13274	No BLAST Hit	No BLAST Hit	Non-Seminal protein	No BLAST Hit	No BLAST Hit	Non-Seminal protein	GMOY000442	Reciprocal	Seminal protein	No BLAST Hit	No BLAST Hit	Non-Seminal protein
SCAU000787	Hypothetical Protein	N			KQ080230:228724:229773:-1	0	1496	1	0	234.804	7.87531	234.804	7.87531	No BLAST Hit	No BLAST Hit	Non-Seminal protein	FBgn0038706	Reciprocal	Non-Seminal protein	GMOY010558	Reciprocal	Seminal protein	No BLAST Hit	No BLAST Hit	Non-Seminal protein
SCAU010488	Hypothetical Protein	N			KQ080230:642847:643650:1	0	1007	1.01329	0.0190498	260.282	8.02393	256.868	8.00488	No BLAST Hit	No BLAST Hit	Non-Seminal protein	FBgn0051245	Reciprocal	Non-Seminal protein	GMOY010553	Reciprocal	Non-Seminal protein	No BLAST Hit	No BLAST Hit	Non-Seminal protein
SCAU016145	Hypothetical Protein	N			KQ080241:324906:334490:-1	0	9644	1.01329	0.0190498	497.023	8.95717	490.503	8.93812	No BLAST Hit	No BLAST Hit	Non-Seminal protein	No BLAST Hit	No BLAST Hit	Non-Seminal protein	GMOY002531	Reciprocal	Seminal protein	No BLAST Hit	No BLAST Hit	Non-Seminal protein
SCAU014330	Hypothetical Protein	N			KQ080245:406551:407475:1	0	1134	1	0	360.173	8.49255	360.173	8.49255	No BLAST Hit	No BLAST Hit	Non-Seminal protein	No BLAST Hit	No BLAST Hit	Non-Seminal protein	No BLAST Hit	No BLAST Hit	Non-Seminal protein	No BLAST Hit	No BLAST Hit	Non-Seminal protein
SCAU016133	Hypothetical Protein	N			KQ080251:49614:51701:-1	0	2413	5.99775	2.58442	139.115	7.12013	23.1945	4.53571	No BLAST Hit	No BLAST Hit	Non-Seminal protein	No BLAST Hit	No BLAST Hit	Non-Seminal protein	No BLAST Hit	No BLAST Hit	Non-Seminal protein	No BLAST Hit	No BLAST Hit	Non-Seminal protein
SCAU014832	Hypothetical Protein	Y			KQ080273:365180:365949:-1	0	923	1.79087	0.840658	2445.78	11.2561	1365.7	10.4154	No BLAST Hit	No BLAST Hit	Non-Seminal protein	No BLAST Hit	No BLAST Hit	Non-Seminal protein	No BLAST Hit	No BLAST Hit	Non-Seminal protein	No BLAST Hit	No BLAST Hit	Non-Seminal protein
SCAU008430	Hypothetical Protein	Y			KQ080273:391141:391890:1	0	883	1.27248	0.347647	891.069	9.79939	700.26	9.45175	No BLAST Hit	No BLAST Hit	Non-Seminal protein	No BLAST Hit	No BLAST Hit	Non-Seminal protein	No BLAST Hit	No BLAST Hit	Non-Seminal protein	No BLAST Hit	No BLAST Hit	Non-Seminal protein
SCAU004382	Hypothetical Protein	N			KQ080278:531865:536793:1	0	3122	1	0	91.7738	6.52001	91.7738	6.52001	No BLAST Hit	No BLAST Hit	Non-Seminal protein	No BLAST Hit	No BLAST Hit	Non-Seminal protein	No BLAST Hit	No BLAST Hit	Non-Seminal protein	No BLAST Hit	No BLAST Hit	Non-Seminal protein
SCAU009012	Hypothetical Protein	N			KQ080282:73216:73886:-1	1.7e-10	768	1	0	60.7514	5.92485	60.7514	5.92485	No BLAST Hit	No BLAST Hit	Non-Seminal protein	No BLAST Hit	No BLAST Hit	Non-Seminal protein	No BLAST Hit	No BLAST Hit	Non-Seminal protein	No BLAST Hit	No BLAST Hit	Non-Seminal protein
SCAU009747	Hypothetical Protein	N			KQ080290:260442:287782:1	1.7e-10	2265	6.3234	2.6607	75.3266	6.23509	11.9124	3.57439	AAEL015483	Reciprocal	Non-Seminal protein	FBgn0054049	Reciprocal	Non-Seminal protein	GMOY000213	Reciprocal	Non-Seminal protein	Q9H4G4	Reciprocal	Seminal protein
SCAU010517	Hypothetical Protein	N			KQ080295:448722:454005:1	0	2058	10.5967	3.40555	95.5962	6.57888	9.02129	3.17333	No BLAST Hit	No BLAST Hit	Non-Seminal protein	FBgn0031008	Reciprocal	Non-Seminal protein	GMOY003539	Reciprocal	Non-Seminal protein	No BLAST Hit	No BLAST Hit	Non-Seminal protein
SCAU012103	Hypothetical Protein	N			KQ080314:108173:117864:-1	0	2183	1.07311	0.101792	105.799	6.72518	98.5913	6.62339	No BLAST Hit	No BLAST Hit	Non-Seminal protein	FBgn0032176	Reciprocal	Non-Seminal protein	GMOY009348	Reciprocal	Seminal protein	No BLAST Hit	No BLAST Hit	Non-Seminal protein
SCAU002522	Hypothetical Protein	Y			KQ080326:25931:27049:1	0	1268	1.41205	0.49779	647.927	9.33969	458.856	8.8419	No BLAST Hit	No BLAST Hit	Non-Seminal protein	No BLAST Hit	No BLAST Hit	Non-Seminal protein	GMOY004022	Reciprocal	Non-Seminal protein	No BLAST Hit	No BLAST Hit	Non-Seminal protein
SCAU015145	Hypothetical Protein	N			KQ080326:30010:31206:1	0	1447	6.89495	2.78554	121.417	6.92383	17.6096	4.13829	No BLAST Hit	No BLAST Hit	Non-Seminal protein	No BLAST Hit	No BLAST Hit	Non-Seminal protein	GMOY004022	Non-Reciprocal	Non-Seminal protein	No BLAST Hit	No BLAST Hit	Non-Seminal protein
SCAU008273	Hypothetical Protein	N			KQ080328:14435:29004:-1	0	2181	1	0	126.59	6.98402	126.59	6.98402	No BLAST Hit	No BLAST Hit	Non-Seminal protein	FBgn0031240	Reciprocal	Non-Seminal protein	GMOY007204	Reciprocal	Non-Seminal protein	No BLAST Hit	No BLAST Hit	Non-Seminal protein
SCAU003349	Hypothetical Protein	N			KQ080335:90257:105021:1	0	3273	1.95702	0.968655	404.27	8.65918	206.575	7.69052	No BLAST Hit	No BLAST Hit	Non-Seminal protein	FBgn0038208	Reciprocal	Non-Seminal protein	GMOY011549	Reciprocal	Seminal protein	No BLAST Hit	No BLAST Hit	Non-Seminal protein
SCAU015792	Hypothetical Protein	N			KQ080337:426865:534430:1	0	5116	41.3209	5.3688	266.177	8.05624	6.44169	2.68744	AAEL012745	Reciprocal	Non-Seminal protein	FBgn0052425	Reciprocal	Non-Seminal protein	GMOY007621	Reciprocal	Non-Seminal protein	No BLAST Hit	No BLAST Hit	Non-Seminal protein
SCAU000227	Hypothetical Protein	Y			KQ080342:221373:221822:1	0	687	1.09304	0.12835	252.294	7.97896	230.818	7.85061	No BLAST Hit	No BLAST Hit	Non-Seminal protein	FBgn0039031	Reciprocal	Non-Seminal protein	GMOY009915	Reciprocal	Non-Seminal protein	No BLAST Hit	No BLAST Hit	Non-Seminal protein
SCAU007933	Hypothetical Protein	N			KQ080345:336975:337813:1	0	978	1	0	85.7722	6.42244	85.7722	6.42244	No BLAST Hit	No BLAST Hit	Non-Seminal protein	No BLAST Hit	No BLAST Hit	Non-Seminal protein	No BLAST Hit	No BLAST Hit	Non-Seminal protein	No BLAST Hit	No BLAST Hit	Non-Seminal protein
SCAU010836	Hypothetical Protein	N			KQ080378:452700:453215:1	3.54e-12	702	1	0	69.225	6.11322	69.225	6.11322	No BLAST Hit	No BLAST Hit	Non-Seminal protein	No BLAST Hit	No BLAST Hit	Non-Seminal protein	No BLAST Hit	No BLAST Hit	Non-Seminal protein	No BLAST Hit	No BLAST Hit	Non-Seminal protein
SCAU016322	Hypothetical Protein	N			KQ080380:397391:398484:1	0	1262	1	0	446.052	8.80107	446.052	8.80107	No BLAST Hit	No BLAST Hit	Non-Seminal protein	No BLAST Hit	No BLAST Hit	Non-Seminal protein	GMOY006908	Reciprocal	Non-Seminal protein	No BLAST Hit	No BLAST Hit	Non-Seminal protein
SCAU008440	Hypothetical Protein	Y			KQ080387:461341:462249:-1	0	1103	9.1878	3.19972	150.132	7.23009	16.3404	4.03037	No BLAST Hit	No BLAST Hit	Non-Seminal protein	No BLAST Hit	No BLAST Hit	Non-Seminal protein	No BLAST Hit	No BLAST Hit	Non-Seminal protein	No BLAST Hit	No BLAST Hit	Non-Seminal protein
SCAU005524	Hypothetical Protein	N	GO:0008250	PREDICTED: uncharacterized protein LOC106087590	KQ080404:198484:198925:-1	0	551	1.01329	0.0190498	74.8265	6.22548	73.845	6.20643	No BLAST Hit	No BLAST Hit	Non-Seminal protein	FBgn0034278	Reciprocal	Non-Seminal protein	No BLAST Hit	No BLAST Hit	Non-Seminal protein	No BLAST Hit	No BLAST Hit	Non-Seminal protein
SCAU009564	Hypothetical Protein	N			KQ080404:443301:450832:1	0	2895	1	0	131.47	7.03859	131.47	7.03859	No BLAST Hit	No BLAST Hit	Non-Seminal protein	FBgn0033794	Reciprocal	Non-Seminal protein	GMOY009867	Reciprocal	Non-Seminal protein	No BLAST Hit	No BLAST Hit	Non-Seminal protein
SCAU014973	Hypothetical Protein	N			KQ080413:116432:118047:1	3.54e-12	842	1	0	69.3465	6.11575	69.3465	6.11575	No BLAST Hit	No BLAST Hit	Non-Seminal protein	No BLAST Hit	No BLAST Hit	Non-Seminal protein	GMOY010789	Reciprocal	Non-Seminal protein	No BLAST Hit	No BLAST Hit	Non-Seminal protein
SCAU002709	Hypothetical Protein	Y			KQ080415:434005:434890:1	0	900	1.01329	0.0190498	76.9628	6.26609	75.9532	6.24704	No BLAST Hit	No BLAST Hit	Non-Seminal protein	No BLAST Hit	No BLAST Hit	Non-Seminal protein	No BLAST Hit	No BLAST Hit	Non-Seminal protein	No BLAST Hit	No BLAST Hit	Non-Seminal protein
SCAU001763	Hypothetical Protein	Y			KQ080415:439660:440522:1	0	984	1.16615	0.221752	178.168	7.47709	152.783	7.25534	No BLAST Hit	No BLAST Hit	Non-Seminal protein	No BLAST Hit	No BLAST Hit	Non-Seminal protein	No BLAST Hit	No BLAST Hit	Non-Seminal protein	No BLAST Hit	No BLAST Hit	Non-Seminal protein
SCAU014471	Hypothetical Protein	Y			KQ080415:445462:446214:-1	0	869	1.20602	0.270259	345.405	8.43214	286.399	8.16188	No BLAST Hit	No BLAST Hit	Non-Seminal protein	No BLAST Hit	No BLAST Hit	Non-Seminal protein	No BLAST Hit	No BLAST Hit	Non-Seminal protein	No BLAST Hit	No BLAST Hit	Non-Seminal protein
SCAU004650	Hypothetical Protein	Y			KQ080415:465553:471477:1	0	979	1.4918	0.577054	152.218	7.25	102.037	6.67294	No BLAST Hit	No BLAST Hit	Non-Seminal protein	No BLAST Hit	No BLAST Hit	Non-Seminal protein	No BLAST Hit	No BLAST Hit	Non-Seminal protein	No BLAST Hit	No BLAST Hit	Non-Seminal protein
SCAU009235	Hypothetical Protein	N			KQ080427:261378:262217:-1	0	1197	1.64466	0.717786	822.894	9.68456	500.344	8.96678	AAEL001845	Non-Reciprocal	Non-Seminal protein	FBgn0030041	Reciprocal	Non-Seminal protein	GMOY007529	Reciprocal	Non-Seminal protein	No BLAST Hit	No BLAST Hit	Non-Seminal protein
SCAU006269	Hypothetical Protein	N			KQ080442:340623:348946:1	4.92e-08	773	1.55826	0.639935	51.2846	5.68045	32.9115	5.04052	No BLAST Hit	No BLAST Hit	Non-Seminal protein	No BLAST Hit	No BLAST Hit	Non-Seminal protein	GMOY009148	Non-Reciprocal	Non-Seminal protein	No BLAST Hit	No BLAST Hit	Non-Seminal protein
SCAU004501	Hypothetical Protein	Y	GO:0016020	PREDICTED: uncharacterized protein LOC106088072 isoform X1	KQ080445:35497:77237:1	2.9e-09	1295	3.91757	1.96996	63.4235	5.98695	16.1895	4.01699	No BLAST Hit	No BLAST Hit	Non-Seminal protein	FBgn0032022	Reciprocal	Non-Seminal protein	GMOY003032	Reciprocal	Non-Seminal protein	No BLAST Hit	No BLAST Hit	Non-Seminal protein
SCAU004547	Hypothetical Protein	N			KQ080448:492838:493257:1	0	558	1.00665	0.00955635	82.8929	6.37318	82.3456	6.36362	No BLAST Hit	No BLAST Hit	Non-Seminal protein	No BLAST Hit	No BLAST Hit	Non-Seminal protein	No BLAST Hit	No BLAST Hit	Non-Seminal protein	No BLAST Hit	No BLAST Hit	Non-Seminal protein
SCAU015492	Hypothetical Protein	N			KQ080449:397115:397852:-1	3.54e-12	903	1	0	67.9961	6.08738	67.9961	6.08738	No BLAST Hit	No BLAST Hit	Non-Seminal protein	No BLAST Hit	No BLAST Hit	Non-Seminal protein	No BLAST Hit	No BLAST Hit	Non-Seminal protein	No BLAST Hit	No BLAST Hit	Non-Seminal protein
SCAU001573	Hypothetical Protein	N			KQ080453:370236:376130:-1	0	1997	1.01329	0.0190498	173.338	7.43744	171.064	7.41839	No BLAST Hit	No BLAST Hit	Non-Seminal protein	FBgn0037483	Reciprocal	Non-Seminal protein	GMOY001308	Reciprocal	Non-Seminal protein	No BLAST Hit	No BLAST Hit	Non-Seminal protein
SCAU002737	Hypothetical Protein	N			KQ080459:53650:57512:1	0	831	2.21621	1.14809	255.81	7.99893	115.427	6.85083	AAEL005474	Reciprocal	Non-Seminal protein	FBgn0040732	Reciprocal	Non-Seminal protein	GMOY009361	Reciprocal	Non-Seminal protein	No BLAST Hit	No BLAST Hit	Non-Seminal protein
SCAU009395	Hypothetical Protein	N			KQ080463:446217:447643:-1	3.08e-09	1513	1	0	55.0713	5.78323	55.0713	5.78323	No BLAST Hit	No BLAST Hit	Non-Seminal protein	No BLAST Hit	No BLAST Hit	Non-Seminal protein	No BLAST Hit	No BLAST Hit	Non-Seminal protein	No BLAST Hit	No BLAST Hit	Non-Seminal protein
SCAU013702	Hypothetical Protein	N			KQ080478:51846:56997:1	1.64e-09	1918	1.20602	0.270259	56.9218	5.83091	47.1979	5.56065	No BLAST Hit	No BLAST Hit	Non-Seminal protein	No BLAST Hit	No BLAST Hit	Non-Seminal protein	No BLAST Hit	No BLAST Hit	Non-Seminal protein	No BLAST Hit	No BLAST Hit	Non-Seminal protein
SCAU011629	Hypothetical Protein	Y			KQ080493:248186:248858:1	0	947	3.38589	1.75954	4269.28	12.0598	1260.9	10.3002	No BLAST Hit	No BLAST Hit	Non-Seminal protein	No BLAST Hit	No BLAST Hit	Non-Seminal protein	No BLAST Hit	No BLAST Hit	Non-Seminal protein	No BLAST Hit	No BLAST Hit	Non-Seminal protein
SCAU004047	Hypothetical Protein	N			KQ080493:323741:332325:1	1.75e-08	2069	1.01329	0.0190498	51.7061	5.69226	51.0279	5.67321	No BLAST Hit	No BLAST Hit	Non-Seminal protein	FBgn0033819	Reciprocal	Non-Seminal protein	GMOY010917	Reciprocal	Non-Seminal protein	No BLAST Hit	No BLAST Hit	Non-Seminal protein
SCAU016223	Hypothetical Protein	N			KQ080493:341727:350449:1	0	2310	1	0	156.905	7.29375	156.905	7.29375	No BLAST Hit	No BLAST Hit	Non-Seminal protein	FBgn0051784	Reciprocal	Non-Seminal protein	GMOY010916	Reciprocal	Non-Seminal protein	No BLAST Hit	No BLAST Hit	Non-Seminal protein
SCAU011826	Hypothetical Protein	N	GO:0016021	PREDICTED: uncharacterized protein LOC106088516	KQ080499:146521:156406:1	2.67e-05	1838	9.5932	3.26201	58.6437	5.8739	6.11304	2.61189	No BLAST Hit	No BLAST Hit	Non-Seminal protein	FBgn0031004	Reciprocal	Non-Seminal protein	GMOY001847	Reciprocal	Non-Seminal protein	No BLAST Hit	No BLAST Hit	Non-Seminal protein
SCAU010470	Hypothetical Protein	N			KQ080516:32935:34023:1	0	1119	1.26584	0.340092	126.49	6.98288	99.926	6.64279	No BLAST Hit	No BLAST Hit	Non-Seminal protein	No BLAST Hit	No BLAST Hit	Non-Seminal protein	No BLAST Hit	No BLAST Hit	Non-Seminal protein	No BLAST Hit	No BLAST Hit	Non-Seminal protein
SCAU015636	Hypothetical Protein	N			KQ080544:145300:146181:-1	0	813	1.01329	0.0190498	1056.71	10.0454	1042.84	10.0263	No BLAST Hit	No BLAST Hit	Non-Seminal protein	No BLAST Hit	No BLAST Hit	Non-Seminal protein	No BLAST Hit	No BLAST Hit	Non-Seminal protein	No BLAST Hit	No BLAST Hit	Non-Seminal protein
SCAU010824	Hypothetical Protein	N			KQ080546:229957:235250:1	0	1362	1	0	76.3126	6.25385	76.3126	6.25385	No BLAST Hit	No BLAST Hit	Non-Seminal protein	No BLAST Hit	No BLAST Hit	Non-Seminal protein	GMOY003010	Reciprocal	Non-Seminal protein	No BLAST Hit	No BLAST Hit	Non-Seminal protein
SCAU003815	Hypothetical Protein	Y			KQ080546:262584:264311:1	0	578	1.69782	0.763687	2189.4	11.0963	1289.53	10.3326	No BLAST Hit	No BLAST Hit	Non-Seminal protein	No BLAST Hit	No BLAST Hit	Non-Seminal protein	No BLAST Hit	No BLAST Hit	Non-Seminal protein	No BLAST Hit	No BLAST Hit	Non-Seminal protein
SCAU016355	Hypothetical Protein	N			KQ080559:229250:239166:-1	0	1089	1	0	94.9389	6.56893	94.9389	6.56893	No BLAST Hit	No BLAST Hit	Non-Seminal protein	No BLAST Hit	No BLAST Hit	Non-Seminal protein	No BLAST Hit	No BLAST Hit	Non-Seminal protein	No BLAST Hit	No BLAST Hit	Non-Seminal protein
SCAU005930	Hypothetical Protein	N			KQ080563:183625:184436:-1	6.66e-05	837	9.74606	3.28482	57.0576	5.83435	5.85442	2.54953	No BLAST Hit	No BLAST Hit	Non-Seminal protein	FBgn0039870	Reciprocal	Non-Seminal protein	GMOY000748	Reciprocal	Non-Seminal protein	No BLAST Hit	No BLAST Hit	Non-Seminal protein
SCAU004172	Hypothetical Protein	N			KQ080575:231742:232175:-1	0	452	1.06646	0.0928291	11096.5	13.4378	10405	13.345	No BLAST Hit	No BLAST Hit	Non-Seminal protein	No BLAST Hit	No BLAST Hit	Non-Seminal protein	No BLAST Hit	No BLAST Hit	Non-Seminal protein	No BLAST Hit	No BLAST Hit	Non-Seminal protein
SCAU001489	Hypothetical Protein	Y			KQ080575:240534:240997:-1	0	527	1.07975	0.110699	8673.22	13.0824	8032.61	12.9717	No BLAST Hit	No BLAST Hit	Non-Seminal protein	No BLAST Hit	No BLAST Hit	Non-Seminal protein	No BLAST Hit	No BLAST Hit	Non-Seminal protein	No BLAST Hit	No BLAST Hit	Non-Seminal protein
SCAU005711	Hypothetical Protein	Y			KQ080575:246673:247121:-1	0	673	1.16615	0.221752	124.861	6.96418	107.071	6.74243	No BLAST Hit	No BLAST Hit	Non-Seminal protein	No BLAST Hit	No BLAST Hit	Non-Seminal protein	GMOY010479	Reciprocal	Non-Seminal protein	No BLAST Hit	No BLAST Hit	Non-Seminal protein
SCAU013994	Hypothetical Protein	N			KQ080577:148814:149911:-1	0	1252	1.03988	0.056411	438.665	8.77697	421.843	8.72056	No BLAST Hit	No BLAST Hit	Non-Seminal protein	No BLAST Hit	No BLAST Hit	Non-Seminal protein	No BLAST Hit	No BLAST Hit	Non-Seminal protein	No BLAST Hit	No BLAST Hit	Non-Seminal protein
SCAU013039	Hypothetical Protein	N			KQ080592:246592:247522:1	0	840	1.01329	0.0190498	1387.37	10.4381	1369.17	10.4191	No BLAST Hit	No BLAST Hit	Non-Seminal protein	No BLAST Hit	No BLAST Hit	Non-Seminal protein	No BLAST Hit	No BLAST Hit	Non-Seminal protein	No BLAST Hit	No BLAST Hit	Non-Seminal protein
SCAU015599	Hypothetical Protein	N	GO:0006810	rho GTPase-activating gacF	KQ080619:84331:89954:-1	0	1660	1	0	459.849	8.84502	459.849	8.84502	No BLAST Hit	No BLAST Hit	Non-Seminal protein	FBgn0039398	Reciprocal	Non-Seminal protein	GMOY009065	Reciprocal	Non-Seminal protein	No BLAST Hit	No BLAST Hit	Non-Seminal protein
SCAU005266	Hypothetical Protein	N			KQ080626:312900:314119:1	0	1252	1.02658	0.0378514	115.766	6.85507	112.768	6.81721	No BLAST Hit	No BLAST Hit	Non-Seminal protein	FBgn0034099	Reciprocal	Non-Seminal protein	GMOY006092	Reciprocal	Non-Seminal protein	No BLAST Hit	No BLAST Hit	Non-Seminal protein
SCAU012129	Hypothetical Protein	N			KQ080650:356182:362663:-1	0	1096	1.04652	0.0656021	246.514	7.94553	235.556	7.87993	AAEL009963	Reciprocal	Non-Seminal protein	FBgn0031139	Reciprocal	Non-Seminal protein	GMOY003149	Reciprocal	Non-Seminal protein	No BLAST Hit	No BLAST Hit	Non-Seminal protein
SCAU008212	Hypothetical Protein	N			KQ080654:143427:150814:-1	0	3284	1.27248	0.347647	150.382	7.23249	118.18	6.88484	No BLAST Hit	No BLAST Hit	Non-Seminal protein	FBgn0032369	Reciprocal	Non-Seminal protein	GMOY005619	Reciprocal	Non-Seminal protein	No BLAST Hit	No BLAST Hit	Non-Seminal protein
SCAU012437	Hypothetical Protein	N			KQ080669:304996:310430:1	0	1470	1	0	95.8534	6.58276	95.8534	6.58276	No BLAST Hit	No BLAST Hit	Non-Seminal protein	FBgn0051798	Reciprocal	Non-Seminal protein	GMOY009561	Reciprocal	Non-Seminal protein	No BLAST Hit	No BLAST Hit	Non-Seminal protein
SCAU008079	Hypothetical Protein	N			KQ080677:13476:14306:1	0	1105	1.27248	0.347647	70.8469	6.14663	55.6761	5.79899	No BLAST Hit	No BLAST Hit	Non-Seminal protein	No BLAST Hit	No BLAST Hit	Non-Seminal protein	No BLAST Hit	No BLAST Hit	Non-Seminal protein	No BLAST Hit	No BLAST Hit	Non-Seminal protein
SCAU008482	Hypothetical Protein	Y			KQ080680:185299:185591:-1	0	444	1.15286	0.205213	267.806	8.06504	232.297	7.85983	No BLAST Hit	No BLAST Hit	Non-Seminal protein	No BLAST Hit	No BLAST Hit	Non-Seminal protein	No BLAST Hit	No BLAST Hit	Non-Seminal protein	No BLAST Hit	No BLAST Hit	Non-Seminal protein
SCAU001529	Hypothetical Protein	Y			KQ080681:274453:274919:1	0	521	1.01329	0.0190498	801.317	9.64623	790.806	9.62718	No BLAST Hit	No BLAST Hit	Non-Seminal protein	No BLAST Hit	No BLAST Hit	Non-Seminal protein	No BLAST Hit	No BLAST Hit	Non-Seminal protein	No BLAST Hit	No BLAST Hit	Non-Seminal protein
SCAU013626	Hypothetical Protein	Y			KQ080681:279932:280401:-1	0	517	1.02658	0.0378514	3042.88	11.5712	2964.09	11.5334	No BLAST Hit	No BLAST Hit	Non-Seminal protein	No BLAST Hit	No BLAST Hit	Non-Seminal protein	No BLAST Hit	No BLAST Hit	Non-Seminal protein	No BLAST Hit	No BLAST Hit	Non-Seminal protein
SCAU008099	Hypothetical Protein	Y			KQ080682:71663:72720:-1	0	1295	2.00354	1.00255	73.5047	6.19976	36.6875	5.19722	No BLAST Hit	No BLAST Hit	Non-Seminal protein	FBgn0034126	Reciprocal	Non-Seminal protein	No BLAST Hit	No BLAST Hit	Non-Seminal protein	No BLAST Hit	No BLAST Hit	Non-Seminal protein
SCAU015612	Hypothetical Protein	Y			KQ080688:130255:151617:1	0	913	1	0	121.853	6.929	121.853	6.929	No BLAST Hit	No BLAST Hit	Non-Seminal protein	No BLAST Hit	No BLAST Hit	Non-Seminal protein	No BLAST Hit	No BLAST Hit	Non-Seminal protein	No BLAST Hit	No BLAST Hit	Non-Seminal protein
SCAU004407	Hypothetical Protein	N			KQ080690:29104:30282:-1	0	1158	19.9542	4.31862	147.195	7.20159	7.37666	2.88297	AAEL013999	Reciprocal	Non-Seminal protein	FBgn0036908	Reciprocal	Non-Seminal protein	GMOY009640	Reciprocal	Non-Seminal protein	No BLAST Hit	No BLAST Hit	Non-Seminal protein
SCAU001330	Hypothetical Protein	Y			KQ080693:83235:83778:1	9.08e-07	778	6.60918	2.72447	58.7651	5.87689	8.89145	3.15242	No BLAST Hit	No BLAST Hit	Non-Seminal protein	FBgn0035929	Non-Reciprocal	Non-Seminal protein	No BLAST Hit	No BLAST Hit	Non-Seminal protein	No BLAST Hit	No BLAST Hit	Non-Seminal protein
SCAU003831	Hypothetical Protein	N			KQ080723:291193:292032:-1	2.48e-11	1041	1	0	64.6024	6.01352	64.6024	6.01352	No BLAST Hit	No BLAST Hit	Non-Seminal protein	No BLAST Hit	No BLAST Hit	Non-Seminal protein	No BLAST Hit	No BLAST Hit	Non-Seminal protein	No BLAST Hit	No BLAST Hit	Non-Seminal protein
SCAU011222	Hypothetical Protein	N			KQ080723:298244:299259:1	0	2074	1	0	202.417	7.66119	202.417	7.66119	No BLAST Hit	No BLAST Hit	Non-Seminal protein	No BLAST Hit	No BLAST Hit	Non-Seminal protein	No BLAST Hit	No BLAST Hit	Non-Seminal protein	No BLAST Hit	No BLAST Hit	Non-Seminal protein
SCAU008694	Hypothetical Protein	N			KQ080738:187324:193778:1	0	3313	1.01329	0.0190498	388.93	8.60337	383.828	8.58432	No BLAST Hit	No BLAST Hit	Non-Seminal protein	FBgn0035598	Reciprocal	Non-Seminal protein	GMOY009635	Reciprocal	Seminal protein	No BLAST Hit	No BLAST Hit	Non-Seminal protein
SCAU002094	Hypothetical Protein	N	GO:0016021	PREDICTED: uncharacterized protein LOC106090225	KQ080740:15245:16909:-1	0	2314	1.19273	0.25427	215.342	7.75049	180.545	7.49621	AAEL009899	Reciprocal	Non-Seminal protein	FBgn0039151	Reciprocal	Non-Seminal protein	GMOY009505	Reciprocal	Non-Seminal protein	No BLAST Hit	No BLAST Hit	Non-Seminal protein
SCAU006501	Hypothetical Protein	N			KQ080740:261508:262164:-1	9.84e-09	803	1	0	52.7921	5.72225	52.7921	5.72225	No BLAST Hit	No BLAST Hit	Non-Seminal protein	FBgn0037388	Reciprocal	Non-Seminal protein	No BLAST Hit	No BLAST Hit	Non-Seminal protein	No BLAST Hit	No BLAST Hit	Non-Seminal protein
SCAU003885	Hypothetical Protein	Y			KQ080800:154168:158930:1	0	5088	1.03988	0.056411	124.532	6.96038	119.757	6.90397	AAEL008831	Reciprocal	Non-Seminal protein	FBgn0024366	Reciprocal	Non-Seminal protein	GMOY008418	Reciprocal	Non-Seminal protein	No BLAST Hit	No BLAST Hit	Non-Seminal protein
SCAU013064	Hypothetical Protein	N			KQ080805:248921:259323:-1	7.09e-11	1680	1	0	62.4804	5.96533	62.4804	5.96533	No BLAST Hit	No BLAST Hit	Non-Seminal protein	FBgn0034506	Reciprocal	Non-Seminal protein	GMOY002945	Reciprocal	Non-Seminal protein	No BLAST Hit	No BLAST Hit	Non-Seminal protein
SCAU006331	Hypothetical Protein	Y			KQ080829:295895:296435:1	0	659	1	0	255.938	7.99965	255.938	7.99965	No BLAST Hit	No BLAST Hit	Non-Seminal protein	No BLAST Hit	No BLAST Hit	Non-Seminal protein	No BLAST Hit	No BLAST Hit	Non-Seminal protein	No BLAST Hit	No BLAST Hit	Non-Seminal protein
SCAU009093	Hypothetical Protein	N			KQ080856:163543:164128:-1	0	706	1	0	157.198	7.29644	157.198	7.29644	AAEL010346	Reciprocal	Non-Seminal protein	FBgn0032431	Reciprocal	Non-Seminal protein	GMOY000637	Reciprocal	Non-Seminal protein	No BLAST Hit	No BLAST Hit	Non-Seminal protein
SCAU004279	Hypothetical Protein	N			KQ080872:191822:192649:1	0	910	1.02658	0.0378514	163.85	7.35623	159.607	7.31838	No BLAST Hit	No BLAST Hit	Non-Seminal protein	No BLAST Hit	No BLAST Hit	Non-Seminal protein	No BLAST Hit	No BLAST Hit	Non-Seminal protein	No BLAST Hit	No BLAST Hit	Non-Seminal protein
SCAU002995	Hypothetical Protein	N	GO:0005811	isoform E	KQ080879:5662:21927:-1	1.05e-07	2812	15.7075	3.97338	83.3644	6.38136	5.30731	2.40798	No BLAST Hit	No BLAST Hit	Non-Seminal protein	FBgn0035770	Non-Reciprocal	Non-Seminal protein	GMOY001897	Non-Reciprocal	Non-Seminal protein	No BLAST Hit	No BLAST Hit	Non-Seminal protein
SCAU014485	Hypothetical Protein	N			KQ080884:226325:226925:-1	0	641	1.12627	0.171556	80.2493	6.32642	71.2521	6.15486	No BLAST Hit	No BLAST Hit	Non-Seminal protein	No BLAST Hit	No BLAST Hit	Non-Seminal protein	GMOY004230	Reciprocal	Non-Seminal protein	No BLAST Hit	No BLAST Hit	Non-Seminal protein
SCAU005769	Hypothetical Protein	N			KQ080884:75465:88614:1	0	2942	1.01994	0.0284812	307.859	8.26613	301.841	8.23764	AAEL011020	Reciprocal	Non-Seminal protein	FBgn0030780	Reciprocal	Non-Seminal protein	GMOY009760	Reciprocal	Non-Seminal protein	No BLAST Hit	No BLAST Hit	Non-Seminal protein
SCAU015453	Hypothetical Protein	N			KQ080922:158971:159445:-1	0	637	1	0	92.4383	6.53042	92.4383	6.53042	No BLAST Hit	No BLAST Hit	Non-Seminal protein	FBgn0034097	Reciprocal	Non-Seminal protein	No BLAST Hit	No BLAST Hit	Non-Seminal protein	No BLAST Hit	No BLAST Hit	Non-Seminal protein
SCAU002002	Hypothetical Protein	N			KQ080969:265011:265541:-1	0	682	2.01683	1.01209	723.154	9.49816	358.56	8.48607	No BLAST Hit	No BLAST Hit	Non-Seminal protein	No BLAST Hit	No BLAST Hit	Non-Seminal protein	No BLAST Hit	No BLAST Hit	Non-Seminal protein	No BLAST Hit	No BLAST Hit	Non-Seminal protein
SCAU010494	Hypothetical Protein	N			KQ080988:26699:27235:1	1.24e-09	909	1	0	56.8575	5.82928	56.8575	5.82928	No BLAST Hit	No BLAST Hit	Non-Seminal protein	No BLAST Hit	No BLAST Hit	Non-Seminal protein	No BLAST Hit	No BLAST Hit	Non-Seminal protein	No BLAST Hit	No BLAST Hit	Non-Seminal protein
SCAU015969	Hypothetical Protein	N			KQ081007:209278:209985:-1	0	839	1	0	195.337	7.60982	195.337	7.60982	No BLAST Hit	No BLAST Hit	Non-Seminal protein	No BLAST Hit	No BLAST Hit	Non-Seminal protein	No BLAST Hit	No BLAST Hit	Non-Seminal protein	No BLAST Hit	No BLAST Hit	Non-Seminal protein
SCAU008454	Hypothetical Protein	N			KQ081009:131945:139630:1	0	2689	1.01329	0.0190498	90.2948	6.49657	89.1104	6.47752	AAEL004177	Reciprocal	Non-Seminal protein	FBgn0036031	Reciprocal	Non-Seminal protein	GMOY009594	Reciprocal	Non-Seminal protein	Q6NSI8	Reciprocal	Non-Seminal protein
SCAU000988	Hypothetical Protein	N			KQ081016:87585:97621:1	0	1651	1.07311	0.101792	197.33	7.62447	183.887	7.52268	No BLAST Hit	No BLAST Hit	Non-Seminal protein	FBgn0032636	Reciprocal	Non-Seminal protein	GMOY004478	Reciprocal	Non-Seminal protein	No BLAST Hit	No BLAST Hit	Non-Seminal protein
SCAU011763	Hypothetical Protein	N			KQ081039:64621:65232:1	0	850	1.01329	0.0190498	289.568	8.17776	285.77	8.15871	No BLAST Hit	No BLAST Hit	Non-Seminal protein	FBgn0040371	Reciprocal	Non-Seminal protein	GMOY009538	Reciprocal	Seminal protein	No BLAST Hit	No BLAST Hit	Non-Seminal protein
SCAU015634	Hypothetical Protein	N			KQ081058:37218:38498:-1	0	1623	28.2018	4.81772	271.735	8.08606	9.63537	3.26834	No BLAST Hit	No BLAST Hit	Non-Seminal protein	No BLAST Hit	No BLAST Hit	Non-Seminal protein	No BLAST Hit	No BLAST Hit	Non-Seminal protein	No BLAST Hit	No BLAST Hit	Non-Seminal protein
SCAU009259	Hypothetical Protein	N	GO:0019233	PREDICTED: uncharacterized protein LOC106091815	KQ081072:34861:39188:-1	0	1879	1.00665	0.00955635	270.721	8.08066	268.933	8.07111	AAEL007253	Reciprocal	Non-Seminal protein	FBgn0030359	Reciprocal	Non-Seminal protein	GMOY005824	Reciprocal	Non-Seminal protein	No BLAST Hit	No BLAST Hit	Non-Seminal protein
SCAU010358	Hypothetical Protein	N	GO:0005634	partial	KQ081114:24913:27605:-1	0.000182773	1685	8.39029	3.06872	52.0062	5.70061	6.19838	2.63189	No BLAST Hit	No BLAST Hit	Non-Seminal protein	FBgn0031317	Reciprocal	Non-Seminal protein	GMOY007847	Reciprocal	Non-Seminal protein	No BLAST Hit	No BLAST Hit	Non-Seminal protein
SCAU014058	Hypothetical Protein	Y			KQ081119:33375:34181:1	3.19e-11	864	1.04652	0.0656021	64.1023	6.0023	61.2527	5.9367	No BLAST Hit	No BLAST Hit	Non-Seminal protein	No BLAST Hit	No BLAST Hit	Non-Seminal protein	No BLAST Hit	No BLAST Hit	Non-Seminal protein	No BLAST Hit	No BLAST Hit	Non-Seminal protein
SCAU013496	Hypothetical Protein	N			KQ081122:72891:73256:1	0	624	1.01329	0.0190498	103.92	6.69933	102.557	6.68028	No BLAST Hit	No BLAST Hit	Non-Seminal protein	No BLAST Hit	No BLAST Hit	Non-Seminal protein	No BLAST Hit	No BLAST Hit	Non-Seminal protein	No BLAST Hit	No BLAST Hit	Non-Seminal protein
SCAU011128	Hypothetical Protein	N			KQ081145:40577:43229:-1	0	1812	18.6915	4.22431	132.592	7.05085	7.09369	2.82654	No BLAST Hit	No BLAST Hit	Non-Seminal protein	FBgn0030189	Reciprocal	Non-Seminal protein	GMOY012174	Reciprocal	Non-Seminal protein	No BLAST Hit	No BLAST Hit	Non-Seminal protein
SCAU002889	Hypothetical Protein	N			KQ081191:93793:99956:1	0	765	1	0	126.654	6.98475	126.654	6.98475	No BLAST Hit	No BLAST Hit	Non-Seminal protein	No BLAST Hit	No BLAST Hit	Non-Seminal protein	No BLAST Hit	No BLAST Hit	Non-Seminal protein	No BLAST Hit	No BLAST Hit	Non-Seminal protein
SCAU008490	Hypothetical Protein	N			KQ081197:157002:174053:1	0	1337	19.9808	4.32054	854.488	9.73892	42.7654	5.41837	No BLAST Hit	No BLAST Hit	Non-Seminal protein	FBgn0050424	Reciprocal	Non-Seminal protein	GMOY010872	Reciprocal	Non-Seminal protein	No BLAST Hit	No BLAST Hit	Non-Seminal protein
SCAU002936	Hypothetical Protein	N			KQ081207:69434:70099:-1	0	903	1	0	163.121	7.3498	163.121	7.3498	No BLAST Hit	No BLAST Hit	Non-Seminal protein	No BLAST Hit	No BLAST Hit	Non-Seminal protein	No BLAST Hit	No BLAST Hit	Non-Seminal protein	No BLAST Hit	No BLAST Hit	Non-Seminal protein
SCAU012873	Hypothetical Protein	N	GO:0019233	ionotropic receptor isoform A	KQ081215:136671:141380:1	0	2023	1	0	137.429	7.10254	137.429	7.10254	AAEL014687	Reciprocal	Non-Seminal protein	FBgn0029966	Non-Reciprocal	Non-Seminal protein	No BLAST Hit	No BLAST Hit	Non-Seminal protein	No BLAST Hit	No BLAST Hit	Non-Seminal protein
SCAU009357	Hypothetical Protein	Y			KQ081239:125199:125680:1	0	505	1.03988	0.056411	85.4936	6.41774	82.2152	6.36133	No BLAST Hit	No BLAST Hit	Non-Seminal protein	No BLAST Hit	No BLAST Hit	Non-Seminal protein	No BLAST Hit	No BLAST Hit	Non-Seminal protein	No BLAST Hit	No BLAST Hit	Non-Seminal protein
SCAU016485	Hypothetical Protein	N			KQ081287:94682:95875:1	0	1290	1	0	98.9114	6.62806	98.9114	6.62806	No BLAST Hit	No BLAST Hit	Non-Seminal protein	FBgn0052436	Non-Reciprocal	Non-Seminal protein	GMOY009618	Non-Reciprocal	Seminal protein	No BLAST Hit	No BLAST Hit	Non-Seminal protein
SCAU005345	Hypothetical Protein	N			KQ081294:69421:76283:1	0	1052	1.07311	0.101792	72.4687	6.17929	67.5318	6.0775	No BLAST Hit	No BLAST Hit	Non-Seminal protein	No BLAST Hit	No BLAST Hit	Non-Seminal protein	GMOY011081	Reciprocal	Non-Seminal protein	No BLAST Hit	No BLAST Hit	Non-Seminal protein
SCAU009557	Hypothetical Protein	N			KQ081329:147506:152063:-1	0	2270	1	0	105.213	6.71717	105.213	6.71717	No BLAST Hit	No BLAST Hit	Non-Seminal protein	No BLAST Hit	No BLAST Hit	Non-Seminal protein	GMOY006804	Reciprocal	Non-Seminal protein	No BLAST Hit	No BLAST Hit	Non-Seminal protein
SCAU002752	Hypothetical Protein	N			KQ081329:155314:156705:-1	0	1494	1	0	174.01	7.44302	174.01	7.44302	No BLAST Hit	No BLAST Hit	Non-Seminal protein	No BLAST Hit	No BLAST Hit	Non-Seminal protein	No BLAST Hit	No BLAST Hit	Non-Seminal protein	No BLAST Hit	No BLAST Hit	Non-Seminal protein
SCAU011668	Hypothetical Protein	N			KQ081474:25940:34230:-1	3.54e-12	4947	1	0	68.3534	6.09494	68.3534	6.09494	No BLAST Hit	No BLAST Hit	Non-Seminal protein	FBgn0031785	Reciprocal	Non-Seminal protein	GMOY006717	Reciprocal	Non-Seminal protein	No BLAST Hit	No BLAST Hit	Non-Seminal protein
SCAU003444	Hypothetical Protein	N			KQ081554:9586:13505:1	3.9e-11	804	1.00665	0.00955635	63.6307	5.99165	63.2106	5.98209	No BLAST Hit	No BLAST Hit	Non-Seminal protein	No BLAST Hit	No BLAST Hit	Non-Seminal protein	No BLAST Hit	No BLAST Hit	Non-Seminal protein	No BLAST Hit	No BLAST Hit	Non-Seminal protein
SCAU009155	Hypothetical Protein	N			KQ081600:1413:2099:1	0	782	1	0	75.1266	6.23125	75.1266	6.23125	No BLAST Hit	No BLAST Hit	Non-Seminal protein	No BLAST Hit	No BLAST Hit	Non-Seminal protein	No BLAST Hit	No BLAST Hit	Non-Seminal protein	No BLAST Hit	No BLAST Hit	Non-Seminal protein
SCAU007762	Hypothetical Protein	N			KQ081711:98395:107944:1	3.69e-10	4815	7.11427	2.83072	75.7482	6.24314	10.6474	3.41242	AAEL012508	Reciprocal	Non-Seminal protein	FBgn0002872	Reciprocal	Non-Seminal protein	GMOY000675	Reciprocal	Non-Seminal protein	No BLAST Hit	No BLAST Hit	Non-Seminal protein
SCAU005122	Hypothetical Protein	Y			KQ081714:39733:40207:-1	0	636	1.11298	0.154429	140.772	7.13722	126.482	6.98279	No BLAST Hit	No BLAST Hit	Non-Seminal protein	No BLAST Hit	No BLAST Hit	Non-Seminal protein	No BLAST Hit	No BLAST Hit	Non-Seminal protein	No BLAST Hit	No BLAST Hit	Non-Seminal protein
SCAU010806	Hypothetical Protein	N			KQ081796:90148:101334:1	7.09e-12	1367	1.01329	0.0190498	66.6815	6.05921	65.8068	6.04016	No BLAST Hit	No BLAST Hit	Non-Seminal protein	FBgn0034826	Reciprocal	Non-Seminal protein	GMOY003889	Reciprocal	Non-Seminal protein	No BLAST Hit	No BLAST Hit	Non-Seminal protein
SCAU006208	Hypothetical Protein	N			KQ081862:51122:61224:1	0	2671	1.01329	0.0190498	174.524	7.44728	172.235	7.42823	No BLAST Hit	No BLAST Hit	Non-Seminal protein	No BLAST Hit	No BLAST Hit	Non-Seminal protein	No BLAST Hit	No BLAST Hit	Non-Seminal protein	No BLAST Hit	No BLAST Hit	Non-Seminal protein
SCAU000464	Hypothetical Protein	N			KQ081934:73425:75056:1	0	1694	1.01329	0.0190498	564.233	9.14015	556.832	9.1211	No BLAST Hit	No BLAST Hit	Non-Seminal protein	No BLAST Hit	No BLAST Hit	Non-Seminal protein	GMOY008406	Reciprocal	Non-Seminal protein	No BLAST Hit	No BLAST Hit	Non-Seminal protein
SCAU004104	Hypothetical Protein	N	GO:0005829	PREDICTED: uncharacterized protein LOC106093961	KQ081935:75099:76739:-1	0	1729	1.09304	0.12835	206.304	7.68863	188.743	7.56028	No BLAST Hit	No BLAST Hit	Non-Seminal protein	FBgn0036723	Reciprocal	Non-Seminal protein	GMOY000513	Reciprocal	Non-Seminal protein	No BLAST Hit	No BLAST Hit	Non-Seminal protein
SCAU006105	Hypothetical Protein	N			KQ081949:76121:77908:1	1.62e-09	2044	1	0	56.3359	5.81598	56.3359	5.81598	No BLAST Hit	No BLAST Hit	Non-Seminal protein	FBgn0036014	Reciprocal	Non-Seminal protein	GMOY005913	Reciprocal	Non-Seminal protein	No BLAST Hit	No BLAST Hit	Non-Seminal protein
SCAU010189	Hypothetical Protein	Y			KQ082043:69015:70347:1	0	1630	1.10634	0.145788	88.2514	6.46355	79.7692	6.31776	No BLAST Hit	No BLAST Hit	Non-Seminal protein	FBgn0259715	Reciprocal	Non-Seminal protein	GMOY008956	Reciprocal	Non-Seminal protein	No BLAST Hit	No BLAST Hit	Non-Seminal protein
SCAU004178	Hypothetical Protein	N			KQ082070:61824:62421:-1	0	512	2.76117	1.46528	1609.54	10.6524	582.917	9.18715	No BLAST Hit	No BLAST Hit	Non-Seminal protein	No BLAST Hit	No BLAST Hit	Non-Seminal protein	No BLAST Hit	No BLAST Hit	Non-Seminal protein	No BLAST Hit	No BLAST Hit	Non-Seminal protein
SCAU008739	Hypothetical Protein	Y			KQ082070:70185:71049:-1	0	1086	1.02658	0.0378514	1004.92	9.97287	978.898	9.93501	No BLAST Hit	No BLAST Hit	Non-Seminal protein	No BLAST Hit	No BLAST Hit	Non-Seminal protein	No BLAST Hit	No BLAST Hit	Non-Seminal protein	No BLAST Hit	No BLAST Hit	Non-Seminal protein
SCAU001642	Hypothetical Protein	Y			KQ082161:27662:32263:-1	0	418	2.35577	1.2362	550.544	9.10471	233.7	7.86851	No BLAST Hit	No BLAST Hit	Non-Seminal protein	No BLAST Hit	No BLAST Hit	Non-Seminal protein	GMOY003774	Non-Reciprocal	Seminal protein	No BLAST Hit	No BLAST Hit	Non-Seminal protein
SCAU010629	Hypothetical Protein	Y			KQ082161:67967:68416:-1	1.29e-08	477	1.05317	0.074735	52.4206	5.71206	49.7742	5.63733	No BLAST Hit	No BLAST Hit	Non-Seminal protein	No BLAST Hit	No BLAST Hit	Non-Seminal protein	No BLAST Hit	No BLAST Hit	Non-Seminal protein	No BLAST Hit	No BLAST Hit	Non-Seminal protein
SCAU004211	Hypothetical Protein	N	GO:0016740	dopamine N-acetyltransferase-like	KQ082214:59761:60585:-1	0	1336	1.01329	0.0190498	88.3515	6.46518	87.1925	6.44613	AAEL014713	Non-Reciprocal	Non-Seminal protein	FBgn0029813	Non-Reciprocal	Non-Seminal protein	GMOY009830	Non-Reciprocal	Seminal protein	No BLAST Hit	No BLAST Hit	Non-Seminal protein
SCAU010083	Hypothetical Protein	N	GO:0016740	dopamine N-acetyltransferase-like	KQ082214:66893:67717:-1	0	998	1.05317	0.074735	1070.7	10.0643	1016.65	9.98961	AAEL014713	Non-Reciprocal	Non-Seminal protein	FBgn0029813	Non-Reciprocal	Non-Seminal protein	GMOY009830	Non-Reciprocal	Seminal protein	No BLAST Hit	No BLAST Hit	Non-Seminal protein
SCAU015107	Hypothetical Protein	N			KQ082287:35432:38491:1	0	638	1	0	176.753	7.46559	176.753	7.46559	No BLAST Hit	No BLAST Hit	Non-Seminal protein	No BLAST Hit	No BLAST Hit	Non-Seminal protein	No BLAST Hit	No BLAST Hit	Non-Seminal protein	No BLAST Hit	No BLAST Hit	Non-Seminal protein
SCAU005665	Hypothetical Protein	N			KQ082453:66178:68914:1	0	1982	1.77093	0.824507	562.511	9.13574	317.636	8.31123	No BLAST Hit	No BLAST Hit	Non-Seminal protein	FBgn0035197	Reciprocal	Non-Seminal protein	GMOY000781	Reciprocal	Seminal protein	No BLAST Hit	No BLAST Hit	Non-Seminal protein
SCAU006322	Hypothetical Protein	N	GO:0050896	PREDICTED: uncharacterized protein LOC106094808	KQ082818:16758:28235:-1	3.54e-12	3624	1	0	69.5322	6.11961	69.5322	6.11961	AAEL005595	Non-Reciprocal	Non-Seminal protein	FBgn0053286	Reciprocal	Non-Seminal protein	GMOY011791	Reciprocal	Non-Seminal protein	No BLAST Hit	No BLAST Hit	Non-Seminal protein
SCAU016320	Hypothetical Protein	N	GO:0016020	sarcolemmal associated	KQ083063:28777:30603:1	0	1943	1	0	126.283	6.98051	126.283	6.98051	AAEL011774	Reciprocal	Non-Seminal protein	FBgn0036962	Reciprocal	Non-Seminal protein	GMOY009787	Non-Reciprocal	Non-Seminal protein	Q5JU67	Reciprocal	Non-Seminal protein
SCAU009441	Hypothetical Protein	N			LDNW01120088:2810:3504:-1	3.54e-12	1529	1.34559	0.428238	69.1607	6.11188	51.3981	5.68364	No BLAST Hit	No BLAST Hit	Non-Seminal protein	No BLAST Hit	No BLAST Hit	Non-Seminal protein	No BLAST Hit	No BLAST Hit	Non-Seminal protein	No BLAST Hit	No BLAST Hit	Non-Seminal protein
SCAU014800	Hypothetical Protein	Y			LDNW01120198:1684:2487:1	0	885	1.07975	0.110699	137.943	7.10793	127.754	6.99723	No BLAST Hit	No BLAST Hit	Non-Seminal protein	No BLAST Hit	No BLAST Hit	Non-Seminal protein	No BLAST Hit	No BLAST Hit	Non-Seminal protein	No BLAST Hit	No BLAST Hit	Non-Seminal protein
SCAU008015	Hypothetical Protein	Y			LDNW01120831:1563:2325:1	0	819	1.05981	0.0838104	109.564	6.77563	103.381	6.69182	No BLAST Hit	No BLAST Hit	Non-Seminal protein	No BLAST Hit	No BLAST Hit	Non-Seminal protein	No BLAST Hit	No BLAST Hit	Non-Seminal protein	No BLAST Hit	No BLAST Hit	Non-Seminal protein
SCAU015361	importin subunit alpha	N	GO:0005643	importin subunit alpha	KQ080272:499776:520182:1	0	2458	1.01329	0.0190498	93.1456	6.54142	91.9237	6.52237	AAEL012960	Reciprocal	Non-Seminal protein	FBgn0267727	Reciprocal	Non-Seminal protein	GMOY004894	Reciprocal	Non-Seminal protein	P52292	Non-Reciprocal	Non-Seminal protein
SCAU004461	inositol oxygenase	N	GO:0005737	inositol oxygenase	KQ080140:227397:228707:1	1.18e-08	1220	2.50863	1.3269	56.8003	5.82783	22.642	4.50093	AAEL008701	Reciprocal	Non-Seminal protein	FBgn0036262	Reciprocal	Non-Seminal protein	GMOY010073	Reciprocal	Non-Seminal protein	Q9UGB7	Reciprocal	Non-Seminal protein
SCAU005036	insulin-like growth factor 2 mRNA-binding protein 1	N	GO:0005737	insulin-like growth factor 2 mRNA-binding 1 isoform X2	KQ080252:570247:586981:1	0	2178	6.70222	2.74464	152.868	7.25615	22.8086	4.51151	AAEL006876	Reciprocal	Non-Seminal protein	FBgn0262735	Reciprocal	Non-Seminal protein	GMOY004559	Reciprocal	Non-Seminal protein	Q9NZI8	Reciprocal	Non-Seminal protein
SCAU014938	integrator complex subunit 3 homolog	N	GO:0005794	integrator complex subunit 3 homolog	KQ079987:1417786:1425702:1	1.77e-11	3988	23.1709	4.53424	117.766	6.87978	5.08252	2.34554	AAEL008068	Reciprocal	Non-Seminal protein	FBgn0262117	Reciprocal	Non-Seminal protein	GMOY009822	Reciprocal	Non-Seminal protein	Q68E01	Reciprocal	Non-Seminal protein
SCAU001001	integrin alpha-PS3-like	Y	GO:0005918	integrin alpha-PS3-like isoform X1	KQ080533:368452:401809:-1	1.42e-11	4056	2.48869	1.31539	69.9109	6.12745	28.0914	4.81206	AAEL013381	Non-Reciprocal	Non-Seminal protein	FBgn0003328	Non-Reciprocal	Non-Seminal protein	GMOY001582	Non-Reciprocal	Non-Seminal protein	P13612	Non-Reciprocal	Non-Seminal protein
SCAU006477	interaptin	N	GO:0000242	centromere J	KQ079941:685077:688748:1	0	3531	1.06646	0.0928291	228.91	7.83864	214.645	7.74581	AAEL008183	Reciprocal	Non-Seminal protein	FBgn0011020	Reciprocal	Non-Seminal protein	GMOY000702	Non-Reciprocal	Non-Seminal protein	Q9HC77	Reciprocal	Non-Seminal protein
SCAU001519	intracellular protein transport protein USO1	N	GO:0022008	golgin subfamily A member 5	KQ080488:254064:255704:1	0	1987	1.02658	0.0378514	305.23	8.25375	297.326	8.2159	No BLAST Hit	No BLAST Hit	Non-Seminal protein	FBgn0031546	Reciprocal	Non-Seminal protein	GMOY007030	Reciprocal	Non-Seminal protein	No BLAST Hit	No BLAST Hit	Non-Seminal protein
SCAU007699	intraflagellar transport protein 122 homolog	N	GO:0030991	intraflagellar transport 122 homolog	KQ081207:20733:27953:1	1.83e-07	3744	9.22103	3.20493	68.139	6.09041	7.38952	2.88548	AAEL013764	Reciprocal	Non-Seminal protein	FBgn0265102	Reciprocal	Non-Seminal protein	GMOY001139	Reciprocal	Non-Seminal protein	Q9HBG6	Reciprocal	Non-Seminal protein
SCAU003714	intraflagellar transport protein 88 homolog	N	GO:0030992	intraflagellar transport 88 homolog	KQ081490:4208:25945:-1	0	3727	1.09969	0.137096	74.455	6.2183	67.7055	6.0812	AAEL007730	Reciprocal	Non-Seminal protein	FBgn0016919	Reciprocal	Non-Seminal protein	GMOY011197	Reciprocal	Non-Seminal protein	Q13099	Reciprocal	Non-Seminal protein
SCAU016593	IQ and ubiquitin-like domain-containing protein	N			KQ080081:583820:599413:-1	4.61e-11	2510	1.06646	0.0928291	63.5378	5.98954	59.5783	5.89671	AAEL010044	Reciprocal	Non-Seminal protein	FBgn0038960	Reciprocal	Non-Seminal protein	GMOY003398	Reciprocal	Non-Seminal protein	Q8NA54	Reciprocal	Non-Seminal protein
SCAU006810	kelch-like protein 10	N	GO:0031463	kelch 10	KQ080204:251190:267262:1	0	2497	1.01329	0.0190498	521.744	9.0272	514.9	9.00815	AAEL007144	Reciprocal	Non-Seminal protein	FBgn0040038	Reciprocal	Non-Seminal protein	GMOY006314	Reciprocal	Non-Seminal protein	Q6JEL2	Reciprocal	Non-Seminal protein
SCAU013588	kelch-like protein 40b	N			KQ080942:21577:26355:1	0	1628	1	0	190.085	7.5705	190.085	7.5705	AAEL014193	Reciprocal	Non-Seminal protein	FBgn0050357	Reciprocal	Non-Seminal protein	GMOY000349	Reciprocal	Non-Seminal protein	No BLAST Hit	No BLAST Hit	Non-Seminal protein
SCAU011617	keratin, type I cytoskeletal 9-like	Y			KQ081068:70276:103289:1	0	1904	89.8562	6.48955	1151.97	10.1699	12.8202	3.68034	No BLAST Hit	No BLAST Hit	Non-Seminal protein	FBgn0052521	Reciprocal	Non-Seminal protein	GMOY008497	Non-Reciprocal	Non-Seminal protein	No BLAST Hit	No BLAST Hit	Non-Seminal protein
SCAU005729	kinesin-like protein KIF18A	N	GO:0000776	kinesin KIF18A	KQ082344:19748:21826:1	0	4308	2.36906	1.24432	82.9572	6.3743	35.0169	5.12998	AAEL009227	Reciprocal	Non-Seminal protein	FBgn0004379	Reciprocal	Non-Seminal protein	GMOY007810	Reciprocal	Non-Seminal protein	Q8NI77	Reciprocal	Non-Seminal protein
SCAU004915	kinesin-like protein Klp10A	N	GO:0000775	kinesin Klp10A	KQ079932:290731:310081:1	0	3539	20.1802	4.33487	123.911	6.95316	6.14022	2.61829	AAEL004235	Reciprocal	Non-Seminal protein	FBgn0030268	Reciprocal	Non-Seminal protein	GMOY007081	Reciprocal	Non-Seminal protein	O00139	Reciprocal	Non-Seminal protein
SCAU013191	kinesin-like protein Nod	N	GO:0044430	kinesin Nod	KQ079982:1179946:1203871:1	5.12e-08	2927	1.93708	0.953882	52.2992	5.70872	26.999	4.75483	AAEL005497	Reciprocal	Non-Seminal protein	FBgn0002948	Reciprocal	Non-Seminal protein	GMOY005957	Non-Reciprocal	Non-Seminal protein	O95239	Non-Reciprocal	Non-Seminal protein
SCAU000179	kunitz-type serine protease inhibitor ShPI-1-like	Y			KQ080626:35208:35794:-1	1.3e-09	427	1.16615	0.221752	57.2647	5.83958	49.1059	5.61782	No BLAST Hit	No BLAST Hit	Non-Seminal protein	No BLAST Hit	No BLAST Hit	Non-Seminal protein	No BLAST Hit	No BLAST Hit	Non-Seminal protein	No BLAST Hit	No BLAST Hit	Non-Seminal protein
SCAU011131	L-asparaginase	N	GO:0016021	L-asparaginase	LDNW01120660:271:2607:-1	0	2346	26.5536	4.73084	146.124	7.19105	5.50296	2.46021	AAEL002796	Reciprocal	Seminal protein	FBgn0029689	Reciprocal	Non-Seminal protein	GMOY007123	Reciprocal	Non-Seminal protein	Q86U10	Reciprocal	Non-Seminal protein
SCAU000701	L-threonine 3-dehydrogenase, mitochondrial	N	GO:0003824	L-threonine 3- mitochondrial	KQ080431:83610:101839:1	0	2119	120.973	6.91854	977.585	9.93308	8.08104	3.01454	AAEL003443	Reciprocal	Non-Seminal protein	FBgn0036997	Reciprocal	Non-Seminal protein	GMOY000081	Reciprocal	Non-Seminal protein	Q8IZJ6	Reciprocal	Non-Seminal protein
SCAU006897	L-threonine ammonia-lyase	N	GO:0004794	isoform B	KQ079978:1181252:1184812:1	0	1888	1	0	79.6992	6.31649	79.6992	6.31649	AAEL003568	Reciprocal	Non-Seminal protein	FBgn0037684	Reciprocal	Non-Seminal protein	No BLAST Hit	No BLAST Hit	Non-Seminal protein	Q9GZT4	Reciprocal	Non-Seminal protein
SCAU008404	laccase-1-like	Y	GO:0055070	multicopper oxidase 3	KQ080278:373425:375413:1	0	2165	1.84403	0.882866	661.58	9.36977	358.768	8.48691	AAEL007415	Non-Reciprocal	Non-Seminal protein	FBgn0039387	Non-Reciprocal	Non-Seminal protein	GMOY009058	Non-Reciprocal	Non-Seminal protein	No BLAST Hit	No BLAST Hit	Non-Seminal protein
SCAU001199	lebercilin	N	GO:0006909	lebercilin isoform X1	KQ080372:79025:83967:1	0	2144	2.48869	1.31539	176.889	7.4667	71.0771	6.15131	AAEL018303	Reciprocal	Non-Seminal protein	FBgn0036687	Reciprocal	Non-Seminal protein	GMOY004072	Reciprocal	Non-Seminal protein	No BLAST Hit	No BLAST Hit	Non-Seminal protein
SCAU013080	lectin subunit alpha-like	Y			KQ080091:483608:488925:-1	0	984	1.73105	0.79165	85.0577	6.41037	49.1364	5.61872	No BLAST Hit	No BLAST Hit	Non-Seminal protein	No BLAST Hit	No BLAST Hit	Non-Seminal protein	No BLAST Hit	No BLAST Hit	Non-Seminal protein	No BLAST Hit	No BLAST Hit	Non-Seminal protein
SCAU010171	lectin subunit alpha-like	Y			KQ080810:47526:50518:-1	1.69e-09	517	1.06646	0.0928291	56.4502	5.81891	52.9324	5.72608	No BLAST Hit	No BLAST Hit	Non-Seminal protein	No BLAST Hit	No BLAST Hit	Non-Seminal protein	No BLAST Hit	No BLAST Hit	Non-Seminal protein	No BLAST Hit	No BLAST Hit	Non-Seminal protein
SCAU009123	lethal (1) G0193	Y	GO:0016021	lethal (1) isoform B	KQ080441:322762:332251:-1	0	2707	112.798	6.8176	593.119	9.21218	5.25824	2.39458	AAEL014309	Reciprocal	Non-Seminal protein	FBgn0027280	Reciprocal	Non-Seminal protein	GMOY011690	Reciprocal	Non-Seminal protein	No BLAST Hit	No BLAST Hit	Non-Seminal protein
SCAU005364	leucine-rich repeat extensin-like protein 1	Y			KQ080587:260080:261111:-1	0	1577	3.16658	1.66292	82.9072	6.37343	26.182	4.7105	No BLAST Hit	No BLAST Hit	Non-Seminal protein	No BLAST Hit	No BLAST Hit	Non-Seminal protein	No BLAST Hit	No BLAST Hit	Non-Seminal protein	No BLAST Hit	No BLAST Hit	Non-Seminal protein
SCAU010004	leucine-rich repeat-containing protein 56	N			KQ081375:164324:165738:1	4.96e-11	1385	1	0	63.2092	5.98206	63.2092	5.98206	AAEL006350	Reciprocal	Non-Seminal protein	FBgn0036936	Reciprocal	Non-Seminal protein	GMOY009752	Reciprocal	Non-Seminal protein	No BLAST Hit	No BLAST Hit	Non-Seminal protein
SCAU012321	leucine-rich repeat-containing protein 58	N			KQ080140:667386:669197:1	0	1496	16.1262	4.01133	415.401	8.69836	25.7595	4.68703	AAEL005221	Reciprocal	Non-Seminal protein	FBgn0052687	Reciprocal	Non-Seminal protein	GMOY012159	Reciprocal	Non-Seminal protein	Q96CX6	Reciprocal	Non-Seminal protein
SCAU007715	leucine-rich repeats and immunoglobulin-like domains protein 1	N	GO:0005615	leucine-rich repeat SHOC-2	KQ080060:674207:744830:-1	3.64e-07	4676	11.68	3.54597	72.1758	6.17344	6.17942	2.62747	AAEL018131	Reciprocal	Non-Seminal protein	FBgn0268063	Reciprocal	Non-Seminal protein	GMOY004151	Reciprocal	Non-Seminal protein	Q6UXM1	Non-Reciprocal	Non-Seminal protein
SCAU010576	leukocyte elastase inhibitor-like	Y	GO:0005615	leukocyte elastase inhibitor	KQ080210:173013:174487:-1	0	1381	2.56844	1.36089	535.647	9.06514	208.549	7.70425	AAEL007765	Non-Reciprocal	Non-Seminal protein	FBgn0024293	Reciprocal	Non-Seminal protein	GMOY003656	Reciprocal	Non-Seminal protein	O75830	Non-Reciprocal	Non-Seminal protein
SCAU011902	LIM domain-containing protein jub	N	GO:0000242	LIM domain-containing jub	KQ080038:431297:437787:1	4.33e-05	3156	11.7664	3.5566	62.2375	5.95971	5.28941	2.40311	AAEL004874	Reciprocal	Non-Seminal protein	FBgn0030530	Reciprocal	Non-Seminal protein	GMOY007740	Reciprocal	Non-Seminal protein	A6NIX2	Reciprocal	Non-Seminal protein
SCAU005533	lipase 3-like	Y	GO:0016788	lipase 3	KQ080004:52818:60568:-1	3.54e-12	1584	2.93397	1.55285	73.912	6.20774	25.1918	4.65488	AAEL014921	Reciprocal	Non-Seminal protein	FBgn0032264	Reciprocal	Non-Seminal protein	GMOY004254	Reciprocal	Non-Seminal protein	P07098	Reciprocal	Non-Seminal protein
SCAU007990	lipase 3-like	Y	GO:0031410	lipase 3-like	KQ080345:408647:410074:-1	1.51e-05	1775	9.62643	3.267	59.9083	5.90468	6.22331	2.63768	AAEL012350	Non-Reciprocal	Non-Seminal protein	FBgn0036996	Non-Reciprocal	Non-Seminal protein	GMOY001921	Non-Reciprocal	Non-Seminal protein	Q5VXJ0	Non-Reciprocal	Non-Seminal protein
SCAU008025	lipid storage droplets surface-binding protein 1	N	GO:0005811	lipid storage droplets surface-binding 1 isoform X3	KQ080857:166344:227368:1	0	1701	1.28578	0.362639	317.462	8.31044	246.903	7.9478	AAEL005951	Reciprocal	Non-Seminal protein	FBgn0039114	Reciprocal	Non-Seminal protein	GMOY007510	Non-Reciprocal	Non-Seminal protein	No BLAST Hit	No BLAST Hit	Non-Seminal protein
SCAU008105	lipopolysaccharide-induced tumor necrosis factor-alpha factor homolog	N			KQ080371:13659:16232:-1	2.13e-11	633	1.19938	0.262287	65.6169	6.036	54.7091	5.77371	No BLAST Hit	No BLAST Hit	Non-Seminal protein	No BLAST Hit	No BLAST Hit	Non-Seminal protein	No BLAST Hit	No BLAST Hit	Non-Seminal protein	No BLAST Hit	No BLAST Hit	Non-Seminal protein
SCAU015632	lysosome membrane protein 2	N	GO:0016021	lysosome membrane 2	KQ080867:149477:161500:-1	0	2495	8.21085	3.03753	130.784	7.03104	15.9282	3.99351	AAEL000227	Reciprocal	Non-Seminal protein	FBgn0035091	Reciprocal	Non-Seminal protein	GMOY010881	Reciprocal	Non-Seminal protein	B7ZKQ9	Non-Reciprocal	Non-Seminal protein
SCAU010996	lysozyme c-1-like	Y			KQ080736:278230:279808:1	0	802	13.933	3.80043	150.632	7.23489	10.8112	3.43445	AAEL017132	Non-Reciprocal	Non-Seminal protein	FBgn0034538	Reciprocal	Non-Seminal protein	GMOY000103	Non-Reciprocal	Non-Seminal protein	No BLAST Hit	No BLAST Hit	Non-Seminal protein
SCAU001383	Major Facilitator Superfamily transporter	N			KQ080076:315527:317715:-1	0	2273	1.01329	0.0190498	329.936	8.36604	325.608	8.34699	No BLAST Hit	No BLAST Hit	Non-Seminal protein	FBgn0031347	Reciprocal	Non-Seminal protein	GMOY012319	Reciprocal	Seminal protein	No BLAST Hit	No BLAST Hit	Non-Seminal protein
SCAU012282	male accessory gland serine protease inhibitor-like	Y			KQ080433:231172:231494:1	0	434	10.3974	3.37815	214.042	7.74175	20.5861	4.3636	No BLAST Hit	No BLAST Hit	Non-Seminal protein	FBgn0031560	Non-Reciprocal	Non-Seminal protein	No BLAST Hit	No BLAST Hit	Non-Seminal protein	No BLAST Hit	No BLAST Hit	Non-Seminal protein
SCAU014680	male accessory gland serine protease inhibitor-like	N			KQ080626:46839:47484:-1	0	339	13.3083	3.73425	660.03	9.36639	49.5954	5.63213	No BLAST Hit	No BLAST Hit	Non-Seminal protein	FBgn0031560	Non-Reciprocal	Non-Seminal protein	GMOY004727	Non-Reciprocal	Seminal protein	No BLAST Hit	No BLAST Hit	Non-Seminal protein
SCAU002994	male sterile (3) 76Ca	N	GO:0048515	male sterile (3) 76Ca	KQ079967:665855:666634:-1	0	1120	1.11963	0.163018	94.3245	6.55956	84.2463	6.39654	No BLAST Hit	No BLAST Hit	Non-Seminal protein	FBgn0036905	Reciprocal	Non-Seminal protein	GMOY011942	Non-Reciprocal	Non-Seminal protein	No BLAST Hit	No BLAST Hit	Non-Seminal protein
SCAU013652	MD-2-related lipid-recognition protein-like	Y	GO:0005615	MD-2-related lipid-recognition -like	KQ080663:281295:281753:-1	0	650	1.16615	0.221752	324.085	8.34023	277.91	8.11848	AAEL004120	Reciprocal	Non-Seminal protein	FBgn0039801	Reciprocal	Non-Seminal protein	GMOY006406	Reciprocal	Seminal protein	No BLAST Hit	No BLAST Hit	Non-Seminal protein
SCAU004752	membrane metallo-endopeptidase-like 1	Y	GO:0005576	membrane metallo-endopeptidase-like 1	KQ079968:1153020:1155110:1	0	2229	1.03988	0.056411	85.9651	6.42568	82.6687	6.36927	AAEL002141	Non-Reciprocal	Non-Seminal protein	FBgn0027578	Reciprocal	Non-Seminal protein	GMOY008469	Reciprocal	Non-Seminal protein	Q495T6	Non-Reciprocal	Non-Seminal protein
SCAU004055	membrane metallo-endopeptidase-like 1	Y	GO:0005576	membrane metallo-endopeptidase-like 1	KQ079968:1296184:1298244:1	9.27e-09	2247	1.03988	0.056411	53.0279	5.72868	50.9945	5.67227	AAEL002141	Non-Reciprocal	Non-Seminal protein	FBgn0027578	Non-Reciprocal	Non-Seminal protein	GMOY008469	Non-Reciprocal	Non-Seminal protein	Q495T6	Non-Reciprocal	Non-Seminal protein
SCAU011848	membrane metallo-endopeptidase-like 1	Y	GO:0005576	membrane metallo-endopeptidase-like 1	KQ079968:873019:875217:-1	0	2415	21.0707	4.39717	223.087	7.80146	10.5875	3.40429	AAEL002141	Non-Reciprocal	Non-Seminal protein	FBgn0027578	Non-Reciprocal	Non-Seminal protein	GMOY008469	Non-Reciprocal	Non-Seminal protein	Q495T6	Non-Reciprocal	Non-Seminal protein
SCAU006494	membrane metallo-endopeptidase-like 1	Y			KQ081505:31455:33419:-1	3.05e-10	2381	4.05713	2.02046	68.2605	6.09298	16.8248	4.07252	AAEL008527	Non-Reciprocal	Non-Seminal protein	FBgn0031808	Non-Reciprocal	Non-Seminal protein	GMOY008957	Non-Reciprocal	Non-Seminal protein	Q495T6	Non-Reciprocal	Non-Seminal protein
SCAU016149	microtubule-associated protein Jupiter	N	GO:0005634	microtubule-associated Jupiter isoform X6	KQ080880:19326:96228:-1	0	3051	50.9443	5.67085	281.102	8.13495	5.51784	2.4641	AAEL014194	Reciprocal	Non-Seminal protein	FBgn0051363	Reciprocal	Non-Seminal protein	GMOY008531	Reciprocal	Non-Seminal protein	No BLAST Hit	No BLAST Hit	Non-Seminal protein
SCAU006599	MIT domain-containing protein 1-like	N			KQ080274:435945:436643:-1	0	885	1	0	141.83	7.14802	141.83	7.14802	AAEL014714	Non-Reciprocal	Non-Seminal protein	FBgn0035482	Non-Reciprocal	Non-Seminal protein	GMOY009829	Non-Reciprocal	Non-Seminal protein	Q8WV92	Non-Reciprocal	Non-Seminal protein
SCAU015633	mitochondrial basic amino acids transporter	N	GO:0016021	mitochondrial basic amino acids transporter isoform X2	KQ080507:410637:411879:-1	1.72e-08	1974	1.05317	0.074735	51.8562	5.69644	49.2383	5.62171	AAEL008494	Reciprocal	Non-Seminal protein	FBgn0032219	Reciprocal	Non-Seminal protein	GMOY002731	Reciprocal	Non-Seminal protein	Q8N8R3	Reciprocal	Non-Seminal protein
SCAU013075	mono [ADP-ribose] polymerase PARP16	N			KQ080038:1194687:1195802:1	0	1384	1	0	81.4354	6.34758	81.4354	6.34758	AAEL015651	Reciprocal	Non-Seminal protein	FBgn0034129	Reciprocal	Non-Seminal protein	No BLAST Hit	No BLAST Hit	Non-Seminal protein	No BLAST Hit	No BLAST Hit	Non-Seminal protein
SCAU012662	monocarboxylate transporter 10	N	GO:0016021	monocarboxylate transporter 10 isoform X1	KQ080339:41567:100857:-1	0	2153	2.38236	1.25239	157.348	7.29782	66.0473	6.04543	AAEL003524	Reciprocal	Non-Seminal protein	FBgn0001296	Reciprocal	Non-Seminal protein	GMOY012352	Reciprocal	Non-Seminal protein	Q8TF71	Reciprocal	Non-Seminal protein
SCAU004672	monocarboxylate transporter 12	N	GO:0016021	monocarboxylate transporter 12	KQ080907:72209:88468:1	1.54e-09	3606	1.58484	0.66434	58.165	5.86208	36.7008	5.19774	AAEL008028	Reciprocal	Non-Seminal protein	FBgn0023549	Reciprocal	Non-Seminal protein	GMOY002946	Reciprocal	Non-Seminal protein	Q7RTY1	Reciprocal	Non-Seminal protein
SCAU005567	MORN repeat-containing protein 3-like	Y			KQ079994:891651:897835:1	2.08e-08	1242	1.05317	0.074735	51.4847	5.68607	48.8855	5.61134	AAEL008646	Non-Reciprocal	Non-Seminal protein	FBgn0050280	Non-Reciprocal	Non-Seminal protein	GMOY001176	Non-Reciprocal	Non-Seminal protein	A3KFJ8	Non-Reciprocal	Non-Seminal protein
SCAU000255	mRNA-capping enzyme	N	GO:0005634	mRNA-capping enzyme	KQ079934:1051198:1053521:1	0	2499	21.6689	4.43755	124.761	6.96302	5.75761	2.52547	AAEL011759	Reciprocal	Non-Seminal protein	FBgn0030556	Reciprocal	Non-Seminal protein	GMOY007225	Reciprocal	Non-Seminal protein	O60942	Reciprocal	Non-Seminal protein
SCAU015477	mucin-5AC-like	N			KQ080123:216135:217593:-1	0	2068	30.8602	4.94768	178.782	7.48206	5.79329	2.53438	No BLAST Hit	No BLAST Hit	Non-Seminal protein	No BLAST Hit	No BLAST Hit	Non-Seminal protein	No BLAST Hit	No BLAST Hit	Non-Seminal protein	No BLAST Hit	No BLAST Hit	Non-Seminal protein
SCAU010399	multifunctional protein ADE2	N	GO:0005829	multifunctional ADE2	KQ081300:112317:121504:-1	0	1515	41.394	5.37135	1795.56	10.8102	43.3772	5.43886	AAEL003606	Reciprocal	Non-Seminal protein	FBgn0020513	Reciprocal	Non-Seminal protein	GMOY007256	Reciprocal	Seminal protein	P22234	Reciprocal	Seminal protein
SCAU004049	myosin-IB	N	GO:0005903	myosin-IB isoform X2	KQ080786:233036:244009:-1	0	3250	8.43016	3.07556	161.771	7.33781	19.1895	4.26225	AAEL011905	Reciprocal	Non-Seminal protein	FBgn0010246	Reciprocal	Non-Seminal protein	GMOY001722	Reciprocal	Non-Seminal protein	O00159	Reciprocal	Seminal protein
SCAU004578	N-alpha-acetyltransferase 30	N	GO:0031417	N-alpha-acetyltransferase 30	KQ080430:123900:126606:-1	0	2763	15.4749	3.95185	123.325	6.94632	7.96937	2.99447	AAEL012413	Reciprocal	Non-Seminal protein	FBgn0024362	Reciprocal	Non-Seminal protein	GMOY002548	Reciprocal	Non-Seminal protein	Q147X3	Reciprocal	Non-Seminal protein
SCAU014429	NAD kinase	N	GO:0003951	NAD kinase isoform X3	KQ080054:859193:860251:-1	6.23e-08	2276	10.2777	3.36145	72.7545	6.18497	7.07885	2.82351	AAEL000278	Reciprocal	Non-Seminal protein	FBgn0053156	Reciprocal	Non-Seminal protein	GMOY010621	Reciprocal	Non-Seminal protein	O95544	Reciprocal	Non-Seminal protein
SCAU003878	NADP-dependent malic enzyme	N	GO:0005829	cytosolic malic enzyme	KQ080434:369805:378745:-1	0	2156	1.23925	0.309472	520.2	9.02292	419.769	8.71345	AAEL005790	Non-Reciprocal	Seminal protein	FBgn0002719	Non-Reciprocal	Non-Seminal protein	GMOY007044	Non-Reciprocal	Seminal protein	P48163	Reciprocal	Non-Seminal protein
SCAU010464	NADP-dependent malic enzyme-like	N	GO:0004471	NADP-dependent malic enzyme-like isoform X1	KQ081112:13962:51211:-1	0	2633	95.1398	6.57198	549.572	9.10217	5.77647	2.53019	AAEL005790	Reciprocal	Seminal protein	FBgn0002719	Reciprocal	Non-Seminal protein	GMOY007044	Reciprocal	Seminal protein	P48163	Non-Reciprocal	Non-Seminal protein
SCAU013068	neprilysin-11	N			KQ081505:11448:13529:-1	0	2324	2.27602	1.18651	167.808	7.39067	73.7287	6.20415	AAEL017567	Non-Reciprocal	Non-Seminal protein	FBgn0031808	Non-Reciprocal	Non-Seminal protein	GMOY008957	Non-Reciprocal	Non-Seminal protein	Q495T6	Non-Reciprocal	Non-Seminal protein
SCAU005242	neprilysin-11-like	Y			KQ079968:1196633:1198676:1	0	2161	1.02658	0.0378514	99.6116	6.63824	97.0321	6.60039	AAEL005207	Non-Reciprocal	Non-Seminal protein	FBgn0027578	Non-Reciprocal	Non-Seminal protein	GMOY008469	Non-Reciprocal	Non-Seminal protein	Q495T6	Non-Reciprocal	Non-Seminal protein
SCAU015769	neprilysin-11-like	Y	GO:0008237	membrane metallo-endopeptidase-like 1	KQ080133:23902:38035:-1	0	2504	1.07311	0.101792	144.373	7.17366	134.538	7.07187	AAEL002141	Non-Reciprocal	Non-Seminal protein	FBgn0039564	Reciprocal	Non-Seminal protein	GMOY006369	Reciprocal	Non-Seminal protein	P78562	Non-Reciprocal	Non-Seminal protein
SCAU008006	neprilysin-2	Y	GO:0004222	endothelin-converting enzyme 1-like isoform X1	KQ079929:1750659:1752794:1	0	3014	2.08993	1.06346	95.832	6.58244	45.8541	5.51898	AAEL002141	Non-Reciprocal	Non-Seminal protein	FBgn0030425	Reciprocal	Non-Seminal protein	GMOY006592	Reciprocal	Non-Seminal protein	Q495T6	Non-Reciprocal	Non-Seminal protein
SCAU002803	neprilysin-2-like	Y			KQ083071:6032:8008:1	0	2192	1.06646	0.0928291	154.998	7.2761	145.338	7.18327	AAEL005207	Non-Reciprocal	Non-Seminal protein	FBgn0031808	Non-Reciprocal	Non-Seminal protein	GMOY008957	Non-Reciprocal	Non-Seminal protein	No BLAST Hit	No BLAST Hit	Non-Seminal protein
SCAU007280	nucleoprotein TPR-like	N			KQ080130:901425:902992:1	1.67e-08	1780	17.1962	4.10401	90.402	6.49828	5.2571	2.39427	No BLAST Hit	No BLAST Hit	Non-Seminal protein	No BLAST Hit	No BLAST Hit	Non-Seminal protein	GMOY004005	Reciprocal	Non-Seminal protein	No BLAST Hit	No BLAST Hit	Non-Seminal protein
SCAU001546	nucleoside diphosphate kinase 7	N	GO:0005739	nucleoside diphosphate kinase 7	KQ081493:100813:107173:1	3.38e-09	1561	1.72441	0.786101	57.029	5.83362	33.0716	5.04752	AAEL011098	Reciprocal	Non-Seminal protein	FBgn0028997	Reciprocal	Non-Seminal protein	GMOY003542	Reciprocal	Non-Seminal protein	Q9Y5B8	Reciprocal	Non-Seminal protein
SCAU007583	nucleosome assembly protein 1-like 1-B	N	GO:0005634	nucleosome assembly 1-like 1	KQ080125:559348:565267:-1	0	1112	1.19273	0.25427	231.703	7.85613	194.263	7.60186	AAEL000432	Non-Reciprocal	Non-Seminal protein	FBgn0267366	Reciprocal	Non-Seminal protein	GMOY005673	Reciprocal	Non-Seminal protein	F5H4R6	Non-Reciprocal	Non-Seminal protein
SCAU011070	odorant binding protein (OBP21)	Y	GO:0005549	Odorant-binding 99c	KQ079977:1145244:1148210:1	0	998	1.14621	0.196872	414.858	8.69648	361.939	8.4996	No BLAST Hit	No BLAST Hit	Non-Seminal protein	FBgn0039682	Reciprocal	Non-Seminal protein	GMOY006418	Reciprocal	Seminal protein	No BLAST Hit	No BLAST Hit	Non-Seminal protein
SCAU005406	organic cation transporter protein	N	GO:0016021	organic cation transporter	KQ080016:1091183:1102640:-1	2.07e-09	2462	11.9791	3.58245	83.6359	6.38605	6.98182	2.8036	AAEL012183	Non-Reciprocal	Non-Seminal protein	FBgn0038716	Reciprocal	Non-Seminal protein	GMOY006952	Reciprocal	Non-Seminal protein	O75751	Non-Reciprocal	Non-Seminal protein
SCAU005662	organic cation transporter protein	N	GO:0016021	organic cation transporter	KQ081172:13026:25471:1	0.000528303	2659	9.55333	3.256	52.2849	5.70832	5.47295	2.45232	AAEL012443	Non-Reciprocal	Non-Seminal protein	FBgn0033809	Reciprocal	Non-Seminal protein	GMOY012057	Reciprocal	Non-Seminal protein	Q9H015	Non-Reciprocal	Non-Seminal protein
SCAU001974	ornithine aminotransferase, mitochondrial	N	GO:0005759	ornithine mitochondrial	KQ080360:221678:226117:-1	7.95e-09	1731	1.90385	0.928918	55.8644	5.80386	29.3429	4.87494	AAEL005289	Reciprocal	Non-Seminal protein	FBgn0022774	Reciprocal	Non-Seminal protein	GMOY002676	Reciprocal	Non-Seminal protein	P04181	Reciprocal	Non-Seminal protein
SCAU000182	outer dense fiber protein 2	N	GO:0019233	myosin motor	KQ079997:524972:532273:1	0	2025	1.01994	0.0284812	648.577	9.34113	635.898	9.31265	AAEL012543	Reciprocal	Non-Seminal protein	FBgn0031545	Reciprocal	Non-Seminal protein	GMOY007028	Reciprocal	Seminal protein	No BLAST Hit	No BLAST Hit	Non-Seminal protein
SCAU007656	outer dense fiber protein 3-B	N	GO:0016272	CG10252-PA	KQ080241:468932:469745:-1	0	1004	1.05317	0.074735	431.449	8.75304	409.668	8.67831	AAEL003501	Reciprocal	Non-Seminal protein	FBgn0039104	Reciprocal	Non-Seminal protein	GMOY009072	Reciprocal	Non-Seminal protein	Q96PU9	Reciprocal	Non-Seminal protein
SCAU011614	P protein	N	GO:0016020	P isoform X1	KQ082856:20142:22370:-1	0	2375	1	0	100.898	6.65675	100.898	6.65675	AAEL007979	Non-Reciprocal	Non-Seminal protein	FBgn0041150	Non-Reciprocal	Non-Seminal protein	GMOY011968	Reciprocal	Non-Seminal protein	Q04671	Non-Reciprocal	Non-Seminal protein
SCAU001794	pancreatic triacylglycerol lipase	N	GO:0005576	pancreatic triacylglycerol lipase	KQ079927:1409003:1421146:-1	0	2958	6.92153	2.79109	258.56	8.01436	37.3559	5.22327	AAEL014553	Reciprocal	Non-Seminal protein	FBgn0029831	Reciprocal	Non-Seminal protein	GMOY002057	Reciprocal	Non-Seminal protein	P16233	Reciprocal	Non-Seminal protein
SCAU008498	pantothenate kinase 3	N	GO:0005737	pantothenate kinase 3 isoform X2	KQ079967:1289156:1317782:1	0	2177	94.6945	6.56521	668.346	9.38445	7.05792	2.81924	AAEL012409	Reciprocal	Non-Seminal protein	FBgn0011205	Reciprocal	Non-Seminal protein	GMOY000935	Reciprocal	Non-Seminal protein	Q8TE04	Reciprocal	Non-Seminal protein
SCAU012230	parkin coregulated gene protein homolog	N	GO:0005634	parkin coregulated gene homolog	KQ080075:788779:792865:-1	0	1084	1.27913	0.355162	105.413	6.71991	82.41	6.36475	AAEL004872	Reciprocal	Non-Seminal protein	FBgn0032771	Reciprocal	Non-Seminal protein	GMOY007452	Reciprocal	Non-Seminal protein	Q96M98	Non-Reciprocal	Non-Seminal protein
SCAU012325	PDZ domain-containing protein GIPC3	N	GO:0031982	PDZ domain-containing GIPC3	KQ080218:490205:491218:1	0	2480	32.7742	5.03449	169.094	7.40168	5.15936	2.36719	AAEL012658	Reciprocal	Non-Seminal protein	FBgn0010504	Reciprocal	Non-Seminal protein	GMOY006126	Reciprocal	Non-Seminal protein	O14908	Reciprocal	Non-Seminal protein
SCAU003437	peptide transporter family 1	N	GO:0016021	peptide transporter family 1	KQ081611:69579:93624:-1	0	2662	8.46339	3.08124	175.546	7.4557	20.7418	4.37447	AAEL003318	Reciprocal	Non-Seminal protein	FBgn0028491	Reciprocal	Non-Seminal protein	GMOY001695	Reciprocal	Non-Seminal protein	Q16348	Reciprocal	Seminal protein
SCAU001267	peptidoglycan-recognition protein SA-like	Y	GO:0005576	peptidoglycan recognition SA	KQ080013:320031:326800:-1	2.48e-11	869	1.05981	0.0838104	64.8239	6.01845	61.1654	5.93464	AAEL009474	Non-Reciprocal	Non-Seminal protein	FBgn0030310	Non-Reciprocal	Non-Seminal protein	GMOY009549	Reciprocal	Non-Seminal protein	O75594	Non-Reciprocal	Non-Seminal protein
SCAU003231	peptidoglycan-recognition protein SB1	Y	GO:0005576	peptidoglycan recognition SB1	KQ081213:158752:159496:-1	0	770	17.349	4.11678	289.511	8.17748	16.6875	4.06069	AAEL010171	Non-Reciprocal	Non-Seminal protein	FBgn0043578	Reciprocal	Non-Seminal protein	GMOY006730	Non-Reciprocal	Non-Seminal protein	Q96LB9	Non-Reciprocal	Non-Seminal protein
SCAU004566	peptidoglycan-recognition protein SD	Y	GO:0008270	peptidoglycan recognition SD	KQ080424:489841:490483:-1	0	710	6.27688	2.65005	1248.76	10.2863	198.945	7.63623	AAEL014640	Non-Reciprocal	Non-Seminal protein	FBgn0035806	Reciprocal	Non-Seminal protein	GMOY009549	Non-Reciprocal	Non-Seminal protein	O75594	Non-Reciprocal	Non-Seminal protein
SCAU013772	peptidyl-prolyl cis-trans isomerase B-like	N			LDNW01120692:1817:2731:1	4.93e-10	1170	1	0	58.6794	5.87478	58.6794	5.87478	No BLAST Hit	No BLAST Hit	Non-Seminal protein	FBgn0035007	Reciprocal	Non-Seminal protein	GMOY006116	Non-Reciprocal	Non-Seminal protein	No BLAST Hit	No BLAST Hit	Non-Seminal protein
SCAU006923	peritrophin-1	Y	GO:0005615	chondroitin proteoglycan 2	KQ080013:126184:139161:1	6.55e-07	1232	8.76911	3.13243	64.4809	6.0108	7.35319	2.87837	AAEL012245	Reciprocal	Non-Seminal protein	FBgn0031097	Reciprocal	Non-Seminal protein	GMOY009572	Reciprocal	Non-Seminal protein	No BLAST Hit	No BLAST Hit	Non-Seminal protein
SCAU012212	peroxisomal acyl-coenzyme A oxidase 3	N	GO:0005777	peroxisomal acyl-coenzyme A oxidase 3 isoform X2	KQ080088:406865:411725:-1	0	2392	15.4682	3.95123	113.087	6.82128	7.3109	2.87005	AAEL008841	Reciprocal	Non-Seminal protein	FBgn0031813	Reciprocal	Non-Seminal protein	GMOY001413	Reciprocal	Non-Seminal protein	O15254	Reciprocal	Non-Seminal protein
SCAU015482	peroxisomal carnitine O-octanoyltransferase	N	GO:0005777	peroxisomal carnitine O-octanoyltransferase	KQ080155:258249:262705:-1	3.54e-12	2178	8.01147	3.00207	87.2869	6.44769	10.8952	3.44563	AAEL005169	Reciprocal	Non-Seminal protein	FBgn0039543	Reciprocal	Non-Seminal protein	GMOY008449	Reciprocal	Non-Seminal protein	Q9UKG9	Reciprocal	Non-Seminal protein
SCAU002928	peroxisomal N(1)-acetyl-spermine/spermidine oxidase-like	N			LDNW01119870:4621:6285:-1	0	1715	1	0	87.8156	6.45641	87.8156	6.45641	AAEL018178	Non-Reciprocal	Non-Seminal protein	FBgn0033584	Non-Reciprocal	Non-Seminal protein	GMOY000656	Non-Reciprocal	Non-Seminal protein	Q9NWM0	Non-Reciprocal	Non-Seminal protein
SCAU012671	phosphoenolpyruvate carboxykinase [GTP]-like	N	GO:0005739	phosphoenolpyruvate carboxykinase [GTP]	KQ080183:572249:575063:1	0	2561	24.7526	4.62951	2988.79	11.5453	120.747	6.91584	AAEL000006	Reciprocal	Non-Seminal protein	FBgn0003067	Reciprocal	Non-Seminal protein	GMOY004850	Reciprocal	Non-Seminal protein	Q16822	Reciprocal	Non-Seminal protein
SCAU014728	phosphoglycolate phosphatase 2	N	GO:0016791	phosphoglycolate phosphatase 2	KQ079927:632008:638267:1	0	1762	1.09969	0.137096	224.108	7.80805	203.793	7.67096	AAEL007090	Non-Reciprocal	Non-Seminal protein	FBgn0024995	Reciprocal	Non-Seminal protein	GMOY002871	Non-Reciprocal	Non-Seminal protein	Q96GD0	Non-Reciprocal	Non-Seminal protein
SCAU002642	phospholipase A2	Y	GO:0047498	phospholipase A2	KQ080459:384327:384972:1	0	876	3.83117	1.93779	83.1573	6.37777	21.7054	4.43998	AAEL014113	Reciprocal	Non-Seminal protein	FBgn0033170	Reciprocal	Non-Seminal protein	GMOY003082	Reciprocal	Non-Seminal protein	No BLAST Hit	No BLAST Hit	Non-Seminal protein
SCAU000316	phosphoribosylformylglycinamidine synthase	N	GO:0005737	phosphoribosylformylglycinamidine synthase	KQ080604:320367:329953:1	0	4240	6.4098	2.68028	644.354	9.33171	100.526	6.65143	AAEL005384	Reciprocal	Non-Seminal protein	FBgn0000052	Reciprocal	Non-Seminal protein	GMOY004953	Reciprocal	Non-Seminal protein	O15067	Reciprocal	Seminal protein
SCAU000193	plant intracellular Ras-group-related LRR protein 7	N			KQ079949:606043:607160:1	0	1509	2.09658	1.06804	74.8551	6.22603	35.7034	5.15799	AAEL005907	Reciprocal	Non-Seminal protein	FBgn0034655	Reciprocal	Non-Seminal protein	GMOY001494	Non-Reciprocal	Non-Seminal protein	Q9Y4C4	Non-Reciprocal	Non-Seminal protein
SCAU009492	poly(U)-specific endoribonuclease homolog	Y	GO:0016020	poly(U)-specific endoribonuclease homolog	KQ079929:1710011:1717319:-1	0	2528	33.0069	5.04469	351.585	8.45773	10.6519	3.41303	AAEL009629	Reciprocal	Non-Seminal protein	FBgn0030251	Reciprocal	Non-Seminal protein	GMOY006589	Reciprocal	Non-Seminal protein	P21128	Reciprocal	Non-Seminal protein
SCAU013562	polycomb group RING finger protein 3	N	GO:0005634	polycomb group RING finger 3	KQ079957:1214152:1227697:-1	0	1643	12.5108	3.6451	152.397	7.25169	12.1812	3.60659	AAEL006839	Reciprocal	Non-Seminal protein	FBgn0002283	Reciprocal	Non-Seminal protein	GMOY013078	Reciprocal	Non-Seminal protein	Q3KNV8	Reciprocal	Non-Seminal protein
SCAU009631	PP2C-like domain-containing protein CG9801	N	GO:0003824	PP2C-like domain-containing CG9801	KQ079973:587935:591902:-1	2.48e-11	3964	7.08768	2.82531	81.0853	6.34137	11.4403	3.51605	AAEL009817	Reciprocal	Non-Seminal protein	FBgn0037623	Reciprocal	Non-Seminal protein	GMOY011316	Reciprocal	Non-Seminal protein	No BLAST Hit	No BLAST Hit	Non-Seminal protein
SCAU014181	probable cytochrome P450 313a4	N			KQ080065:873453:982537:-1	0	1466	1.20602	0.270259	125.583	6.97249	104.129	6.70223	AAEL012770	Non-Reciprocal	Non-Seminal protein	FBgn0038076	Non-Reciprocal	Non-Seminal protein	GMOY012351	Non-Reciprocal	Non-Seminal protein	P20815	Non-Reciprocal	Non-Seminal protein
SCAU014479	probable cytochrome P450 313a4	N	GO:0016020	probable cytochrome P450 313a4	KQ080339:9832:27075:-1	1.85e-09	1820	3.73148	1.89975	63.8165	5.99586	17.1022	4.09611	AAEL005788	Reciprocal	Non-Seminal protein	FBgn0038076	Reciprocal	Non-Seminal protein	GMOY012351	Reciprocal	Non-Seminal protein	Q6ZWL3	Non-Reciprocal	Non-Seminal protein
SCAU015479	probable cytochrome P450 49a1	N	GO:0004497	probable cytochrome P450 49a1	KQ080162:598536:622149:1	2.69e-10	2501	8.80234	3.13789	80.478	6.33052	9.1428	3.19264	AAEL008638	Reciprocal	Non-Seminal protein	FBgn0033524	Reciprocal	Non-Seminal protein	GMOY009171	Reciprocal	Non-Seminal protein	Q07973	Reciprocal	Non-Seminal protein
SCAU005447	probable cytochrome P450 4s3	N	GO:0016021	probable cytochrome P450 4s3	KQ080065:608814:631997:-1	0	1762	1.03988	0.056411	126.726	6.98557	121.866	6.92916	AAEL007816	Non-Reciprocal	Non-Seminal protein	FBgn0030615	Non-Reciprocal	Non-Seminal protein	GMOY003730	Non-Reciprocal	Non-Seminal protein	Q6ZWL3	Non-Reciprocal	Non-Seminal protein
SCAU005652	probable DNA double-strand break repair Rad50 ATPase	N			KQ080587:338780:347725:-1	0	1546	1.01994	0.0284812	238.269	7.89645	233.612	7.86797	No BLAST Hit	No BLAST Hit	Non-Seminal protein	FBgn0038909	Reciprocal	Non-Seminal protein	GMOY011812	Reciprocal	Non-Seminal protein	No BLAST Hit	No BLAST Hit	Non-Seminal protein
SCAU002175	probable DNA mismatch repair protein Msh6	N	GO:0000228	probable DNA mismatch repair Msh6	KQ083648:827:5233:-1	3.54e-12	3578	1.83074	0.872429	70.7754	6.14518	38.6594	5.27275	AAEL011780	Reciprocal	Non-Seminal protein	FBgn0036486	Reciprocal	Non-Seminal protein	GMOY004018	Reciprocal	Non-Seminal protein	P52701	Reciprocal	Non-Seminal protein
SCAU011316	probable fatty acid-binding protein	N	GO:0005654	probable fatty acid-binding	KQ080020:48798:54590:1	0	726	7.6393	2.93344	319.519	8.31976	41.8257	5.38632	AAEL005997	Reciprocal	Non-Seminal protein	FBgn0037913	Reciprocal	Non-Seminal protein	GMOY011451	Reciprocal	Seminal protein	O15540	Reciprocal	Non-Seminal protein
SCAU008248	probable histone-lysine N-methyltransferase Mes-4	N	GO:0005634	probable histone-lysine N-methyltransferase Mes-4 isoform X2	KQ080149:297299:302589:-1	2.34e-06	5556	7.08104	2.82396	57.9721	5.85729	8.18695	3.03333	AAEL010414	Reciprocal	Non-Seminal protein	FBgn0039559	Reciprocal	Non-Seminal protein	GMOY006253	Reciprocal	Non-Seminal protein	Q96L73	Reciprocal	Non-Seminal protein
SCAU000358	probable N6-adenosine-methyltransferase MT-A70-like protein	N	GO:0005634	probable N6-adenosine-methyltransferase MT-A70	KQ079942:1005888:1008435:-1	2.44e-10	2379	10.0916	3.33509	83.7288	6.38765	8.29684	3.05256	AAEL012156	Reciprocal	Non-Seminal protein	FBgn0039139	Reciprocal	Non-Seminal protein	GMOY010783	Reciprocal	Non-Seminal protein	Q86U44	Reciprocal	Non-Seminal protein
SCAU007905	probable nucleoporin Nup58	N	GO:0005643	probable nucleoporin Nup58	KQ080128:767604:769205:1	0.000259135	1793	9.20774	3.20285	53.0494	5.72926	5.76139	2.52642	AAEL001029	Reciprocal	Non-Seminal protein	FBgn0038722	Reciprocal	Non-Seminal protein	GMOY004158	Reciprocal	Non-Seminal protein	Q5JRG1	Reciprocal	Non-Seminal protein
SCAU010410	probable serine/threonine-protein kinase clkA	Y			KQ080493:223733:225361:-1	2.11e-08	1629	1.03323	0.047161	51.3918	5.68347	49.739	5.6363	No BLAST Hit	No BLAST Hit	Non-Seminal protein	No BLAST Hit	No BLAST Hit	Non-Seminal protein	No BLAST Hit	No BLAST Hit	Non-Seminal protein	No BLAST Hit	No BLAST Hit	Non-Seminal protein
SCAU003891	probable serine/threonine-protein kinase DDB_G0278845	N			KQ080113:182566:224459:-1	0	3581	7.59942	2.92589	107.735	6.75134	14.1768	3.82546	No BLAST Hit	No BLAST Hit	Non-Seminal protein	No BLAST Hit	No BLAST Hit	Non-Seminal protein	No BLAST Hit	No BLAST Hit	Non-Seminal protein	No BLAST Hit	No BLAST Hit	Non-Seminal protein
SCAU012688	probable serine/threonine-protein kinase nek3	N			KQ079923:972862:977262:-1	0.000104815	3516	9.06817	3.18081	54.6426	5.77196	6.02576	2.59114	No BLAST Hit	No BLAST Hit	Non-Seminal protein	No BLAST Hit	No BLAST Hit	Non-Seminal protein	GMOY002671	Reciprocal	Non-Seminal protein	No BLAST Hit	No BLAST Hit	Non-Seminal protein
SCAU008562	probable tubulin polyglutamylase TTLL1	N	GO:0003677	probable tubulin polyglutamylase TTLL1	KQ080089:523314:529077:1	0	2002	1.23925	0.309472	89.8447	6.48936	72.499	6.17989	AAEL005148	Reciprocal	Non-Seminal protein	FBgn0052238	Reciprocal	Non-Seminal protein	GMOY007311	Reciprocal	Non-Seminal protein	O95922	Reciprocal	Non-Seminal protein
SCAU011929	protease inhibitor-like	Y	GO:0004867	protease inhibitor-like	KQ082120:25298:25601:1	0	519	159.559	7.31795	3053.93	11.5765	19.1398	4.25851	No BLAST Hit	No BLAST Hit	Non-Seminal protein	No BLAST Hit	No BLAST Hit	Non-Seminal protein	GMOY002277	Reciprocal	Seminal protein	No BLAST Hit	No BLAST Hit	Non-Seminal protein
SCAU004548	protein AF-9	N	GO:0032783	AF-9	KQ080689:299940:303194:1	9.33e-05	3652	11.3145	3.5001	59.6582	5.89865	5.27272	2.39855	No BLAST Hit	No BLAST Hit	Non-Seminal protein	FBgn0026441	Reciprocal	Non-Seminal protein	GMOY010703	Reciprocal	Non-Seminal protein	P42568	Reciprocal	Non-Seminal protein
SCAU007190	protein argonaute-2	N	GO:0005634	argonaute- partial	KQ080169:432838:435890:1	0	2686	265.568	8.05294	1667.57	10.7035	6.27926	2.65059	AAEL017251	Reciprocal	Non-Seminal protein	FBgn0087035	Reciprocal	Non-Seminal protein	GMOY004940	Reciprocal	Non-Seminal protein	Q9UL18	Non-Reciprocal	Non-Seminal protein
SCAU013610	protein asunder	N	GO:0005737	asunder	KQ080109:532231:535390:-1	0	3104	16.4585	4.04076	121.11	6.92017	7.35853	2.87942	AAEL012059	Reciprocal	Non-Seminal protein	FBgn0020407	Reciprocal	Non-Seminal protein	GMOY001273	Reciprocal	Non-Seminal protein	Q9NVM9	Reciprocal	Non-Seminal protein
SCAU001077	protein cappuccino	N	GO:0005884	cappuccino isoform X1	KQ080895:51548:262059:1	6.73e-11	6341	8.28395	3.05032	82.0713	6.35881	9.90726	3.30849	AAEL018268	Non-Reciprocal	Non-Seminal protein	FBgn0000256	Reciprocal	Non-Seminal protein	GMOY006904	Reciprocal	Non-Seminal protein	Q9NZ56	Reciprocal	Non-Seminal protein
SCAU015850	protein Cep78 homolog	N			KQ079946:1232990:1241566:-1	0	2275	1.67789	0.746645	485.799	8.92421	289.53	8.17757	No BLAST Hit	No BLAST Hit	Non-Seminal protein	FBgn0038248	Reciprocal	Non-Seminal protein	GMOY007495	Reciprocal	Non-Seminal protein	Q5JTW2	Reciprocal	Non-Seminal protein
SCAU002794	protein Cep78 homolog	N			KQ084338:1271:12470:-1	0	2289	1.00665	0.00955635	508.897	8.99123	505.538	8.98167	No BLAST Hit	No BLAST Hit	Non-Seminal protein	FBgn0038248	Non-Reciprocal	Non-Seminal protein	GMOY007495	Non-Reciprocal	Non-Seminal protein	Q5JTW2	Non-Reciprocal	Non-Seminal protein
SCAU006854	protein claret segregational	N	GO:0005634	claret segregational	KQ081738:66422:82563:1	0	3240	1.74435	0.802686	105.52	6.72138	60.4927	5.91869	AAEL010803	Reciprocal	Non-Seminal protein	FBgn0002924	Reciprocal	Non-Seminal protein	GMOY004622	Reciprocal	Non-Seminal protein	Q9BW19	Reciprocal	Non-Seminal protein
SCAU014705	protein CREG1	N	GO:0004674	CREG1-like	KQ082249:42343:53096:-1	0	994	46.445	5.53745	672.533	9.39346	14.4802	3.85601	AAEL005401	Reciprocal	Non-Seminal protein	FBgn0025456	Reciprocal	Non-Seminal protein	GMOY008599	Reciprocal	Non-Seminal protein	O75629	Non-Reciprocal	Seminal protein
SCAU012333	protein croquemort	N	GO:0016021	croquemort	KQ080171:212372:214107:1	0	2249	184.488	7.52738	1029.87	10.0082	5.58232	2.48086	AAEL009423	Reciprocal	Non-Seminal protein	FBgn0015924	Reciprocal	Non-Seminal protein	GMOY005165	Reciprocal	Non-Seminal protein	B7ZKQ9	Non-Reciprocal	Non-Seminal protein
SCAU009084	protein dpy-30 homolog	N			KQ080056:161665:161955:-1	6.82e-05	759	8.19091	3.03402	53.6066	5.74434	6.54465	2.71032	AAEL006629	Reciprocal	Non-Seminal protein	FBgn0035491	Reciprocal	Non-Seminal protein	GMOY004759	Reciprocal	Non-Seminal protein	Q9C005	Reciprocal	Non-Seminal protein
SCAU010603	protein enabled	N	GO:0005911	enabled isoform X1	KQ079980:445420:482183:1	1.64e-08	3444	7.19402	2.8468	68.2819	6.09343	9.49149	3.24663	AAEL010747	Non-Reciprocal	Non-Seminal protein	FBgn0000578	Reciprocal	Non-Seminal protein	GMOY007941	Reciprocal	Non-Seminal protein	A0A075B6E5	Non-Reciprocal	Non-Seminal protein
SCAU004668	protein FAM136A-like	N			KQ080445:398438:398964:-1	3.52e-09	706	1	0	54.8141	5.77648	54.8141	5.77648	AAEL007414	Non-Reciprocal	Non-Seminal protein	FBgn0034363	Non-Reciprocal	Non-Seminal protein	No BLAST Hit	No BLAST Hit	Non-Seminal protein	Q96C01	Non-Reciprocal	Non-Seminal protein
SCAU001539	protein farnesyltransferase/geranylgeranyltransferase type-1 subunit alpha	N	GO:0005953	farnesyltransferase geranylgeranyltransferase type-1 subunit alpha	KQ080180:150600:153629:-1	0	1336	30.9998	4.95419	388.423	8.60148	12.5299	3.6473	AAEL013783	Reciprocal	Non-Seminal protein	FBgn0031633	Reciprocal	Non-Seminal protein	GMOY009189	Reciprocal	Non-Seminal protein	P49354	Reciprocal	Non-Seminal protein
SCAU008979	protein fem-1 homolog C	N	GO:0004842	fem-1 homolog C	KQ079925:1168094:1174681:-1	0	2103	11.6734	3.54515	138.543	7.11419	11.8683	3.56904	AAEL014046	Reciprocal	Non-Seminal protein	FBgn0038488	Reciprocal	Non-Seminal protein	GMOY005281	Reciprocal	Non-Seminal protein	Q96JP0	Non-Reciprocal	Non-Seminal protein
SCAU015926	protein henna	N	GO:0005811	phenylalanine hydroxylase	KQ082902:18816:33630:-1	0	1737	17.6082	4.13818	1294.64	10.3383	73.5247	6.20016	AAEL017029	Reciprocal	Non-Seminal protein	FBgn0001208	Reciprocal	Non-Seminal protein	GMOY006185	Reciprocal	Non-Seminal protein	P00439	Reciprocal	Non-Seminal protein
SCAU016515	protein I'm not dead yet-like	N	GO:0016020	I m not dead yet	KQ080971:185227:191024:-1	0	1757	1	0	110.729	6.79089	110.729	6.79089	AAEL009855	Non-Reciprocal	Non-Seminal protein	FBgn0036816	Non-Reciprocal	Non-Seminal protein	GMOY007984	Reciprocal	Non-Seminal protein	Q8WWT9	Non-Reciprocal	Non-Seminal protein
SCAU005585	protein I'm not dead yet-like	N	GO:0005886	I m not dead yet	KQ081693:1596:5244:-1	4.67e-09	1198	1.03323	0.047161	54.3568	5.76439	52.6087	5.71723	AAEL009856	Non-Reciprocal	Non-Seminal protein	FBgn0064119	Non-Reciprocal	Non-Seminal protein	GMOY009632	Non-Reciprocal	Seminal protein	Q8WWT9	Non-Reciprocal	Non-Seminal protein
SCAU006558	protein lifeguard 1-like	N	GO:0016020	lifeguard 1 isoform X3	KQ080236:545596:546360:-1	1.22e-09	885	1	0	56.9004	5.83037	56.9004	5.83037	AAEL011272	Non-Reciprocal	Non-Seminal protein	FBgn0013305	Non-Reciprocal	Non-Seminal protein	GMOY008670	Non-Reciprocal	Non-Seminal protein	Q9BWQ8	Non-Reciprocal	Non-Seminal protein
SCAU015944	protein lin-54 homolog	N	GO:0000785	lin-54 homolog	KQ080054:613637:628150:1	5.11e-06	3643	5.37303	2.42574	52.292	5.70852	9.73231	3.28278	AAEL005893	Reciprocal	Non-Seminal protein	FBgn0033846	Reciprocal	Non-Seminal protein	GMOY010627	Non-Reciprocal	Non-Seminal protein	Q6MZP7	Reciprocal	Non-Seminal protein
SCAU006271	protein midgut expression 1	N			KQ079967:131708:132145:-1	0	923	1.37882	0.463433	72.483	6.17957	52.5689	5.71614	No BLAST Hit	No BLAST Hit	Non-Seminal protein	No BLAST Hit	No BLAST Hit	Non-Seminal protein	No BLAST Hit	No BLAST Hit	Non-Seminal protein	No BLAST Hit	No BLAST Hit	Non-Seminal protein
SCAU004455	protein MNN4-like	N			KQ080247:513183:515999:1	0	1051	1.07975	0.110699	141.172	7.14131	130.745	7.03062	No BLAST Hit	No BLAST Hit	Non-Seminal protein	FBgn0031723	Reciprocal	Non-Seminal protein	GMOY008414	Reciprocal	Non-Seminal protein	No BLAST Hit	No BLAST Hit	Non-Seminal protein
SCAU004257	protein phosphatase 1 regulatory subunit 36-like	N	GO:0003676	phosphatase 1 regulatory subunit 36-like	KQ080087:632873:634165:-1	3.54e-12	1445	1	0	69.0393	6.10935	69.0393	6.10935	No BLAST Hit	No BLAST Hit	Non-Seminal protein	FBgn0037826	Reciprocal	Non-Seminal protein	GMOY006009	Reciprocal	Non-Seminal protein	No BLAST Hit	No BLAST Hit	Non-Seminal protein
SCAU000287	protein singed	N	GO:0005737	singed	KQ079934:210866:237268:-1	4.25e-11	3006	2.21621	1.14809	67.0102	6.06631	30.2364	4.91822	AAEL013808	Reciprocal	Non-Seminal protein	FBgn0003447	Reciprocal	Non-Seminal protein	GMOY000434	Reciprocal	Non-Seminal protein	Q16658	Reciprocal	Non-Seminal protein
SCAU015649	protein slender lobes	N			KQ081602:127722:133635:1	0	5709	16.598	4.05294	212.27	7.72975	12.7888	3.67681	No BLAST Hit	No BLAST Hit	Non-Seminal protein	No BLAST Hit	No BLAST Hit	Non-Seminal protein	GMOY004281	Reciprocal	Non-Seminal protein	No BLAST Hit	No BLAST Hit	Non-Seminal protein
SCAU006559	protein SON-like	N			KQ080083:383601:384513:1	0	1083	1	0	714.951	9.4817	714.951	9.4817	No BLAST Hit	No BLAST Hit	Non-Seminal protein	No BLAST Hit	No BLAST Hit	Non-Seminal protein	No BLAST Hit	No BLAST Hit	Non-Seminal protein	No BLAST Hit	No BLAST Hit	Non-Seminal protein
SCAU006511	protein split ends	N			KQ080246:636720:706117:-1	0	1914	1.02658	0.0378514	92.9598	6.53854	90.5526	6.50068	No BLAST Hit	No BLAST Hit	Non-Seminal protein	FBgn0267689	Reciprocal	Non-Seminal protein	GMOY011008	Reciprocal	Non-Seminal protein	No BLAST Hit	No BLAST Hit	Non-Seminal protein
SCAU001559	protein tamozhennic-like	N	GO:0005737	tamozhennic	KQ080492:252369:255075:-1	0	1286	2.90739	1.53972	132.699	7.05201	45.642	5.51229	AAEL012166	Non-Reciprocal	Non-Seminal protein	FBgn0041582	Non-Reciprocal	Non-Seminal protein	GMOY007160	Non-Reciprocal	Non-Seminal protein	No BLAST Hit	No BLAST Hit	Non-Seminal protein
SCAU005534	protein THEM6	N	GO:0016021	THEM6	KQ080237:243987:244637:-1	0	856	4.49577	2.16857	126.033	6.97766	28.0337	4.80909	AAEL010487	Reciprocal	Non-Seminal protein	FBgn0029838	Reciprocal	Non-Seminal protein	GMOY010506	Reciprocal	Non-Seminal protein	Q8WUY1	Reciprocal	Non-Seminal protein
SCAU016594	protein tilB	N	GO:0005737	tilB	KQ081534:27853:32441:1	0	1340	1	0	120.374	6.91138	120.374	6.91138	AAEL004711	Reciprocal	Non-Seminal protein	FBgn0014395	Reciprocal	Non-Seminal protein	GMOY007590	Reciprocal	Non-Seminal protein	Q86X45	Reciprocal	Non-Seminal protein
SCAU005971	protein tumorous imaginal discs, mitochondrial	N	GO:0005515	CG7387-PA	KQ080679:142418:146383:-1	6.27e-09	1782	1.25919	0.332498	54.4497	5.76685	43.2418	5.43435	AAEL011055	Non-Reciprocal	Non-Seminal protein	FBgn0035852	Reciprocal	Non-Seminal protein	GMOY011949	Reciprocal	Non-Seminal protein	Q96EY1	Non-Reciprocal	Non-Seminal protein
SCAU006471	protein windbeutel	Y	GO:0005788	windbeutel	KQ080135:341597:342367:-1	0	1333	1.61807	0.694276	203.082	7.66592	125.508	6.97164	AAEL014052	Reciprocal	Non-Seminal protein	FBgn0004003	Reciprocal	Non-Seminal protein	GMOY009097	Reciprocal	Non-Seminal protein	P30040	Reciprocal	Seminal protein
SCAU011584	protein yippee-like CG15309	N	GO:0007476	yippee-like 1	KQ081015:116521:116865:-1	4.12e-07	2969	11.4873	3.52197	71.4971	6.15981	6.22401	2.63784	AAEL001532	Reciprocal	Non-Seminal protein	FBgn0030183	Reciprocal	Non-Seminal protein	GMOY011756	Reciprocal	Non-Seminal protein	Q96QA6	Reciprocal	Non-Seminal protein
SCAU005211	proton-coupled amino acid transporter 2-like	N	GO:0040007	proton-coupled amino acid transporter 2-like	KQ080105:10827:19575:1	0	1447	1.02658	0.0378514	205.068	7.67996	199.757	7.64211	AAEL007193	Non-Reciprocal	Non-Seminal protein	FBgn0035300	Non-Reciprocal	Non-Seminal protein	GMOY002904	Non-Reciprocal	Non-Seminal protein	Q495M3	Non-Reciprocal	Non-Seminal protein
SCAU010142	pseudouridine kinase-like	N	GO:0003824	pseudouridine-metabolizing bifunctional	KQ083629:19080:20231:1	0	1584	7.21396	2.85079	171.795	7.42454	23.8142	4.57375	AAEL005219	Non-Reciprocal	Seminal protein	FBgn0031265	Non-Reciprocal	Non-Seminal protein	No BLAST Hit	No BLAST Hit	Non-Seminal protein	No BLAST Hit	No BLAST Hit	Non-Seminal protein
SCAU009913	purine nucleoside phosphorylase	N	GO:0004731	purine nucleoside phosphorylase isoform X2	KQ082548:12345:13202:1	0	1557	4.03055	2.01098	1173.16	10.1962	291.068	8.18521	AAEL002269	Reciprocal	Non-Seminal protein	FBgn0035348	Reciprocal	Non-Seminal protein	GMOY012026	Reciprocal	Non-Seminal protein	P00491	Reciprocal	Non-Seminal protein
SCAU003398	putative ATP-dependent RNA helicase DHX33	N	GO:0003676	ATP-dependent RNA helicase DHX33	KQ080094:1002807:1005137:1	2.22e-09	2537	17.9472	4.16568	96.325	6.58984	5.36715	2.42416	AAEL014256	Reciprocal	Non-Seminal protein	FBgn0032194	Reciprocal	Non-Seminal protein	GMOY000617	Reciprocal	Non-Seminal protein	Q9H6R0	Reciprocal	Non-Seminal protein
SCAU006842	putative carbonic anhydrase 3	Y			KQ079976:17053:18136:1	0	1031	1.91714	0.938956	1103.52	10.1079	575.61	9.16895	AAEL008828	Non-Reciprocal	Non-Seminal protein	FBgn0039486	Non-Reciprocal	Non-Seminal protein	GMOY007036	Non-Reciprocal	Non-Seminal protein	P00918	Non-Reciprocal	Seminal protein
SCAU015528	putative cyclin-dependent serine/threonine-protein kinase DDB_G0272797/DDB_G0274007	N			KQ079927:66769:67679:1	0	1213	1.03988	0.056411	241.392	7.91523	232.135	7.85882	No BLAST Hit	No BLAST Hit	Non-Seminal protein	No BLAST Hit	No BLAST Hit	Non-Seminal protein	No BLAST Hit	No BLAST Hit	Non-Seminal protein	No BLAST Hit	No BLAST Hit	Non-Seminal protein
SCAU005896	putative fatty acyl-CoA reductase CG5065	N	GO:0016021	fatty acyl- reductase CG5065	KQ079942:915256:921942:1	0	1862	1.94372	0.958823	566.663	9.14635	291.535	8.18752	AAEL014302	Non-Reciprocal	Non-Seminal protein	FBgn0043792	Non-Reciprocal	Non-Seminal protein	GMOY004332	Non-Reciprocal	Non-Seminal protein	Q8WVX9	Non-Reciprocal	Non-Seminal protein
SCAU010440	putative fatty acyl-CoA reductase CG5065	N	GO:0016020	fatty acyl- reductase CG5065	KQ079993:1067929:1084232:1	0	1711	1.09304	0.12835	150.003	7.22885	137.235	7.1005	AAEL002533	Non-Reciprocal	Non-Seminal protein	FBgn0029821	Non-Reciprocal	Non-Seminal protein	GMOY008081	Non-Reciprocal	Non-Seminal protein	Q8WVX9	Non-Reciprocal	Non-Seminal protein
SCAU008563	putative fatty acyl-CoA reductase CG5065	N	GO:0016020	fatty acyl- reductase CG5065	KQ080231:103871:110797:1	0	1729	1	0	214.392	7.7441	214.392	7.7441	AAEL002533	Non-Reciprocal	Non-Seminal protein	FBgn0029821	Non-Reciprocal	Non-Seminal protein	GMOY007084	Non-Reciprocal	Non-Seminal protein	Q8WVX9	Non-Reciprocal	Non-Seminal protein
SCAU004908	putative fatty acyl-CoA reductase CG5065	N	GO:0016021	fatty acyl- reductase CG5065	KQ080231:68341:74544:1	0	1645	1.01329	0.0190498	131.856	7.04282	130.126	7.02377	AAEL002533	Reciprocal	Non-Seminal protein	FBgn0029821	Reciprocal	Non-Seminal protein	GMOY007084	Reciprocal	Non-Seminal protein	Q8WVX9	Non-Reciprocal	Non-Seminal protein
SCAU002597	putative fatty acyl-CoA reductase CG5065	N	GO:0016020	fatty acyl- reductase CG5065	KQ080231:92965:98998:1	0	1676	1	0	70.6754	6.14314	70.6754	6.14314	AAEL002533	Non-Reciprocal	Non-Seminal protein	FBgn0029821	Non-Reciprocal	Non-Seminal protein	GMOY007084	Non-Reciprocal	Non-Seminal protein	Q8WVX9	Non-Reciprocal	Non-Seminal protein
SCAU007670	putative fatty acyl-CoA reductase CG8306	N	GO:0016020	fatty acyl- reductase CG8306	KQ080907:136562:149427:-1	0	1676	1.02658	0.0378514	236.062	7.88302	229.949	7.84517	AAEL002533	Non-Reciprocal	Non-Seminal protein	FBgn0023550	Non-Reciprocal	Non-Seminal protein	GMOY011618	Non-Reciprocal	Non-Seminal protein	Q8WVX9	Non-Reciprocal	Non-Seminal protein
SCAU004688	putative helicase mov-10-B.1	N	GO:0048813	helicase MOV-10	KQ080148:385314:394757:1	0	4024	52.6257	5.7177	359.415	8.48951	6.82966	2.77181	AAEL009411	Non-Reciprocal	Non-Seminal protein	FBgn0033889	Non-Reciprocal	Non-Seminal protein	GMOY009368	Non-Reciprocal	Non-Seminal protein	Q5JR04	Non-Reciprocal	Non-Seminal protein
SCAU015802	putative inner dynein arm light chain, axonemal	N	GO:0036156	CG6971-PA	KQ079930:639383:640259:-1	0	1136	1.04652	0.0656021	125.454	6.97102	119.877	6.90541	AAEL013737	Reciprocal	Non-Seminal protein	FBgn0037962	Reciprocal	Non-Seminal protein	GMOY003835	Reciprocal	Seminal protein	O14645	Reciprocal	Non-Seminal protein
SCAU009250	putative inorganic phosphate cotransporter	N	GO:0016020	inorganic phosphate cotransporter	KQ079927:1309966:1311686:-1	0	1660	1.23925	0.309472	192.95	7.59209	155.699	7.28261	AAEL001209	Non-Reciprocal	Non-Seminal protein	FBgn0034784	Non-Reciprocal	Non-Seminal protein	GMOY007021	Non-Reciprocal	Non-Seminal protein	Q9NRA2	Non-Reciprocal	Non-Seminal protein
SCAU000487	putative inorganic phosphate cotransporter	N	GO:0016021	inorganic phosphate cotransporter isoform X1	KQ080992:46717:57276:-1	0	1853	2.99378	1.58197	126.447	6.98239	42.2366	5.40042	AAEL001209	Reciprocal	Non-Seminal protein	FBgn0034394	Reciprocal	Non-Seminal protein	GMOY001513	Reciprocal	Non-Seminal protein	Q9NRA2	Non-Reciprocal	Non-Seminal protein
SCAU006929	putative leucine-rich repeat-containing protein DDB_G0290503	N			KQ081833:11225:24780:-1	0	3366	1.61807	0.694276	172.052	7.4267	106.331	6.73242	No BLAST Hit	No BLAST Hit	Non-Seminal protein	FBgn0051161	Reciprocal	Non-Seminal protein	GMOY004993	Non-Reciprocal	Non-Seminal protein	No BLAST Hit	No BLAST Hit	Non-Seminal protein
SCAU012553	putative serine protease F56F10.1	Y	GO:0016021	serine protease	KQ081207:82125:88621:1	0	1834	2.58838	1.37205	309.174	8.27227	119.447	6.90022	AAEL009038	Reciprocal	Non-Seminal protein	FBgn0035726	Reciprocal	Non-Seminal protein	GMOY000195	Reciprocal	Non-Seminal protein	Q9NQE7	Reciprocal	Non-Seminal protein
SCAU004197	putative serine/threonine-protein kinase C05D10.2	N	GO:0005635	mitogen-activated kinase 15	KQ080399:85737:93250:1	0	3115	1.20602	0.270259	180.025	7.49206	149.272	7.2218	AAEL008379	Non-Reciprocal	Non-Seminal protein	FBgn0052703	Reciprocal	Non-Seminal protein	GMOY007318	Reciprocal	Non-Seminal protein	Q8TD08	Reciprocal	Non-Seminal protein
SCAU014925	putative uncharacterized protein DDB_G0282133	Y			KQ080226:189065:198616:-1	0	3214	1	0	79.8921	6.31998	79.8921	6.31998	No BLAST Hit	No BLAST Hit	Non-Seminal protein	No BLAST Hit	No BLAST Hit	Non-Seminal protein	GMOY000096	Reciprocal	Non-Seminal protein	No BLAST Hit	No BLAST Hit	Non-Seminal protein
SCAU008496	putative uncharacterized protein DDB_G0282133	Y			KQ080255:315775:327498:1	0	7784	1.02658	0.0378514	442.737	8.79031	431.272	8.75246	No BLAST Hit	No BLAST Hit	Non-Seminal protein	No BLAST Hit	No BLAST Hit	Non-Seminal protein	No BLAST Hit	No BLAST Hit	Non-Seminal protein	No BLAST Hit	No BLAST Hit	Non-Seminal protein
SCAU016604	pyrimidine-specific ribonucleoside hydrolase RihB	N			KQ080818:264128:264737:-1	2.3e-10	1286	14.9565	3.9027	94.8174	6.56708	6.33956	2.66438	AAEL002176	Non-Reciprocal	Non-Seminal protein	FBgn0030510	Reciprocal	Non-Seminal protein	GMOY004695	Reciprocal	Non-Seminal protein	No BLAST Hit	No BLAST Hit	Non-Seminal protein
SCAU008506	pyrroline-5-carboxylate reductase 1, mitochondrial	N	GO:0004735	pyrroline-5-carboxylate reductase mitochondrial	KQ080596:47172:57948:1	0	929	1.68453	0.752348	250.494	7.96863	148.702	7.21628	AAEL007033	Reciprocal	Non-Seminal protein	FBgn0038516	Reciprocal	Non-Seminal protein	GMOY002634	Reciprocal	Non-Seminal protein	P32322	Reciprocal	Non-Seminal protein
SCAU003638	pyruvate carboxylase, mitochondrial	N	GO:0005759	pyruvate mitochondrial isoform X1	KQ080095:849834:859138:1	0	4133	80.5054	6.33101	453.419	8.8247	5.63215	2.49369	AAEL009691	Reciprocal	Non-Seminal protein	FBgn0027580	Reciprocal	Non-Seminal protein	GMOY004732	Reciprocal	Seminal protein	P11498	Reciprocal	Non-Seminal protein
SCAU002941	pyruvate kinase-like	N	GO:0044464	pyruvate kinase-like	KQ080182:130814:136209:-1	0	2120	1.52503	0.608837	151.404	7.24226	99.2792	6.63342	AAEL012576	Non-Reciprocal	Non-Seminal protein	FBgn0031462	Reciprocal	Non-Seminal protein	GMOY009293	Reciprocal	Non-Seminal protein	P14618	Non-Reciprocal	Seminal protein
SCAU003486	rac GTPase-activating protein 1	N	GO:0005634	rac GTPase-activating 1	KQ079949:97245:99248:1	7.19e-10	2312	1.22596	0.293914	58.608	5.87302	47.8057	5.57911	AAEL010342	Reciprocal	Non-Seminal protein	FBgn0086356	Reciprocal	Non-Seminal protein	GMOY001588	Reciprocal	Non-Seminal protein	Q9H0H5	Reciprocal	Non-Seminal protein
SCAU010259	radial spoke head 1 homolog	N	GO:0044424	radial spoke head 1 homolog	KQ080654:101229:102514:1	0	1241	1.10634	0.145788	123.646	6.95008	111.762	6.80429	AAEL010639	Reciprocal	Non-Seminal protein	FBgn0032478	Reciprocal	Non-Seminal protein	No BLAST Hit	No BLAST Hit	Non-Seminal protein	Q8WYR4	Reciprocal	Non-Seminal protein
SCAU007108	radial spoke head protein 3 homolog A	N	GO:0005875	radial spoke head 3 homolog A	KQ080154:113580:134646:1	0	2866	1.53168	0.615111	187.456	7.55041	122.386	6.9353	AAEL001374	Reciprocal	Non-Seminal protein	FBgn0052392	Reciprocal	Non-Seminal protein	GMOY008012	Reciprocal	Non-Seminal protein	A0A0C4DFU3	Reciprocal	Non-Seminal protein
SCAU001325	radial spoke head protein 6 homolog A	N	GO:0005875	radial spoke head 6 homolog A	KQ079978:1184910:1189784:-1	0	2384	1	0	158.441	7.3078	158.441	7.3078	No BLAST Hit	No BLAST Hit	Non-Seminal protein	FBgn0034957	Reciprocal	Non-Seminal protein	GMOY002023	Reciprocal	Non-Seminal protein	Q9H0K4	Reciprocal	Non-Seminal protein
SCAU015186	recombination repair protein 1	N	GO:0005634	recombination repair 1	KQ080039:833960:844015:-1	1.1e-08	3138	3.35931	1.74816	59.2867	5.88964	17.6485	4.14147	AAEL010781	Reciprocal	Non-Seminal protein	No BLAST Hit	No BLAST Hit	Non-Seminal protein	GMOY008838	Reciprocal	Non-Seminal protein	P27695	Reciprocal	Non-Seminal protein
SCAU016233	Reduction in Cnn dots	N	GO:0007283	reduction in Cnn dots isoform B	KQ080926:226432:227489:1	0	1358	1.06646	0.0928291	153.283	7.26005	143.731	7.16722	No BLAST Hit	No BLAST Hit	Non-Seminal protein	FBgn0260461	Reciprocal	Non-Seminal protein	GMOY011236	Reciprocal	Seminal protein	No BLAST Hit	No BLAST Hit	Non-Seminal protein
SCAU000377	replication protein A 32 kDa subunit	N	GO:0005634	CG9273	KQ079977:743040:743903:-1	0.00106168	1003	10.5768	3.40283	52.9279	5.72596	5.00415	2.32312	AAEL014250	Reciprocal	Non-Seminal protein	FBgn0032906	Reciprocal	Non-Seminal protein	GMOY004417	Reciprocal	Non-Seminal protein	P15927	Reciprocal	Non-Seminal protein
SCAU003308	rho GTPase-activating protein 18-like	N	GO:0045179	rho GTPase-activating 18	KQ080556:10529:22440:1	7.84e-06	2241	12.2117	3.61019	66.8173	6.06215	5.47157	2.45196	AAEL014901	Reciprocal	Non-Seminal protein	FBgn0039994	Reciprocal	Non-Seminal protein	GMOY010473	Reciprocal	Non-Seminal protein	Q8N392	Reciprocal	Non-Seminal protein
SCAU016037	ribonuclease UK114	N	GO:0006457	AGAP005327	KQ080621:27380:32293:-1	0	512	11.999	3.58485	559.518	9.12804	46.6302	5.54319	AAEL015450	Reciprocal	Non-Seminal protein	FBgn0086691	Reciprocal	Non-Seminal protein	GMOY010107	Reciprocal	Seminal protein	P52758	Reciprocal	Non-Seminal protein
SCAU004700	ribose-phosphate pyrophosphokinase 2	N	GO:0000287	isoform B	KQ080188:170070:286129:1	0	1761	50.1866	5.64923	442.987	8.79112	8.8268	3.14189	AAEL004178	Reciprocal	Non-Seminal protein	FBgn0036030	Reciprocal	Non-Seminal protein	GMOY005921	Reciprocal	Non-Seminal protein	P60891	Reciprocal	Non-Seminal protein
SCAU012777	RNA polymerase-associated protein RTF1 homolog	Y			KQ080493:176557:178209:1	0	1931	2.2295	1.15672	2019	10.9794	905.585	9.82271	No BLAST Hit	No BLAST Hit	Non-Seminal protein	No BLAST Hit	No BLAST Hit	Non-Seminal protein	No BLAST Hit	No BLAST Hit	Non-Seminal protein	No BLAST Hit	No BLAST Hit	Non-Seminal protein
SCAU004904	roquin	N	GO:0008270	roquin-2	KQ080307:144664:161598:1	0	4679	6.98799	2.80488	94.8818	6.56806	13.5778	3.76318	AAEL014030	Reciprocal	Non-Seminal protein	FBgn0036621	Reciprocal	Non-Seminal protein	GMOY010187	Reciprocal	Non-Seminal protein	Q5TC82	Reciprocal	Non-Seminal protein
SCAU009667	S-adenosylmethionine synthase	N	GO:0004478	S-adenosylmethionine synthase isoform X1	KQ080175:81379:115119:1	0	2422	161.978	7.33965	1375.55	10.4258	8.49218	3.08613	AAEL004501	Reciprocal	Non-Seminal protein	FBgn0005278	Reciprocal	Non-Seminal protein	GMOY012020	Reciprocal	Non-Seminal protein	P31153	Reciprocal	Non-Seminal protein
SCAU008556	sarcocystatin-A-like	Y			KQ080263:301491:306483:1	0	600	2.77447	1.47221	5012.74	12.2914	1806.74	10.8192	No BLAST Hit	No BLAST Hit	Non-Seminal protein	No BLAST Hit	No BLAST Hit	Non-Seminal protein	GMOY005818	Non-Reciprocal	Non-Seminal protein	No BLAST Hit	No BLAST Hit	Non-Seminal protein
SCAU005408	sarcocystatin-A-like	Y			KQ080263:316222:319483:-1	0	572	5.29992	2.40597	8179.99	12.9979	1543.42	10.5919	No BLAST Hit	No BLAST Hit	Non-Seminal protein	FBgn0030105	Non-Reciprocal	Non-Seminal protein	GMOY005818	Reciprocal	Non-Seminal protein	No BLAST Hit	No BLAST Hit	Non-Seminal protein
SCAU015723	sarcocystatin-A-like	Y			KQ080263:337542:342345:-1	0	699	38.9018	5.28177	556.131	9.11928	14.2958	3.83752	No BLAST Hit	No BLAST Hit	Non-Seminal protein	FBgn0030105	Non-Reciprocal	Non-Seminal protein	GMOY005818	Non-Reciprocal	Non-Seminal protein	No BLAST Hit	No BLAST Hit	Non-Seminal protein
SCAU001886	sarcocystatin-A-like	Y			KQ081062:6257:6692:1	0	495	13.4811	3.75286	160.456	7.32603	11.9023	3.57317	No BLAST Hit	No BLAST Hit	Non-Seminal protein	No BLAST Hit	No BLAST Hit	Non-Seminal protein	GMOY005818	Non-Reciprocal	Non-Seminal protein	No BLAST Hit	No BLAST Hit	Non-Seminal protein
SCAU010963	sarcocystatin-A-like	Y	GO:0004869	sarcocystatin-A-like	KQ081254:137463:142375:1	0.000237762	522	9.74606	3.28482	54.3783	5.76496	5.57951	2.48014	No BLAST Hit	No BLAST Hit	Non-Seminal protein	FBgn0030105	Reciprocal	Non-Seminal protein	GMOY005815	Reciprocal	Non-Seminal protein	No BLAST Hit	No BLAST Hit	Non-Seminal protein
SCAU006700	sarcosine dehydrogenase, mitochondrial	N	GO:0016491	sarcosine mitochondrial	KQ079942:674537:682945:-1	1.69e-09	2800	1.09969	0.137096	56.5503	5.82146	51.4239	5.68437	AAEL010028	Reciprocal	Non-Seminal protein	FBgn0034276	Reciprocal	Non-Seminal protein	GMOY010154	Non-Reciprocal	Non-Seminal protein	Q9UL12	Reciprocal	Non-Seminal protein
SCAU004109	sarcotoxin-1C	Y			KQ080281:449944:450216:-1	2.68e-09	343	10.4239	3.38183	79.5849	6.31442	7.63481	2.93259	No BLAST Hit	No BLAST Hit	Non-Seminal protein	FBgn0000276	Non-Reciprocal	Non-Seminal protein	No BLAST Hit	No BLAST Hit	Non-Seminal protein	No BLAST Hit	No BLAST Hit	Non-Seminal protein
SCAU013887	Scavenger Receptor Class A, Member	Y	GO:0008233	isoform D	KQ081171:25093:63200:1	0	7471	13.84	3.79077	735.2	9.52199	53.1215	5.73122	AAEL009192	Reciprocal	Non-Seminal protein	FBgn0023479	Reciprocal	Non-Seminal protein	GMOY001391	Reciprocal	Non-Seminal protein	P56730	Reciprocal	Non-Seminal protein
SCAU001596	scavenger receptor class B member 1	N	GO:0005811	scavenger receptor class B member 1	KQ080494:418707:435681:1	0	1829	1.25919	0.332498	313.396	8.29184	248.887	7.95935	AAEL000234	Reciprocal	Non-Seminal protein	FBgn0035090	Reciprocal	Non-Seminal protein	GMOY002035	Non-Reciprocal	Non-Seminal protein	B7ZKQ9	Non-Reciprocal	Non-Seminal protein
SCAU014946	septin-1	N	GO:0005875	Septin-1	KQ080040:349608:350900:-1	4.39e-10	2313	15.6078	3.96419	94.8532	6.56762	6.0773	2.60343	AAEL005493	Reciprocal	Non-Seminal protein	FBgn0011710	Reciprocal	Non-Seminal protein	GMOY008050	Reciprocal	Non-Seminal protein	Q15019	Reciprocal	Non-Seminal protein
SCAU011216	serine hydroxymethyltransferase, cytosolic	N	GO:0004372	serine cytosolic isoform X1	KQ080231:123347:138684:-1	0	1787	17.2427	4.10791	1495.2	10.5461	86.715	6.43821	AAEL002510	Reciprocal	Non-Seminal protein	FBgn0029823	Reciprocal	Non-Seminal protein	GMOY004037	Reciprocal	Non-Seminal protein	P34897	Reciprocal	Non-Seminal protein
SCAU016275	serine protease easter-like	N	GO:0005576	serine protease easter-like	KQ080359:89933:201376:1	1.1e-09	1286	8.62954	3.10928	77.2128	6.27077	8.9475	3.16148	AAEL005064	Non-Reciprocal	Non-Seminal protein	FBgn0000533	Non-Reciprocal	Non-Seminal protein	GMOY002535	Non-Reciprocal	Non-Seminal protein	E7ESG9	Non-Reciprocal	Non-Seminal protein
SCAU011269	serine--pyruvate aminotransferase, mitochondrial	N	GO:0005777	serine--pyruvate mitochondrial	KQ080082:845949:846818:-1	2.14e-09	915	1.53832	0.621357	57.3791	5.84245	37.2998	5.2211	AAEL010480	Reciprocal	Non-Seminal protein	FBgn0014031	Reciprocal	Non-Seminal protein	GMOY008920	Reciprocal	Non-Seminal protein	P21549	Reciprocal	Non-Seminal protein
SCAU001704	serine-rich 25 kDa antigen protein-like	Y			KQ079975:124507:125289:1	0	1364	3.55869	1.83135	82.057	6.35855	23.0582	4.52721	No BLAST Hit	No BLAST Hit	Non-Seminal protein	No BLAST Hit	No BLAST Hit	Non-Seminal protein	No BLAST Hit	No BLAST Hit	Non-Seminal protein	No BLAST Hit	No BLAST Hit	Non-Seminal protein
SCAU012808	serine-rich adhesin for platelets	N	GO:0005737	serine-rich adhesin for platelets	KQ079928:574169:1029193:1	0	6157	6.15061	2.62073	85.8794	6.42424	13.9628	3.80351	AAEL008413	Reciprocal	Non-Seminal protein	FBgn0004876	Reciprocal	Non-Seminal protein	GMOY009489	Reciprocal	Non-Seminal protein	Q15569	Reciprocal	Non-Seminal protein
SCAU015082	serine-rich adhesin for platelets	N	GO:0005515	serine-rich adhesin for platelets isoform X1	KQ080137:188480:211210:-1	0	7998	11.2148	3.48733	103.97	6.70002	9.27076	3.21269	No BLAST Hit	No BLAST Hit	Non-Seminal protein	FBgn0026083	Reciprocal	Non-Seminal protein	GMOY011761	Reciprocal	Non-Seminal protein	No BLAST Hit	No BLAST Hit	Non-Seminal protein
SCAU000304	serine/arginine repetitive matrix protein 2-like	N			KQ080083:354933:356244:1	0	1466	1.37217	0.456462	958.744	9.905	698.705	9.44854	No BLAST Hit	No BLAST Hit	Non-Seminal protein	No BLAST Hit	No BLAST Hit	Non-Seminal protein	No BLAST Hit	No BLAST Hit	Non-Seminal protein	No BLAST Hit	No BLAST Hit	Non-Seminal protein
SCAU005879	serine/threonine-protein kinase grp	N	GO:0005634	serine threonine- kinase grp	KQ080072:177837:239764:-1	0	3176	2.97384	1.57233	137.179	7.09991	46.1283	5.52758	AAEL018254	Reciprocal	Non-Seminal protein	FBgn0261278	Reciprocal	Non-Seminal protein	GMOY011206	Reciprocal	Non-Seminal protein	O14757	Reciprocal	Non-Seminal protein
SCAU013122	serine/threonine-protein kinase PLK4	N	GO:0005814	serine threonine- kinase PLK4	KQ079967:1252221:1254828:-1	3.79e-06	2749	10.2578	3.35865	64.1666	6.00375	6.25539	2.6451	AAEL009360	Reciprocal	Non-Seminal protein	FBgn0026371	Reciprocal	Non-Seminal protein	GMOY005038	Reciprocal	Non-Seminal protein	J3KR82	Reciprocal	Non-Seminal protein
SCAU001066	serine/threonine-protein kinase polo	N	GO:0000922	serine threonine- kinase polo	KQ081421:45660:48630:-1	0	2710	1.11963	0.163018	94.1244	6.5565	84.0677	6.39348	AAEL013390	Reciprocal	Non-Seminal protein	FBgn0003124	Reciprocal	Non-Seminal protein	GMOY011294	Reciprocal	Non-Seminal protein	P53350	Reciprocal	Non-Seminal protein
SCAU009804	sodium- and chloride-dependent neutral and basic amino acid transporter B(0+)-like	N	GO:0016021	sodium- and chloride-dependent neutral and basic amino acid transporter B(0+)-like	KQ080186:251113:270340:1	6.11e-05	1908	11.9193	3.57523	61.8159	5.94991	5.18621	2.37468	AAEL002236	Non-Reciprocal	Non-Seminal protein	FBgn0031936	Reciprocal	Non-Seminal protein	GMOY011002	Non-Reciprocal	Non-Seminal protein	Q9Y345	Non-Reciprocal	Non-Seminal protein
SCAU013624	sodium-coupled monocarboxylate transporter 1	N	GO:0005887	sodium-coupled monocarboxylate transporter 1	KQ080909:148958:249662:1	3.33e-10	3775	11.1616	3.48048	85.5722	6.41907	7.66663	2.93859	AAEL002555	Reciprocal	Non-Seminal protein	FBgn0038652	Reciprocal	Non-Seminal protein	GMOY010253	Reciprocal	Non-Seminal protein	Q92911	Non-Reciprocal	Non-Seminal protein
SCAU008218	sodium-dependent nutrient amino acid transporter 1-like	N	GO:0016021	sodium-dependent nutrient amino acid transporter 1-like	KQ080393:421578:431819:-1	0	2148	7.81874	2.96694	262.99	8.03886	33.6359	5.07193	AAEL003627	Non-Reciprocal	Non-Seminal protein	FBgn0033443	Non-Reciprocal	Non-Seminal protein	GMOY010066	Non-Reciprocal	Non-Seminal protein	Q9Y345	Non-Reciprocal	Non-Seminal protein
SCAU007477	sodium/potassium/calcium exchanger 3-like	N	GO:0016020	sodium potassium calcium exchanger 3 isoform X1	KQ080979:42169:44632:-1	0	1495	1	0	110	6.78136	110	6.78136	AAEL004805	Non-Reciprocal	Non-Seminal protein	FBgn0265767	Non-Reciprocal	Non-Seminal protein	GMOY003962	Non-Reciprocal	Non-Seminal protein	Q71RS6	Non-Reciprocal	Non-Seminal protein
SCAU006364	solute carrier family 22 member 13	N	GO:0016021	solute carrier family 22 member 13	KQ081334:106363:111607:-1	0	2274	2.36906	1.24432	191.486	7.58109	80.8276	6.33678	AAEL012981	Non-Reciprocal	Non-Seminal protein	FBgn0038752	Reciprocal	Non-Seminal protein	GMOY003428	Reciprocal	Non-Seminal protein	No BLAST Hit	No BLAST Hit	Non-Seminal protein
SCAU000905	spargel	N	GO:0005737	partial	KQ081984:34148:44986:-1	9.22e-08	3995	8.07793	3.01399	66.8887	6.06369	8.28043	3.04971	AAEL003768	Reciprocal	Non-Seminal protein	FBgn0037248	Reciprocal	Non-Seminal protein	GMOY002545	Reciprocal	Non-Seminal protein	No BLAST Hit	No BLAST Hit	Non-Seminal protein
SCAU000966	sperm flagellar protein 1	N			KQ080188:261822:262568:-1	0	978	1.02658	0.0378514	89.0945	6.47726	86.7874	6.43941	No BLAST Hit	No BLAST Hit	Non-Seminal protein	FBgn0030722	Reciprocal	Non-Seminal protein	GMOY005922	Reciprocal	Non-Seminal protein	No BLAST Hit	No BLAST Hit	Non-Seminal protein
SCAU011225	sperm mitochondrial-associated cysteine-rich protein-like	N	GO:0016272	sperm mitochondrial-associated cysteine-rich -like	KQ081224:86383:93187:1	0	697	1.06646	0.0928291	478.232	8.90157	448.43	8.80874	No BLAST Hit	No BLAST Hit	Non-Seminal protein	FBgn0031859	Reciprocal	Non-Seminal protein	GMOY006985	Non-Reciprocal	Seminal protein	No BLAST Hit	No BLAST Hit	Non-Seminal protein
SCAU001568	spermatogenesis-associated protein 5	N	GO:0005524	spermatogenesis-associated 5	KQ080113:345633:348697:-1	0	2588	9.67295	3.27396	94.9603	6.56925	9.8171	3.2953	AAEL007899	Reciprocal	Non-Seminal protein	FBgn0032450	Reciprocal	Non-Seminal protein	GMOY009198	Reciprocal	Non-Seminal protein	Q8NB90	Non-Reciprocal	Non-Seminal protein
SCAU001550	sphingomyelin phosphodiesterase 4	N	GO:0016021	sphingomyelin phosphodiesterase 4	KQ079930:642975:646001:1	6.14e-09	2469	5.39961	2.43286	65.7956	6.03992	12.1852	3.60706	AAEL002910	Reciprocal	Non-Seminal protein	FBgn0037958	Reciprocal	Non-Seminal protein	GMOY003834	Reciprocal	Non-Seminal protein	H7BXF4	Reciprocal	Non-Seminal protein
SCAU012992	spondin-1	Y	GO:0004867	spondin-1	KQ079994:62205:67708:1	0	2944	54.3736	5.76483	302.558	8.24107	5.56443	2.47623	AAEL007889	Reciprocal	Non-Seminal protein	FBgn0033710	Reciprocal	Non-Seminal protein	GMOY010068	Reciprocal	Non-Seminal protein	Q9HCB6	Reciprocal	Non-Seminal protein
SCAU008252	spondin-1	Y	GO:0005576	spondin-1	KQ080870:278455:286356:1	0	2683	23.7956	4.57262	195.187	7.60871	8.20264	3.03609	AAEL003413	Reciprocal	Non-Seminal protein	FBgn0026721	Reciprocal	Non-Seminal protein	GMOY000693	Reciprocal	Non-Seminal protein	Q9HCB6	Non-Reciprocal	Non-Seminal protein
SCAU011635	spondin-1-like	Y			KQ079994:88802:94457:1	0	2609	1.99025	0.992946	158.191	7.30553	79.4833	6.31258	AAEL007889	Non-Reciprocal	Non-Seminal protein	FBgn0050046	Reciprocal	Non-Seminal protein	GMOY010068	Non-Reciprocal	Non-Seminal protein	Q9HCB6	Non-Reciprocal	Non-Seminal protein
SCAU001483	sporozoite surface protein 2-like	Y			KQ081543:139112:149016:-1	6.06e-10	1439	1.02658	0.0378514	58.3436	5.8665	56.8328	5.82865	No BLAST Hit	No BLAST Hit	Non-Seminal protein	No BLAST Hit	No BLAST Hit	Non-Seminal protein	No BLAST Hit	No BLAST Hit	Non-Seminal protein	No BLAST Hit	No BLAST Hit	Non-Seminal protein
SCAU011711	stabilizer of axonemal microtubules 1	N	GO:0008017	stabilizer of axonemal microtubules 1	KQ079941:622930:632253:1	0	1724	1	0	670.84	9.38982	670.84	9.38982	AAEL004366	Reciprocal	Non-Seminal protein	FBgn0038598	Reciprocal	Non-Seminal protein	GMOY004638	Reciprocal	Seminal protein	No BLAST Hit	No BLAST Hit	Non-Seminal protein
SCAU002299	structural maintenance of chromosomes protein 6	N	GO:0030915	structural maintenance of chromosomes 6	KQ080412:610:13201:1	0	3676	9.9255	3.31114	133.413	7.05976	13.4415	3.74862	AAEL002581	Reciprocal	Non-Seminal protein	FBgn0266282	Reciprocal	Non-Seminal protein	GMOY001284	Reciprocal	Non-Seminal protein	Q96SB8	Reciprocal	Non-Seminal protein
SCAU015446	succinate dehydrogenase [ubiquinone] iron-sulfur subunit-like	N	GO:0005749	Succinate dehydrogenase [ubiquinone] iron-sulfur mitochondrial	KQ080565:409555:410493:1	0	1056	1.03988	0.056411	79.1205	6.30598	76.0865	6.24957	AAEL010330	Reciprocal	Non-Seminal protein	FBgn0014028	Reciprocal	Non-Seminal protein	GMOY011708	Reciprocal	Seminal protein	P21912	Reciprocal	Non-Seminal protein
SCAU001636	succinyl-CoA ligase [ADP/GDP-forming] subunit alpha, mitochondrial-like	N	GO:0005759	succinyl- ligase [ADP GDP-forming] subunit mitochondrial	KQ080140:123579:124607:1	0	1281	1	0	86.8511	6.44047	86.8511	6.44047	AAEL006833	Non-Reciprocal	Non-Seminal protein	FBgn0004888	Non-Reciprocal	Non-Seminal protein	GMOY007176	Reciprocal	Seminal protein	P53597	Non-Reciprocal	Non-Seminal protein
SCAU009871	SUMO-activating enzyme subunit 1	N	GO:0031510	CG12276-PA	KQ080339:505258:511009:-1	0	1224	21.8483	4.44945	123.539	6.94883	5.65441	2.49938	AAEL000091	Reciprocal	Non-Seminal protein	FBgn0029512	Reciprocal	Non-Seminal protein	GMOY011464	Reciprocal	Non-Seminal protein	Q9UBE0	Reciprocal	Non-Seminal protein
SCAU005716	synaptic vesicular amine transporter	N	GO:0008021	synaptic vesicular amine transporter isoform X1	KQ080054:759261:828537:1	0	2219	6.66234	2.73603	641.011	9.3242	96.214	6.58817	AAEL008816	Reciprocal	Non-Seminal protein	FBgn0260964	Reciprocal	Non-Seminal protein	GMOY010622	Reciprocal	Non-Seminal protein	Q05940	Reciprocal	Non-Seminal protein
SCAU004609	T-complex-associated testis-expressed protein 1	N			KQ080058:273192:278817:1	1.12e-09	1452	1	0	57.0576	5.83435	57.0576	5.83435	AAEL000809	Reciprocal	Non-Seminal protein	FBgn0038531	Reciprocal	Non-Seminal protein	GMOY011467	Reciprocal	Non-Seminal protein	No BLAST Hit	No BLAST Hit	Non-Seminal protein
SCAU010347	tachykinins	N	GO:0005102	tachykinins isoform X1	KQ080028:526981:544009:1	0	2613	1.50509	0.589851	115.551	6.85239	76.7737	6.26254	No BLAST Hit	No BLAST Hit	Non-Seminal protein	FBgn0037976	Reciprocal	Non-Seminal protein	GMOY008567	Reciprocal	Non-Seminal protein	No BLAST Hit	No BLAST Hit	Non-Seminal protein
SCAU002402	TBC1 domain family member 19	N	GO:0005096	TBC1 domain family member 19 isoform X1	KQ080645:127782:142792:1	0	1908	1.01329	0.0190498	198.838	7.63545	196.229	7.6164	AAEL008603	Reciprocal	Non-Seminal protein	FBgn0031690	Reciprocal	Non-Seminal protein	GMOY011042	Reciprocal	Non-Seminal protein	Q8N5T2	Reciprocal	Non-Seminal protein
SCAU001727	tectonic	Y			KQ080496:161394:166859:1	0	2295	1.06646	0.0928291	131.098	7.03451	122.929	6.94168	AAEL009737	Reciprocal	Non-Seminal protein	FBgn0261697	Reciprocal	Non-Seminal protein	GMOY005734	Reciprocal	Non-Seminal protein	No BLAST Hit	No BLAST Hit	Non-Seminal protein
SCAU015069	tektin-2	N	GO:0005200	CG3085-PA	KQ081040:97330:101189:1	0	1510	1	0	399.033	8.64036	399.033	8.64036	AAEL006399	Reciprocal	Non-Seminal protein	FBgn0034816	Reciprocal	Non-Seminal protein	GMOY011172	Reciprocal	Seminal protein	Q9UIF3	Reciprocal	Non-Seminal protein
SCAU001640	tektin-3-like	N	GO:0005737	tektin-3 isoform X3	KQ080368:356619:357803:1	0	1344	1.10634	0.145788	139.308	7.12213	125.918	6.97634	No BLAST Hit	No BLAST Hit	Non-Seminal protein	FBgn0052820	Reciprocal	Non-Seminal protein	GMOY008272	Non-Reciprocal	Seminal protein	Q9BXF9	Reciprocal	Non-Seminal protein
SCAU000492	tektin-3-like	N	GO:0005737	tektin-3 isoform X3	KQ085590:3043:3644:-1	0	689	1.06646	0.0928291	79.6849	6.31623	74.7191	6.22341	No BLAST Hit	No BLAST Hit	Non-Seminal protein	FBgn0052820	Non-Reciprocal	Non-Seminal protein	GMOY008272	Non-Reciprocal	Seminal protein	Q9BXF9	Non-Reciprocal	Non-Seminal protein
SCAU013041	tektin-4	N	GO:0005875	tektin-4 isoform X1	KQ080543:377277:378137:1	0	1113	1.03988	0.056411	164.157	7.35893	157.862	7.30252	AAEL007684	Reciprocal	Non-Seminal protein	FBgn0028902	Reciprocal	Non-Seminal protein	GMOY004552	Non-Reciprocal	Seminal protein	No BLAST Hit	No BLAST Hit	Non-Seminal protein
SCAU010103	tektin-4-like	N	GO:0005875	tektin isoform A	KQ081413:342:1005:1	0	746	1.07975	0.110699	161.514	7.33551	149.584	7.22481	AAEL007684	Non-Reciprocal	Non-Seminal protein	FBgn0028902	Non-Reciprocal	Non-Seminal protein	GMOY004552	Non-Reciprocal	Seminal protein	Q8WW24	Non-Reciprocal	Non-Seminal protein
SCAU009609	testis-specific serine/threonine-protein kinase 1	N	GO:0004683	testis-specific serine threonine- kinase 1	KQ081978:47829:48716:1	0	1200	1	0	167.194	7.38538	167.194	7.38538	AAEL005010	Reciprocal	Non-Seminal protein	FBgn0038630	Reciprocal	Non-Seminal protein	GMOY002085	Reciprocal	Non-Seminal protein	Q96PF2	Non-Reciprocal	Non-Seminal protein
SCAU001543	testis-specific serine/threonine-protein kinase 3	N	GO:0004674	testis-specific serine threonine- kinase 4-like	KQ080496:138473:143690:-1	0	1336	1.01329	0.0190498	197.759	7.6276	195.165	7.60855	AAEL014017	Reciprocal	Non-Seminal protein	FBgn0031784	Reciprocal	Non-Seminal protein	GMOY005733	Reciprocal	Non-Seminal protein	Q96PF2	Reciprocal	Non-Seminal protein
SCAU001368	tetratricopeptide repeat protein 25	N			KQ080695:323353:335952:-1	2.13e-11	1392	1.02658	0.0378514	64.9596	6.02147	63.2775	5.98362	AAEL002674	Reciprocal	Non-Seminal protein	FBgn0037101	Non-Reciprocal	Non-Seminal protein	GMOY003735	Non-Reciprocal	Non-Seminal protein	No BLAST Hit	No BLAST Hit	Non-Seminal protein
SCAU009815	thioredoxin-2-like	N	GO:0044710	PREDICTED: thioredoxin-2-like	KQ080313:460525:461016:1	0	721	1	0	69.9824	6.12892	69.9824	6.12892	AAEL010777	Non-Reciprocal	Non-Seminal protein	FBgn0036442	Reciprocal	Non-Seminal protein	No BLAST Hit	No BLAST Hit	Non-Seminal protein	No BLAST Hit	No BLAST Hit	Non-Seminal protein
SCAU009844	tissue factor pathway inhibitor	Y			KQ080626:25692:26257:1	3.54e-12	770	14.6707	3.87487	103.677	6.69595	7.06694	2.82108	No BLAST Hit	No BLAST Hit	Non-Seminal protein	FBgn0031563	Reciprocal	Non-Seminal protein	No BLAST Hit	No BLAST Hit	Non-Seminal protein	No BLAST Hit	No BLAST Hit	Non-Seminal protein
SCAU000482	torsin-like protein	N	GO:0005635	CG3024-PA	KQ079929:214730:215898:-1	0	1356	40.0117	5.32235	202.324	7.66053	5.05663	2.33818	AAEL004448	Reciprocal	Non-Seminal protein	FBgn0025615	Reciprocal	Non-Seminal protein	GMOY003778	Reciprocal	Non-Seminal protein	O14657	Reciprocal	Seminal protein
SCAU010261	transient receptor potential cation channel subfamily A member 1	N	GO:0034703	Transient receptor potential cation channel subfamily A member 1	KQ081345:47709:121864:-1	0	4099	1.30571	0.384838	80.9352	6.3387	61.9855	5.95386	AAEL009419	Reciprocal	Non-Seminal protein	FBgn0035934	Reciprocal	Non-Seminal protein	GMOY007826	Reciprocal	Non-Seminal protein	O75762	Reciprocal	Non-Seminal protein
SCAU004819	transient receptor potential cation channel trpm	N	GO:0016021	transient receptor potential cation channel trpm	KQ080533:162950:347333:1	0	7203	13.4611	3.75073	206.804	7.69212	15.363	3.94139	AAEL018260	Reciprocal	Non-Seminal protein	FBgn0265194	Reciprocal	Non-Seminal protein	GMOY005151	Reciprocal	Non-Seminal protein	A2A3F7	Reciprocal	Non-Seminal protein
SCAU004959	transient-receptor-potential-like protein	N	GO:0016027	transient-receptor-potential isoform X1	KQ081560:98191:136089:-1	1.14e-08	3647	2.82099	1.4962	57.7363	5.85141	20.4667	4.35521	AAEL005014	Non-Reciprocal	Non-Seminal protein	FBgn0005614	Reciprocal	Non-Seminal protein	GMOY012064	Reciprocal	Non-Seminal protein	Q9UL62	Non-Reciprocal	Non-Seminal protein
SCAU006410	translation initiation factor IF-2-like	Y			KQ081068:80350:81303:1	0	1416	2.1431	1.0997	211.905	7.72728	98.8778	6.62758	No BLAST Hit	No BLAST Hit	Non-Seminal protein	FBgn0052521	Reciprocal	Non-Seminal protein	GMOY008497	Reciprocal	Non-Seminal protein	No BLAST Hit	No BLAST Hit	Non-Seminal protein
SCAU008968	transmembrane protein 256-like	N	GO:0016020	transmembrane 256 homolog	KQ080344:394895:396023:-1	0	934	12.3047	3.62114	135.342	7.08047	10.9992	3.45933	AAEL001354	Non-Reciprocal	Non-Seminal protein	FBgn0038739	Non-Reciprocal	Non-Seminal protein	GMOY005500	Reciprocal	Non-Seminal protein	No BLAST Hit	No BLAST Hit	Non-Seminal protein
SCAU012272	trichohyalin	N	GO:0016829	trichoplein keratin filament-binding -like	KQ080038:622338:623888:1	0	1799	1.10634	0.145788	185.163	7.53265	167.366	7.38686	No BLAST Hit	No BLAST Hit	Non-Seminal protein	FBgn0085454	Reciprocal	Non-Seminal protein	GMOY003514	Reciprocal	Non-Seminal protein	No BLAST Hit	No BLAST Hit	Non-Seminal protein
SCAU010289	trichohyalin	N	GO:0005875	chromatin assembly factor p180-subunit	KQ080191:475320:477609:-1	0	2091	1.10634	0.145788	158.82	7.31125	143.555	7.16546	AAEL008943	Reciprocal	Non-Seminal protein	FBgn0036242	Reciprocal	Non-Seminal protein	GMOY004825	Reciprocal	Non-Seminal protein	No BLAST Hit	No BLAST Hit	Non-Seminal protein
SCAU013012	trichohyalin	N			KQ080459:392801:394319:1	1.43e-09	1796	2.78776	1.47911	61.7445	5.94824	22.1484	4.46913	No BLAST Hit	No BLAST Hit	Non-Seminal protein	FBgn0033174	Reciprocal	Non-Seminal protein	GMOY007130	Reciprocal	Non-Seminal protein	No BLAST Hit	No BLAST Hit	Non-Seminal protein
SCAU002370	trichohyalin-like	N			KQ080373:332665:334068:1	5.24e-08	1603	2.72794	1.44781	54.4783	5.76761	19.9705	4.3198	AAEL009149	Reciprocal	Non-Seminal protein	FBgn0037581	Reciprocal	Non-Seminal protein	GMOY005633	Reciprocal	Non-Seminal protein	No BLAST Hit	No BLAST Hit	Non-Seminal protein
SCAU013933	trichohyalin-like	N	GO:0048786	trichohyalin isoform X1	KQ081470:113531:137699:-1	0	5761	2.43552	1.28423	101.041	6.65879	41.4862	5.37456	AAEL018153	Reciprocal	Non-Seminal protein	FBgn0259246	Reciprocal	Non-Seminal protein	GMOY010746	Reciprocal	Non-Seminal protein	H7C4G9	Reciprocal	Non-Seminal protein
SCAU002657	trichoplein keratin filament-binding protein	N			KQ079979:1495648:1497282:-1	0	1713	1.27913	0.355162	102.419	6.67835	80.0696	6.32318	AAEL010185	Reciprocal	Non-Seminal protein	FBgn0046225	Reciprocal	Non-Seminal protein	GMOY006731	Reciprocal	Non-Seminal protein	No BLAST Hit	No BLAST Hit	Non-Seminal protein
SCAU016631	trifunctional purine biosynthetic protein adenosine-3	N	GO:0005829	trifunctional purine biosynthetic adenosine-3	KQ080272:129793:150075:1	0	4567	13.4412	3.74859	572.928	9.16221	42.6248	5.41362	AAEL010640	Reciprocal	Non-Seminal protein	FBgn0000053	Reciprocal	Non-Seminal protein	GMOY003296	Reciprocal	Non-Seminal protein	P22102	Reciprocal	Non-Seminal protein
SCAU011306	triosephosphate isomerase	N	GO:0005741	PREDICTED: uncharacterized protein LOC106095724 isoform X1	KQ079953:1256818:1270898:1	1.58e-06	2452	5.6721	2.50388	55.3714	5.79107	9.76207	3.28719	AAEL002567	Reciprocal	Non-Seminal protein	FBgn0039749	Reciprocal	Non-Seminal protein	GMOY013073	Reciprocal	Non-Seminal protein	No BLAST Hit	No BLAST Hit	Non-Seminal protein
SCAU006429	troponin C-akin-1 protein	N	GO:0008307	troponin C-akin-1	KQ079966:977021:985280:1	1.61e-06	989	5.45278	2.44699	54.7998	5.7761	10.0499	3.32911	No BLAST Hit	No BLAST Hit	Non-Seminal protein	FBgn0035083	Reciprocal	Non-Seminal protein	GMOY006817	Reciprocal	Non-Seminal protein	Q9BVM4	Reciprocal	Non-Seminal protein
SCAU002170	trypsin eta	Y	GO:0016021	trypsin alpha-3	KQ079952:1398499:1412196:1	5.39e-10	1218	1.01329	0.0190498	58.5365	5.87126	57.7687	5.85222	AAEL013623	Non-Reciprocal	Non-Seminal protein	FBgn0025383	Reciprocal	Non-Seminal protein	GMOY000525	Reciprocal	Non-Seminal protein	P49863	Non-Reciprocal	Non-Seminal protein
SCAU005647	tryptophan 2,3-dioxygenase	N	GO:0004833	vermilion	KQ080065:76813:90467:-1	0	1307	1.03323	0.047161	110.229	6.78436	106.684	6.73719	AAEL000428	Reciprocal	Non-Seminal protein	FBgn0003965	Reciprocal	Non-Seminal protein	GMOY001301	Reciprocal	Non-Seminal protein	P48775	Reciprocal	Non-Seminal protein
SCAU010771	tryptophan--tRNA ligase, cytoplasmic-like	N	GO:0005737	tryptophan--tRNA cytoplasmic	KQ080890:180136:190338:-1	0	1666	2.64819	1.40501	87.4584	6.45052	33.0257	5.04552	AAEL013521	Non-Reciprocal	Non-Seminal protein	FBgn0010803	Non-Reciprocal	Non-Seminal protein	GMOY005635	Non-Reciprocal	Non-Seminal protein	P23381	Non-Reciprocal	Non-Seminal protein
SCAU000453	tubulin beta-2 chain	N	GO:0005737	tubulin beta-1 chain	KQ080259:415050:416442:1	0	1611	1.03323	0.047161	1385.21	10.4359	1340.66	10.3887	AAEL002851	Non-Reciprocal	Non-Seminal protein	FBgn0003889	Reciprocal	Seminal protein	GMOY000119	Reciprocal	Non-Seminal protein	Q9BVA1	Non-Reciprocal	Non-Seminal protein
SCAU003864	tubulin glycylase 3B	N	GO:0007291	Tubulin glycylase 3B	KQ079922:2866282:2873600:-1	0	2123	1.03323	0.047161	110.007	6.78145	106.469	6.73429	AAEL000578	Reciprocal	Non-Seminal protein	FBgn0031853	Reciprocal	Non-Seminal protein	GMOY000431	Reciprocal	Non-Seminal protein	H0Y5E3	Non-Reciprocal	Non-Seminal protein
SCAU007427	tubulin polyglutamylase TTLL13P	N	GO:0000166	tubulin polyglutamylase TTLL13	KQ080109:610223:616787:1	7.09e-12	2314	1.0864	0.119552	67.3603	6.07383	62.0033	5.95427	AAEL013750	Reciprocal	Non-Seminal protein	FBgn0039501	Reciprocal	Non-Seminal protein	GMOY011895	Reciprocal	Non-Seminal protein	A6NNM8	Reciprocal	Non-Seminal protein
SCAU011873	tubulin polyglutamylase TTLL5	N	GO:0003824	tubulin polyglutamylase TTLL5	KQ080112:219726:222560:1	7.09e-12	4024	5.50595	2.46099	79.9636	6.32127	14.5231	3.86028	AAEL007638	Reciprocal	Non-Seminal protein	FBgn0051108	Reciprocal	Non-Seminal protein	GMOY011499	Reciprocal	Non-Seminal protein	Q6EMB2	Reciprocal	Non-Seminal protein
SCAU007805	tubulin polyglutamylase TTLL5	N	GO:0018095	tubulin polyglutamylase TTLL4 isoform X4	KQ081082:118976:133213:1	0	3879	5.49266	2.4575	405.142	8.66228	73.7606	6.20478	AAEL001898	Reciprocal	Non-Seminal protein	FBgn0031574	Reciprocal	Non-Seminal protein	GMOY006340	Reciprocal	Non-Seminal protein	E9PH58	Reciprocal	Non-Seminal protein
SCAU009188	tubulin-specific chaperone D	N	GO:0005634	tubulin-specific chaperone D	KQ080375:117276:125455:1	0	3962	16.0065	4.00059	132.156	7.0461	8.25636	3.04551	AAEL005303	Reciprocal	Non-Seminal protein	FBgn0027509	Reciprocal	Non-Seminal protein	GMOY006348	Reciprocal	Non-Seminal protein	Q9BTW9	Reciprocal	Non-Seminal protein
SCAU011179	ubiquitin carboxyl-terminal hydrolase 2	N	GO:0004843	ubiquitin carboxyl-terminal hydrolase 2 isoform X3	KQ080082:915142:919731:1	0	3798	14.026	3.81004	103.398	6.69207	7.37188	2.88203	AAEL010854	Reciprocal	Non-Seminal protein	FBgn0031187	Reciprocal	Non-Seminal protein	GMOY010063	Reciprocal	Non-Seminal protein	O75604	Reciprocal	Non-Seminal protein
SCAU007311	ubiquitin-associated domain-containing protein 1	N			KQ079949:688509:691220:-1	4.96e-11	2394	7.07439	2.82261	79.7349	6.31714	11.2709	3.49453	AAEL008115	Reciprocal	Non-Seminal protein	FBgn0028372	Reciprocal	Non-Seminal protein	GMOY005831	Reciprocal	Non-Seminal protein	Q9BSL1	Reciprocal	Non-Seminal protein
SCAU008418	ubiquitin-conjugating enzyme E2 W-like	N	GO:0005634	ubiquitin-conjugating enzyme E2 W isoform X1	KQ079979:887196:897987:1	0	703	6.93483	2.79386	89.1445	6.47807	12.8546	3.68421	AAEL008514	Non-Reciprocal	Non-Seminal protein	FBgn0033544	Non-Reciprocal	Non-Seminal protein	GMOY008989	Non-Reciprocal	Non-Seminal protein	Q96B02	Non-Reciprocal	Non-Seminal protein
SCAU007652	UDP-glucuronosyltransferase 1-6-like	Y	GO:0016020	UDP-glucuronosyltransferase 2B15-like	KQ080203:666712:687962:-1	1.42e-11	1800	13.6074	3.76631	97.6825	6.61003	7.17865	2.84371	AAEL001548	Non-Reciprocal	Non-Seminal protein	FBgn0040262	Non-Reciprocal	Non-Seminal protein	GMOY005699	Non-Reciprocal	Non-Seminal protein	P19224	Non-Reciprocal	Non-Seminal protein
SCAU006606	UDP-glucuronosyltransferase 2B15	Y			KQ080154:795481:804770:1	0	1805	1.37217	0.456462	153.426	7.2614	111.812	6.80493	AAEL003076	Non-Reciprocal	Non-Seminal protein	FBgn0042179	Reciprocal	Non-Seminal protein	No BLAST Hit	No BLAST Hit	Non-Seminal protein	No BLAST Hit	No BLAST Hit	Non-Seminal protein
SCAU014202	UPF0587 protein CG4646	N			KQ079949:1475322:1476179:1	1.92e-07	702	11.8395	3.56554	73.8691	6.2069	6.23919	2.64136	AAEL000847	Reciprocal	Non-Seminal protein	FBgn0033810	Reciprocal	Non-Seminal protein	GMOY001470	Reciprocal	Non-Seminal protein	Q9NWV4	Reciprocal	Non-Seminal protein
SCAU000603	UPF0605 protein GA14893-like	N			KQ080195:67205:72007:-1	0	1249	1.00665	0.00955635	316.79	8.30738	314.698	8.29783	AAEL006753	Reciprocal	Non-Seminal protein	FBgn0033610	Reciprocal	Non-Seminal protein	GMOY005101	Reciprocal	Non-Seminal protein	A8MTA8	Reciprocal	Non-Seminal protein
SCAU014194	UPF0691 protein C9orf116 homolog	N			KQ079972:1046258:1046682:1	0	518	1	0	230.139	7.84636	230.139	7.84636	AAEL014427	Reciprocal	Non-Seminal protein	FBgn0083943	Reciprocal	Non-Seminal protein	GMOY002569	Non-Reciprocal	Non-Seminal protein	No BLAST Hit	No BLAST Hit	Non-Seminal protein
SCAU015035	UPF0704 protein C6orf165 homolog	N			KQ081633:14080:16444:1	0	2158	1.27913	0.355162	139.022	7.11917	108.685	6.76401	AAEL008325	Reciprocal	Non-Seminal protein	FBgn0034532	Reciprocal	Non-Seminal protein	No BLAST Hit	No BLAST Hit	Non-Seminal protein	No BLAST Hit	No BLAST Hit	Non-Seminal protein
SCAU007719	UPF0769 protein CG18675	N	GO:0048812	UPF0769 CG18675	KQ081228:148897:149769:1	0	1107	1	0	103.248	6.68997	103.248	6.68997	AAEL002096	Reciprocal	Non-Seminal protein	FBgn0040696	Reciprocal	Non-Seminal protein	GMOY010472	Reciprocal	Non-Seminal protein	P57076	Reciprocal	Non-Seminal protein
SCAU009407	uridine phosphorylase 1	N	GO:0005737	uridine phosphorylase 1 isoform X1	KQ080030:1102702:1135025:-1	0	1621	12.5905	3.65427	225.78	7.81878	17.9326	4.16451	AAEL005839	Reciprocal	Non-Seminal protein	FBgn0039464	Reciprocal	Non-Seminal protein	GMOY011541	Reciprocal	Non-Seminal protein	Q16831	Reciprocal	Non-Seminal protein
SCAU014418	V-type proton ATPase subunit D-like	N	GO:0046961	V-type proton ATPase subunit D 1	KQ080580:160574:161545:1	1.42e-09	1309	1	0	56.6003	5.82274	56.6003	5.82274	AAEL009808	Non-Reciprocal	Non-Seminal protein	FBgn0033706	Reciprocal	Non-Seminal protein	GMOY008790	Reciprocal	Non-Seminal protein	Q9Y5K8	Non-Reciprocal	Non-Seminal protein
SCAU001336	venom allergen 5-like	Y			KQ079934:1194051:1195178:-1	2.69e-10	1011	1.01329	0.0190498	59.894	5.90434	59.1083	5.88529	AAEL002476	Non-Reciprocal	Non-Seminal protein	FBgn0264297	Reciprocal	Non-Seminal protein	GMOY008544	Reciprocal	Non-Seminal protein	No BLAST Hit	No BLAST Hit	Non-Seminal protein
SCAU001508	venom allergen 5-like	Y			KQ079985:209418:210342:-1	0	967	1	0	1655.44	10.693	1655.44	10.693	AAEL000793	Non-Reciprocal	Non-Seminal protein	FBgn0020508	Non-Reciprocal	Non-Seminal protein	GMOY000623	Reciprocal	Non-Seminal protein	No BLAST Hit	No BLAST Hit	Non-Seminal protein
SCAU005112	venom peptide MmKTx1-like	Y			KQ079932:260682:263504:-1	0	431	1.1595	0.213506	161.335	7.33391	139.141	7.12041	No BLAST Hit	No BLAST Hit	Non-Seminal protein	No BLAST Hit	No BLAST Hit	Non-Seminal protein	No BLAST Hit	No BLAST Hit	Non-Seminal protein	No BLAST Hit	No BLAST Hit	Non-Seminal protein
SCAU009348	venom protease	Y	GO:0004252	venom protease	KQ080272:1782:20715:-1	0	1839	1.23261	0.301714	214.942	7.7478	174.38	7.44609	AAEL005648	Reciprocal	Non-Seminal protein	FBgn0032753	Reciprocal	Non-Seminal protein	GMOY006266	Non-Reciprocal	Non-Seminal protein	P40313	Non-Reciprocal	Non-Seminal protein
SCAU013328	very-long-chain (3R)-3-hydroxyacyl-CoA dehydratase hpo-8	N	GO:0005783	very-long-chain (3R)-3-hydroxyacyl- dehydratase hpo-8	KQ080182:424274:424999:-1	0	1121	38.3701	5.26191	338.438	8.40275	8.82036	3.14084	AAEL005223	Reciprocal	Non-Seminal protein	FBgn0032394	Reciprocal	Non-Seminal protein	GMOY003501	Reciprocal	Non-Seminal protein	Q6Y1H2	Reciprocal	Non-Seminal protein
SCAU010774	very-long-chain 3-oxoacyl-CoA reductase	N	GO:0016021	very-long-chain 3-oxoacyl- reductase	KQ079955:1611277:1672663:1	0	1752	3.03366	1.60106	1125.54	10.1364	371.019	8.53535	AAEL009634	Reciprocal	Non-Seminal protein	FBgn0029975	Reciprocal	Non-Seminal protein	GMOY009584	Reciprocal	Non-Seminal protein	Q53GQ0	Reciprocal	Non-Seminal protein
SCAU013831	very-long-chain enoyl-CoA reductase	N	GO:0005737	very-long-chain enoyl- reductase	KQ080560:157782:162631:-1	0	1100	36.6821	5.197	287.997	8.16991	7.85116	2.97291	AAEL008740	Reciprocal	Non-Seminal protein	FBgn0035471	Reciprocal	Non-Seminal protein	No BLAST Hit	No BLAST Hit	Non-Seminal protein	Q9NZ01	Reciprocal	Non-Seminal protein
SCAU016100	villin-like protein quail	N	GO:0005737	villin quail isoform X2	KQ080024:818771:839375:1	0	2904	3.91757	1.96996	383.686	8.58378	97.9398	6.61382	AAEL000334	Reciprocal	Non-Seminal protein	FBgn0003187	Reciprocal	Non-Seminal protein	GMOY003683	Reciprocal	Non-Seminal protein	O75366	Non-Reciprocal	Non-Seminal protein
SCAU012600	vitellogenin-1-like	N	GO:0005615	vitellogenin-1-like	KQ080553:399454:400463:-1	0	1056	1.03988	0.056411	153.776	7.26468	147.879	7.20827	AAEL012311	Non-Reciprocal	Non-Seminal protein	FBgn0030828	Non-Reciprocal	Seminal protein	GMOY005426	Non-Reciprocal	Non-Seminal protein	P06858	Non-Reciprocal	Seminal protein
SCAU006436	WD repeat-containing protein on Y chromosome-like	N			KQ080445:98561:112322:1	0	3485	1	0	112.422	6.81278	112.422	6.81278	AAEL002485	Reciprocal	Non-Seminal protein	FBgn0267449	Reciprocal	Non-Seminal protein	GMOY001807	Reciprocal	Non-Seminal protein	A0A096LNH2	Reciprocal	Non-Seminal protein
SCAU007858	xanthine dehydrogenase-like	N	GO:0005777	xanthine dehydrogenase	KQ079928:326323:360653:1	0	4535	2.95391	1.56262	678.263	9.4057	229.616	7.84308	AAEL002683	Reciprocal	Non-Seminal protein	FBgn0003308	Reciprocal	Non-Seminal protein	GMOY009491	Reciprocal	Non-Seminal protein	P47989	Reciprocal	Non-Seminal protein
SCAU000232	xenotropic and polytropic retrovirus receptor 1-like	N	GO:0016020	xenotropic and polytropic retrovirus receptor 1-like	KQ081255:106013:112439:-1	0	2253	1	0	76.1197	6.2502	76.1197	6.2502	AAEL011204	Non-Reciprocal	Non-Seminal protein	FBgn0030890	Non-Reciprocal	Non-Seminal protein	GMOY002722	Non-Reciprocal	Non-Seminal protein	Q9UBH6	Non-Reciprocal	Non-Seminal protein
SCAU006993	zinc carboxypeptidase	Y	GO:0005576	zinc carboxypeptidase	KQ079983:1378469:1379871:-1	3.54e-12	1686	7.7988	2.96325	87.9799	6.4591	11.2812	3.49585	AAEL003781	Reciprocal	Non-Seminal protein	FBgn0033241	Reciprocal	Non-Seminal protein	GMOY011364	Reciprocal	Non-Seminal protein	Q8IVL8	Non-Reciprocal	Seminal protein
SCAU013356	zinc carboxypeptidase	N	GO:0004181	CG8564	KQ080560:109228:120186:1	0	1797	1.10634	0.145788	190.857	7.57635	172.513	7.43056	AAEL001855	Non-Reciprocal	Non-Seminal protein	FBgn0035776	Reciprocal	Non-Seminal protein	GMOY004248	Reciprocal	Non-Seminal protein	Q8IVL8	Non-Reciprocal	Seminal protein
SCAU004267	zinc finger C2HC domain-containing protein 1C	N			KQ080115:203848:204476:-1	0	1273	27.5505	4.78401	201.167	7.65225	7.30174	2.86824	AAEL002543	Reciprocal	Non-Seminal protein	FBgn0261561	Reciprocal	Non-Seminal protein	GMOY000561	Reciprocal	Non-Seminal protein	Q96GY0	Reciprocal	Non-Seminal protein
SCAU007999	zinc finger MYND domain-containing protein 10 homolog	N	GO:0043025	zinc finger MYND domain-containing 10 homolog	KQ080916:39406:54425:1	1.94e-09	2057	2.11652	1.08169	59.2438	5.88859	27.9912	4.8069	AAEL010315	Reciprocal	Non-Seminal protein	FBgn0266709	Reciprocal	Non-Seminal protein	GMOY013033	Reciprocal	Non-Seminal protein	O75800	Reciprocal	Non-Seminal protein
SCAU002652	zinc finger protein 32-like	N	GO:0003676	zinc finger	KQ082430:75517:76655:1	4.25e-11	1140	1.77093	0.824507	65.7741	6.03945	37.141	5.21494	AAEL009230	Non-Reciprocal	Non-Seminal protein	FBgn0038626	Reciprocal	Non-Seminal protein	GMOY000290	Reciprocal	Non-Seminal protein	Q9BWW7	Non-Reciprocal	Non-Seminal protein
SCAU008160	zinc finger protein 691-like	N			KQ080390:285391:335051:-1	3.46e-05	2014	9.6796	3.27495	58.2864	5.86509	6.02158	2.59014	AAEL007427	Non-Reciprocal	Non-Seminal protein	FBgn0030012	Non-Reciprocal	Non-Seminal protein	GMOY009471	Reciprocal	Non-Seminal protein	Q9UJU3	Non-Reciprocal	Non-Seminal protein
SCAU002291	zinc finger protein 708-like	N	GO:0005488	zinc finger 271-like	KQ079932:2009852:2012974:-1	1.95e-10	2305	3.33937	1.73958	67.1888	6.07015	20.1202	4.33057	AAEL007427	Non-Reciprocal	Non-Seminal protein	FBgn0020309	Non-Reciprocal	Non-Seminal protein	GMOY008047	Non-Reciprocal	Non-Seminal protein	P35789	Non-Reciprocal	Non-Seminal protein
SCAU011797	zinc finger protein Xfin-like	N			KQ080150:284861:287526:1	3.35e-05	2310	7.47979	2.903	53.4709	5.74068	7.14871	2.83768	AAEL006608	Non-Reciprocal	Non-Seminal protein	FBgn0020309	Non-Reciprocal	Non-Seminal protein	GMOY005421	Non-Reciprocal	Non-Seminal protein	Q05481	Non-Reciprocal	Non-Seminal protein

## Sheet: topGO-Biological Process Output
Biological Process output from Gene ontology analysis of male reproductive tract-biased genes using topGO
GO.ID	Term	Annotated	Significant	Expected	Rank in classicFisher	classicFisher	elimFisher	topgoFisher	parentchildFisher
GO:0010951	negative regulation of endopeptidase act...	55	13	0.63	1	1.9e-14	1.9e-14	1.9e-14	0.4599
GO:0005975	carbohydrate metabolic process	172	16	1.98	15	5.3e-11	5.3e-11	5.3e-11	1e-08
GO:0006508	proteolysis	684	31	7.87	12	1.8e-12	9.6e-06	8.2e-06	5.7e-12
GO:0019731	antibacterial humoral response	19	4	0.22	36	5.5e-05	5.5e-05	5.5e-05	0.3648
GO:0045087	innate immune response	28	4	0.32	41	0.00027	0.00027	0.00027	0.6378
GO:0009253	peptidoglycan catabolic process	17	3	0.2	43	0.00088	0.00088	0.00088	1
GO:0007218	neuropeptide signaling pathway	14	2	0.16	55	0.01085	0.01085	0.01085	0.0192
GO:0007589	body fluid secretion	1	1	0.01	56	0.0115	0.0115	0.0115	0.0606
GO:0018990	ecdysis, chitin-based cuticle	1	1	0.01	57	0.0115	0.0115	0.0115	1
GO:0009306	protein secretion	2	1	0.02	64	0.02287	0.02287	0.02287	0.0098
Term GO:0010951 genes: SCAU000179,SCAU001886,SCAU005408,SCAU008252,SCAU008556,SCAU009844,SCAU010963,SCAU011635,SCAU011929,SCAU012282,SCAU012992,SCAU015140,SCAU015723
Term GO:0005975 genes: SCAU000122,SCAU001437,SCAU002218,SCAU003061,SCAU004860,SCAU005366,SCAU005955,SCAU006414,SCAU009528,SCAU012423,SCAU012978,SCAU013265,SCAU013609,SCAU013640,SCAU014870,SCAU015654
Term GO:0006508 genes: SCAU000179,SCAU001439,SCAU001650,SCAU001886,SCAU002170,SCAU002803,SCAU004055,SCAU004636,SCAU004752,SCAU005242,SCAU005408,SCAU006494,SCAU006993,SCAU007065,SCAU008006,SCAU008252,SCAU008556,SCAU009348,SCAU009844,SCAU010963,SCAU011635,SCAU011848,SCAU011929,SCAU012046,SCAU012282,SCAU012553,SCAU012992,SCAU013887,SCAU015140,SCAU015723,SCAU015769
Term GO:0019731 genes: SCAU004109,SCAU005633,SCAU007513,SCAU008611
Term GO:0045087 genes: SCAU001267,SCAU003231,SCAU004109,SCAU004566
Term GO:0009253 genes: SCAU001267,SCAU003231,SCAU004566
Term GO:0007218 genes: SCAU005430,SCAU006158
Term GO:0007589 genes: SCAU005777
Term GO:0018990 genes: SCAU006158
Term GO:0009306 genes: SCAU006471

## Sheet: topGO-Molecular Function Output
Molecular Function output from Gene ontology analysis of male reproductive tract-biased genes using topGO
GO.ID	Term	Annotated	Significant	Expected	Rank in classicFisher	classicFisher	elimFisher	topgoFisher	parentchildFisher
1	GO:0008061	chitin binding	134	17	1.3	5	5.9e-15	5.9e-15	5.9e-15	9.3e-14
2	GO:0004867	serine-type endopeptidase inhibitor acti...	27	7	0.26	9	4.8e-09	4.8e-09	4.8e-09	0.4698
3	GO:0004869	cysteine-type endopeptidase inhibitor ac...	11	5	0.11	10	3.4e-08	3.4e-08	3.4e-08	0.0704
4	GO:0004222	metalloendopeptidase activity	123	9	1.2	12	2.6e-06	2.6e-06	2.6e-06	0.0122
5	GO:0042834	peptidoglycan binding	12	3	0.12	16	0.00018	0.00018	0.00018	0.6044
6	GO:0004180	carboxypeptidase activity	39	4	0.38	20	0.00053	0.00053	0.00023	0.0337
7	GO:0008241	peptidyl-dipeptidase activity	13	3	0.13	17	0.00024	0.00024	0.00024	0.0092
8	GO:0008745	N-acetylmuramoyl-L-alanine amidase activ...	17	3	0.17	21	0.00055	0.00055	0.00055	0.0189
9	GO:0008237	metallopeptidase activity	207	13	2.01	11	7.9e-08	0.00611	0.00599	0.0019
10	GO:0008255	ecdysis-triggering hormone activity	1	1	0.01	31	0.00973	0.00973	0.00973	0.3333
Term GO:0008061 genes: SCAU000122,SCAU001437,SCAU002218,SCAU003061,SCAU004860,SCAU005366,SCAU005955,SCAU006414,SCAU006923,SCAU009528,SCAU012423,SCAU012978,SCAU013265,SCAU013609,SCAU013640,SCAU013887,SCAU014870
Term GO:0004867 genes: SCAU000179,SCAU008252,SCAU009844,SCAU011635,SCAU011929,SCAU012282,SCAU012992
Term GO:0004869 genes: SCAU001886,SCAU005408,SCAU008556,SCAU010963,SCAU015723
Term GO:0004222 genes: SCAU002803,SCAU004055,SCAU004636,SCAU004752,SCAU005242,SCAU006494,SCAU008006,SCAU011848,SCAU015769
Term GO:0042834 genes: SCAU001267,SCAU003231,SCAU004566
Term GO:0004180 genes: SCAU001439,SCAU006993,SCAU007065,SCAU012046
Term GO:0008241 genes: SCAU001439,SCAU007065,SCAU012046
Term GO:0008745 genes: SCAU001267,SCAU003231,SCAU004566
Term GO:0008237 genes: SCAU001439,SCAU002803,SCAU004055,SCAU004636,SCAU004752,SCAU005242,SCAU006494,SCAU006993,SCAU007065,SCAU008006,SCAU011848,SCAU012046,SCAU015769
Term GO:0008255 genes: SCAU006158
