# Supplementary material for: The genome of the stable fly, Stomoxys calcitrans, reveals potential mechanisms underlying reproduction, host interactions, and novel targets for pest control
Source: BMC Biol. 2021 Mar 10;19:41. doi: 10.1186/s12915-021-00975-9 (PMC7944917; doi:10.1186/s12915-021-00975-9)
Supplement: Supplementary file 11 — Additional file 11. Stomoxys salivary gland RNA-Seq analysis output. [file 12915_2021_975_MOESM11_ESM.xlsx]

## Sheet: Salivary Gland RNA-seq Summary
Stomoxys salivary gland RNA-seq analysis output
Condition
Total CDS	22450
100 x significantly enriched in SG over whole body	114
10 x significantly enriched in SG over whole body	752	but not over 5X enriched in either sex	745
5 x significantly enriched in SGF over SGM	114
10 x significantly enriched in SGF over SGM	38
5 x significantly enriched in SGM over SGF	53
10 x significantly enriched in SGM over SGF	15
	All genes									10 x significantly enriched is SG over whole body
Class	Average TPM SG male	SE	Average TPM SG female	SE	Average TPM 289 Whole adult male	SE	Average TPM 925 Whole adult female	SE	N	Average TPM SG male	SE	Average TPM SG female	SE	Average TPM 289 Whole adult male	SE	Average TPM 925 Whole adult female	SE	N
Cytoskeletal	3.90159	0.644957	4.62476	0.864337	332.771	59.6632	316.46	51.7988	915	24.2421	14.6385	15.132	8.18714	1.17394	0.555286	0.994204	0.354483	4
Oxidant metabolism/detoxification	3.82979	0.718289	3.31271	0.619456	58.3471	27.5341	63.566	31.0592	510	33.8106	10.4148	31.6199	10.3495	2.51091	0.920943	2.45144	0.786438	23
Extracellular matrix/cell adhesion	2.03039	0.740956	2.07751	0.503054	26.2346	4.7806	27.5387	4.24625	842	90.4284	83.7945	56.9097	52.051	1.00594	0.792503	0.779453	0.587411	7
Immunity	6.0382	2.13938	5.21452	1.77118	8.3348	1.30331	10.0648	1.73238	438	104.901	39.3842	88.2999	32.4282	2.34524	0.905073	1.76071	0.768574	21
Metabolism	9.03414	0.846601	7.78795	0.680408	77.4558	8.19799	72.0845	7.01687	2632	74.8445	14.5175	52.8141	11.0054	6.23432	1.5954	4.58444	1.10161	108
Nuclear export	0.981329	0.341691	1.04	0.336487	18.2119	5.84214	24.0998	7.70207	62	19.2611	0	19.232	0	1.50364	0	2.28865	0	1
Nuclear regulation	2.76543	0.787	2.32274	0.556709	13.9283	1.68327	19.1106	2.50843	693	41.7354	26.3471	27.6515	17.4368	3.74016	2.73843	2.84119	1.61062	16
Protein export machinery	59.9915	52.8549	83.4136	76.5414	42.2022	4.48308	45.2208	4.38337	792	812.942	774.591	1151.19	1122.17	6.35786	3.61763	7.30467	4.79281	54
Protein modification machinery	11.668	3.18527	11.351	2.69821	35.9757	5.82939	40.5534	7.06284	551	76.8311	37.4166	59.3235	28.0129	8.91098	6.35217	7.18634	4.70021	43
Proteasome machinery	6.48446	2.98005	4.71872	1.66358	21.8181	2.70917	26.4687	3.55876	461	110.897	89.9153	63.4461	49.7279	8.0896	6.64501	5.85555	4.57654	15
Protein synthesis machinery	180.558	17.9564	122.891	11.3027	134.043	22.9963	118.215	18.054	411	556.003	65.8323	327.002	36.528	48.802	7.81689	32.548	5.09331	71
Secreted	428.692	213.855	435.707	223.929	15.5688	1.39776	15.5891	1.38152	1849	10012.2	4912.26	10177.8	5151.19	16.4612	7.53113	27.2135	13.3292	79
Signal transduction	2.25794	0.236646	2.32054	0.242904	19.83	1.12295	22.3083	1.18306	3789	38.9491	11.1349	39.0159	13.8186	4.7869	2.37118	4.54525	2.20172	41
Storage	42.2343	24.3427	35.3609	19.2956	108.87	38.5988	125.693	44.8014	59	699.288	327.261	561.57	250.696	18.4807	12.0845	22.1325	14.1689	3
Transposable element	2.09944	0.68781	2.18897	0.731403	15.6504	6.78834	20.7824	9.90527	330	7.07353	0	5.43883	0	0.897833	0	0.926346	0	1
Transcription factor	1.66991	0.238227	1.55733	0.223195	13.2624	1.96124	15.6377	2.16753	707	15.1322	2.72138	9.70666	1.75813	0.466529	0.120904	0.5297	0.127402	17
Transcription machinery	2.38056	0.293343	2.10498	0.260014	16.3399	1.53591	20.1226	1.99931	1521	20.8661	6.69869	14.2049	5.80035	0.888097	0.226906	1.11726	0.308121	59
Transporters/storage	5.63255	0.703845	6.35268	0.84561	60.3269	16.3847	57.0573	13.9003	1147	40.6625	6.25935	36.506	5.45907	4.01	0.583217	4.73869	0.710743	23
Unknown, conserved	5.27954	0.934254	4.33111	0.696308	18.7678	3.32229	22.4842	4.14354	1959	63.2894	17.7096	44.7337	13.1512	2.65523	0.515205	2.21008	0.418267	97
Unknown	2.60254	0.47996	2.00662	0.314226	18.4555	5.28465	17.3603	3.30202	2778	59.9742	17.5138	36.3629	11.0222	3.83096	1.32238	2.61637	0.90307	69
Viral	0	0	0	0	1.29968	0.866495	1.87548	1.33137	4	0	0	0	0	0	0	0	0
Total									22450									752
Class	Total CDS	Reads from salivary library	Percent total reads
Putative Secreted Products
Antigen 5 family	4	51246681	61.5146
Small molecule binding proteins (lipocalins and OBP's)	4	154985	0.186038
Immunity	1	62349	0.0748414
Antimicrobial peptides	9	242638	0.291254
Protease inhibitors
Thrombostasin precursor	2	24319550	29.1923
Kazal/vasotab-like possible vasodilator	1	214502	0.25748
Serpins	2	4198	0.00503912
Enzymes
Endonuclease	1	979918	1.17626
Serine proteases	8	530966	0.637352
Cysteine proteases (may not be secreted)	2	3147	0.00377754
Nucleotide deaminase	1	60	7.20218e-05
Amylase	1	127040	0.152494
Phospholipase A2	1	567	0.000680606
Lipase	1	84622	0.101577
Similar to other secreted protein families
Hyp 16 family of mosquito proteins	2	4059818	4.87326		96.7564
11.4 kDa conserved family	2	323477	0.38829
Other Secreted proteins	10	602520	0.723243
Housekeeping products
Cytoskeletal proteins	1	1727	0.00207303		0.231665	45
Detoxification	1	13286	0.015948
Oxidant metabolism/Detoxification	1	26006	0.0312166
Extracellular matrix	2	246	0.000295289
Energy metabolism	6	10752	0.0129063
Intermediary metabolism	3	6154	0.00738703
Nuclear regulation	1	402	0.000482546
Protein export	4	12063	0.01448
Protein modification	6	14189	0.017032
Glycosyl transferases	3	4091	0.00491069
Protein synthesis machinery	3	89248	0.10713
Signal transduction	2	518	0.000621788
Transcription factor	2	4138	0.0049671
Transcription machinery	9	9267	0.0111238
Transporters and channels	1	909	0.00109113
Unknown
Unknown conserved	8	14566	0.0174845		24	0.18977
Unkown conserved membrane protein	5	79987	0.0960134
Unknown product	11	63541	0.0762723
Total	121	83308128	100

## Sheet: 100-fold, non-redundant
Stomoxys non-redundant salivary gland transcripts overexpressed 100-fold relative to whole bodies
Link to pep	First residue	Seq size	Description	DP's	mRNA name	Link to CDS	Seq size	Locus	ATG?	*	Supercontig	N1	N2	Orientation	No. Exons	Exons	SigP Result	Cleavage Position	MW	pI	Mature MW	pI	TMHMM result	Predicted helices	% membrane	% outside	% inside	Possible GPI?	Length of peptide after last membrane helix	No. potential glyc sites	Percent Ser+Thr	Percent Gly	Percent Pro	Percent GGY	ProP furin cleavage predictions	SG/(WB+1)	Clustered at 95%Sim on 50% of larger length - - Cluster#	# seqs	CDS?	Variant?	READS SG ALL	SG READS EI	Avg TPM/SG/WB+.01	Contig name	Comments	Class	DBase	Evalue	% Coverage
Putative Secreted Products
Antigen 5 family
XP_013116243.1	M	260	venom allergen 5.02-like	1	XM_013260789	XM_013260789_1	783	LOC106093675	ATG	*	NW_013173729.1	24565	25457	-	3	25326-25457 24875-25269 24565-24820	SIG	20-21	29.096	8.64	26.922	8.76	ExpAA=1.10 First60=1.10 PredHel=0 Topology=o	0						0	11.9	5.8	4.2	.		1193.9	3000	2	1		25745595	100	511.666	XP_013116243.1	antigen 5 precursor - signalP detected	s/antigen5	DIPTERA	0	100
XP_013116242.1	M	260	venom allergen 3-like	1	XM_013260788	XM_013260788_1	783	LOC106093674	ATG	*	NW_013173729.1	71116	72008	-	3	71877-72008 71426-71820 71116-71371	SIG	20-21	29.006	8.75	26.861	8.75	ExpAA=0.31 First60=0.31 PredHel=0 Topology=o	0						0	11.5	6.2	4.6	.		1311.23	3000	2	1		25493343	99.0202	561.638	XP_013116242.1	antigen 5 precursor - signalP detected	s/antigen5	DIPTERA	0	100
XP_013097886.1	M	253	venom allergen 5-like	0	XM_013242432	XM_013242432_1	762	LOC106080844	ATG	*	NW_013171932.1	200620	205548	+	3	200620-200739 204849-205243 205302-205548	SIG	19-20	28.56	5.85	26.436	5.76	ExpAA=0.91 First60=0.01 PredHel=0 Topology=o	0						0	12.3	5.5	4.3	.		989.051	5264	1	1		7620	0.0295973	420.59	XP_013097886.1	SCP-like extracellular protein domain - signalP detected	s/antigen5	CDD	4e-27	106.2
XP_013097876.1	M	258	venom allergen 3-like	0	XM_013242422	XM_013242422_1	777	LOC106080835	ATG	*	NW_013171932.1	254609	255517	+	3	254609-254734 254795-255189 255262-255517	SIG	20-21	28.66	9.52	26.489	9.58	ExpAA=3.02 First60=3.00 PredHel=0 Topology=o	0						0	13.2	5	2.3	.		215.527	5267	1	1		123	0.000477752	73.3847	XP_013097876.1	antigen 5 precursor - signalP detected	s/antigen5	DIPTERA	6e-80	100
Small molecule binding proteins (lipocalins and OBP's)
XP_013097499.1	M	167	general odorant-binding protein 99b	0	XM_013242045	XM_013242045_1	504	LOC106080630	ATG	*	NW_013171924.1	850723	851306	+	2	850723-850761 850842-851306	SIG	16-17	19.654	6.08	17.723	6.01	ExpAA=0.01 First60=0.01 PredHel=0 Topology=o	0						0	9.6	6	1.8	.		113.897	5081	1	1		130	0.000504941	48.2159	XP_013097499.1	general odorant-binding protein 99b precursor - signalP detected OBP	s/OBP	REFSEQ-INVERTEBRATE	0	100
XP_013106862.1	M	192	apolipoprotein D-like	0	XM_013251408	XM_013251408_1	579	LOC106086657	ATG	*	NW_013172272.1	625802	626576	+	4	625802-625815 625879-626124 626178-626359 626440-626576	SIG	21-22	21.49	5.17	19.154	4.85	ExpAA=0.97 First60=0.93 PredHel=0 Topology=o	0						0	17.7	4.2	4.2	.	1 | 160 TRERIPR|SS 0.580 *ProP* |	4988.77	9501	1	1		102494	0.398103	2400.06	XP_013106862.1	Lipocalin-like protein - signalP detected lipocalin	s/lipocalin	DIPTERA	4e-65	95.4
XP_013109958.1	M	136	general odorant-binding protein 56d-like	0	XM_013254504	XM_013254504_1	411	LOC106088814	ATG	*	NW_013172485.1	65233	65702	-	2	65643-65702 65233-65583	SIG	18-19	14.993	7.54	13.106	6.83	ExpAA=0.28 First60=0.28 PredHel=0 Topology=o	0						0	8.1	5.9	0.7	.		12612.7	11094	1	1		21594	0.0838745	5618.45	XP_013109958.1	general odorant-binding protein 56d-like - signalP detected OBP	s/OBP	DIPTERA	2e-72	100
XP_013115335.1	M	191	apolipoprotein D-like	1	XM_013259881	XM_013259881_1	576	LOC106092925	ATG	*	NW_013173382.1	21039	30366	-	6	30359-30366 30176-30290 29979-30109 29831-29913 21343-21441 21039-21178	SIG	19-20	21.499	8.42	19.393	7.78	ExpAA=0.98 First60=0.33 PredHel=0 Topology=o	0						0	8.4	8.4	4.2	.		1147.06	14022	1	1		30767	0.119504	549.768	XP_013115335.1	Lipocalin- apolipo D	extmat	KOG	3e-31	73.6
Immunity
XP_013101740.1	M	244	GILT-like protein C02D5.2	0	XM_013246286	XM_013246286_1	735	LOC106083344	ATG	*	NW_013172044.1	360174	375799	+	4	360174-360233 374969-375103 375194-375553 375620-375799	SIG	18-19	27.28	7.56	25.34	7.15	ExpAA=33.58 First60=22.18 PredHel=1 Topology=i5-27o	1	9	88.9	2		217	0	14.3	4.5	4.9	.		136.224	7075	1	1		62349	0.242173	61.4306	XP_013101740.1	Gamma-interferon inducible lysosomal thiol reductase - signalP detected	imm/secreted Gamma-interferon	KOG	3e-42	100
Antimicrobial peptides
XP_013111753.1	M	180	lysozyme c-1-like	0	XM_013256299	XM_013256299_1	543	LOC106090188	ATG	*	NW_013172683.1	278230	279808	+	3	278230-278392 279362-279538 279606-279808	SIG	29-30	20.709	8.97	17.463	8.68	ExpAA=16.01 First60=15.98 PredHel=1 Topology=o10-29i	1	10.6	5.6	83.9		151	0	13.9	4.4	3.3	.		157.024	229	6	1		11560	0.0449009	68.8249	XP_013111753.1	lysozyme c-1-like - signalP detected	imm/secreted lysozyme	REFSEQ-INVERTEBRATE	0	100
XP_013111754.1	M	180	lysozyme c-1-like	0	XM_013256300	XM_013256300_1	543	LOC106090188	ATG	*	NW_013172683.1	278230	279808	+	3	278230-278392 279362-279538 279606-279808	SIG	29-30	20.639	8.97	17.463	8.68	ExpAA=16.01 First60=15.98 PredHel=1 Topology=o10-29i	1	10.6	5.6	83.9		151	0	13.9	4.4	3.3	.		157.024	229	6	1	1	11560	0.0449009	68.8249	XP_013111754.1	lysozyme c-1-like - signalP detected	imm/secreted lysozyme	REFSEQ-INVERTEBRATE	0	100
XP_013111755.1	M	180	lysozyme c-1-like	0	XM_013256301	XM_013256301_1	543	LOC106090188	ATG	*	NW_013172683.1	278230	279808	+	3	278230-278392 279362-279538 279606-279808	SIG	29-30	20.639	8.97	17.463	8.68	ExpAA=16.01 First60=15.98 PredHel=1 Topology=o10-29i	1	10.6	5.6	83.9		151	0	13.9	4.4	3.3	.		157.024	229	6	1	1	11560	0.0449009	68.8249	XP_013111755.1	lysozyme c-1-like - signalP detected	imm/secreted lysozyme	REFSEQ-INVERTEBRATE	0	100
XP_013111756.1	M	180	lysozyme c-1-like	0	XM_013256302	XM_013256302_1	543	LOC106090188	ATG	*	NW_013172683.1	278230	279808	+	3	278230-278392 279362-279538 279606-279808	SIG	29-30	20.639	8.97	17.463	8.68	ExpAA=16.01 First60=15.98 PredHel=1 Topology=o10-29i	1	10.6	5.6	83.9		151	0	13.9	4.4	3.3	.		157.024	229	6	1	1	11560	0.0449009	68.8249	XP_013111756.1	lysozyme c-1-like - signalP detected	imm/secreted lysozyme	REFSEQ-INVERTEBRATE	0	100
XP_013111757.1	M	180	lysozyme c-1-like	0	XM_013256303	XM_013256303_1	543	LOC106090188	ATG	*	NW_013172683.1	278230	279808	+	3	278230-278392 279362-279538 279606-279808	SIG	29-30	20.639	8.97	17.463	8.68	ExpAA=16.01 First60=15.98 PredHel=1 Topology=o10-29i	1	10.6	5.6	83.9		151	0	13.9	4.4	3.3	.		157.024	229	6	1	1	11560	0.0449009	68.8249	XP_013111757.1	lysozyme c-1-like - signalP detected	imm/secreted lysozyme	REFSEQ-INVERTEBRATE	0	100
XP_013111758.1	M	180	lysozyme c-1-like	0	XM_013256304	XM_013256304_1	543	LOC106090188	ATG	*	NW_013172683.1	278230	279808	+	3	278230-278392 279362-279538 279606-279808	SIG	29-30	20.639	8.97	17.463	8.68	ExpAA=16.01 First60=15.98 PredHel=1 Topology=o10-29i	1	10.6	5.6	83.9		151	0	13.9	4.4	3.3	.		157.024	229	6	1	1	11560	0.0449009	68.8249	XP_013111758.1	lysozyme c-1-like - signalP detected	imm/secreted lysozyme	REFSEQ-INVERTEBRATE	0	100
XP_013116854.1	M	209	attacin-A-like	0	XM_013261400	XM_013261400_1	630	LOC106094198	ATG	*	NW_013174052.1	649	1333	+	2	649-862 934-1333	SIG	21-22	21.712	9.99	19.64	10.16	ExpAA=5.22 First60=5.16 PredHel=0 Topology=o	0						0	15.3	16.3	1.9	.		1804.82	3044	2	1		515	0.00200034	769.299	XP_013116854.1	attacin-A-like - signalP detected	s/	REFSEQ-INVERTEBRATE	0	100
XP_013116855.1	M	208	attacin-A-like	0	XM_013261401	XM_013261401_1	627	LOC106094200	ATG	*	NW_013174052.1	7178	7876	-	2	7650-7876 7178-7577	SIG	20-21	21.662	10.06	19.613	10.08	ExpAA=13.24 First60=13.12 PredHel=0 Topology=o	0						0	16.3	15.9	1.9	.		2134.25	3044	2	1		609	0.00236545	902.689	XP_013116855.1	attacin-A-like - signalP detected	s/	REFSEQ-INVERTEBRATE	0	100
XP_013119118.1	M	88	phormicin-like	0	XM_013263664	XM_013263664_1	267	LOC106096095	ATG	*	NW_013171913.1	307279	307545	+	1	307279-307545	SIG	20-21	9.624	8.79	7.26	8.65	ExpAA=8.43 First60=8.36 PredHel=0 Topology=o	0						0	8	8	2.3	3.4	1 | 48 LHGRYKR|AT 0.733 *ProP* |	613.289	4716	1	1		175	0.000679728	58.9438	XP_013119118.1	defensin precursor - signalP detected	imm/secreted defensin	NR-LIGHT	3e-34	98.9
XP_013119114.1	M	90	phormicin-like	0	XM_013263660	XM_013263660_1	273	LOC106096093	ATG	*	NW_013171913.1	319215	319487	+	1	319215-319487	SIG	20-21	9.674	9.18	7.425	9.24	ExpAA=20.87 First60=20.83 PredHel=1 Topology=o4-23i	1	21.1	4.4	74.4		67	0	7.8	7.8	2.2	3.3	1 | 50 VHARYKR|AT 0.703 *ProP* |	427.55	4717	1	1		122	0.000473867	37.0261	XP_013119114.1	defensin precursor - signalP detected	imm/secreted defensin	NR-LIGHT	4e-30	98.9
XP_013101019.1	M	83	prismalin-14	0	XM_013245565	XM_013245565_1	252	LOC106082835	ATG	*	NW_013172023.1	344993	345244	+	1	344993-345244	SIG	20-21	8.886	9.69	6.537	9.89	ExpAA=19.53 First60=13.37 PredHel=0 Topology=o	0						0	3.6	33.7	.	14.5	1 | 37 ELLREKR|QF 0.536 *ProP* |	196209	6726	1	1		223950	0.869858	108696	XP_013101019.1	GGY antimicrobial peptide	s/ggy	DIPTERA	5e-17	97.6
XP_013106342.1	M	96	diptericin-D-like	1	XM_013250888	XM_013250888_1	291	LOC106086283	ATG	*	NW_013172242.1	406546	406931	+	2	406546-406632 406728-406931	SIG	19-20	10.49	9.37	8.341	9.4	ExpAA=5.71 First60=5.71 PredHel=0 Topology=o	0						1	11.5	13.5	7.3	3.1		6006.73	9226	1	1		1714	0.00665745	5586.43	XP_013106342.1	diptericin A - signalP detected	s/	DIPTERA	4e-52	100
XP_013106587.1	M	241	sarcotoxin II-1-like	0	XM_013251133	XM_013251133_1	726	LOC106086450	ATG	*	NW_013172255.1	457729	458515	+	2	457729-457898 457960-458515	SIG	22-23	25.845	10.2	23.508	10.38	ExpAA=5.05 First60=5.05 PredHel=0 Topology=o	0						3	17.8	11.6	5.4	.	1 | 49 RPIRVRR|SP 0.796 *ProP* |	485.375	9342	1	1		277	0.00107591	186.709	XP_013106587.1	sarcotoxin II-1-like - signalP detected	s/toxin	REFSEQ-INVERTEBRATE	0	100
XP_013113265.1	M	207	uncharacterized protein LOC106091327	0	XM_013257811	XM_013257811_1	624	LOC106091327	ATG	*	NW_013172886.1	23548	24241	+	2	23548-23598 23669-24241	SIG	21-22	23.55	5.71	21.295	5.49	ExpAA=1.59 First60=1.59 PredHel=0 Topology=o	0						1	15	1.4	2.4	.		317.628	12872	1	1		3716	0.0144335	114.458	XP_013113265.1	Antimicrobial peptide resistance and lipid A acylation protein PagP - signalP detected	imm/secreted Antimicrobial	DIPTERA	8e-46	100.4
Protease inhibitors
Serpins
XP_013104684.1	M	395	antichymotrypsin-2-like isoform X1	0	XM_013249230	XM_013249230_1	1188	LOC106085160	ATG	*	NW_013172152.1	5270	15724	-	4	15712-15724 5684-6594 5484-5622 5270-5394	BL	22-23	44.469	5.23	42.002	5.03	ExpAA=8.95 First60=8.73 PredHel=0 Topology=o	0						0	14.4	3	3.8	.		2796.6	8420	1	1		798	0.00309956	505.237	XP_013104684.1	antichymotrypsin-2-like isoform X2	pm/protease	NR-LIGHT	0	99.2
XP_013104685.1	M	342	serpin B4-like isoform X2	0	XM_013249231	XM_013249231_1	1029	LOC106085160	ATG	*	NW_013172152.1	5270	6448	-	3	5684-6448 5484-5622 5270-5394	CYT		38.476	4.89			ExpAA=0.04 First60=0.00 PredHel=0 Topology=o	0						0	14	3.5	4.1	.		2744.03	8421	1	1	1	783	0.0030413	570.529	XP_013104685.1	antitrypsin-like isoform X3	pm/protease	NR-LIGHT	0	90.4
XP_013104683.1	M	420	antichymotrypsin-2-like	0	XM_013249229	XM_013249229_1	1263	LOC106085159	ATG	*	NW_013172152.1	27379	33847	-	3	32855-33847 32656-32794 27379-27509	SIG	22-23	47.447	5.15	45.196	5.1	ExpAA=22.14 First60=22.13 PredHel=1 Topology=i5-27o	1	5.2	93.6	1.2		393	0	14.3	4	2.9	.		322.036	8422	1	1		3400	0.0132061	89.0987	XP_013104683.1	Serpin - signalP detected	imm/secreted Serpin	KOG	0	97.6
Thrombostasin precursor
XP_013104837.1	M	309	uncharacterized protein LOC106085242	1	XM_013249383	XM_013249383_1	930	LOC106085242	ATG	*	NW_013172155.1	578265	579255	-	2	579199-579255 578265-579137	SIG	18-19	35.675	5.26	33.658	5.2	ExpAA=0.09 First60=0.09 PredHel=0 Topology=o	0						0	8.7	10.7	8.1	.	3 | 97 EDSRPAR|SL 0.677 *ProP* | 136 DRRRPQR|SF 0.565 *ProP* | 259 GESRPIR|SN 0.711 *ProP* |	691.059	8494	1	1		14944926	58.0485	298.12	XP_013104837.1	Thrombostasin	s/thrombostasin	SWISSP	1000	15.8
XP_013114163.1	M	472	protein starmaker-like	1	XM_013258709	XM_013258709_1	1419	LOC106091981	ATG	*	NW_013173061.1	146648	148505	-	3	148449-148505 147944-148392 146648-146969	SIG	18-19	55.822	4	53.98	3.99	ExpAA=0.11 First60=0.11 PredHel=0 Topology=o	0												549.49	13375	1	1		9374624	36.4125	224.431	XP_013114163.1	Thrombostasin-3	pe	NR-LIGHT	4e-66	78.7
Kazal/vasotab-like possible vasodilator
XP_013111302.1	M	76	uncharacterized protein LOC106089851	2	XM_013255848	XM_013255848_1	231	LOC106089851	ATG	*	NW_013172627.1	185299	185591	-	2	185402-185591 185299-185339	SIG	19-20	8.463	4.11	6.307	3.97	ExpAA=5.44 First60=5.44 PredHel=0 Topology=o	0						0	14.5	2.6	6.6	.		53694.6	11826	1	1		214502	0.83316	27901.8	XP_013111302.1	Vasotab-like	s/vasod	SWISSP	1000	12.2
Enzymes
Serine proteases
XP_013097504.1	M	243	transmembrane protease serine 11A	0	XM_013242050	XM_013242050_1	732	LOC106080635	ATG	*	NW_013171924.1	552932	557789	+	5	552932-553046 553120-553267 557172-557296 557371-557555 557631-557789	SIG	23-24	27.259	6.54	24.66	6.66	ExpAA=10.84 First60=10.46 PredHel=0 Topology=o	0						0	10.7	9.9	4.5	.		1279.69	5063	1	1		14241	0.0553143	615.433	XP_013097504.1	serine protease 11A - signalP detected	pm	REFSEQ-INVERTEBRATE	0	100
XP_013097463.1	M	270	trypsin-like	0	XM_013242009	XM_013242009_1	813	LOC106080592	ATG	*	NW_013171924.1	1339766	1340578	+	1	1339766-1340578	SIG	38-39	29.779	9.21	25.191	8.96	ExpAA=19.90 First60=19.56 PredHel=1 Topology=o15-37i	1	8.1	5.6	86.3		233	0	12.6	10	3.7	.		490.047	5109	1	1		839	0.00325881	157.249	XP_013097463.1	vitellin-degrading protease-like - signalP detected	pm/protease	NR-LIGHT	1e-63	100
XP_013097442.1	M	254	trypsin alpha-3-like	1	XM_013241988	XM_013241988_1	765	LOC106080570	ATG	*	NW_013171924.1	1343636	1344400	+	1	1343636-1344400	SIG	21-22	27.369	9.75	24.884	9.6	ExpAA=0.51 First60=0.05 PredHel=0 Topology=o	0						0	11.8	9.8	4.3	.		613.289	5110	1	1		175	0.000679728	143.127	XP_013097442.1	vitellin-degrading protease-like - signalP detected	s/protease	NR-LIGHT	6e-68	101.1
XP_013097450.1	M	255	trypsin alpha-3-like	0	XM_013241996	XM_013241996_1	768	LOC106080578	ATG	*	NW_013171924.1	1409616	1410383	+	1	1409616-1410383	SIG	26-27	27.104	10.44	23.978	10.84	ExpAA=0.23 First60=0.17 PredHel=0 Topology=o	0						0	18.8	10.2	4.3	.		252.325	5118	1	1		72	0.000279659	92.7384	XP_013097450.1	trypsin delta/gamma-like - signalP detected	s/protease	NR-LIGHT	4e-84	96.8
XP_013097462.1	M	256	trypsin alpha-3-like	0	XM_013242008	XM_013242008_1	771	LOC106080591	ATG	*	NW_013171924.1	1422666	1423436	+	1	1422666-1423436	SIG	24-25	26.722	7.53	24.248	6.92	ExpAA=10.52 First60=8.89 PredHel=0 Topology=o	0						0	14.5	10.2	5.5	.		1655.73	5119	1	1		291033	1.13042	740.061	XP_013097462.1	trypsin 3A1-like - signalP detected	s/protease	NR-LIGHT	5e-51	93
XP_013107474.1	M	266	brachyurin	1	XM_013252020	XM_013252020_1	801	LOC106087102	ATG	*	NW_013172309.1	379766	380624	+	2	379766-379843 379902-380624	SIG	20-21	28.893	3.99	26.762	3.93	ExpAA=4.42 First60=4.36 PredHel=0 Topology=o	0												482.909	9843	1	1		23012	0.0893823	189.691	XP_013107474.1	Trypsin - signalP detected	met/aa/secreted Trypsin	KOG	1e-60	100.7
XP_013110306.1	M	255	serine protease SP24D-like	0	XM_013254852	XM_013254852_1	768	LOC106089087	ATG	*	NW_013172521.1	325718	326551	+	2	325718-325962 326029-326551	SIG	23-24	27.413	6.99	24.824	6.65	ExpAA=1.22 First60=1.22 PredHel=0 Topology=o	0						1	12.2	12.2	5.9	.		269.38	11292	1	1		170183	0.661018	110.25	XP_013110306.1	serine protease SP24D-like - signalP detected	s/protease	NR-LIGHT	1e-58	98
XP_013112038.1	M	275	lectizyme-like	0	XM_013256584	XM_013256584_1	828	LOC106090416	ATG	*	NW_013172718.1	44613	45440	-	1	44613-45440	SIG	26-27	28.534	8.74	25.744	8.2	ExpAA=21.23 First60=19.60 PredHel=1 Topology=i7-29o	1	8	89.5	2.5		246	11	22.2	9.8	5.5	.	1 | 36 PEQRMGR|VV 0.520 *ProP* |	313.619	12226	1	1		31411	0.122005	123.885	XP_013112038.1	trypsin-like - 11 OH-glycosylation sites - signalP detected	s/mucin	NR-LIGHT	0	101.8
Cysteine proteases (may not be secreted)
XP_013101310.1	M	79	digestive cysteine proteinase 3-like	0	XM_013245856	XM_013245856_1	240	LOC106083039	ATG	*	NW_013172030.1	703165	705787	-	2	705749-705787 703165-703365	CYT		9.101	5.3			ExpAA=0.00 First60=0.00 PredHel=0 Topology=o	0						0	12.7	6.3	3.8	.		4976.41	6870	1	1		2840	0.011031	3218.35	XP_013101310.1	digestive cysteine proteinase 3-like	pm/protease	DIPTERA	5e-41	100
XP_013101315.1	M	85	digestive cysteine proteinase 2-like	0	XM_013245861	XM_013245861_1	258	LOC106083044	ATG	*	NW_013172030.1	721444	721891	-	2	721853-721891 721444-721662	CYT		10.041	4.92			ExpAA=0.00 First60=0.00 PredHel=0 Topology=o	0						0	7.1	3.5	2.4	.		358.628	6872	1	1		307	0.00119244	181.605	XP_013101315.1	digestive cysteine proteinase 2-like	pm/protease	DIPTERA	2e-43	100
Nucleotide deaminase
XP_013097487.1	M	161	tRNA-specific adenosine deaminase 2	0	XM_013242033	XM_013242033_1	486	LOC106080617	ATG	*	NW_013171872.1	1204497	1204982	-	1	1204497-1204982	CYT		17.8	5.14			ExpAA=0.04 First60=0.01 PredHel=0 Topology=o	0						1	6.8	6.8	3.1	.		210.271	3344	1	1		60	0.00023305	12.0528	XP_013097487.1	Cytosine deaminase FCY1	met/nuc	KOG	7e-35	93.4
Endonuclease
XP_013103365.1	M	405	uncharacterized protein LOC106084323	1	XM_013247911	XM_013247911_1	1218	LOC106084323	ATG	*	NW_013172095.1	463213	466008	-	3	465966-466008 463966-464448 463213-463904	SIG	20-21	45.546	9.13	43.299	9.12	ExpAA=3.54 First60=3.54 PredHel=0 Topology=o	0						0	13.8	6.2	4	.	1 | 213 QVERFKK|FF 0.584 *ProP* |	235.99	7838	1	1		979918	3.80616	99.9815	XP_013103365.1	DNA/RNA non-specific endonuclease - signalP detected	s/met/nuc DNA/RNA	SMART	2e-27	119.1
Amylase
XP_013119376.1	M	499	alpha-amylase B-like	1	XM_013263922	XM_013263922_1	1500	LOC106096269	ATG	*	NW_013171916.1	64773	66397	-	3	66224-66397 65585-66168 64773-65514	SIG	17-18	55.502	6.76	53.598	6.77	ExpAA=0.04 First60=0.03 PredHel=0 Topology=o	0						0	9.8	8.6	5.2	.		185.66	4836	1	1		127040	0.493444	74.2496	XP_013119376.1	Alpha-amylase - signalP detected	met/carb/secreted Alpha-amylase	KOG	0	98.6
Phospholipase A2
XP_013101785.1	M	392	uncharacterized protein LOC106083384	3	XM_013246331	XM_013246331_1	1179	LOC106083384	ATG	*	NW_013172046.1	771396	776413	-	3	775863-776413 775592-775795 771396-771819	CYT		46.046	8.89			ExpAA=2.50 First60=2.50 PredHel=0 Topology=o	0						1	10.2	5.1	5.4	.		110.392	7113	1	1		567	0.00220232	22.6569	XP_013101785.1	Phospholipase A2	met/lipd	CDD	4e-30	91
Lipase
XP_013113983.1	M	391	vitellogenin-1-like	1	XM_013258529	XM_013258529_1	1176	LOC106091847	ATG	*	NW_013173026.1	158225	172957	-	3	172717-172957 158962-159218 158225-158902	SIG	23-24	42.973	7.98	40.442	8.03	ExpAA=6.58 First60=5.73 PredHel=0 Topology=o	0												573.615	13281	1	1		84622	0.328685	260.003	XP_013113983.1	Lipase	met/lipd	REFSEQ-INVERTEBRATE	0	100
Similar to other secreted protein families
Hyp 16 family of mosquito proteins			0
XP_013102088.1	M	139	uncharacterized protein LOC106083544	1	XM_013246634	XM_013246634_1	420	LOC106083544	ATG	*	NW_013172054.1	951722	952205	-	2	952100-952205 951722-952035	SIG	20-21	15.904	4.93	13.692	4.82	ExpAA=14.88 First60=14.88 PredHel=1 Topology=i7-29o	1	15.8	79.1	5		110	0	11.5	4.3	3.6	.		3265.36	7235	1	1		1780590	6.9161	1436.44	XP_013102088.1	putative 13.7 kDa secreted salivary gland protein	s/uk	SWISSP	1000	34.7
XP_013102089.1	M	158	uncharacterized protein LOC106083545	1	XM_013246635	XM_013246635_1	477	LOC106083545	ATG	*	NW_013172054.1	954481	955012	+	2	954481-954574 954630-955012	SIG	18-19	17.554	9.16	15.629	9.06	ExpAA=3.01 First60=3.01 PredHel=0 Topology=o	0						1	12.7	5.1	7.6	.		1957.74	7236	1	1		2279228	8.85289	836.45	XP_013102089.1	putative 15.6 kDa secreted salivary gland protein	s/uk	SWISSP	1000	1.8
11.4 kDa conserved family
XP_013110317.1	M	116	uncharacterized protein LOC106089098	0	XM_013254863	XM_013254863_1	351	LOC106089098	ATG	*	NW_013172522.1	162678	167498	-	2	167325-167498 162678-162854	SIG	19-20	13.089	11.16	11.007	11.4	ExpAA=14.52 First60=14.15 PredHel=0 Topology=o	0						0	19.8	6	4.3	.		391.266	11299	1	1		195493	0.759326	180.6	XP_013110317.1	probable salivary secreted peptide - signalP detected	s/	REFSEQ-INVERTEBRATE	5e-37	90.7
XP_013110312.1	M	123	uncharacterized protein LOC106089093	0	XM_013254858	XM_013254858_1	372	LOC106089093	ATG	*	NW_013172522.1	246673	247121	-	2	246936-247121 246673-246858	SIG	23-24	13.936	10.08	11.41	9.77	ExpAA=22.43 First60=22.42 PredHel=1 Topology=i7-29o	1	17.9	76.4	5.7		94	0	10.6	9.8	4.9	.		940.296	11308	1	1		127984	0.49711	453.079	XP_013110312.1	probable salivary secreted peptide - signalP detected	s/	DIPTERA	8e-40	99.1
Other Secreted proteins
XP_013100129.1	M	119	uncharacterized protein LOC106082280 isoform X2	0	XM_013244675	XM_013244675_1	360	LOC106082280	ATG	*	NW_013171995.1	1050417	1074619	+	3	1050417-1050448 1074167-1074201 1074327-1074619	SIG	17-18	12.126	9.87	10.386	9.7	ExpAA=10.43 First60=2.12 PredHel=0 Topology=o	0						2	13.4	16	5.9	.		105.135	312	5	1		30	0.000116525	85.9752	XP_013100129.1	hypothetical secreted protein precursor	s/uk	SWISSP	1000	42.6
XP_013118917.1	M	156	fibrous sheath CABYR-binding protein-like	0	XM_013263463	XM_013263463_1	471	LOC106095977	ATG	*	NW_013171908.1	996196	996702	+	2	996196-996291 996328-996702	SIG	18-19	17.917	4.22	15.862	4.14	ExpAA=0.00 First60=0.00 PredHel=0 Topology=o	0						17	12.2	3.8	21.2	.		2327	4622	1	1		664	0.00257908	1164.22	XP_013118917.1	hypothetical secreted protein precursor	s/mucin	netoglyc
XP_013100127.1	M	111	uncharacterized protein LOC106082279	0	XM_013244673	XM_013244673_1	336	LOC106082279	ATG	*	NW_013171995.1	1076677	1077137	+	2	1076677-1076743 1076869-1077137	SIG	17-18	11.226	9.82	9.481	9.53	ExpAA=16.80 First60=4.22 PredHel=0 Topology=o	0						3	15.3	17.1	4.5	.		115.649	6324	1	1		33	0.000128177	99.5464	XP_013100127.1	hypothetical secreted protein precursor	s/uk	SWISSP	1000	30.3
XP_013105971.1	M	119	uncharacterized protein LOC106086016	1	XM_013250517	XM_013250517_1	360	LOC106086016	ATG	*	NW_013172224.1	404564	409029	-	3	408951-409029 404792-404912 404564-404723	SIG	19-20	13.176	6.68	11.306	6.07	ExpAA=20.35 First60=20.35 PredHel=1 Topology=i7-26o	1	16	78.2	5.9		93	0	5.9	8.4	5	.		168.217	9047	1	1		48	0.00018644	114.651	XP_013105971.1	hypothetical secreted protein precursor	s/uk	SWISSP	1000	5.2
XP_013106225.1	M	123	uncharacterized protein LOC106086203	0	XM_013250771	XM_013250771_1	372	LOC106086203	ATG	*	NW_013172237.1	215257	215692	-	2	215630-215692 215257-215565	SIG	22-23	13.488	4.35	11.16	4.24	ExpAA=10.64 First60=10.56 PredHel=0 Topology=o	0						3	13	10.6	8.1	.		10499.2	9168	1	1		404448	1.57094	5174.52	XP_013106225.1	hypothetical secreted protein precursor	s/uk	SWISSP	1000	6.5
XP_013107500.1	M	92	uncharacterized protein LOC106087125	0	XM_013252046	XM_013252046_1	279	LOC106087125	ATG	*	NW_013172310.1	173060	173338	+	1	173060-173338	SIG	26-27	9.718	4.25	6.912	4.08	ExpAA=21.73 First60=21.73 PredHel=1 Topology=i7-29o	1	23.9	68.5	7.6		63							2029.85	9853	1	1		194615	0.755916	916.715	XP_013107500.1	hypothetical secreted protein precursor	s/uk	SWISSP	1000	4.6
XP_013109588.1	M	113	uncharacterized protein LOC106088557	0	XM_013254134	XM_013254134_1	342	LOC106088557	ATG	*	NW_013172450.1	14790	15131	+	1	14790-15131	SIG	19-20	12.811	7.02	10.749	6.57	ExpAA=0.93 First60=0.93 PredHel=0 Topology=o	0						0	14.2	9.7	2.7	.	1 | 48 HLSRHAR|SP 0.673 *ProP* |	148.256	10909	1	1		973	0.00377929	81.5824	XP_013109588.1	hypothetical secreted protein precursor	s/uk	SWISSP	1000	6.7
XP_013111305.1	M	146	uncharacterized protein LOC106089856	1	XM_013255851	XM_013255851_1	441	LOC106089856	ATG	*	NW_013172627.1	246274	246783	+	2	246274-246493 246563-246783	SIG	23-24	17.096	5.73	14.581	5.52	ExpAA=3.23 First60=3.23 PredHel=0 Topology=o	0						0	15.8	.	3.4	.		298.839	11828	1	1		938	0.00364334	133.184	XP_013111305.1	double-headed protease inhibitor submandibular gland-like - signalP detected	s/protinh	DIPTERA	4e-37	81.2
XP_013111425.1	M	53	uncharacterized protein LOC106089960	0	XM_013255971	XM_013255971_1	162	LOC106089960	ATG	*	NW_013172636.1	175141	175302	-	1	175141-175302	SIG	23-24	5.738	10	3.358	9.7	ExpAA=22.40 First60=22.40 PredHel=1 Topology=i7-29o	1	41.5	45.3	13.2		24	0	5.7	11.3	3.8	.		166.659	11885	1	1		428	0.00166242	93.7091	XP_013111425.1	hypothetical secreted protein precursor	s/uk	SWISSP	1000	20.8
XP_013114752.1	M	209	uncharacterized protein LOC106092429	1	XM_013259298	XM_013259298_1	630	LOC106092429	ATG	*	NW_013173192.1	22390	23078	+	2	22390-22423 22483-23078	SIG	24-25	23.679	5.02	20.997	4.91	ExpAA=17.96 First60=17.96 PredHel=1 Topology=i7-29o	1	10.5	86.1	3.3		180							200.341	13684	1	1		343	0.00133227	92.703	XP_013114752.1	hypothetical secreted protein precursor	s/uk	SWISSP	1000	7.5
Housekeeping products
Cytoskeletal proteins
XP_013097979.1	M	97	dynein light chain roadblock-type 2	1	XM_013242525	XM_013242525_1	294	LOC106080919	ATG	*	NW_013171935.1	1402532	1403028	+	3	1402532-1402534 1402595-1402673 1402817-1403028	CYT		10.816	6.07			ExpAA=0.00 First60=0.00 PredHel=0 Topology=o	0						1	15.5	4.1	4.1	.		672.477	5334	1	1		1727	0.00670794	214.348	XP_013097979.1	dynein light chain roadblock-type 2	cs	NR-LIGHT	5e-47	100
Detoxification
XP_013115102.1	M	248	farnesol dehydrogenase-like	0	XM_013259648	XM_013259648_1	747	LOC106092732	ATG	*	NW_013173305.1	86184	86998	+	2	86184-86753 86822-86998	CYT		27.353	6.65			ExpAA=7.39 First60=7.14 PredHel=0 Topology=o	0						0	10.5	6.5	4.4	.		46560.9	13889	1	1		13286	0.0516049	1462.39	XP_013115102.1	Predicted dehydrogenase	detox	KOG	1e-65	89.7
Oxidant metabolism/Detoxification
XP_013115326.1	M	510	probable cytochrome P450 308a1	2	XM_013259872	XM_013259872_1	1533	LOC106092917	ATG	*	NW_013173377.1	114934	131308	-	9	131124-131308 130776-131016 130578-130673 122743-122930 122083-122344 117596-117722 117333-117477 115230-115348 114934-115103	BL	26-27	58.499	6.73	55.279	6.79	ExpAA=26.45 First60=20.66 PredHel=1 Topology=o4-26i	1	4.3	0.8	94.9		484	0	10.2	6.1	5.9	.		101.152	14017	1	1		26006	0.101011	41.3273	XP_013115326.1	probable cytochrome P450 308a1	detox/ox	NR-LIGHT	0	99.4
Extracellular matrix
XP_013118450.1	M	248	shematrin-like protein 2	0	XM_013262996	XM_013262996_1	747	LOC106095698	ATG	*	NW_013171871.1	1097779	1098525	-	1	1097779-1098525	SIG	19-20	25.447	9.52	23.139	9.52	ExpAA=32.05 First60=15.51 PredHel=0 Topology=o	0						2	12.5	23	7.3	7.3		518.668	3256	1	1		148	0.000574856	17.2591	XP_013118450.1	pupal cuticle protein Edg-91 - signalP detected	extmat	REFSEQ-INVERTEBRATE	1e-25	102.1
XP_013101940.1	M	179	glycine-rich cell wall structural protein-like	0	XM_013246486	XM_013246486_1	540	LOC106083456	ATG	*	NW_013172049.1	769348	769887	+	1	769348-769887	CYT		19.086	8.71			ExpAA=15.33 First60=0.00 PredHel=0 Topology=o	0						3	8.4	23.5	6.1	8.4		343.442	7160	1	1		98	0.000380648	15.1434	XP_013101940.1	glycine-rich cell wall structural protein-like	extmat	REFSEQ-INVERTEBRATE	0	100
Energy metabolism
XP_013118915.1	M	193	cytochrome c1-like isoform X1	0	XM_013263461	XM_013263461_1	582	LOC106095976	ATG	*	NW_013171908.1	1577636	1578247	+	2	1577636-1577903 1577934-1578247	SIG	22-23	20.295	4.01	17.938	3.95	ExpAA=0.32 First60=0.32 PredHel=0 Topology=o	0						12	6.7	7.8	11.4	.		396.01	1609	2	1		113	0.00043891	15.5097	XP_013118915.1	cytochrome c1-like isoform X2 - 13 OH-glycosylation sites - signalP detected	met/energy	REFSEQ-INVERTEBRATE	0	100
XP_013118916.1	M	193	cytochrome c1-like isoform X2	0	XM_013263462	XM_013263462_1	582	LOC106095976	ATG	*	NW_013171908.1	1577636	1578247	+	2	1577636-1577911 1577942-1578247	SIG	22-23	20.291	4.01	17.938	3.95	ExpAA=0.32 First60=0.32 PredHel=0 Topology=o	0						12	6.7	7.8	11.4	.		396.01	1609	2	1	1	113	0.00043891	15.5097	XP_013118916.1	cytochrome c1-like isoform X2 - 13 OH-glycosylation sites - signalP detected	met/energy	REFSEQ-INVERTEBRATE	0	100
XP_013110732.1	M	82	protein PET117 homolog, mitochondrial	0	XM_013255278	XM_013255278_1	249	LOC106089432	ATG	*	NW_013171886.1	1936444	1936754	+	2	1936444-1936535 1936598-1936754	SIG	25-26	9.402	9.45	6.819	9.23	ExpAA=15.74 First60=15.74 PredHel=1 Topology=i7-25o	1	22	69.5	8.5		57	0	14.6	6.1	.	.		384.328	3977	1	1		329	0.00127789	84.0404	XP_013110732.1	protein PET117 homolog mitochondrial - signalP detected	met/energy	DIPTERA	9e-39	100
XP_013098073.1	M	54	mitochondrial import receptor subunit TOM7 homolog	0	XM_013242619	XM_013242619_1	165	LOC106080971	ATG	*	NW_013171937.1	249180	249419	-	2	249320-249419 249180-249244	CYT		6.387	8.12			ExpAA=11.24 First60=11.24 PredHel=0 Topology=o	0						0	9.3	11.1	9.3	.		180.833	5359	1	1		516	0.00200423	73.2986	XP_013098073.1	mitochondrial import receptor subunit TOM7 homolog	met/energy	DIPTERA	1e-25	100
XP_013103368.1	M	82	protein PET100 homolog, mitochondrial	0	XM_013247914	XM_013247914_1	249	LOC106084325	ATG	*	NW_013172095.1	459887	460135	+	1	459887-460135	CYT		10.06	8.86			ExpAA=3.31 First60=3.31 PredHel=0 Topology=o	0						0	6.1	2.4	4.9	.		405.744	7837	1	1		1042	0.00404729	142.206	XP_013103368.1	protein PET100 homolog mitochondrial	met/energy	DIPTERA	7e-43	100
XP_013111481.1	M	50	uncharacterized protein LOC106089999	1	XM_013256027	XM_013256027_1	153	LOC106089999	ATG	*	NW_013172640.1	228651	228868	+	2	228651-228762 228828-228868	CYT		5.714	9.38			ExpAA=18.40 First60=18.40 PredHel=1 Topology=i21-43o	1	44	14	42		7	0	4	2	8	.		177.124	11920	1	1		1213	0.00471149	79.9669	XP_013111481.1	mitochondrial import receptor subunit TOM5 homolog	met/energy	DIPTERA	2e-14	93.6
XP_013116525.1	M	90	cytochrome b-c1 complex subunit 6, mitochondrial	0	XM_013261071	XM_013261071_1	273	LOC106093904	ATG	*	NW_013173848.1	75909	76244	-	2	76146-76244 75909-76082	BL	18-19	10.406	5.08	8.397	4.76	ExpAA=0.00 First60=0.00 PredHel=0 Topology=o	0						0	15.6	2.2	1.1	.		120.642	14732	1	1		7539	0.0292827	57.6833	XP_013116525.1	cytochrome b-c1 complex subunit 6 mitochondrial	met/energy	DIPTERA	3e-47	100
Intermediary metabolism
XP_013105085.1	M	425	farnesyl pyrophosphate synthase-like isoform X1	2	XM_013249631	XM_013249631_1	1278	LOC106085402	ATG	*	NW_013172173.1	519730	528177	-	7	528159-528177 527842-528037 525916-525995 523511-523581 522748-523250 522462-522688 519730-519911	CYT		49.984	9.03			ExpAA=1.72 First60=0.01 PredHel=0 Topology=o	0						1	11.8	3.5	2.4	.		308.041	2237	2	1		5186	0.0201433	97.1339	XP_013105085.1	Polyprenyl synthetase	met/int	KOG	5e-89	100.2
XP_013105086.1	M	405	farnesyl pyrophosphate synthase-like isoform X2	2	XM_013249632	XM_013249632_1	1218	LOC106085402	ATG	*	NW_013172173.1	519730	527996	-	6	527842-527996 525916-525995 523511-523581 522748-523250 522462-522688 519730-519911	CYT		47.54	8.89			ExpAA=2.68 First60=0.00 PredHel=0 Topology=o	0						1	12.1	3.7	2.2	.		307.565	2237	2	1	1	5178	0.0201122	98.3646	XP_013105086.1	Polyprenyl synthetase	met/int	KOG	3e-89	100.2
XP_013105087.1	M	358	farnesyl pyrophosphate synthase-like isoform X3	2	XM_013249633	XM_013249633_1	1077	LOC106085402	ATG	*	NW_013172173.1	519730	526181	-	6	526168-526181 525916-525995 523511-523581 522748-523250 522462-522688 519730-519911	CYT		41.925	7.98			ExpAA=6.69 First60=0.00 PredHel=0 Topology=o	0						1	10.3	4.2	2.5	.		368.26	8609	1	1	1	5149	0.0199995	115.898	XP_013105087.1	Polyprenyl synthetase	met/int	KOG	4e-89	100.2
XP_013105088.1	M	332	farnesyl pyrophosphate synthase-like isoform X4	2	XM_013249634	XM_013249634_1	999	LOC106085402	ATG	*	NW_013172173.1	519730	525931	-	5	525916-525931 523511-523581 522748-523250 522462-522688 519730-519911	CYT		38.846	7.99			ExpAA=5.37 First60=0.00 PredHel=0 Topology=o	0						1	9.9	4.2	2.4	.		387.91	8610	1	1	1	4981	0.019347	122.526	XP_013105088.1	Polyprenyl synthetase	met/int	KOG	6e-87	96.8
XP_013105090.1	M	302	farnesyl pyrophosphate synthase-like	2	XM_013249636	XM_013249636_1	909	LOC106085405	ATG	*	NW_013172173.1	533888	534926	-	3	534427-534926 534124-534350 533888-534069	CYT		35.166	6.46			ExpAA=1.23 First60=0.34 PredHel=0 Topology=o	0						0	8.9	4.6	2	.		217.28	8611	1	1		62	0.000240818	5.26134	XP_013105090.1	Polyprenyl synthetase	met/int	KOG	2e-87	87.6
XP_013108311.1	M	351	farnesyl pyrophosphate synthase-like	1	XM_013252857	XM_013252857_1	1056	LOC106087717	ATG	*	NW_013172362.1	209183	216914	-	5	216848-216914 216706-216779 209717-210219 209430-209656 209183-209367	CYT		40.486	5.63			ExpAA=3.54 First60=0.00 PredHel=0 Topology=o	0												211.672	10296	1	1		906	0.00351905	44.8065	XP_013108311.1	Polyprenyl synthetase	met/int	KOG	1e-76	98.8
Nuclear regulation
XP_013105068.1	M	105	chromatin accessibility complex protein 1	0	XM_013249614	XM_013249614_1	318	LOC106085391	ATG	*	NW_013172173.1	415738	416121	+	2	415738-415842 415909-416121	CYT		12.015	5.68			ExpAA=0.01 First60=0.01 PredHel=0 Topology=o	0						4	19	1.9	2.9	.		352.203	8602	1	1		402	0.00156143	76.7183	XP_013105068.1	chromatin accessibility complex protein 1	nr	DIPTERA	2e-52	100
Protein export
XP_013119346.1	M	109	signal recognition particle 14 kDa protein	0	XM_013263892	XM_013263892_1	330	LOC106096244	ATG	*	NW_013171915.1	536989	543712	-	4	543689-543712 543557-543629 537184-537284 536989-537120	CYT		12.372	10.12			ExpAA=0.00 First60=0.00 PredHel=0 Topology=o	0						0	13.8	3.7	5.5	.		139.617	4797	1	1		2231	0.00866556	60.3097	XP_013119346.1	signal recognition particle 14 kDa protein	pe	DIPTERA	1e-55	100
XP_013104135.1	M	207	protein transport protein SFT2	0	XM_013248681	XM_013248681_1	624	LOC106084768	ATG	*	NW_013172118.1	542442	543141	-	2	542956-543141 542442-542879	ANC		23.055	9.55			ExpAA=87.40 First60=0.00 PredHel=4 Topology=i70-92o102-124i133-155o160-182i	4	42.5	7.2	50.2			3	17.9	5.3	3.4	.	1 | 67 KLSRLQR|IV 0.599 *ProP* |	123.972	8143	1	1		849	0.00329765	56.2597	XP_013104135.1	vesicle transport protein SFT2C - Membrane anchor detected - 4 predicted membrane helices	pe membrAnchor membrane	NR-LIGHT	2e-76	101.9
XP_013113949.1	M	174	coatomer subunit zeta-1	1	XM_013258495	XM_013258495_1	525	LOC106091820	ATG	*	NW_013173020.1	97762	102892	+	4	97762-97779 97858-98225 102269-102359 102845-102892	CYT		19.985	4.87			ExpAA=0.43 First60=0.01 PredHel=0 Topology=o	0												199.423	13262	1	1		3585	0.0139247	79.9504	XP_013113949.1	Vesicle coat complex COPI zeta subunit	pe	KOG	1e-68	95.4
XP_013117578.1	M	179	signal peptidase complex subunit 3	0	XM_013262124	XM_013262124_1	540	LOC106094889	ATG	*	NW_013174917.1	7406	25972	+	3	7406-7548 7624-7890 25843-25972	SIG	33-34	20.473	8.5	16.946	8.11	ExpAA=25.84 First60=22.58 PredHel=1 Topology=o10-32i	1	12.3	5.6	82.1		147	1	13.4	4.5	2.8	.		291.036	15437	1	1		5398	0.0209667	118.52	XP_013117578.1	signal peptidase complex subunit 3 - signalP detected	pe	NR-LIGHT	3e-87	100
Protein modification
XP_013119415.1	M	84	ubiquitin-fold modifier 1	1	XM_013263961	XM_013263961_1	255	LOC106096293	ATG	*	NW_013171916.1	378423	378677	+	1	378423-378677	CYT		9.076	9.22			ExpAA=0.00 First60=0.00 PredHel=0 Topology=o	0						3	16.7	7.1	8.3	.		210.683	4842	1	1		1022	0.00396961	104.219	XP_013119415.1	Urm1-like ubiquitin domain	prot	CDD	1e-48	100
XP_013100846.1	M	477	prolyl 4-hydroxylase subunit alpha-2-like	3	XM_013245392	XM_013245392_1	1434	LOC106082714	ATG	*	NW_013172016.1	932350	938783	+	5	932350-932452 932533-933530 933591-933650 938445-938610 938677-938783	CYT		54.736	6.31			ExpAA=0.02 First60=0.00 PredHel=0 Topology=o	0						0	13.4	5.5	4	0.6	1 | 210 SRDRFRR|KV 0.657 *ProP* |	131.25	6645	1	1		1161	0.00450951	57.2866	XP_013100846.1	prolyl 4-hydroxylase subunit alpha-2 (will make collagen-like peptides)	pm	NR-LIGHT	0	85
XP_013106799.1	M	78	ubiquitin-related modifier 1 homolog	0	XM_013251345	XM_013251345_1	237	LOC106086605	ATG	*	NW_013172269.1	519964	520317	-	3	520238-520317 520108-520178 519964-520049	CYT		9.19	9.15			ExpAA=0.03 First60=0.03 PredHel=0 Topology=i	0						1	12.8	2.6	2.6	.		141.582	9460	1	1		202	0.0007846	75.3675	XP_013106799.1	ubiquitin-related modifier 1 homolog	prot	DIPTERA	2e-37	100
XP_013109903.1	M	339	dnaJ homolog subfamily C member 25 homolog	0	XM_013254449	XM_013254449_1	1020	LOC106088775	ATG	*	NW_013172482.1	6616	7635	+	1	6616-7635	SIG	25-26	40.956	9.03	38.032	8.97	ExpAA=59.72 First60=21.67 PredHel=3 Topology=o10-32i126-148o224-246i	3	19.5	25.4	55.2			0	7.7	3.5	2.9	.		158.985	11066	1	1		10661	0.041409	71.8883	XP_013109903.1	Molecular chaperone (DnaJ superfamily) - signalP detected - 3 predicted membrane helices	pm membrane	KOG	0	99.3
XP_013111323.1	M	73	ubiquitin-like protein 5	0	XM_013255869	XM_013255869_1	222	LOC106089879	ATG	*	NW_013172630.1	182976	184577	-	3	184539-184577 184341-184479 182976-183019	CYT		8.558	8.53			ExpAA=0.00 First60=0.00 PredHel=0 Topology=o	0						0	9.6	5.5	1.4	.		112.845	11837	1	1		161	0.00062535	62.2589	XP_013111323.1	Ubiquitin-like protein	prot	KOG	1e-43	100
XP_013113060.1	M	125	probable prefoldin subunit 6	0	XM_013257606	XM_013257606_1	378	LOC106091168	ATG	*	NW_013172863.1	28079	28532	+	2	28079-28151 28228-28532	CYT		14.648	8.78			ExpAA=0.00 First60=0.00 PredHel=0 Topology=o	0						0	10.4	1.6	1.6	.		111.014	12771	1	1		982	0.00381424	52.6151	XP_013113060.1	Prefoldin subunit 6 KE2 family	pm	KOG	3e-27	100
Glycosyl transferases
XP_013097357.1	M	41	dolichyl-diphosphooligosaccharide--protein	0	XM_013241903	XM_013241903_1	126	LOC106080508	ATG	*	NW_013171871.1	2087292	2087473	+	2	2087292-2087395 2087452-2087473	SIG	30-31	4.644	9.4	1.197	10.3	ExpAA=22.40 First60=22.40 PredHel=1 Topology=i7-29o	1	53.7	29.3	17.1		12	0	14.6	2.4	.	.		553.713	1405	2	1		158	0.000613697	112.973	XP_013097357.1	dolichyl-diphosphooligosaccharide--protein glycosyltransferase subunit 4 - signalP detected	met/carb	DIPTERA	5e-15	100
XP_013097365.1	M	41	dolichyl-diphosphooligosaccharide--protein	0	XM_013241911	XM_013241911_1	126	LOC106080508	ATG	*	NW_013171871.1	2087292	2087473	+	2	2087292-2087395 2087452-2087473	SIG	30-31	4.613	9.4	1.197	10.3	ExpAA=22.40 First60=22.40 PredHel=1 Topology=i7-29o	1	53.7	29.3	17.1		12	0	14.6	2.4	.	.		553.713	1405	2	1	1	158	0.000613697	112.973	XP_013097365.1	dolichyl-diphosphooligosaccharide--protein glycosyltransferase subunit 4 - signalP detected	met/carb	DIPTERA	5e-15	100
XP_013102504.1	M	94	dolichol-phosphate mannosyltransferase subunit 3	0	XM_013247050	XM_013247050_1	285	LOC106083800	ATG	*	NW_013172063.1	703671	704026	+	2	703671-703820 703892-704026	SIG	23-24	10.861	8.82	7.978	8.11	ExpAA=41.65 First60=40.70 PredHel=2 Topology=i7-26o36-58i	2	43.6	10.6	45.7		36	0	6.4	5.3	4.3	.		268.769	7427	1	1		1994	0.00774501	113.459	XP_013102504.1	dolichol-phosphate mannosyltransferase subunit 3 - signalP detected - 2 predicted membrane helices	met/carb membrane	DIPTERA	5e-48	100
XP_013117117.1	M	109	dolichyl-diphosphooligosaccharide--protein	0	XM_013261663	XM_013261663_1	330	LOC106094445	ATG	*	NW_013174267.1	48312	48641	-	1	48312-48641	ANC		12.14	8.91	7.394	7.91	ExpAA=57.03 First60=31.93 PredHel=3 Topology=o25-47i52-74o89-108i	3	57.8	36.7	5.5			0	10.1	7.3	3.7	.		323.583	15110	1	1		1939	0.00753139	126.796	XP_013117117.1	dolichyl-diphosphooligosaccharide--protein glycosyltransferase subunit DAD1 - Membrane anchor detected - 3 predicted membrane helices	met/carb membrAnchor membrane	NR-LIGHT	3e-48	94.6
Protein synthesis machinery
XP_013098350.1	M	83	40S ribosomal protein S21	1	XM_013242896	XM_013242896_1	252	LOC106081114	ATG	*	NW_013171869.1	3194087	3194513	-	3	3194464-3194513 3194175-3194366 3194087-3194096	CYT		9.211	5.58			ExpAA=0.00 First60=0.00 PredHel=0 Topology=o	0						0	10.8	7.2	2.4	.		351.062	3159	1	1		19534	0.0758732	181.688	XP_013098350.1	40S ribosomal protein S21	ps	NR-LIGHT	8e-42	100
XP_013100562.1	M	148	40S ribosomal protein S16	1	XM_013245108	XM_013245108_1	447	LOC106082539	ATG	*	NW_013172009.1	166054	168033	-	5	168022-168033 167914-167955 167540-167671 167222-167336 166054-166199	CYT		16.929	10.28			ExpAA=0.02 First60=0.00 PredHel=0 Topology=i	0						0	4.7	8.8	4.7	.		104.629	6496	1	1		42813	0.166293	51.0228	XP_013100562.1	40S ribosomal protein S16	ps	NR-LIGHT	5e-79	100
XP_013108246.1	M	78	60S ribosomal protein L29	0	XM_013252792	XM_013252792_1	237	LOC106087667	ATG	*	NW_013172360.1	433114	433426	-	2	433325-433426 433114-433248	CYT		9.178	11.49			ExpAA=0.00 First60=0.00 PredHel=0 Topology=i	0												103.941	10282	1	1		26901	0.104488	54.3892	XP_013108246.1	60S ribosomal protein L29	ps	DIPTERA	9e-39	100
Signal transduction
XP_013100726.1	M	183	uncharacterized protein LOC106082645	0	XM_013245272	XM_013245272_1	552	LOC106082645	ATG	*	NW_013172013.1	988452	989003	+	1	988452-989003	CYT		20.865	5.16			ExpAA=0.00 First60=0.00 PredHel=0 Topology=o	0						2	10.4	5.5	4.4	.		116.233	6597	1	1		398	0.0015459	62.8654	XP_013100726.1	Adenylyl cyclase	st	CDD	4e-32	102.3
XP_013118543.1	M	253	rhythmically expressed gene 2 protein	1	XM_013263089	XM_013263089_1	762	LOC106095762	ATG	*	NW_013171902.1	1790713	1791474	-	1	1790713-1791474	CYT		29.062	8.2			ExpAA=0.01 First60=0.00 PredHel=0 Topology=o	0						0	11.1	4.3	3.2	.		140.18	4498	1	1		120	0.000466099	52.7958	XP_013118543.1	rhythmically expressed gene 2 protein	st	REFSEQ-INVERTEBRATE	0	100
Transcription factor
XP_013100794.1	M	143	transcription factor MafK isoform X1	1	XM_013245340	XM_013245340_1	432	LOC106082681	ATG	*	NW_013172014.1	979612	980358	-	2	980293-980358 979612-979977	CYT		16.87	6.44			ExpAA=0.00 First60=0.00 PredHel=0 Topology=o	0						1	10.5	2.1	5.6	.		104.785	561	4	1		897	0.00348409	51.735	XP_013100794.1	transcription factor MafK isoform X1	tf	NR-LIGHT	4e-70	100
XP_013100795.1	M	143	transcription factor MafK isoform X1	1	XM_013245341	XM_013245341_1	432	LOC106082681	ATG	*	NW_013172014.1	979612	980358	-	2	980293-980358 979612-979977	CYT		16.875	6.44			ExpAA=0.00 First60=0.00 PredHel=0 Topology=o	0						1	10.5	2.1	5.6	.		104.785	561	4	1	1	897	0.00348409	51.735	XP_013100795.1	transcription factor MafK isoform X1	tf	NR-LIGHT	4e-70	100
XP_013100796.1	M	137	transcription factor MafK isoform X2	1	XM_013245342	XM_013245342_1	414	LOC106082681	ATG	*	NW_013172014.1	979612	980358	-	2	980311-980358 979612-979977	CYT		16.168	7.7			ExpAA=0.00 First60=0.00 PredHel=0 Topology=o	0						1	10.2	2.2	5.8	.		104.785	561	4	1	1	897	0.00348409	51.7929	XP_013100796.1	transcription factor MafK isoform X2	tf	NR-LIGHT	7e-67	100
XP_013100797.1	M	137	transcription factor MafK isoform X2	1	XM_013245343	XM_013245343_1	414	LOC106082681	ATG	*	NW_013172014.1	979612	980358	-	2	980311-980358 979612-979977	CYT		16.168	7.7			ExpAA=0.00 First60=0.00 PredHel=0 Topology=o	0						1	10.2	2.2	5.8	.		104.785	561	4	1	1	897	0.00348409	51.7929	XP_013100797.1	transcription factor MafK isoform X2	tf	NR-LIGHT	7e-67	100
XP_013112843.1	M	106	enhancer of yellow 2 transcription factor	0	XM_013257389	XM_013257389_1	321	LOC106091002	ATG	*	NW_013171888.1	523109	524291	-	2	524197-524291 523109-523334	CYT		12.185	9.39			ExpAA=0.00 First60=0.00 PredHel=0 Topology=o	0						0	9.4	3.8	1.9	.		481.87	1513	2	1		550	0.00213629	258.831	XP_013112843.1	enhancer of yellow 2 transcription factor	tf	NR-LIGHT	7e-43	100
XP_013112852.1	M	106	enhancer of yellow 2 transcription factor	0	XM_013257398	XM_013257398_1	321	LOC106091002	ATG	*	NW_013171888.1	523109	524291	-	2	524197-524291 523109-523334	CYT		12.191	9.39			ExpAA=0.00 First60=0.00 PredHel=0 Topology=o	0						0	9.4	3.8	1.9	.		481.87	1513	2	1	1	550	0.00213629	258.831	XP_013112852.1	enhancer of yellow 2 transcription factor	tf	NR-LIGHT	7e-43	100
XP_013100800.1	M	122	transcription factor MafK isoform X4	0	XM_013245346	XM_013245346_1	369	LOC106082681	ATG	*	NW_013172014.1	979612	980313	-	2	980311-980313 979612-979977	CYT		14.432	6.44			ExpAA=0.00 First60=0.00 PredHel=0 Topology=o	0						0	8.2	2.5	5.7	.		103.149	6622	1	1	1	883	0.00342971	51.2394	XP_013100800.1	transcription factor MafK isoform X2	tf	NR-LIGHT	3e-62	88.4
XP_013100798.1	M	128	transcription factor MafK isoform X3	0	XM_013245344	XM_013245344_1	387	LOC106082681	ATG	*	NW_013172014.1	979612	980313	-	2	980293-980313 979612-979977	CYT		15.131	5.84			ExpAA=0.00 First60=0.00 PredHel=0 Topology=o	0						0	8.6	2.3	5.5	.		107.069	6623	1	1	1	886	0.00344137	53.2391	XP_013100798.1	transcription factor MafK isoform X1	tf	NR-LIGHT	2e-65	88.8
Transcription machinery
XP_013118923.1	M	125	DNA-directed RNA polymerase III subunit RPC9	1	XM_013263469	XM_013263469_1	378	LOC106095984	ATG	*	NW_013171908.1	465031	465473	+	2	465031-465038 465104-465473	CYT		14.569	4.74			ExpAA=0.00 First60=0.00 PredHel=0 Topology=o	0						3	15.2	2.4	5.6	.		283.865	4610	1	1		81	0.000314617	206.475	XP_013118923.1	DNA-directed RNA polymerase III subunit RPC9	tm	DIPTERA	2e-67	100
XP_013100256.1	M	58	DNA-directed RNA polymerases I, II, and III subunit	1	XM_013244802	XM_013244802_1	177	LOC106082351	ATG	*	NW_013171999.1	266120	266522	-	3	266462-266522 266208-266300 266120-266142	CYT		6.988	9.3			ExpAA=0.00 First60=0.00 PredHel=0 Topology=i	0						0	12.1	3.4	3.4	.	1 | 51 YKKRTKR|LV 0.551 *ProP* |	393.907	6375	1	1		562	0.0021829	239.156	XP_013100256.1	DNA-directed RNA polymerases I II and III subunit RPABC4	tm	DIPTERA	1e-28	100
XP_013102083.1	M	144	putative RNA polymerase II subunit B1 CTD phosphatase	0	XM_013246629	XM_013246629_1	435	LOC106083540	ATG	*	NW_013172053.1	684089	690368	+	4	684089-684126 684566-684680 684758-684855 690185-690368	CYT		17.124	8.87			ExpAA=0.00 First60=0.00 PredHel=0 Topology=i	0						0	13.2	.	2.8	.		264.591	7229	1	1		151	0.000586508	143.309	XP_013102083.1	RNA polymerase II subunit B1 CTD phosphatase RPAP2 homolog	tm	DIPTERA	2e-79	100
XP_013102181.1	M	85	probable splicing factor 3B subunit 5	0	XM_013246727	XM_013246727_1	258	LOC106083597	ATG	*	NW_013172056.1	836588	836845	-	1	836588-836845	CYT		10.01	5.89			ExpAA=0.11 First60=0.11 PredHel=0 Topology=i	0						0	10.6	7.1	4.7	.		255.304	7284	1	1		1457	0.00565922	132.343	XP_013102181.1	Splicing factor 3B subunit 10	tm	CDD	3e-48	100
XP_013103958.1	M	556	zinc finger protein sens	1	XM_013248504	XM_013248504_1	1671	LOC106084650	ATG	*	NW_013172110.1	282806	309480	-	4	309336-309480 303915-305047 287956-288106 282806-283047	CYT		61.682	8.79			ExpAA=0.03 First60=0.01 PredHel=0 Topology=o	0						8	19.8	3.4	6.7	.	1 | 531 RRHRESR|HE 0.532 *ProP* |	106.985	8054	1	1		1099	0.00426869	42.0503	XP_013103958.1	Ovo - probable fragment	tm	KOG	2e-18	72.6
XP_013104344.1	M	102	U6 snRNA-associated Sm-like protein LSm3	0	XM_013248890	XM_013248890_1	309	LOC106084921	ATG	*	NW_013172132.1	421991	426565	-	3	426545-426565 426362-426472 421991-422167	CYT		11.821	4.82			ExpAA=0.10 First60=0.00 PredHel=0 Topology=o	0						2	10.8	4.9	4.9	.		130.368	8241	1	1		186	0.000722454	67.9631	XP_013104344.1	Small nuclear ribonucleoprotein (snRNP) LSM3	tm	KOG	9e-35	97
XP_013105827.1	M	338	uncharacterized protein LOC106085905	0	XM_013250373	XM_013250373_1	1017	LOC106085905	ATG	*	NW_013172214.1	500447	513741	-	3	513120-513741 500777-500909 500447-500708	CYT		38.207	6.09			ExpAA=0.00 First60=0.00 PredHel=0 Topology=o	0						4	19.8	2.4	6.2	.		445.262	8965	1	1		4701	0.0182594	198.237	XP_013105827.1	Transcription factor HAND2/Transcription factor TAL1/TAL2/LYL1	tm	KOG	3e-09	46.4
XP_013107384.1	M	91	U6 snRNA-associated Sm-like protein LSm5	0	XM_013251930	XM_013251930_1	276	LOC106087047	ATG	*	NW_013172306.1	227793	228378	+	3	227793-227841 227954-228150 228349-228378	CYT		10.101	4.39			ExpAA=0.02 First60=0.01 PredHel=0 Topology=o	0												170.72	9791	1	1		341	0.0013245	91.2488	XP_013107384.1	U6 snRNA-associated Sm-like protein	tm	KOG	6e-36	100
XP_013116894.1	M	82	transcription elongation factor 1 homolog	0	XM_013261440	XM_013261440_1	249	LOC106094238	ATG	*	NW_013174087.1	75593	75841	-	1	75593-75841	CYT		9.667	8.59			ExpAA=0.00 First60=0.00 PredHel=0 Topology=i	0						0	8.5	2.4	7.3	.		1207.3	14950	1	1		689	0.00267619	843.973	XP_013116894.1	transcription elongation factor 1 homolog	tm	DIPTERA	5e-45	100
Transporters and channels
XP_013104031.1	M	236	aquaporin-4-like	0	XM_013248577	XM_013248577_1	711	LOC106084700	ATG	*	NW_013172114.1	678786	686222	+	2	678786-679301 686028-686222	SIG	29-30	25.789	8.13	22.401	8.29	ExpAA=129.19 First60=38.11 PredHel=6 Topology=i12-31o41-63i70-92o122-144i157-179o199-216i	6	52.5	25.4	22			0	17.4	7.6	2.5	.		318.56	8100	1	1		909	0.0035307	147.752	XP_013104031.1	salivary aquaporin-4-like - signalP detected - 6 predicted membrane helices	tr membrane	NR-LIGHT	0	95.1
Unknown conserved
XP_013119507.1	M	160	uncharacterized protein LOC106096350	0	XM_013264053	XM_013264053_1	483	LOC106096350	ATG	*	NW_013171918.1	71575	72113	+	2	71575-71683 71740-72113	CYT		18.226	5.87			ExpAA=0.00 First60=0.00 PredHel=0 Topology=o	0						0	13.1	2.5	3.1	.		132.902	4891	1	1		493	0.00191489	64.7042	XP_013119507.1	uncharacterized protein LOC106096350	uc	DIPTERA	1e-85	100
XP_013102037.1	M	86	small integral membrane protein 12-A	0	XM_013246583	XM_013246583_1	261	LOC106083505	ATG	*	NW_013172051.1	284886	285541	+	2	284886-285015 285411-285541	BL/ANC		10.154	9.39			ExpAA=21.03 First60=21.03 PredHel=1 Topology=i13-35o	1	25.6	59.3	15.1		51	0	10.5	3.5	4.7	.		509.906	7170	1	1		291	0.00113029	330.456	XP_013102037.1	small integral membrane protein 12-A	uc	DIPTERA	2e-41	100
XP_013103966.1	M	193	tetratricopeptide repeat protein 36 homolog	0	XM_013248512	XM_013248512_1	582	LOC106084652	ATG	*	NW_013172110.1	458470	461096	-	2	460760-461096 458470-458714	CYT		21.88	5.12			ExpAA=0.00 First60=0.00 PredHel=0 Topology=o	0						0	9.3	2.1	3.1	.		106.285	8055	1	1		5641	0.0219105	54.8024	XP_013103966.1	tetratricopeptide repeat protein 36 homolog	uc	REFSEQ-INVERTEBRATE	0	100
XP_013105161.1	M	80	immediate early response 3-interacting protein 1	0	XM_013249707	XM_013249707_1	243	LOC106085453	ATG	*	NW_013172176.1	116720	117089	-	3	117002-117089 116851-116949 116720-116775	BL	21-22	8.956	9.3	6.61	10.43	ExpAA=18.29 First60=4.80 PredHel=0 Topology=o	0						0	8.8	6.3	2.5	.		890.73	8652	1	1		1525	0.00592334	485.291	XP_013105161.1	immediate early response 3-interacting protein 1	uc	DIPTERA	9e-39	100
XP_013107159.1	M	59	single-pass membrane and coiled-coil domain-containing	0	XM_013251705	XM_013251705_1	180	LOC106086882	ATG	*	NW_013172287.1	561896	562075	+	1	561896-562075	ANC		6.802	11.43	1.571	9.99	ExpAA=19.63 First60=19.63 PredHel=1 Topology=i31-50o	1	32.2	15.3	52.5		9	0	6.8	3.4	3.4	.		1172.26	9685	1	1		3345	0.0129925	579.318	XP_013107159.1	Conserved protein with signal anchor - Membrane anchor detected	uc/anchor membrAnchor	SWISSP	2e-24	100
XP_013111533.1	M	154	U1 small nuclear ribonucleoprotein C	0	XM_013256079	XM_013256079_1	465	LOC106090034	ATG	*	NW_013172645.1	19809	20273	-	1	19809-20273	CYT		16.559	9.6			ExpAA=0.19 First60=0.00 PredHel=0 Topology=o	0						2	6.5	12.3	21.4	.		105.514	11944	1	1		1114	0.00432695	49.149	XP_013111533.1	U1 small nuclear ribonucleoprotein C	uc	DIPTERA	5e-94	100
XP_013115712.1	M	169	uncharacterized protein LOC106093233	1	XM_013260258	XM_013260258_1	510	LOC106093233	ATG	*	NW_013173521.1	16182	16759	+	2	16182-16334 16403-16759	CYT		19.604	5.68			ExpAA=27.85 First60=0.00 PredHel=1 Topology=i97-119o	1	13	29.6	57.4		50	0	11.2	3	3	.	2 | 16 AYRRRKR|RE 0.517 *ProP* | 17 YRRRKRR|EE 0.620 *ProP* |	151.013	14230	1	1		474	0.00184109	73.1031	XP_013115712.1	Unknown product - 2 predicted membrane helices	uk membrane
XP_013117716.1	M	158	enhancer of split malpha protein	1	XM_013262262	XM_013262262_1	477	LOC106095017	ATG	*	NW_013175150.1	37450	37926	+	1	37450-37926	CYT		18.526	9.95			ExpAA=0.00 First60=0.00 PredHel=0 Topology=o	0						0	12.7	1.3	3.2	.		842.585	15538	1	1		1683	0.00653704	386.08	XP_013117716.1	enhancer of split malpha protein	uc	DIPTERA	6e-85	100
Unkown conserved membrane protein
XP_013098040.1	M	139	protein KRTCAP2 homolog	0	XM_013242586	XM_013242586_1	420	LOC106080955	ATG	*	NW_013171873.1	1013585	1015956	-	3	1015947-1015956 1013784-1014069 1013585-1013708	BL/ANC		15.585	8.25			ExpAA=67.74 First60=42.82 PredHel=3 Topology=o10-29i36-58o88-110i	3	45.3	28.8	25.9			0	17.3	5	2.2	.		115.649	3368	1	1		165	0.000640886	54.926	XP_013098040.1	Conserved plasma membrane protein - 3 predicted membrane helices	uc/memb	SWISSP	2e-74
XP_013105442.1	M	72	protein kish	0	XM_013249988	XM_013249988_1	219	LOC106085662	ATG	*	NW_013172191.1	636730	637070	+	3	636730-636732 636792-636901 636965-637070	SIG	24-25	8.195	9.65	5.467	10.44	ExpAA=39.04 First60=28.59 PredHel=2 Topology=o5-27i54-71o	2	54.2	8.3	37.5	1	1	0	13.9	4.2	2.8	.		553.713	8797	1	1		474	0.00184109	333.326	XP_013105442.1	protein kish - signalP detected - 3 predicted membrane helices	uc/memb	SWISSP	1e-34
XP_013108776.1	M	235	TM2 domain-containing protein almondex	0	XM_013253322	XM_013253322_1	708	LOC106088036	ATG	*	NW_013172388.1	404206	404913	+	1	404206-404913	SIG	26-27	27.029	8.33	23.917	7.89	ExpAA=42.74 First60=0.87 PredHel=2 Topology=i171-189o204-226i	2	17	6.4	76.6									134.924	10553	1	1		308	0.00119632	59.7775	XP_013108776.1	tm2 domain-containing protein almondex - signalP detected - 2 predicted membrane helices	uc/memb	KOG	0	100
XP_013114823.1	M	268	uncharacterized protein LOC106092484	2	XM_013259369	XM_013259369_1	807	LOC106092484	ATG	*	NW_013173206.1	152168	153096	-	2	153000-153096 152168-152877	BL	28-29	29.789	7.06	26.437	6.47	ExpAA=37.20 First60=19.24 PredHel=2 Topology=o10-29i245-267o	2	15.3	4.1	80.6	1	1							2922	13728	1	1		76708	0.297946	1289.86	XP_013114823.1	Conserved plasma membrane protein - 3 predicted membrane helices	uc/memb	SWISSP	0
XP_013117270.1	M	80	transmembrane protein 258 homolog	0	XM_013261816	XM_013261816_1	243	LOC106094594	ATG	*	NW_013174424.1	46152	46394	-	1	46152-46394	ANC		9.101	9.43	4.373	9.52	ExpAA=45.46 First60=27.61 PredHel=2 Topology=o15-37i57-79o	2	55	20	25	1	1	1	15	5	5	.		2724.17	15214	1	1		2332	0.00905786	1520.55	XP_013117270.1	transmembrane protein 258 homolog - Membrane anchor detected - 3 predicted membrane helices	uc/memb membrAnchor	SWISSP	3e-39
Unknown product
XP_013117645.1	M	55	uncharacterized protein LOC106094948	0	XM_013262191	XM_013262191_1	168	LOC106094948	ATG	*	NW_013175011.1	22583	22750	+	1	22583-22750	CYT		6.135	5			ExpAA=20.71 First60=20.71 PredHel=1 Topology=i26-45o	1	34.5	18.2	47.3		10	0	16.4	5.5	.	.		183.236	3086	2	1		366	0.0014216	98.6248	XP_013117645.1	Unknown product	uk
XP_013117646.1	M	55	uncharacterized protein LOC106094948	0	XM_013262192	XM_013262192_1	168	LOC106094948	ATG	*	NW_013175011.1	22583	22750	+	1	22583-22750	CYT		6.131	5			ExpAA=20.71 First60=20.71 PredHel=1 Topology=i26-45o	1	34.5	18.2	47.3		10	0	16.4	5.5	.	.		183.236	3086	2	1	1	366	0.0014216	98.6248	XP_013117646.1	Unknown product	uk
XP_013119458.1	M	148	uncharacterized protein LOC106096319	0	XM_013264004	XM_013264004_1	447	LOC106096319	ATG	*	NW_013171917.1	437007	442500	+	3	437007-437064 437190-437369 442292-442500	SIG	22-23	16.147	6.67	13.815	6.07	ExpAA=35.30 First60=17.68 PredHel=2 Topology=i7-26o130-147i	2	24.3	70.3	5.4	1	1	0	15.5	5.4	3.4	.		320.642	4868	1	1		23148	0.0899105	156.663	XP_013119458.1	Unknown product - signalP detected - 2 predicted membrane helices	uk membrane
XP_013097469.1	M	116	uncharacterized protein LOC106080598	0	XM_013242015	XM_013242015_1	351	LOC106080598	ATG	*	NW_013171924.1	780550	780900	-	1	780550-780900	CYT		13.18	4.83			ExpAA=0.00 First60=0.00 PredHel=0 Topology=i	0						3	16.4	2.6	1.7	.		474.277	5078	1	1		406	0.00157697	275.519	XP_013097469.1	Unknown product	uk
XP_013099504.1	M	77	uncharacterized protein LOC106081835	1	XM_013244050	XM_013244050_1	234	LOC106081835	ATG	*	NW_013171977.1	387012	387569	+	2	387012-387173 387498-387569	CYT		8.82	9.87			ExpAA=19.04 First60=19.04 PredHel=1 Topology=o15-32i	1	22.1	19.5	58.4		45	3	13	2.6	9.1	.		102.215	6013	1	1		175	0.000679728	53.9588	XP_013099504.1	Unknown product	uk
XP_013106724.1	M	175	uncharacterized protein CG3556-like	1	XM_013251270	XM_013251270_1	528	LOC106086544	ATG	*	NW_013172262.1	514464	517016	-	4	516733-517016 516584-516661 514789-514871 514464-514546	BL	44-45	19.737	5.24	14.833	4.79	ExpAA=4.56 First60=4.18 PredHel=0 Topology=o	0						0	12	5.7	4.6	.		1946.03	9422	1	1		36094	0.140195	900.684	XP_013106724.1	Unknown product	uk
XP_013108429.1	M	214	uncharacterized protein LOC106087802	0	XM_013252975	XM_013252975_1	645	LOC106087802	ATG	*	NW_013172372.1	465968	466612	+	1	465968-466612	CYT		25.194	4.79			ExpAA=0.00 First60=0.00 PredHel=0 Topology=o	0												147.189	10384	1	1		42	0.000163135	51.0943	XP_013108429.1	Unknown product	uk
XP_013108763.1	M	122	uncharacterized protein LOC106088026	0	XM_013253309	XM_013253309_1	369	LOC106088026	ATG	*	NW_013172388.1	938	1393	+	2	938-1153 1241-1393	CYT		14.109	9.7			ExpAA=0.12 First60=0.00 PredHel=0 Topology=o	0												222.536	10546	1	1		127	0.000493288	112.888	XP_013108763.1	Unknown product	uk
XP_013111270.1	M	52	uncharacterized protein LOC106089824	0	XM_013255816	XM_013255816_1	159	LOC106089824	ATG	*	NW_013172624.1	322230	322470	-	2	322406-322470 322230-322323	CYT		5.972	9.4			ExpAA=6.27 First60=6.27 PredHel=0 Topology=i	0						0	7.7	7.7	1.9	.		343.943	11799	1	1		687	0.00266842	199.014	XP_013111270.1	Unknown product	uk
XP_013114824.1	M	168	uncharacterized protein LOC106092485	1	XM_013259370	XM_013259370_1	507	LOC106092485	ATG	*	NW_013173206.1	157850	158420	-	2	158312-158420 157850-158247	SIG	26-27	18.688	7.12	15.6	6.11	ExpAA=32.44 First60=14.89 PredHel=1 Topology=i145-167o	1	13.1	0.6	86.3	1	1							1062.74	13729	1	1		1213	0.00471149	535.088	XP_013114824.1	Unknown product - signalP detected - 2 predicted membrane helices	uk membrane
XP_013114825.1	M	216	uncharacterized protein LOC106092486	0	XM_013259371	XM_013259371_1	651	LOC106092486	ATG	*	NW_013173206.1	162041	165627	+	2	162041-162134 165071-165627	BL	23-24	24.735	8.87	22.067	7.16	ExpAA=15.59 First60=11.46 PredHel=1 Topology=i9-26o	1	7.9	88	4.2		190							529.181	13730	1	1		755	0.00293254	234.2	XP_013114825.1	Unknown product	uk
XP_013117609.1	M	97	uncharacterized protein LOC106094917	0	XM_013262155	XM_013262155_1	294	LOC106094917	ATG	*	NW_013174949.1	6459	6830	+	2	6459-6552 6631-6830	CYT		10.836	10.72			ExpAA=0.00 First60=0.00 PredHel=0 Topology=i	0						2	17.5	2.1	2.1	.		308.397	15456	1	1		528	0.00205084	166.682	XP_013117609.1	Unknown product	uk
[truncated: 191 more columns]
