# Supplementary material for: The genome of the stable fly, Stomoxys calcitrans, reveals potential mechanisms underlying reproduction, host interactions, and novel targets for pest control
Source: BMC Biol. 2021 Mar 10;19:41. doi: 10.1186/s12915-021-00975-9 (PMC7944917; doi:10.1186/s12915-021-00975-9)
Supplement: Supplementary file 12 — Additional file 12. Stomoxys metabolic detoxification gene family member amino acid sequences. [file 12915_2021_975_MOESM12_ESM.txt]

#Stomoxys Catalytic Carboxylesterases
>Scal_XP_013103438 PREDICTED: esterase FE4 [Stomoxys calcitrans]
MNERRLVIIFSIFYILLFIGHIKAQEVEEPDAGVPVVTTSLGKIQGKALTTLHGKEIYAYRGIRYAKAPE
GFLRFKAPVPVEPWNDTLNAYSDSLVCPQTGALQMVMSEDCLKLNVFTKNISARLPVMVYIHGGANVLGS
GHSLYEAGPHYLLDHEVVMVAFNYRLGALGFLSTQTEEYPGNYGYLDQVLALQWVRDHISNFGGDPESVT
IFGMSAGSMAISLHLASPLSKGLFHKAILMSGSASNHFHIDNVYWTRKLAKELSCPQYNPADMVECLREI
SWKTIVNKCSEWEPYSFINMKWNYEVDGKFLPKHPSQIFKEGIYNKVPMIVGFAKNELDYSVYHQENNSR
LLHDLSVSFDLYAPEIFLYEPEPAGVASHKSRRLWNFYMGRHSNEINATNIENFGEIFSDAILGHGIHRL
VNLVYRDTPVYYYRMDYVGRRSLYVDNNGTARGIGHADDLQYIMPGLWYGPQFAENDPDVFMVDRLTQLW
TTFATTGHPSAHELPNWPALNDTKLSVLYNDKEPSFQGMPYVERYELWDDMFPIERNSCAHN
 
>Scal_XP_013108256 PREDICTED: esterase B1-like [Stomoxys calcitrans]
MSKRLQYQEISLPVGQLRGAVRTTIYNDRYYSFEGIPYGQPPIGDLRFKAPLAAQPWQGVKDCTNFSTIK
PIQRNKASGRVEGAEDCLYLNVFAKKLHTLMLLPVMVYIFGGGFNEGAAIRSLYGPDYFMQKDVVLVTLN
YRVDSLGFLSVKDPSLQIPGNAGLKDQILALKWVKKFIRYFNGDPDNITLFGNSVGSASVHYLSATNQTR
GLFHKAICMSGTMLSSRASIPAQDYAYRLAQQHGYEKENNDRKVIEYLQSLEAEKLVQHDLLTPEDRRNG
FRLTFAPVVEPYESEHCVVSQEQQKMLHSAWSNEIPIIFGSTANEGLLLYSQLQNYTQIIESFRTDPATI
LPYLVKINNNETVNEELAQVLFKLHFSKESNELEDVVNYFGIRDFWHGFHRTLLSRLAYAKAPTYYYRFA
FDSPTFNHFRKKHTAGRVTKGASHAEELSYLWYADHSWKLNKTSVEYNMIQRMVSLFTNFATKRRHNSLN
KWHKKEESAALIWRPLQAGNPYMALNIAEILQMKEVPEKEELHVWDSTYANNHGLLF
 
>Scal_XP_013108360_1 PREDICTED: uncharacterized protein LOC106087728 [Stomoxys calcitrans]
MENPVIQTSSGRVRGKLATNAYGYSFYYFDGIPYAQPPLGEKRFRAPVPAAEWTLIRDCTKSPNKCLQWN
RRVCEIQGSEDCLYLNVNVRQLNARPAVPVMVYIHGGGFNTGDATRRAWAPDYFMMKDVVFITIGYRLGM
FGFASFSDKSLNTADNCGVLDVILALKWIRANCMYFNGDPENITLFGHSSGSCVTHMLMQTPSAKGLFHK
AILLAGFNMNEPSFTRLEFRLAQHLGFEGSEQDQKALCEFLTNVDANKLVNFDVFTEEEKMLYPDAVIFP
IWPIADGTLISKDIVSAQRKAWSNSIPLMMGSNSTEALMLLKKLKSDAKVYEMWKNRPQLMLHSNLKTLD
DAVMLGEMAKRVKDIHFGDKEMTIENYECALEIESYNFLYHDQHRLMQSRLQNATAPTYVYRFDFDSPTF
NFYRIRGFGLGSKGVGHCDELGYLFVLPDTFKLDTNTPEYRCIELMIETFYTFAKTSDPNNPILQPNHWE
PIHRGMVPHCLNINYEWTRLIPQPEYEKCCGIDEAYKLLNKDLY
 
>Scal_XP_013108360_2 PREDICTED: uncharacterized protein LOC106087728 [Stomoxys calcitrans]
MSEALQYHEITLPVGQLKGVVRQTIYEETYYSFEGIPYGQPPVGHLRFRAPLPAEPWNGVKDCTDFNIKP
MQKNPLTGKVEGSEDCLYLNVYAKTLQSKAPLPVMVWIYGGSFLFGEATRSFYSPDYFMSEDVIVVTLNY
RLCSLGFLSVADPTVQVPGNAGLKDQILALKWVKNYIEYFNGDPHNITLFGNSAGAASTHFLAASHQTKN
LFHKAICLSGTMLNSWSVTPPKDYAFRLAQQHGYRGENLDSSVIEFLRTLEPGKLVTHNILNHEDTRNGA
SFPFGPCIEPYDSEHCVICCDPKLLLKGAWSNDIPIIFSGTADEGLLMYPKLKAFPTLLKALTLEPERLL
PLDVRTNNDKSINLEMAKRIARQHFGEKEPSESALKEIIYYYTIKLFWHGIHRSVLSRLAYANAPTYLYR
FAFDSPTFNHHRRRFCEQDVESGVAHADDISYLWYAYYSWKLNKNSKEYQIITNMIRLFVNFAKNSQLDV
QRVETEKEVLNWRPLDKADPYEVLDLEDEFVIKTQKEKDDLLLWDELYEKNKLF
 
>Scal_XP_013108474_1 PREDICTED: uncharacterized protein LOC106087811 [Stomoxys calcitrans]
MDIYLDFITKLKIVLKFIVHKYQQFLTTTYEFEIVNTSKGPVRGRKRINIHREYGKYYAFEGIPFAKPPL
GKLRFRAPQPPEPWQEVLDCTNCKAKPMQYNYAFKLKEGSEDCLYLNIYARELHTAKPLPVMVWIYGGGF
QIGEASRDMYAPDYFMQRDVILVTFNYRLGIFGFLCFDDPELNIPGNAGLKDQVLALRWVKHNIHNFNGD
ANNITVFGESAGGASTHFLMSIPRAKGLFHKAIVQSASMLCPWATTENHDWGYKTACIMGYNGDKSSKCV
YDYLARKSSHDLYLANYQLRTKERDMRNVLSFFIPVVEPYATDDCVISKPPKELLAEAWGNEIPLIIGGV
LDEGFIFYNMARHVPYIINELGECLELMTDDLKHSRNEDELKEMAFRLKQLYFDGKDPNIRDNFYHFLEL
MGHRMIWHPIVRTLKARLKYASLAPTYVYTFDFDSNFFNHHRTVHCGRGARGVCHGDDLVYLFYGILSEK
LSTSSREYQCLQRMVGMWYNFALTSNPNCQEIEPVIWQPLGDCEEPLKCLSICDTLKHKELPKYEKLKIW
NEFYKREEFIY
 
>Scal_XP_013108474_2 PREDICTED: uncharacterized protein LOC106087811 [Stomoxys calcitrans]
MPEDTLVINTSLGRVKGQKCEGIYGDAFYSFEKIPFGEIPVGKLRFLPPQPKSPWSEILDCTLQAPKPMQ
KNALSNLIEGTEDCLYLNIYTKQLNTAKPLPVIVLLYGGGFEMGDPTRDLHGPDYFMMKDVVFVTIGYRL
GPFGFLQFKDPQLKAPGNNGLKDQLLALQWIKQNIANFNGDVDNITLSGESAGAASTHYLMCCPLAKGLF
HKAILMSGNILCNWAYSPLENIPYRLAKACGYENSADDEKSIFEFLQQQPAETLLKPYLPNKEENMNDCL
FTYGPKVEPYPTDTCVIPEHPESLVKNAWGNAIPVLMSGTSFEGLLMFARVHVAPFLLTELEENPHHCLP
FTLKMKYPKDLQTELGMKIKKTHFGEEKANALKYCEYATYKVFWHPILRLLKLRTNSETPLAETYLYRFD
FDSPDFNHQRIKYCGKEMRGVAHVDDHSYLFYGDFSWKLSPESSEYKTIQRMVDIWHSFALQSNPNGPCV
EKELNAPWLPVVKEQTEGNLKCLNIGKELKVIDLPEMPKLQVWESLYNVEAYAAEKE
 
>Scal_XP_013114343 PREDICTED: esterase B1-like [Stomoxys calcitrans]
MDSNIGIFELAKLLGKFVAHKIQQNKLATDEYEVVDTIYGKIKGLKRKTLYDENDKYFAFEGIPYAKPPL
EDLRFRAPQPPEPWEDVLDCTNYKQKPMQYHFVRRMIEGSEDCLYLNVYAKKLHSEKPLPVMVWIHGGAF
QFGEASRDIYAPDYFMQRDVILVTIAYRLGVFGFLSLNDPDLQIPGNAGIKDQIMALKWVKENIQNFNGD
PNNITLFGESAGGGSTHLLMSTPRAKGLFAKAILQSGTAYCSWMFEPHRDWPYRLACHLGYKGNNNDKEI
YRFLYKQSSRRLTAQDFSMITKQEIMDHLLYSFGPVIEPYDSEDCVLNRPFKELLPSAWSNDIPVIIGGN
SFEGLFHFAELLKRPYKINDLTDCTSLLPSDVQRVHSEAELKEMAKKLRATYFGDKQPGIKTTFYEYMHL
MTERSFWHGIHRAIKARQAYAPHTPTYCYRFDFDSPFFNHYRNIKCGTGVEGVCHADDVSYLFYNINAEK
LPTISREYRCIQRMVGMWYAFALNSNPNCREIAMAKWEPVTDEKDSTSPMKCLNINDKVEFIDLPMHRKL
QLWDSFYTKEALV
 
>Scal_XP_013114447 PREDICTED: esterase B1-like [Stomoxys calcitrans]
MEIYLDSLERMKIGKKILAHKYKQLRAATNEYEIVHTSKGPVKGRKRKNFYSAFGKFYAFEGIPYAKPPL
GELRFRAPQPTESWQEVLDCTSCKTKAMQYHYIARWKEGSEDCLYLNIYAKELNTSKPLPVMVWIHGGGF
QIGEATRDLCAPDHFMQRDMVLVTFAYRLGIFGFLCFDDPELNIPGNAGLKDQVLALRWVKENIHNFNGD
PNNITVFGESAGGASTQFMMSIPQTKGLFHKAIIQSGSMLCPWAHTQNHEWAYKCACKLGYKGEKSDKGV
YEYLNGKSSQQLVLRDFSLLTKEQHMDNLMFFFNPVVESYVTEDCITSKPFKELMANAWGNNIPLIIGGN
TDEGFLFHNMARKFPFRVNELNDCITLLPEDIKNSRDEAALKQLGLCLKHAYFEGKQPNIKDNLHHYLEL
MGHRAFWHPLLRTIRARCEYAAHAATFCYKFDFYSEFFNFYRTVNCGRAAKCVSHADDLPYLFHSLLNEK
LNTSSREYQCIQRMIGMWYNFALTSNPNCPEIEPVVWQPLADLSEAPKCLWISDALEIKELTEYEKCKVW
DEFYTQQELI
 
>Scal_XP_013114562 PREDICTED: esterase B1-like [Stomoxys calcitrans]
METNVGFQTKVVLGSRFFAHKFRQFWEKTSETDVITTPQGQVKGLKRCNAYPEFGNYYSFEGIPYAKPPI
GELRFRAPQPAEPWQGVLECFKCKSKPMQYNLGIKTIEGSEVCLFVNVYVKELKSPKPLPVMVWIYGGGF
QVGESSRDMYCPDYFLQRDVVFVTFNYRLGILGFLCLDDPDLNIPGNAGLKDQVLALKWVKQNIHAFNGD
PNNITVFGESAGGASTQFMLMTPQTRGLFHKAIIQSGSILCPWAFTDKHDLGYKFARHIGYKGESDDKSV
YQYLSQKSARSLFFDDLSIMSKEDLMNQLIVLMRPVVEPYETLDCVVNKPFVQFMREGWGNEIPLMIGGN
SFEGLLHYATVHKNNFIIDELSDYVNLLPDDVQRMRPQQELKEMASRLEQVYFGGVKPNFKENFYQFLDL
LSYRSFWHGIHRSISARGMYARDVPTYCYYFDFDSEYFNLFRTVMCGPSVRGTCHADDISYLFHGAVSGK
LKTGTKEYICMQRMIGMWYSFALTTNPNCEEIYPTLWKPIEDYSMPIKCLSIADDVEMMDLPIYNKLRVW
DEFYEPEELL
 
>Scal_XP_013115961 PREDICTED: esterase B1-like [Stomoxys calcitrans]
MSEDLQYHQITLPVGQLKGVLRKTIYEDSYYSFEGIPYGQPPVGQLRFRAPLPAKPWNGVKNCTDFNTKP
VLKNPFPGNVEGSEDCLYLNVYAKTLQSKAPLPVMVWIYGGSFHFGEATRSFYSPDYFMSEDVIVVTLNY
RLCSLGFLSVADPTLQVPGNAGLKDQILALKWVNNYIKYFNGDPHNVTLFGNSAGGASTHFLAASHQTKN
LFHKAICLSGTMLNPWSVVPPKDYAFRLAQEHGFEGENIDSSVIEFLRSLEAEKLVSHFILKKDDFRTGV
SFPFAPCIEPYDSEDCVISCDPQLLLKDTWSNDIPIIFSGTADEGLLMYPQIKMFPALLKALTFDPERLL
PHDVVANNDKSANMAMAKRLARQHFGEKAPTESTLNEITNYYTIKLFWHGIHRSIQSRLAYANAPTYQYR
FAFDSPTFNHHRRRYCDKDLKSGVAHADDVSYLWYAIYLWKLDKKSKEYQIITKMVKLLVNFAKNSQMDV
QRLETEGGDLNWRPLDKANPYEILDLENDFQIKTQKEKADLLIWDELYEKNKIIKQKL
 
>Scal_XP_013116071 PREDICTED: esterase B1-like [Stomoxys calcitrans]
MALRTLSFSSLKLREIALNRYFGGSRLHASIALRYFSANRHGERLYAGNTMEGGDPTPVDGIAKQQMPVV
QTNQGLIRGCSRHTIYNDSYQAFEGIPYAQPPVGELRFKSPLPAESWSDVRDCLEFEVKPMQKNYQGEIE
GSEDCLYLNVYVKELKAKKKLPVMVWIYGGAFNTGGCIKSKYGPDYFMQKDVILVTFNYRLSVLGFLSLK
DPALEVPGNAGLKDQILALKWVKDNIGHFGGDSENVTLFGESAGAAAVHYLLCADNAKGLFHKAICMSGC
VLNNWAFSASTTDLPYKLACSKGYKGKKEDRYVLEFLQNCPAQELLQQDKLNAEAISKGGFYAFVPSLEP
YESSDTIARKPMLESMKSSWGNEIPLIIGGNSFEGLVRYPIIKLKPEILDLYKKSPKMLIPHEVLAEKSE
EEIEKLGKSLMQIHFKDTDKDRKKLLMDYLDYCSFHSFWHGLHRVVLSRLRHAKAPTFQYLFDFDSPTFN
HHRKMFCGNDIEKGVAHADDLGYIFYSYHSWKLDRTSDEFLTIQRMVDIWTGFAKTSNPNCKHTKDAEWK
PLSETNLHHWFKISNDLAFEEMPTEFKQKLQVWNDLYGEDLL
 
>Scal_XP_013116190 PREDICTED: esterase B1 [Stomoxys calcitrans]
MNFNNSFLERLRWKIKCIENKLTTYRLVTNETQIVDTEYGKIKGVKRLNVYDESFYSFEGIPYAQPPLGE
LRFKAPQRPVPWEGVKDCVTAAPKSVQTDIISGKSTGSEDCLYLNVYTNNLNPEKKRPVMVFLHGGGFIC
GEANENYYGGDYFIKKDVILVTVQYRLGILGFLSLKSEDLNIPGNAALKDIVMALRWVKNNCTNFGGDPD
NITLFGESAGSASTHYMMITEQTRGLFHRAILMSGTAMCIWAHTECQHRAFAIAKRLGYKGEDNDKDVLE
FLMKAHPYQMAKEEHLVLTPEELADKKMFAFGPTTEPYQTADCVLPKAPREMVKTAWGNSIPTMIGNTSY
EGLLFLPFPKYYPHLLKELETFESYVPTELVEGQRNSAETLKLATVLKKMYVNGETPTAENFMELCSYFY
FLVPMHRFLQLRFHHTAGTPIYLYRFDFDSEELYNYFRIMRHGRGVKGVSHGDELTYLFWNLLSKRMPKE
SRDYKTIDRMVSIWTQFAITGNPNNPNIDGMANVTWDPLKKSDEVYKCLNISDDLKVIDLPEMSKIKQWE
SIFSKKKDLF
 
>Scal_XP_013116638 PREDICTED: esterase B1 [Stomoxys calcitrans]
MSFDIPLADQMRIAVNYVKFKTKQTRLRSDEKVIAQTTFGKVKGVKWRSVYGHCEYFSFEGIPFAKPPVG
ELRFKAPVEPEPWSGIKRCTHVRSKPCQYNIIMKQCQGQEDCLYLNVYTKQLNPSRPMPVMVWIYGGGFQ
MGEASRDLYSPDYLMMENIVLVTIAYRLGPLGFLCLDDEKCEIPGNAGLKDQVLALRWVKNNCHFFGGDS
TNITIFGESAGGASAHYLMLSEQTKDLFHKVVVMSGSAMAPWANIPRLDWAYRLAKATGYKGENTDKSVL
AHLQRVKPRNMLKVCDNLLTMEERLQKRLNFSFGPCVEPYTTEQCVIAAEPLELLRNNWGNKIPLLIGGN
SFEGLLMFPEARKYPELLNQLGDGECLPPLDANLSDEKRLEYGRMLKQVYFGDKQPSWETILQYSDLFSY
KYFWHGIHRTLLARRQYATAPTYLYRFDFDSKHFNFMRIITCGRKVRGTCHADDLSYLFYNAGAKKLKCR
TAEYTTIRRMTAILAKFAECGDPNIPLTETVVNWTTTTTTTSNGNDTRSGSDSGSGSPTSAGGLSSESDS
SQHETPLANADDSATQCAHDDGGSTNVLQLQQQTNNFELEPSNFTHWPPIPLASNEPEAGSGHDDVEGSD
ATAPIFKCLNISDELEVIDLPEGEKLKLWDSMYEDKSLLY
 
>Scal_XP_013117224-A PREDICTED: esterase B1 isoform X1 [Stomoxys calcitrans]
MGTMPTLEQIKLGLKMVDFKVQQRRYRSKEKTIVSTIYGPVKGVKRKSIYGDAYFSFEKIPFAKPPIGEL
RYKAPQPPEPWTEVRSCTSTGPKPLQKHFVFQMTDGSEDCLYLNVYTKNLEPMRPLPVMVWIYGGGFQFG
EASRDLYSPDYLLREDVVVISITYRVGPFGFLCMQDPAFDVPGNAGLKDQVMALRWIKENCLRFGGDPNN
ITLFGDSAGGASVHYMMLTEQTRGLFHRAICMSGTVLSPWAQTPQRNWPYRLAVTAGYTGEDNEKDVFEF
LKNAKGSDIIKANEDLCTDDEKKERIGFSFGPVVEPYVTDHCVVPTKPIEMMRNAWSNNIPMIIGGVSNE
GLLLYTDTKNKPKLLNELNDCRYVVPLELNMDRESELCKEYGYQLRTTYYGDNMPSIETLNEYLLMVSHE
YFWFPIYRTILSRSEYAKAPTYLYRFDFDSKHFNHLRIISCGKKVRGTCHGDDLSYLFYNSVARKLKKHT
KEYKCIERLVGMWTHFAAHGNPNYDPEHADLWQPVSAASLEKRQLKCLNITDELKEIDVPDIKKLMVWES
FFTRNELL
 
>Scal_XP_013117290-B PREDICTED: esterase B1 isoform X2 [Stomoxys calcitrans]
MVDFKVQQRRYRSKEKTIVSTIYGPVKGVKRKSIYGDAYFSFEKIPFAKPPIGELRYKAPQPPEPWTEVR
SCTSTGPKPLQKHFVFQMTDGSEDCLYLNVYTKNLEPMRPLPVMVWIYGGGFQFGEASRDLYSPDYLLRE
DVVVISITYRVGPFGFLCMQDPAFDVPGNAGLKDQVMALRWIKENCLRFGGDPNNITLFGDSAGGASVHY
MMLTEQTRGLFHRAICMSGTVLSPWAQTPQRNWPYRLAVTAGYTGEDNEKDVFEFLKNAKGSDIIKANED
LCTDDEKKERIGFSFGPVVEPYVTDHCVVPTKPIEMMRNAWSNNIPMIIGGVSNEGLLLYTDTKNKPKLL
NELNDCRYVVPLELNMDRESELCKEYGYQLRTTYYGDNMPSIETLNEYLLMVSHEYFWFPIYRTILSRSE
YAKAPTYLYRFDFDSKHFNHLRIISCGKKVRGTCHGDDLSYLFYNSVARKLKKHTKEYKCIERLVGMWTH
FAAHGNPNYDPEHADLWQPVSAASLEKRQLKCLNITDELKEIDVPDIKKLMVWESFFTRNELL
 
>Scal_XP_013118243 PREDICTED: esterase B1-like [Stomoxys calcitrans]
MSHISLWDMVKYTVRGLDYKLEQYRLSTGATITTKIAKGQIKGTKRMSVWGNSYYSFEGIPFAKPPLGDL
RFRAPVEEDPWDDVLDCTGPASIPFQGNMIFKKYKGSEDCLYLNVFTNDLTPAAARPVMVWIYGGGFQLG
EATRDMYSPDYFMSKDVVLVTIAYRLGPFGFLSLDDPSVDVPGNAGIKDQIMALKWVQNNIASFGGDPNN
VTLFGESAGGASTHLCMVSERSKGLIHKAIAMSGSMLCPWVFAPPSQWAFRLAKALGYDGDEKAINVYKF
LKDASPIEIQKAIPTILTREEKHNRIMLVFGPVIEPYRTKDCIIADPISECLENTWSNDIPMILGGTSFE
GLLFYPEIQRRKATLDEVKDCVNLLPMDLSVDRRSTKAQKMGVKLKKAYFGDEECSSETMWKFLELCTYR
EFWHPLYRTARYRMLYAKAPTYVYRFDYDSADSNAIRRLICGEGVRGACHGDDMVYLFRFMFSNRMPMES
LDCRVAKAMVDIWTSFAANSDPNCLSLGDVKVEPLAKDPSMVKCLNISDKIDFIDLPELKKILDVWNDFY
PQGKL
 
>Scal_XP_013118535 PREDICTED: venom carboxylesterase-6-like [Stomoxys calcitrans]
MVGYRIESFEAFMGIPFAMPPVKELRFSHPVPYPRWAGILNATHHKEDCIQKDGAHISGAEDCLYLNVYR
PKRQCNNLKLKLPVMVYIYGGAWSSGTHNPLYLGPEYIMDTQEIILVTISYRVGIFGFLSTNDSVIPGNF
GMKDQTLALKWVQQNIASFGGDPKRVTIIGHSAGGGSTHMHMLSKHSEGLFQAVVSLSGLATIPAAIQRD
PLSLARTTAEKCNIPNAHNISSMELLQGFQSLDIKTIFAAVEQIGNGVIYTPVVENFNSSNAFFTQHPSN
ILTKGDYRPTHFMTGILPDDGAVMSIPIWEFENMRNLFNSDFDNFLESSLLLPTHFNHSHLNGAMERIIG
EYFNGRHELSKKGILNVLGILKFLNDIVLVRFK
 
>Scal_XP_013118542 PREDICTED: venom carboxylesterase-6-like [Stomoxys calcitrans]
MGLKFLLMALMPFVLFQRTWTSQTPLVCPKNVGCISGVLMPGYRIEYFEAFMGIPFAKPPVGELRFSHPQ
PYPPWTDILNATHHKEDCIQRSALVANSKITGSEDCLYLNVYRPIVGDNKNSKLPVMVFIHGGAWLSGTH
NPSFLGPEYFMDTEEVVLVTISYRLGIFGFLSTNNKVVPGNFGMKDQTLALRWVQQNIADFGGDPQQVTI
FGQSAGGGSTHMHMLSKHSEGLFQAAISISGLATLPIGIQTDPLRVARLTAEHCHIPHAYNISSLELLQA
LRYADIELLFAAADKIKYWEIYPQIIYSPVVENFNSPDAFLTEHPRDILAKGCYKPTRFMTGIVPQDGAV
MSIPLWELEHLRKSFNKDFDHLLEKSLQLPHFNRSHLDWAMEMIVDEYFEGRHELSKQGSLEVYNDYVFG
YPFYETARSFVQTVDTQKYPLSLYIFNYKGPYSYAPIFGGNMPNLDYGVDHCDELIYLFRMPAVFPDFSK
NSTDAQVSQALVKNFVDFAANRNTAANPKCTEDNFPMNSLNSMCDYVSYQNGPSGSFMVKTDDKFNIPAP
DGVIKSNRYLS
 
>Scal_XP_013119518 PREDICTED: venom carboxylesterase-6-like [Stomoxys calcitrans]
MTNVLLKCLLMIIIPLAYALSQALTTPSYDSSGYEYKPPQPKVCSPYAGCMLGKLMPGYRIENFEAFLGI
PYAYPPIGELRFSHPKAYPRSFEVINATEAKSDCIQKNTLVPNPQASGAEDCLYLNVYRPTHRHSRDKLP
VMVYIHGGGWFAGSSHPALVGPEYFMDTQEVILVTFNYRLGVFGFLSTEDAIVPGNFGLKDQTLALKWVQ
KNIVAFGGNPNQVTIFGQSAGGVSAHMHMLSKHSEGLFQGVISMSGPANVPFGIQPNSLKLARLTAKYSN
IDNANELSTAKLVKALRTVDVETLLKAADAIKYWDVDPLTVYRPVVENFNSSDAFFTENPTDIFRRGDYK
AVPFMTGIVPGEGAVRAVAILEQKALRKAFDADFDYLLREFLELPPHFNSSRLRMTITRVIDEYFEGRHE
LLNQGFVDVVTDRGFHHPFYNAIKIHLSTVSTLKSPLYLYYFNYSGPHTYATLYAGGASTTPYGVVHCDD
LIYLFRSPILFPDFPKDSTHANVSRAFVNYFVTFAKNSKPYALKQCQASQFPPHSDTSICDYVSFQNGPN
DSFRMKSANDFNVRRMHFWDDILSEEV
 
>Scal_XP_013119598 PREDICTED: venom carboxylesterase-6 isoform X2 [Stomoxys calcitrans]
MFRKPCGSNGPSLAVVTFALAGCILLSCCFQESSAIAIAPSTFGTAIARAGKISNTLKETTAWKTLTSHP
NSLVQLLPSRAMRVVQEVVRSFRKDTHVVVTTSAGKIRGRFQKFRSGERGGYYSFKGIRYGQAPVGERRF
RAAEPERNWSGIRDASREGNSCPHKNMILDTYKGNEDCLFLNVFTVKMPKGDYNPELPVMVWLHGGGYSF
GSGNTFLYGPDYLVAENIVLVTLNYRLGPLGFLTAGPDAPGNQGLKDQILALKWVRNNIAAFGGDPNHVT
IFGESAGGSSVQMLLLAPMAKGLFHRAISESGSALNPWAMGESSVARAARLAANLGYVGANDTKEILEFL
RRVPPMKLVEASPTTLTEEDFRNNIGLPFVPVVEGYWNKPGEEAVYYETPFITESPQSMYEQHKFHKNIP
YMTGYNTHEAMLFIRRLRKNPKLLEIIENDFTRLVPRDLNVTDERERVTREIRQFYLGNKQVGIESVDEM
IALLTDLMFVHGIMRTVRNHAKYSNMPVYMYRFSFDGALGLYKRMLGLQRPGVCHGDELGYLFKFGFFNL
SLDPKSMEVLVKNRMVRMWTNFAKYGNPTPSNLNDDLLSTSWLPVNGEGAMNNLTYMDITTHLQMKNNPE
LERQQFWDYMYEHYNGNAM
 
>Scal_XP_013118288 PREDICTED: esterase B1-like [Stomoxys calcitrans]
MEINLTFREKLSLLAKILKHQVWVDYQTSTNEYEVTKTQCGLVKGRKRRNVYPEQGYYYAFEGIPYAQPP
VGKLRFRSPKPMEDWNDILDCTKSRSKPMQYNYVSKFVEGSEDCLYLNVYTKKMKSEKPLPVMVWIFGGG
YHFGEASRDFYGPDYFMQQDVVVVTFNYRLGIFGFLCFDDPDLNIPGNAGLKDQVLALKWIKNNIQSFNG
DPNNITLFGQSAGAASTHLMTMLPQTKGLFHKAIMHSGSVLCPWACTEDHKVGLKYARHVGYKGDGSDKS
VYEFLNKLKSKQLAFHDLQLLTKSDLVNNYHLNFLPVVESFASEDCITNKPFKDLMPHAWGNTMPMMMGA
TSSEGLLYQSLVKKFPFLIDELSDFVNLLPDETKRTHPPAQLKEMGLKLANSYFDGTKLNASDNLNQFLN
LLGCRSFWHGVYRSIRARRENAKEIPTYCFYFDFDSKFFNHFRVICCGPNTQGVCHSDDVSYLFYGVMGD
RLDVDSKEYRCIQRMIGMWYNFALTSNPNCEATKEVHWQPVGDLEEPIECLAIGEEVEFKTLPIWKELKL
WDSFYRKEELN
 
>Scal_XP_013119162 PREDICTED: esterase B1 [Stomoxys calcitrans]
MIRPFVYRNLVNNRLLSCSFSRMSSQLVKVQVKQGIIIGQQKNLPNGNKYESFQGIPYAVPPIGELRFRS
PLPLEQFDVPELDCLKEGDVSHHRDPFTGELIGSENCLFLNVYVPKGKTYAEKPLPVMVWIHGGGFTFGN
GNSDYYLPLSLMQEDVIVVTFNYRLGALGFLYLPEEGIWGNAGLKDQRLALEWVNENIHRFNGDPNNVTL
FGESAGAASVHLHMCSKHAHKLFHKTIMQSGTANMEWVFQTNPVYKTRKLAEDLGYKETSNTKGLLKFLQ
SPEVTDAHILSKMLGVLTREERRRELPLPFKPVIEDSQSPDSFLDQPILEKLKNQPNSIAIPSIMGYNSA
EGIGMMINALRKLEEYDRDFKRMVPRNIPLDPYHADVEEIGKQMRDFYLNGRPLTLKMLNELANILTDYH
FSVDMQNAAKWQTLLQPQAPVYFYQFDYVGGRNLYKVMLQLDKLRGASHGDELFYLFQMAGNNDMGSAED
QRITKQLSYLWANFAKYSNPTPSNLEMDASISCKWQPVRKPPSEQEPFILDYLSIENSGCHMKTNPDKER
IEFWRNIYHKFSQPLDYSRISAKL
 
>Scal_XP_013101286 PREDICTED: venom carboxylesterase-6 [Stomoxys calcitrans]
MSLVSSVTNDRRRSFCFCAIKTHLLLAVICLILQRDGTSEARTSPQLKVQLPHGGILVGRHLLTHKGRHM
RAFMGVPYAEPPLGELRFKHPVPYRAWSGEKHVIEDSPKCTQRDPFRRDMILEGSEDCLYLNVYTPEAPE
SNEPLPVMVWFHGGGWECGSGISSFYGPDFLLNHDIILVSANFRLGPLGFLSTETVDCPGNFGLKDQLEV
LKWIKANIASFGGNPDSVTIFGESAGGASVTYHMLSEKSKGLFHRGIVQSGAYFNPWAQPAHKGVPSQRA
RKMAKLVGCPSDGNWPRMLECLREKPANDIVATIYDLFDWDFDPMIPFPPVVEPDHPDAFLTVLPRSASQ
PHGLQLPIMIGVTSEEGLLKTASLLNIPDVLKDFKAKFHKVLPIVLNYDHLGNAEQQKITKKLEKFYLKN
GHNYDKYNSQNITDLISDGWFVAGIDEYIRLRMSNFKKNSQKVGPTFVYLFEHKGAASFSELFKGGREMF
YGACHADELQYLFPIAKELFVSASPTVKDLKVRDIMLSLWVNFAKSSNPTPTNGELPIWQPCETYPVSPY
ASIGSKHEEVDELFKFDSELYQERVELWNDIKPHVPAKEFQLKDEL
 
>Scal_XP_013106319 PREDICTED: glutactin-like [Stomoxys calcitrans]
MKTIGVVVMNFTVISVIILALVYIHGSSSVAPPSSSTSSLTATVSLNLPGQGTIQGDFDTTSWSNQKFMR
FLGIPYAESPTKDLRFKHAVKRLPWRHILDATNYGRRCPVITTINEVNEAELKQDLEDCLNLCVYTKNIT
ALQPVMFYIYGGGFYNGSNIDHPPNFLLEKDIVLVVPNYRIGALGWLSTRSKEMPGNAPVSDLYAALKWV
QDYIHIFGGDAKQVTIFGQSAGTAMSGSLLLSPRTPGHFFQRSIQQSGSILASWGINHKPMEQVQRICKA
VKCTSCETNNGLYQCLRNVPVTTLLKATQEESFAPIVDDFYKILPKEPAELIKDFNRSIPLMAGFTKHDG
SFVLASVYDGLKAAVGNFSHINVRKLATTILALAKDNTGLAENVLLRMLFSSDLLYSTDHKKALPAYFDL
SNILAMKSPVITFARKMHEKSLAPVYLYTFDYEGCNTRFGYEFGNEHYPFEGGVHHSNDNLYLFSTHKLN
KADSEVAKNMVELWTSFATSGKPRLGNILDILPMSSEDGPYFHINATLTMDFDVLKELTSTVDDPENYKL
DRPDIEF
 
>Scal_XP_013107855 PREDICTED: carboxylesterase 1E [Stomoxys calcitrans]
MRWEFAFLLLPLMANMLTLTEAIRVKRVVGGREAKAPPPDDPVVFTRIFNRDARVEGFRNPRTGIYSFLG
LYYAEPPTGSNRYARPVYKRLAGDINATRHGPPCIQPDPYNPNRVVGDENCLLLNVYTPRMPDETSGLEV
IVWIHPGGFRYGSAAQYDGTPFAQQNVIVVTPQYRLGSLGIIGDGTKEFDGNLAMFDMAAALRWVNDYIS
YFGGDSKKIKAVGHGSGAASAMYLSMSRSARSAGDITGVVAMSGTALSQYATDKEPVQSVQEVAEINGCP
AGNEREIVNCLRQKEAKDIIANDGKIQTERLAGRAMIKGLGGSMGFQPHIEGENDGRALPSLIEDEPDQQ
LKSGNFTAIPLLTGVVKHETANAFTLDNINKVYGSAEEFLGSLSDTLLQLSSFLRIDSVTGKVLKPNLPG
LTSVLTPTLEQVLQIPDTLNLSQILSKVIESTTDILFNLPAVLTTQVWSQIAPAFMYSFEYNGTTSKGIN
FLRGLPLVADSANSNTEMVGHGDELGYMFDCNDIYGNPLPETRLTSEEDLKVRNNLIGMIVKFSKTFKED
TKQGSITDSLFKSVSGKGIPFIKVDTSLAASSDFRFCELSLFGASLSPLTSTTCAGLGNVLGSLTGSLGS
ISEGLAGSLSGGGQGNRVGGGLFGSGQATSAEGSKNRPQSGGLFGSSLNGGGLGILG
 
>Scal_XP_013110409 PREDICTED: venom carboxylesterase-6-like [Stomoxys calcitrans]
MVIIPGICSFALLIFMAISRAEEANIVVTTTLGPIRGLQMETRLGNKLWSFRGIRYAQSPEGDLRFQNPR
PVRAWKPAIFDATTEGPMCPQITENRRVLLSEDCLRLNVFTRNVDAAKGLKPVVVYLHPGGFYLFSAISL
DAGPQNFLDRDIVLVTLNYRLGSLGFLATGTEDAPGNMGLKDQVMALHWVQQHIAKFGGDPNSVTLWGYS
AGAMSVGLHMMSPMSKGLFHRAITQSGSPVAQYRYNSNQMHLAQRQARLLSCPVEPVRDMVKCLRTKPML
DFVDSTFDMFEFDMNPGLNWMPVVELHGCQERFLVEDPYKSLLRGNIQKMPLITGITEYEFYYGAYDTLR
NATERQRFNENFAKFAPIYFFYERDTPRSQRISEEIRSFYFQNTTLEFPQSLQRFGEMYADVVGFQNHRF
LNMASKHMPVYSYQFTYKGRYSTFRNPETNQTHGAMHLDELWYLLYLPEVTPLFTQNDPENDTIERLTRM
WYEFAKKSDPNQPMDEYLKNLKWPLYNDRKKPYLQIGNELTVKQNGIFLERMKLWDRLFPIEDMINRNL
 
>Scal_XP_013110411 PREDICTED: venom carboxylesterase-6-like [Stomoxys calcitrans]
MNFARIILSAFLLTAIEKCVAAESLTVDTALGIIKGIRMETRLGNKFWSFRGIRYAEAPVGELRFQNPQP
VRPWQPNIFDATQDGPICPQVTSNRTRLSEDCLRLNVYTKSIGGQSKNLKPVLVYLHPGGFSFSSAISDY
AGPQYLMDRDVVLVTLNYRLATLGFLATGTEDAPGNMAFKDQVIALRWVQAHIEKFGGDPKSVTLWGYSA
GSISVGLHILSPMSKGLFHRAIMQSGTPLAQFRYANHQMVLAQRQAKLLKCPIEPVKDMVKCLKNKPMLD
FVDTTEAMFDLEWVPGLNWMPVVETSGSQERFLVEDPYKTMLEGNINKVPLIAGVTEYEFYNSGYYTLQN
KTQRERFNQDFAKYLAIYFFYERDTPKSRFIGQQMRSYYLQNQTLEFPQSLVGFAKLFTDLMVFQYHRYV
EMVSQHIPVYTYLFTYKGRYSHFRDPVTNQTYGAMHHDELWYLFYVPQATPLFSITDPENKVIERLTRLW
QEFAIKGDPNNPLDPFLKNLQWPLYDSSKKAYLEIGNELKIKQHGIYPKRMELWDCLFPVQEIRNTNL
 
>Scal_XP_013110412-A PREDICTED: venom carboxylesterase-6-like isoform X1 [Stomoxys calcitrans]
MLVISFVFGILLITVCNGTETTINVDTSLGAIKGLQMETRFGHKFWSFRGIRYAEAPVGELRFQSPQPIS
AWRPSIYDATLYGPLCPQEIENRSWISEDCLRLNVYTKSLNVTSGLKPVIVYFHPGGFYAGTGMNRYFGA
EYFMERDIVLVTLNYRLATLGFLATGTKEAVGNMGLKDQVTALRWIQTHIEKFGGDPKSVTLMGYSAGSF
SIGLHMISPMSRGLFHKAIMQSASPLAQFRYEHHQKQLAEKQAKLLKCPLGPVQDMIKCLKNKSMEDFVN
TTQDMFYFNWNPVYNWLPVVEPDFGQERFLIEDPYKTMMSGNIYKVPIIMGVTQYEFHYLAYYTLRNETT
RALFSQQFDKNTPHYFLYEADTPKSLSISKALRDFYFKNNSIAYPQSVEPFGELYSDGLIIFAYHRFLQM
VSKHTSVYTYLFTYKGRYSHFKNPDTNQTLGAMHHDELLYLFYVPLMTPMFGKTDPENATIERLTRMWYE
FAQKSNPNNPSDEYLSKLNWPLYDEKTKTYLEIGNDMNVKSDGIYPERMQLWDRIFPSNDVMGKC
 
>Scal_XP_013110413-B PREDICTED: venom carboxylesterase-6-like isoform X2 [Stomoxys calcitrans]
MLVISFVFGILLITVCNGTETTINVDTSLGAIKGLQMETRFGHKFWSFRGIRYAEAPVGELRFQSPQPIS
AWRPSIYDATLYGPLCPQEIENRSWISEDCLRLNVYTKSLNVTSGLKPVIVYFHPGGFYAGTGMNRYFGA
EYFMERDIVLVTLNYRLATLGFLATGTKEAVGNMGLKDQVTALRWIQTHIEKFGGDPKSVTLMGYSAGSF
SIGLHMISPMSRGLFHKAIMQSASPLAQFRYEHHQKQLAEKQAKLLKCPLGPVQDMIKCLKNKSMEDFVN
TTQDMFYFNWNPVYNWLPVVEPDFGQERFLIEDPYKTMMSGNIYKVPIIMGVTQYEFHYLAYYTLRNETT
RALFSQQFDKNTPHYFLYEADTPKSLSISKALRDFYFKNNSIAYPQSVEPFGELYSDGLIIFAYHRFLQM
VSKHTSVYTYLFTYKGRYSHFKNPDTNQTLGAMHHDELLYLFYVPLMTPMFGKTDPENATIERLTRMWYE
FAQKKQSQ
 
>Scal_XP_013110447 PREDICTED: venom carboxylesterase-6-like [Stomoxys calcitrans]
MFFVLLILGIVARTSYGLPAFLEVETSLGSVRGLQMQTRFGNKFWGFRGIRYAAPPVAELRFQSPQPVNA
WKPMIFDATQDGPRCPQVTKNTTDLSEDCLRLNIYTKHVQNNAKKPVLVYLHPGGFYTLTATSPYAGPEY
LMERDIVLVTLNYRLGSLGFLAAGTADAPGNMGLKDQVMALQWIRQHIVRFGGDPNLVTIWGYSAGSRSV
GLHMMSPMSHGLFHRAIMMSASPLGAIRYRYNQTDLAERQARLLNCPANPTAVMIKCLKEKPMMAFVNTT
EAMFEFEWNPLINWEPVIENDCGQERFLVEDPYKTMLNGNLNKVPLIIGTNEYEFYSPAYYNLRNETRRQ
RFNDNFATYAPLYFKYERDSHRSQRISSALYSFYFGNHSLEYPGSMKAFGQLYSDAIVGFNYYRFLKLVE
KHVPVFTYFFNYKGRYSFFRNPETNETHGAVHHDELLYLLNFSVKAPIFRKSDPENDLIERFTRMWASFA
KTGNPNKCQDEYLKDILWPTYTADRKEYLEIGSQVHLKTRGIFTERLEFWDNLFPPGEMLNTDVISKCL
 
>Scal_XP_013110450 PREDICTED: venom carboxylesterase-6-like [Stomoxys calcitrans]
MLLIAGICSSLLLLLTTWPAAGEETISVTTSLGAIKGSQMESRLGHKFWAFRGVRYAKAPEGELRFQNPQ
PVKAWKPKVFDATIEGPMCPQVTVNRTWLSEDCLRLNVYTTSLNGTQGLKPVIVYLHPGGFYAVSAISAY
AGPENFMDRDIVLVTVNYRLASLGFLATGTEDAPGNMGLKDQVIALRWIKHHIEKFGGDPNSVTLWGYSA
GSFSIGLHMISPMSRGLFHKAIMQSASPLGQFRYANHQLGLAEKQARLLNCPVKPVREMVKCLKAKPMLD
FVDTVNAMFEYEWNPVLNWVPVVETNCGQERFLVEDPHKTMLRGDIHKVPLITGVTQYEFYYLAFSTLRN
DTQRQRFNDDFDKYNPIYFLYERNTPRSKGISQAMRSFYFQNRSLEYPQSLTSFGELYSDGLITFEYHRF
LQMVSKHVPVRTYLFTYKGRYSHFRHPDTNETYGAMHHDELLYLLNLPLLTPMFGASDPENPTVERLTRM
WYEFAKKGDPNNPSDEYLKNLRWPLYDQRRKQYLEIGNDLTIKANGIYPERMQLWDNLFPIQEMINNSL
 
>Scal_XP_013111473 PREDICTED: glutactin [Stomoxys calcitrans]
MFHSLKVVALMALLASLDSTQAYDEEKDTIVELPNLGTVQGKILETAWSRREVLQFVDVKYGESPSGVHR
FKAPRPVEPWEDVMDATAAKIGCPSIVAMESLQKLDEIMDIEDCLTMTITTPSLNGSYPVLVYLHGEYFF
EGSNSEAPPDYLLEKDIVLVVPQYRLGPFGFLSTKTDEIPGNAGVLDIFLALQYIKYFIKYFGGDPNKVT
VAGQVGGAAIAHLLTLSPKVEKGLFHQVIYHSGSALMPIFLEENPRKFAQEIAEKADCNLTTVGDLNRCL
MDMAPLELLEAFMEHGIEKSELGVGYTGGIQFTIGGPSGVLPEHPYDLMLKSNYSYPAMGGCPKNAGSKT
INEIVENDFEGNIPDDTYNSFDYIDHVIRQAVGTDKTMLLTSFITHDFFNRRLMENGTFATLIPRLIDVA
GTLIHKLPVLLALNMNNKHVPENTFLYSFDYAGEFNRYRDMDEEHNMQSPFKGGVSLTDEALYLFPYPDH
VKKLSPPDEAMAKRMVDLWSSFVINGHPFGSHRSGYWPPMTTLYGPYAKLDETLTIAGNYFKEFSATILD
EEQGYSLVREVYYLRRNNSKKHTRRLFKLNPRRRFTTNRLQAKADNKRAKKSQLQIGKPLSKNSMVRRRP
SRNKVIYRH
 
>Scal_XP_013111494 PREDICTED: glutactin [Stomoxys calcitrans]
MRPLYLVLLILVIGAALIEAQQQNRRKNGGGGGGKQQHQQQQNNKRKPMGKPNGNRNNNRNNNRNKNGNK
MNKEKPTAKKTLVNHIIPGLGAVRGRVVKSEWTGQTIIQFFDIPYAQGASGAMRFKPASPVAPWTGTMKT
ERPFGGCPSIQDDKDYDALKARNIEAEDCLSVTISTKSFSSSSPVMVYIHGDNLYDGSVLDSPPGYLLEE
DIVLVLVRYRLGPFGFLSTMTDDIPGNAGVTDVILALKWVQNNIASFGGDPNKVTLFGQSGGAAMVNILT
MSPAVSDGLFHRVIYQSGSALSPAFITDNPLPAAKDIGKYAGCKNVNKVESLNKCLRKLNTTELLDAFSK
HGASKIGQGVGSTGAAQFVVGGPSDILPQFPAKLLTSGNFKAYPTMGGTPKNAGTLPLKDIYIDSFNETI
PDDQMNATDYVKQIIVETNGPDRSGAWMKFAKEEIFTEEQMKNGSFRCLTPGLIDLCGTIAYKNPVLLAM
QGNAGKMPNNTYLYSFDYEGEFNRYGTFEDQGDMPFELGVSLTDENLYLFPWPRYSMVNTNRDMKVAARM
VKLWASFAATGKPTAPNMPEWPAMTGSAGPYLKIGKTVSVGDNYIDEFTAAVQEADMGYSLVNDDYFDVL
MEDTEEDDNSKEKQEEEEDNDNDSPGEARGGNIVLIAHRNKY
 
>Scal_XP_013111495 PREDICTED: glutactin [Stomoxys calcitrans]
MASNLVSFASLSGSNMSRKNGKLKSLLQCLVLGGFLLQLSMAQHQHREPYNINEDFGDYEEDVRFDNHHP
LDPHANYAHHPQTNGHMYRGDSYSQTDRDDYPEPRIIAPPVPETEEENPYSREQTPESTSYEQSHVARSQ
SSREEYPEPRIIAPHISTSNTREETVVNPLSFPSHLSREYPAPRIIAPHQPNMHESDMRHRQESEEPRAK
TPHSPRAEDRSLYDREENMDPRTISHQPPSVPTYTREDPRLISPPAARADDRSVYGKEENPNPHTMTHHV
PTYAREDPRPAQRADDRSLYGREENPYPHTMTQQAPTYARTDPRQMSPQAPRAEDRNLYEREEHRHTPSV
NHQAPTYTREDPRMVTPHTRVEVPEARQMLPTYTATRTLYPQADRREERPVDPRTITPPPPRNYPESQHM
PPPPQHRNALPTGNRETHVISVPRLGSVRGYREFKIIRNRPISAYLGLKYATVRPGIGRFQSASPAGINP
YGEIDATLEPSNCPQFPDLSVVAEREARGEDVDDCLSLNIYTPARPGSYPVMVFVHGEMLFDGSAEEGQP
DYFLEHDVVLVTVNYRLAPFGYLSTLTDDMPGNVALSDVQMSLEWLQQNIRYFNGNPDQVTLFGQAGGAT
LVHALSLSGKAQGLFHKLILQSGTALNPYFLDEQPTGTLRSFAHFARCPPSRSIEGFASCFERMKTSELL
NYFKRYFESNEPKGLAFVCGFKLIVGDKLGYLPQHPASMVANNTYPTIVGVAKDAGAFIMTRFYDQLVEL
RSRNISDYINVVLKHTSQQRHYQLWKNWALTHIFTPEDVRNPTIQGLVQKLLELVNLILYRAPVVDSFRY
TSKNFSTYLYCFDYRGQHHRFGHLRNPLPFEIDATLSDDNIYLFPYPEEVSRLNPMDKNVANSMVRMWVS
FAQYGMPAYNQSIWPNVSTEFGPFLRFTNTRAGNLELDYHFGDGIPVPNLYPEYFTTTTTTTTTTSTTST
STTTTTTPRPYPSYNYQQRSQHPNYQQYPHHYYPNRYGNPEQTPSQPGQTNTNPRYSQYSMRHQRRLL
 
>Scal_XP_013114107 PREDICTED: esterase B1-like [Stomoxys calcitrans]
MAYVLLEQQKLDFKLRTLEFKLNQWQRRMTDEDVTAKIHTGKIRGSKRLSIYNKVYYSFEHIPYALPPTG
DLRFRAPKPMTSWNHVKDCSYNGPKCIQLNPMDLKIDGSEDCLFVNVYTNNLKPIKPRAIMFWVHGGAFQ
FGEASSEYYGPEYFIEKDIILITVQYRVGALGFLSLNEPGLHTPGNAGLKDIILALKWVKRNAACFGGNP
DNVTIFGESAGGCAVHLLTLSEHARGLFHRVILQSGIATGDWAISDCASRAYELAQNAGYKGENKERLIL
KYLLKLPAEEIVRAESKCVTRHDRELFGFAPCVEPYFTAHTVICKSVEELLPHAWGNSLPMILGANSLEG
LFFKRRAVMFPEVYQKLLETCTHYVPKSAAANQESPECIEKGQKLRKIHVKGDPPSLEDMYEIISYSLYW
HPLQKAIEARLKYARKAPTFLYRFDFHSNKLINPFRLLYASSEEETNGQSGVAHTEELSFLFSTVLAKPM
ERQSREYNCLKSMISLWTHFAETGNPNSAKMADIKWRPLQDRNSSNSIESSTYKCLNIGDELKFIDLPEM
EKLKVWQSLYEMHRTMPENTRGGVDVTSYAKSSL
 
>Scal_XP_013116073 PREDICTED: esterase-5B-like [Stomoxys calcitrans]
MSVKILWCLFFSLIICGKCNLDNKELLVEIPNGVLRGKDNNGLYYSWESIPYAVPPVGDLRFEAPQPFRQ
QWQDVFDATKTAPNCMQWDQFRQGENKVRGIEDCLTVSVYKPKVQGKDNYPVMVFIHGGSFMFGGVRIYN
PERLMASGKLILVTIAYRLGPLGFLSTEDEAITGNFGLKDQQLALTWIKENIEKFGGDPQKILLTGFSAG
GASTHLLMLQSAEKNVAKAAISFSGVALNPWVLHKNVREKAIKVGSLVNCYPMETTQDLKDCLKRQKPED
IVATVKDFHNIGYNPFSVFGPVIEHKQAPQAFLTQHPRDIIKSGNFTQIPWLASQVADEGGYNAAEMLKI
NPKTGKEFIYEFNEHWPELLPQNIFLDNIREDYQEYAQALKQRYLGDKPFTVQNYMNFSNLFTDVAFKEG
ILESIQLHSKYSQAPVYGYIYDNPGVTGVGQLLAKRNDVYFGTVHMDDLTLFLSTGNRHLTEDEEIIANK
FVDMLIGFIETGKLSFGHCDFVNNSGKISEYIKIMSITKDKCETLEYKM
 
>Scal_XP_013116074 PREDICTED: esterase-5B-like [Stomoxys calcitrans]
MTNAAMPGAGQPPKGNGNSAPGTQTPNPNPTCADNPDLVVQIANGPVRGKEWGMYYSWESIPYAEPPVGD
LRFEAPRPYAQQWTQEFNGTVYPQYCMQWFRDHGVNKRRGVEDCLTVSVYSPKPRGVKYPVVAYLHGGHF
MLGGGPEFDAEPSMMGGRMVMVKINFRVGPLGFISTGDSELPGNYGLKDQELALQWIQQNIAAFGGDPEK
ILLFGHGSGAASAHLHMLRPSLANIAKAVVSMSGVALNPWAITVNASANAQRLAAAVNCTNTQSSKDIKV
CLKSRMAEDVVGAVQSLLNWGYNPFTTFGPVIEPRNSPNGFLTDQPESIIRSGRFSQIPWLASYTSNDGA
FNAAELLRISSRTGSEFLNEMNENWLDMAPQNLFLRNLYDDPREYAQSLKDVYIGSENFTVQNYAKIQKM
YTDVLMRIGILKAMQLHSRHSTSPVYGYIYDIPANYGIGYDLSLRREIPFGASHMDDLSLILRPISRSTP
RPDEVLASQRLTKMLADFADTGTLTYGDCNLESNTAADANSLKFLWITKDKCETVLQDYD
 
>Scal_XP_013116077 PREDICTED: esterase-5A-like isoform X1 [Stomoxys calcitrans]
MKFKYLVLISILIVAFGVWWGKSKNDPLVIQITNGQLRGKDHDEYYSYESIPYAETPSGKLRFEAPQPYV
RKWHEVFDASVPPKPCMQWDQFQDKPDKLTGIEDCLTVNIYKPKTGKSNYPVMVYLHGGCFMFGDVNFYH
PNYLMENGNIILVKVVYRLGPLGFLSTEDEVISGNFGLKDQRLALKWLQENIAQFGGDPKKIMLTGFSAG
GASTHLQMLHTQSKGVIKTAVSFSGVALNPWVINRNARENAFKLAAVMKCPKTENSLEIKKCLQQKPAED
IVSSVKHFQNIGYNPFTTFGPVVEHEKAPQAFLTQHPRDIIKSGNFNHIPYLAAVTAEDGGYNAAELLQI
NPKTGQEYIYLLNDHWPDLAAKNLFLNNFKDHPVEYAKALREKYMGDKKFSVENYLELQKMYTDVLFKDG
LVETLQLHSQHSKTPIFSYVYDNPADESAGVALSGRKDIKFGTNHLDDLSLIMHYPIRSAPRPDEKIISK
KFIDMLVNFVETEKLAFGDCEFEKNNADNGDGVKILWIGKDKCKTIVE

#Stomoxys Neurodevelopmental Carboxylesterases

>Scal_XP_013110643 PREDICTED: neurotactin [Stomoxys calcitrans]
MGEQEEKEIPQSESTTQPQEVPEVEPKETDKMLEKKDEKPAEDTKSKSGSKPTTPTATEKTEKSSPKPER
KQEESTKKEEIIDIPETNETTAKSNGGAADGDERKMSGEEREVKPKKIPIGGLKLPGFFVKNKPKGDGDG
ADGELLEKENKEEAAVEEKPPKKDEKPSKNFGERLRSFFVRKPAAEKQAKQQASNADADNKSEATAEAAA
ADNNEADQTAGDAPPKKRGLLNAIKLPIANMVPKKKSDDDVELGMGKAGLASMETLDDSLKDQDCVDKAT
AKNGVDEVGKLKKTPSGEIKPASEEKSPDDVEEQPISFCQRLRSYRCSVDDALIALGILLFVLLIAVIGY
VLSHENQTTPPIRQGRYMDAVTGCGMVEGLKEDGAFAFRGIPYALPPVGERRWRAAKVIDTIDDCWNGTL
KAHNSSELCTQVLGNGTVVGDEDCLYLDVITRHVRYDNPLPVIVMIGADSLTGPSPGILRPSARFSRSHD
VIYVRPNFRLGVFGFLTLDMLTKDTYPHTSGNYALTDIIAALNWIQLNIRHFGGDPKSVTLLGYRAGGTL
VSALVTSKKAEGLYTRAWVSSASAVLPGKPLAESEKRNEELLQAVDCSDVACLRTMEAEKIWDAMPDTWL
HFPADVPSMEENSTSHHEWLVLDGDILKEHPAESWKKEHVGNPKLVMGTTIHESHTDKLRKRHANWTVEE
IRSFLEASKIGALNLTEEAIQRYNATNYRALVSMITDIRTICPLLINARLQPSVPFYVVSQGEGEDKLAT
VDADIQAILGRYEPHTVEQRRFVSSMQQLFYYYVSHGTVPQYDARRRVLNVGQDPLSQEDHANCNFWISN
DIVPRYARVD

>Scal_XP_013115880 PREDICTED: carboxylesterase 5A [Stomoxys calcitrans]
MVYNATSYGPKCWQRLKDNKQMDKQTATIQELLMTSTTGGASFRDGYDEECLYLNIFIPDGSPGLSGYAV
MVYFHGGDFSTGSPTDIDPFQMVFKQKVIVVTVAYRLSIMGFLSTGDSEAPGNFGLMDQSAALLWIRKNI
AHFGGDAKKVTIIGIASGAISAGLHLTSGEWSRGGFHKAILMSGNPLTEETVRTFEAFSPELDLISNIFG
CNRKPTTMLIQCLKRLDAKRLMDNLPDVEFGPIIDKGFSSTSKGFIEDFPVVLLKNGNYNKVPVMVGMTD
MEDVLQILDDEEREGTQMTSEDFETFASKVAMSDIQKANQSDLWCTDYPIVLDSINLMYKNEENVNQETV
LNNFISFHTDRMHLAPLFLLANQLSTDEDVYVYYFNVRPKTEFYTIPSWIGVPKYFDQIFIWGVPYMNNN
MFINRWNATDKKISEIVMTLWANFAKSSNPTASNVYIKWNAYNVNNQSYLVINEDFNVRAVAENHKINFW
NDYYPKLIDFAIECCASRNTSKSLLSSTGFNTLLITIIFILQIVLV

>Scal_XP_013112416 PREDICTED: neuroligin-2 [Stomoxys calcitrans]
MRGTETLNNRFTFTSYFWQEFKMPLPTLRILHSHPIATMTRENKSIPMRLEKRIKKVKYRDKMKLITDAM
LLGLIIVLVNSVEWLGVIAQTRDPRFYSRVGVKDYQWPNPGDPDYRTYTFNDRRYGHYQPNGYGSNYPGR
NSPGQYPQGMPNEERFRFDPNYPKEDQIPFPGILAGWREDLQGKQRRDSLTLERDVFVTTNYGQVQGFKV
YMYDNPDPKSFYRPYHSTVDRSMGECSVFLGIPYAMPPTFEGRFKPPRLHRGFQLLQAVDFGPACPQPVR
YTGATKGIMDMDEDCLYLNIFSPKTGAGVAQKYPVMVHIHGGEFIRGASNLFQGHILASFYGVVVVTLNY
RLGALGFLSTGDENSPGNYGILDQAMALKWVYDNIEFFNGDRDSITLFGPGAGAASAGLLMVAPQTRHIV
RRVIAQSGSALADWALIQDKYRAQNTSRVLGQLLGCSLESSWKLINCLRTGRSFYELGNAEFPPEVGTFP
WGPVLDHNFTVPGDDWYDGWREKDWRFLHETPLNLVRQGKFNKDLQYMTGVTTQEAAFFISQNESLAPLY
EIDSKFFEQKIREHVFRYNYTLNPNGVYEAIKYMYTYWPDPNNSSLIRDQYINMLSDFYYRAPVDQMVKL
LLEQKVPVYMYVLNTTVEALKLPQWRKYPHDIEHYFLTGAPFMDVEFFPKNAHLERNMWTDNDRNMSHFF
LQTFSNFARYGNPTPQQVLGMHYERSYQGEIRYLNINTTYNSSILLNYRQTESAFWTQYLPTVIGVFVPT
YPPTTEYWWEPKEPLQIAFWSMSVACLFLIVLVVICCIMWRNAKRQSDRYYDEDIFINPDGTEYDHESRT
TGVDNTNLAANHQVIRSRDNLYEYRDSPSSKTLASKALTDTTSIRSPSSLATTQKTGGSQSSLKSAISLK
ESNGGGTLPTYSRPPRSETISVPQSARVIANGAAVASLNHPKSMEEKRLLQQREPVPLSSTPMPTDYVTK
PSTKPAVISRSTTPTPSARTTTTTATLSSGVSVQPLIGLSKSQSRTQVIEGIPQTSV

>Scal_XP_013119080 PREDICTED: acetylcholinesterase [Stomoxys calcitrans]
MARSIKASLSSSSSSQSQSPLSSSSSRLSQSSSSLYSLKKSTSSSSLTSSLSRPSSFGLVSYLLATRNND
ICRGLLATLVILLRMTALASAMTDHLIVQTTSGPVRGRSVTVQGREVHVFTGIPYAKPPVDDLRFRKPVP
AEPWHGVLDATRLPATCVQERYEYFPGFSGEEIWNPNTNVSEDCLFMNIWAPAKARLRHGRGTNGGEHSA
KTDQDHLIHSATPQNTTNGLPILIWIYGGGFMTGSATLDIYNAEIMSAVGNVIVASFQYRVGAFGFLHLS
PVMPGFEEEAPGNVGLWDQALALRWLKENARAFGGNPEWMTLFGESAGSSSVNAQLMSPVTRGLVKRGMM
QSGTMNAPWSHMTSEKAVEIGKALINDCNCNASLLPDNPQAVMACMRSVDAKTISVQQWNSYSGILSFPS
APTIDGAFLPADPMTLLKTADLSGYDILIGNVKDEGTYFLLYDFIDYFDKDDATSLPRDKYLEIMNNIFN
KATQAEREAIIFQYTSWEGNPGYQNQQQIGRAVGDHFFTCPTNEYAQSLAERGAGVHYYYFTHRTSTSLW
GEWMGVLHGDEIEYFFGQPLNTSLQYRPVERELGKRMLNAVIEFAKTGNPAVDGEEWPNFSKEDPVYYVF
STDEKTEKLQRGPLAKRCSFWNDYLPKVRSWAGSECEGNISLSASGTIYQTQQQHSVLLSVALVLTLVFS
IFQ

>Scal_XP_013113380 PREDICTED: acetylcholinesterase isoform X1 [Stomoxys calcitrans]
MAQQANINLKQGILVGLKVFPDSARSAVYAFLGVPYAEPPVGELRFAPPRPHMGWNRTLQAINMKPICPQ
LSNTVYDETPDEVIARPAEMNEDCLYLNIWVSENGLRYGNLPVLVVLTGEDMSYDWPRNRVTGLDMAAEG
LVVITIQYRTNIFGWINAPENNELSGNYGLQDQMLALDWIQENVKSLGGNSNHITLLGHGTTGAACALLH
FVQSQQSSYPMAPLFNQMILMSGGDIEKQVAPLAQVQEASRVLVQKLGCQFEENGKQMVSCLRSKSVSDV
LKAFDSIYDHGNGTFHLGPSIAYNLADIFNNMTIMNNAPNTMMGITSNEGAFLPDYWLELARDNYESLKS
YVNYTLLKAFIGANGPNSNQHILEALNWRYFNSGPDGDRIQLLASMQKFISEYEYEIPFYRLLNQMSNMS
STSEIYAYIYDFANTMDMRGKVNLFAGASHSSDLPLIFGPSLFQQISRRRFTIDEEKMFRKMRTPIINFI
KSGNPNPGRVYEGWLPYTQKEKFIFNLGEAWISQRGDILDLDMANIPKIEQLLDSERALSVRSRLNRNQF
NNPYQMPSDKRSIQNASMNLISKRNSEYALHLKRVYGYWQVFLPQSFSSNGQYSDDIVTQRLLYMEASAD
AARYKQGFFVMLILVSVLMALLGLCIYLLRRNPLEPSPHFDCDL

>Scal_XP_013102073-A PREDICTED: uncharacterized protein LOC106083533 isoform X1 [Stomoxys calcitrans]
MATKAKTQTPTQTQTQKSNTLATLSSYQQHKGQENKEEEEEQNTMFAMADNKPSGQTDHPFDFREIPVIK
KSKSDTKFHFMQLIIVKLLSLWLRMGLPIERSLHLKYPRIWQQHPLRFPMHHCIIRTVFKYLIKLKVKIY
VKFKGPKAISVSNCHNRWQAIGNTIGHSIFEYCKHILIVSVYRNVRRILGICPIRLITLKRIITQQQQTE
PEQQQQQKEIPKNSLLQIKEVKEREQNQREDIKETENPKENGLATLNYASLKIFEGNIHKSYKSYMATLQ
NSKHSKARMFKSKRKLAMRKIQRPKARVFRSKRKLAMRKIQRMTTSRYLHLSAKNLNYIEQSAHAVNAGL
ANHLKCCQQNVAMRKTSCNEDKQQKSKLYSNIFTTSTQIGLPRVLPTNLSQECRNNENEVLQMEGQISGY
EIKTSSDILENITKMSKILNYEQELPIIENHWQLRSAMEPKYKKSDNEIIDVSNMLAPSRYKESRFPTIK
NQHKLATLPLKIEVILSNRQTLSHKEMLVNNNKQKLKYFQKLKTPKSSYFHWYYFEDRQNWLAMPKSKPN
MLNSIKTNEFKRFCKMFTVALPIFRSYHHLATPSAYPLMLQVFVKQEIPENTSKTAKFSHIQRRLAIQIA
SCKRKPLSNKRKCDKYKQHLTLKTRRPSKTKLERIYLKNYSKLATLVWPKINSMTQQDEDFLKTLSGKAM
STCLKNKFEKFSKSQKWLATRTASLFEGRPVLYQIPLRKSMLYVLYSHKNYNSLKMLNDQLRLATLHILS
FPKMPPNFRTKTDAYRKSYKNWLGAIITHRWVSSTNFLSWLATLLNVSLFKLLHLQIHQFEILNLCQILT
TAQQFWRKDTEMSVHKSQIVLSKENNHLLLPTNTRTATTTTRRQITPLTALEFRYKIRHKVMLEDEKAES
RHTIWASNGCIWHNFQEDELATLMAICLELLTILQQRLLHTHFQGNAKEAKSATKKVLPATLQGDAEKVA
LRGGHAEEAIQLPSWHYRNNKHYLVYGPPRCRQAVLCEHESYQEPKYHHILFARYSWQICGFPLVSKENF
KYFSNLTERTRIDYKNTATLPRIDYNGPDNSKKAAASTDETVHQDQVAAVTVTVADDIYTSSVDVLHQRI
SKAYRKAQNLYANGDSLKTTTANASSLAIVSQTYTTHNASTSDYGGTTTSTTSSSSSSSSSMLPSRGKRR
RTMFPYCHYYHHSNFPIKLPSSCFASTSLSSTTASTSLLWGMSSSSPLRRSSTTTLLLVLFLLLSSMWHT
SEAFHGSVKLSTNTIKTKYGMVRGIVVRSSPLVEAYLGIPYASPPVGSLRFMPPITPSTWKNVRSADRFS
AVCPQTVPIPPNGPEALLEVPRARLAQLRRLLPLLSNQSEDCLYLNIYVPYDSRRHKRFTTNSGETADRN
LLPTILFLHGESYEWNSGNPYDGSELAAHGNVIVVTINFRLGIFGFLKTGGKESAQGNFGLMDLVAGLHW
LKENLPAFGGDPQAITLLGHGTGASLANILAVSPVASDLIHHVALVSGSALSPWAIQKNPLFVKRRVAEQ
TGCHGDMLYDDLAPCLRTKTVAELLAVKIDHPRFLVGFAPFIDGTVISPNTDSIGKLSLPIGSAIVSTSG
IEYANFPKRNLIFCLTSVESHLDLSAQDLEFGFNETRRDRILRTFVRNNFHYHLNEIFAVLKNEYTDWEK
AIRSPLSSRDATLQFLSDGHTASSLIKLGYMHSLRGGKGYFLHFKHRTVEEEYPQRTGSVRGEDVPFWLG
LPTSPLFPHNYTTQERQISRLMLRYLANFAKTGNPNQPSLSSPIPQSSTSSMIGLPLGLLSAKTNEDHNK
YKRSPLYKTSVNDTLLSSSSSSSSSSTSSLPSPSPLSSSSSSSSSSNGPINSSTLHTIEDVATAAAREAL
HLAVLYNQRRTKRTYFRRHSRSNSDDQNNINGSSGSSEVGNFLGPSGKYDGDEMPFWDAYDVVNQLYMEL
GNKAEIQSHYRGHKLSMWLNLIPQLHRHANMNDQSMRHHQFQDDLNNMNLYEGIVRAQIQTKPADDDENL
LLPRGRQTPTPPPSNSQETNTTQKPSTATTECGVDGAMFVAEMTTAPPTDNRSFTESREKEMATASTGLI
GNLEVLRRLSGKQFQSYTTALVATVAVGCFLLILNILIFAGIYHQREKRARDAKTKEELQDNDNSKNSSI
LKLNALGSETGSYNGSGAGVSGKTTVVFGEYSCYDEKSVQTKDEKLMVDLTPSQIGMDTNWAAACSTSTL
DLLKTKHHLPLEATYPMTSNIVPITTEQPNEHLMVVNTMEMATYNPLPAMVSGNAGLILDPSIAVSASLQ
SKRGSFVGSSGQLNQYDFASVQSSDQMSFKDIENAVKVSMTRDDDITQDDDIPEPPPPPKSFQNMQQLQH
QQQQQQQQQLQHQQQQQQQQQHPQLQQPTTSTSSVGVGTGGGILRQAGTSSATQTGGGKKRVHIQEISV

>Scal_XP_013102075-B PREDICTED: uncharacterized protein LOC106083533 isoform X2 [Stomoxys calcitrans]
MATKAKTQTPTQTQTQKSNTLATLSSYQQHKGQENKEEEEEQNTMFAMADNKPSGQTDHPFDFREIPVIK
KSKSDTKFHFMQLIIVKLLSLWLRMGLPIERSLHLKYPRIWQQHPLRFPMHHCIIRTVFKYLIKLKVKIY
VKFKGPKAISVSNCHNRWQAIGNTIGHSIFEYCKHILIVSVYRNVRRILGICPIRLITLKRIITQQQQTE
PEQQQQQKEIPKNSLLQIKEVKEREQNQREDIKETENPKENGLATLNYASLKIFEGNIHKSYKSYMATLQ
NSKHSKARMFKSKRKLAMRKIQRPKARVFRSKRKLAMRKIQRMTTSRYLHLSAKNLNYIEQSAHAVNAGL
ANHLKCCQQNVAMRKTSCNEDKQQKSKLYSNIFTTSTQIGLPRVLPTNLSQECRNNENEVLQMEGQISGY
EIKTSSDILENITKMSKILNYEQELPIIENHWQLRSAMEPKYKKSDNEIIDVSNMLAPSRYKESRFPTIK
NQHKLATLPLKIEVILSNRQTLSHKEMLVNNNKQKLKYFQKLKTPKSSYFHWYYFEDRQNWLAMPKSKPN
MLNSIKTNEFKRFCKMFTVALPIFRSYHHLATPSAYPLMLQVFVKQEIPENTSKTAKFSHIQRRLAIQIA
SCKRKPLSNKRKCDKYKQHLTLKTRRPSKTKLERIYLKNYSKLATLVWPKINSMTQQDEDFLKTLSGKAM
STCLKNKFEKFSKSQKWLATRTASLFEGRPVLYQIPLRKSMLYVLYSHKNYNSLKMLNDQLRLATLHILS
FPKMPPNFRTKTDAYRKSYKNWLGAIITHRWVSSTNFLSWLATLLNVSLFKLLHLQIHQFEILNLCQILT
TAQQFWRKDTEMSVHKSQIVLSKENNHLLLPTNTRTATTTTRRQITPLTALEFRYKIRHKVMLEDEKAES
RHTIWASNGCIWHNFQEDELATLMAICLELLTILQQRLLHTHFQGNAKEAKSATKKVLPATLQGDAEKVA
LRGGHAEEAIQLPSWHYRNNKHYLVYGPPRCRQAVLCEHESYQEPKYHHILFARYSWQICGFPLVSKENF
KYFSNLTERTRIDYKNTATLPRIDYNGPDNSKKAAASTDETVHQDQVAAVTVTVADDIYTSSVDVLHQRI
SKAYRKAQNLYANGDSLKTTTANASSLAIVSQTYTTHNASTSDYGGTTTSTTSSSSSSSSSMLPSRGKRR
RTMFPYCHYYHHSNFPIKLPSSCFASTSLSSTTASTSLLWGMSSSSPLRRSSTTTLLLVLFLLLSSMWHT
SEAFHGSVKLSTNTIKTKYGMVRGIVVRSSPLVEAYLGIPYASPPVGSLRFMPPITPSTWKNVRSADRFS
AVCPQTVPIPPNGPEALLEVPRARLAQLRRLLPLLSNQSEDCLYLNIYVPYDSRRHKRFTTNSGETADRN
LLPTILFLHGESYEWNSGNPYDGSELAAHGNVIVVTINFRLGIFGFLKTGGKESAQGNFGLMDLVAGLHW
LKENLPAFGGDPQAITLLGHGTGASLANILAVSPVASDLIHHVALVSGSALSPWAIQKNPLFVKRRVAEQ
TGCHGDMLYDDLAPCLRTKTVAELLAVKIDHPRFLVGFAPFIDGTVISPNTDSIGKLSLPIGSAIVSTSG
IEYANFPKRNLIFCLTSVESHLDLSAQDLEFGFNETRRDRILRTFVRNNFHYHLNEIFAVLKNEYTDWEK
AIRSPLSSRDATLQFLSDGHTASSLIKLGYMHSLRGGKGYFLHFKHRTVEEEYPQRTGSVRGEDVPFWLG
LPTSPLFPHNYTTQERQISRLMLRYLANFAKTGNPNQPSLSSPIPQSSTSSMIGLPLGLLSAKTNEDHNK
YKRSPLYKTSVNDTLLSSSSSSSSSSTSSLPSPSPLSSSSSSSSSSNGPINSSTLHTIEDVATAAAREAL
HLAVLYNQRRTKRTYFRRHSRSNSDDQNNINGSSGSSEVGNFLGPSGKYDGDEMPFWDAYDVVNQLYMEL
GNKAEIQSHYRGHKLSMWLNLIPQLHRHANMNDQSMRHHQFQDDLNNMNLYEGIVRAQIQTKPADDDENL
LLPRGRQTPTPPPSNSQETNTTQKPSTATTECGVDGAMFVAEMTTAPPTDNRSFTESREKEMATASTGLI
ATVAVGCFLLILNILIFAGIYHQREKRARDAKTKEELQDNDNSKNSSILKLNALGSETGSYNGSGAGVSG
KTTVVFGEYSCYDEKSVQTKDEKLMVDLTPSQIGMDTNWAAACSTSTLDLLKTKHHLPLEATYPMTSNIV
PITTEQPNEHLMVVNTMEMATYNPLPAMVSGNAGLILDPSIAVSASLQSKRGSFVGSSGQLNQYDFASVQ
SSDQMSFKDIENAVKVSMTRDDDITQDDDIPEPPPPPKSFQNMQQLQHQQQQQQQQQLQHQQQQQQQQQH
PQLQQPTTSTSSVGVGTGGGILRQAGTSSATQTGGGKKRVHIQEISV

>Scal_XP_013116598 PREDICTED: uncharacterized protein LOC106093976, partial [Stomoxys calcitrans]
MSEGKTANKGKMYATYSTTTTFWILCLTFVSIHHSHHQLKYANGAAIVTLPQPRPRADAIPQFRPLPEAT
TKEVIGDVEQPDIATQSEGILQRRPPKEGASVWSAAKTIKENSIKSILALQLKEKTQKLNDTRGGGGGGD
DTHRQGAITTDNTPDSTMKLTALKKQSENNQVYVKHFKQKIDGDYLSKDFKENLQQLLKSSDDNDNGNHK
TQGTIAGGSSPSGSSSSINKSQNDNGYLMATSTSSTMKRAASSPATPQARTTSMTHPFSSYGHGYGYGSA
TNTSFSNKGYGSAKQQLPLQEGRRHIVPEKLQYTEEITIKQGRLMGIRRNFHSSAGIRDVDQYLGIPYAE
APVGSRRFMPPGAALPWPGLKMAHHLPPVCPQKLPDISLQGTAKMSKSRYRHLTRLLPYLKTESEDCLYL
NVYVPNANHGGGGSSSSSSTTTTTTGSTSFESEDEDEFDRHPLYPVVVYIHGESFEWNSGNAYDGSVLAS
YSEVIVVTVNYRIGILGFMRPSINENTVANFGLLDQIAALHWIKENIHSFGGDKDSVTLMGHSTGAACIN
YLMISPVASGLFHRAILMSGSAMSDWSATNHSMQLTMQIAHGLNCPLNDDNEEMLSCLRQKRYDLLFGIT
ESESYHSLGAEALDEGLRENERDNLLRFYMQSRFDVRPDLALAATLKKYSDMYTNPIKATNMEHRDVVLD
ILSDARVVGPLIQTGLFHAEVNRRNYMYVFGHNSFGGPHAVLPHSIAGEELAFVFGAPLSSAGLFHGIHY
TAQEKLLAEAVMSYWCNFAKTGNPKAPWKESFINLHAMEWDRYDLEWPEFNKRSQAYMNIGIPPSIGYKY
RQVYMHFWNKELPDELNQIAHIQQQPFLEANYANTMPSLPGTTAIYPKPYGGSEVITGHMNKFGARDDGA
EDPVRTLKVLMQQPTGRQKAGETAENMYNAPPSTTYVGKVRHRPSTSGEDGEGDEARSYEMGYNNFGFAA
RAPTTSASIYGIRHYDAGANGMAGNGLEQTPYGHPYPNGNSGNYASEDNKADDGMADADSQQEHVAKSET
TLQLLIGLIIIFIILNVIIYSTILMQKKKKTQTIQRKLGTGILTAYDGSNDDDLKRSKPSTHQDDGDSYI
MDAMRKSNTYEAVKTERISSNGFKMTRQLSCSTVDTHTKVSEWMCTTGQNKVALPRRPSSNKDSKKSSSS
FSSLGGSGGSFGKHPLKVSVAIDATSETRGSSVMEQEPIEVTKSKNDGRNRIICQEVEVDDQELLTPQDS
LDNSRYTLMRQHSTVTEACEGELIQPMHYHSRSDPVDIYYSL
>Scal_XP_013110815 PREDICTED: neuroligin 4-like, partial [Stomoxys calcitrans]
VSVFVIAAIYVCPLFATSFFHLFFFYSIFIRISAGASEKKLPVIVFIHGESFEWSSGNPYDGSVLASYGE
VVVVTLNYRLGILGFLNANPNPQQHARVANYGLMDQIAALHWIQQNIQKFGGDPNAVTLAGHGTGAACIN
YLMSTPTMVRGLFHRAILMSGSAYSSWALVEDPVMFAVKLAKEVNCSIPEDLDKHHEQIVDCLREVPLED
LYAADIQTPTFLTSFGPSVDGVVIRPGHSNLDIDDLMTRSTKRSSSDGGGGSSGGGGGNYGSGGGGGYFN
GGGPGGGNGFGGMVAGHYDVLFGVVTGESIWRFSAHDIQNGFEGERRDKIIRTYVRNAYNYHLNEIFFTI
VNEYTDWDRASQHPINTRDTAVAALSDAQFVAPLIRTADIFAANSPPPMSTSSGGTASASTQYPGQSGRC
YFYVFDYQTKDGDYPQRMGTVHGEDLPYIFGAPLVDGFSHFPQNYTKSEIALSEAVITYWTNFARTGNPN
EHHRQESVLPASKERSRFRSITWENYDPLHQKYLEIGMKPRIKNHFRAHQLSIWMRLIPELHRTGMEDVI
ARHNLFRNHDDMELYEGPVKPDPFASQRLLLIDEALMKKGRSNNTGYVAGVLGVTTVEPNMYTTCIPVGG
GNYTAGGVYAPTTMANATTDTLASGFESAGYAAYSTALSVTIAIGCSLLILNVLIFAGVYYQRDKTRLEV
KTLQKQYQQRSMHQQVPSYPPDPIKHAHYHMGHSQSANVIVDVENHGDQGTILLTAGDVKPPPPHMCSNA
AMQLSQQQQQQQQQQQQQQQMASASAGPPPGMLGGGGGGGGGINSNLCTAKQAMDINSAGGLMGSGIINN
VTYSATTKQQQQQQQQQQQQQQQQMQAQQQHLTSQREHLQIKGMNTNSVSVGNSSGGMMSSGGGGGGAGL
SLQSGSTQTFGRNTSVSQAANNGSGNSGMNPSANISYNPGMMTLPKAGTLHHASSINYGRNPGGGGGGQQ
TLTLASSSISQALLDGRSSTMLMTSTGSGNGDCMTLPRNLSMSSRHNPSSEIVGGQLVPFSYSPPHQYQT
QQANKNHPNGSINSGLGPMSHHIRAPRPPTRTASSTNSTCGSASGAGGGGGGGSSSSGGGGGVGSNLIDQ
TPSNGSSSSGVSSAPSSKGHSHHHGHAHTHPSANVDSIGMTTASSSSSTTAAGAHLQQQVPQAAIDEMRV

>Scal_XP_013116740 PREDICTED: LOW QUALITY PROTEIN: neuroligin-4, Y-linked [Stomoxys calcitrans]
MTMLHHGMQRQRRTTLRDVIQFITPAVLKKTTSPTRLQPKHSRRKLSCCPTTKDPKHQQRRQQQQLLQQP
QTHQHHHHHNHSHHHLQQKRIPLPIAWLLIVICVMSGPHGSIVSASSFSAMNGNSNTSSNNNNNNNNLSL
RTSALIAAASTTTTSTSSSSSSSSSSAATSSSSSSSLMTGSNVNAVPSLALTAIGGSGSSSSSSSLTSSS
SSSSATSSSSSSSGSSLSSSSSSSSSSSSNSRSSRQYSNNNNNQQQHDQLPSQLSSRIIHTRNGALSGVI
VQLDGRHLDPVEAYRGIPYASPPVGNLRFMPPVSAAMWSGVRKADRFSPVCPQRLPDIGNQTAALERMPK
GRYEYLKRLLPYLLNQSEDCLYLNIYVPIQVASRDSSTSSGSSSSSSASSSGGGGSSSSGSSGSSSSSSS
MSSSQTKLPVMVFVHGESYEWNSGNPYDGSVLASFGQMLVVTINYRLGLLGFLNANTDRYSKLPANYGLM
DIIAALHWLKENIASFGGDPQSITLAGHGTGAACVHFLISSMAVPEGLLFNRAILMSGSGLAPWSLVSNP
AKYAAIVAHHVNCAPDLPHAHFMKCLREKPLDQLLSVPIRQPEFGFAFGPSIDGVVIDGGDYVPPPPSFM
HAQASTVAGGGLGGEAGNAAHGGWGTPGQLENIVLMRKTAINKLSRYDLMAGVTRAEAFFSFNSGDVQYG
IEADRRSKILKAYVRNTYTYHLNEIFATIVNEYTDWERPVQHPINIRDETLEALSDAQVVAPAAQTVDLH
SADHRNSYLYVFDYQTRYGDYPQRQGCIHGEDLPYIFGAPLVGGFNHFTRNYTKTEVSLSEIVMLYWSNF
VRTGXVNEEFNHKYXEIKKLDIXRSYIRLLXXXAYESVHKKYLNFDTKPKLKNHYRAHRLSFWLNLIPDL
HKPGGDNVPVSHHQLSDDDEMDNNIGEAAVKPLNPPYSPSIGNAALGNFSIFTNQVFSLLNLSSPSSSLQ
RNGTRYSGSKLYPEDMMDGDGHGGSQASQESDGFAAYSTALSVTIAIGCSLLILNVLIFAGVYYQRDKTR
LNEPRSQTKLKRQESGQMPNNICGDLETLTIHTKSDPATILSHHHALQHHQLPPPEFADIPHRAPPPPKH
LKSMQQDPGGGGGGNVGMGNNSNAQSATIMGLLPPHALQVMGNQCGTLTKKSCMKQSSMQQQQQHQQQQQ
QQQQQQVQQSQQQMIVTHQHQLQNPHNQTMTTALTGSGMGGPGSGNGPPPAPPTVTVTSSQAMQQHPLSQ
SQAHPLMDELRV

#Stomoxys Glutathione S-transferase
>ScalNP_001298161.1 glutathione S-transferase 1-like [Stomoxys calcitrans]
MGKLTLHGIDASPPVRACLLTLKALNLPFDYKQVNLMQKEHLSEEYLKKNPQHTVPTLEEDGHFIWESHA
IMAYLVSKYGKDDTLYPKDLLKRAVVDQRLHFETGVMFERGLRSITGPLFFRNQTEVPQQRIDVIVDIYN
FLETFLMDTTYMAGNHLTIADFSIISNVASLVAFKDIDGTQFPKLTSWIKRMESIPYYQETNGNGAKQLM
AMIKSKSITIVP

>ScalXP_013097589.1 PREDICTED: glutathione S-transferase 1 [Stomoxys calcitrans]
MAKPTLYYALFSPPARACMITAKLIGLDIDLKPVDFSQKEHLSEEFLKLNPQHQIPVFVDTDGEAYIDSH
AIICFMVGKYGKDDKLYPKDLKQRAHVDHRLHYENGVLFQVIKDIVARNIYGGEAEFNPKTLIQCENAYG
FLEAFLTKGQYVVGNDMTLADISINTTLVTLNLLLPVNAEKYPLTVAWMERMKSLPDYDEVNIKGAEALC
NRIRGVMSATKNEAGTK

>ScalXP_013097762.1 PREDICTED: glutathione S-transferase theta-1 [Stomoxys calcitrans]
MPMQPIKFYYDVLNQSSRALYIFLEASKIPFEAVPISLLKGEHLTGEYRDKVTRFKKVPAISDHGFQLSE
SVAIFRHLAREKLVPEHWYPRKNLGRSRVDEYLEWRQRNMGVACTDYFQQKWLVPYLQKTKPNERSVDVA
EKQLERTLNDFENLFLSSKRFMIGDNISYADLMAICEIDQPKYIGYNTFASRNKLTRWYDAVREELGPYY
KQVSSEFENKLRKAEKGHKEAISLKQ

>ScalXP_013099190.1 PREDICTED: glutathione S-transferase 1-like [Stomoxys calcitrans]
MVRLTLYGMEASPPVRACLLSLKALDLLFDIKQVNLLEKEHLSEEYLKKNPQHTVPTLEDDGHFIWDSHA
IMAYLVSKYGKDDTLYPKDLLKRAVVDQRLHFDTGVAFERGLRSITEPLLFRNQTEIPQHHIDVIVDIYN
FLETFLMDTIYMAGNQLTIADFSLISTVTSLVAYKDIDGTKFPKLTSWIKRMESLPYYQESNGNGANKLV
AMVKSKSITIVP

>ScalXP_013099192.1 PREDICTED: glutathione S-transferase 1-like [Stomoxys calcitrans]
MGKLILYGIDLSPPVRACLLAFKALNLPFEYKPIDLMKLEHLSEAYLKMNPQHTVPTLEDDGNFIWDSHA
IMAYLVSKYGKDDALYPKELLKRAVVDQRLHFESGVMFQGGLRNIMTPLLVRNQTKIPQYQIDAIGEIYN
FLETFLKDNTYMAGEHVTIADFSIISTTTSLVGFKEIDASKCPKLTAWIKRMQSLPYYQEANGVGAAKIV
GLIKSKQLTIVP

>ScalXP_013101395.1 PREDICTED: glutathione S-transferase 4-like [Stomoxys calcitrans]
MDFYYMAESAPCRSILMTAKALNISLNKKILDLSKGEHLKPEFLKINPQHCIPTLVDGDFNLWESRAIIV
YLVEKYGKKDDPLYPNCPKKRAVINQRLYFDLGTLYKSFAEYFYPKFFFKQPVEPEVYQKLETALEFLNV
FLSESKYVAGDTMTLADLAILATVSTMEVGNVDVSKYEHINRWYNVMKETAPGADENHAGVLAYRTFIEK
NSKK

>ScalXP_013101396.1 PREDICTED: glutathione S-transferase 1-1-like [Stomoxys calcitrans]
MDLYVNLTSPPSHAVVMTAKALGIELNIKVLDLYAGEHMTPEYLKYNPQHTIPTLVDGDFSIWESRAIMV
YLVEQYGKENDPLYPSCPKKRALINQRLHFDMGTLYRYLYDYFHYQLKDKTPPNPEDYKQMEAALEKFNA
MLEGYKYAAGDELTVADLSLLATMTTYEVAGFDFAKYPNIQRWYSMIKFSAPGADENWANSLRLKEMLDT
LKK

>ScalXP_013101398.1 PREDICTED: glutathione S-transferase 4-like [Stomoxys calcitrans]
MTLDFYYLPVSAPCRAVIMTAKALGVELNKKTLDLYGGEHLKPEFLKINPQHTIPTLVDDGFAIWESRPI
MIYLVEKYGKEDDPLYPSCPQQRAVINQRLYFDMGSLYKSFAEYFYPQVKEKKPADPEMFKKFEAAMEFL
DLFLSTSKYVAGDNMTLADLSILATVSTIEIAQIDFSKYEHLSKWYAGIKDTAPGADENWAGCLECRKFV
ENS

>ScalXP_013101399_A.1 PREDICTED: glutathione S-transferase D7 isoform X1 [Stomoxys calcitrans]
MLDETTHIVKEFVYCLLIRGGTMTPTLYYLPPSPPCRCILLLAKMLDLPLDLKVINILEGEQMKPEFLEM
NPQHCVPTLNDDGLVLWESRAILSYMVSAFGKDDALYPKDVRVRALVDQRLMFDLGTLYQRMVEYYFPTM
FMGAPLDETKKAKLNEALGWFDDILKGRQFSAAEQFTIADLTLMVTISQIEAFGFDLVSFNRVRQWYKRC
KEFMQPYDYEELNGNQALVLAEMFKEKLQK

>ScalXP_013101400_B.1 PREDICTED: glutathione S-transferase D7 isoform X2 [Stomoxys calcitrans]
MQRGGTMTPTLYYLPPSPPCRCILLLAKMLDLPLDLKVINILEGEQMKPEFLEMNPQHCVPTLNDDGLVL
WESRAILSYMVSAFGKDDALYPKDVRVRALVDQRLMFDLGTLYQRMVEYYFPTMFMGAPLDETKKAKLNE
ALGWFDDILKGRQFSAAEQFTIADLTLMVTISQIEAFGFDLVSFNRVRQWYKRCKEFMQPYDYEELNGNQ
ALVLAEMFKEKLQK

>ScalXP_013101401_C.1 PREDICTED: glutathione S-transferase D7 isoform X3 [Stomoxys calcitrans]
MTPTLYYLPPSPPCRCILLLAKMLDLPLDLKVINILEGEQMKPEFLEMNPQHCVPTLNDDGLVLWESRAI
LSYMVSAFGKDDALYPKDVRVRALVDQRLMFDLGTLYQRMVEYYFPTMFMGAPLDETKKAKLNEALGWFD
DILKGRQFSAAEQFTIADLTLMVTISQIEAFGFDLVSFNRVRQWYKRCKEFMQPYDYEELNGNQALVLAE
MFKEKLQK

>ScalXP_013101404.1 PREDICTED: glutathione S-transferase 4-like [Stomoxys calcitrans]
MDFYYLPVSAPCRSVIMTAKALGVELNKKLLQISKRENLKPEFLKINPQHCIPTLVDGDLTLWESRAIMV
YLVEKYGKQDDPLYPSCPKKRALINQRLHFDLGTLHTSFANYFYPKFFTKKPIGPEVYKKLEAALEFLDI
FLSESKYVAGDTMTLADFAILATVSTIEVASVDLSKYPNISRWYNEIGETAPGADENRAGVLEYKKYI

>ScalXP_013101406.1 PREDICTED: glutathione S-transferase 2-like [Stomoxys calcitrans]
MDLYYLSDSPPCRAVLLTAKALGIELNKIPLDFEAEEHLKPEFVQINPQHTVPTLVDGDFILWESRAIMI
YLVEKYGQEDDPLYPKCPEKRALINQRLYFDMGTLFGSYIDYYYPQMLEKKPGNPELLPKLEKAMEFLDI
FLSNSDYAAGDTMTLADLAFLVSVSSMEVVDFDIKRYENVYKWYENIKEEAPGAAEDWEMCLELKKYLK

>ScalXP_013101443.1 PREDICTED: glutathione S-transferase 2-like [Stomoxys calcitrans]
MHFYHTPLSAPCRAVTMTAKALGLQLNEIFVDLQSGAQFQPDFLKINPQHCVPSLVDGDLRLWESRAIMI
YLVEQYGRKDDPLYPSCPKKRGLINQRLYFDADSLYKNFAEYFYSQIFYKKPANAELYQKLQSSLEFLNI
FLSHSEYVAGDNLTLADLSILATVTTIDMGQIDLVKYANINRWYQSIRHTAPGAAENWAGVLGYKKFIDN
TTNYNVFNN

>ScalXP_013101444.1 PREDICTED: glutathione S-transferase 1-1-like [Stomoxys calcitrans]
MDFYYLPPSPPCRAVEMAAKAVGVTLNKKIVNTAAKEQLNPDFVKINPQHTIPTIVDNGFVLWESRPILI
YLAEGYDKTGELYPKVPKTKAIINQRLYFDMGVFYKSFLEYYVPIMLRNQPADPEKFKDVEAAFELLDTF
LTAKPYAADTDTYTIADIALVASMTNYEMAGFDYSKYANVAKWYENCKRVIPGYEENVVSSKDLSYFQLT
KQPTQGE

>ScalXP_013101445.1 PREDICTED: glutathione S-transferase 1-like [Stomoxys calcitrans]
MDFYYMPPSAPCRSVEMTALAVGVKLNKHVLDLTKGEQLKPEFVKINPQHTIPTLVDNGFALWESRAILV
YLCEKYDSSKKWYPNCVKTRAIVNQRLYFDMGTLYKSFADYYYPQIMKKAPADPEMFKKIETAFEFFNTF
LDGKKFAAGDSPTVADIALLSTVTNFDAANFDFSKYTNVAQWYEACKTVIPGYAVNKEACVSFQKYFNNK

>ScalXP_013101446.1 PREDICTED: glutathione S-transferase 1-like [Stomoxys calcitrans]
MDLYYLPASAPCRAVAMTAEALGLKINKIYMNLQAGDHLKPEFIKINPQHTVPTLVDGDFVIWESRAIMT
YLVEKYGKVNDALYPACPRMRAVINQRLYFDMGHMYKTLGDYYYAMRDKQSADPVLYKNIEVAMRFFNSM
LEGKQYAAGGDSLTLADLSLFSTVSSFDAMIDFDFSKFPNVAKWYTTLKGMVPGAAENWAGCMELKKSYD
SLKSSL

>ScalXP_013101447.1 PREDICTED: glutathione S-transferase 1-1 [Stomoxys calcitrans]
MDFYYLPGSAPCRSVMMTAKALGIELNKKLLNLQAGEHMKPEFLKINPQHTIPTLVDGDFALWESRAIMV
YLVEKYGKTDSLFPKCPKKRAVINQRLYFDMGTLYKSFADYYYPQVFAKAPADPEMFKKMETAFDFLNTF
LEGHQYAAGDTLTVADLALLASVSTFEVAGFDFSKYANVAKWYANAKTVAPGWDENWAGCMEFKKFFS

>ScalXP_013101448.1 PREDICTED: glutathione S-transferase 1-1-like [Stomoxys calcitrans]
MDFYYMPLSPPCRSVLMTAKAVGVELNKKYLNLMAGEHMKPEFLKINPQHCVPTLVDGDFALWESRPIMI
YLVEKYGKKDDSLYPCCPKKRAIINQRLYFDMGTLYKSFAEYYYPKSFYGKPLDEEAFKKLESAFEFLNT
FLSGSKYVAGDSMTLADFAIMASLSTMVEVANVDISKYEKVAKWYNCLKDTVPAADENWEGIEEFKKFVN
K

>ScalXP_013101450.1 PREDICTED: glutathione S-transferase 2-like [Stomoxys calcitrans]
MDFYYMPLSAPCRAVIMTAEALGIKLNKRFLDLYAAEHLKPEFLKINPQHCVPTLVDGDLKLWESRAIMV
YLVEKYGKEDHPLYPKCPKKRAVINQRLYFDMGTLFKPFADWFYGQVYYKKPADPELYKKIEMALDFLNT
FLSETKYVAGDNMTLADLAVLASVSTMDVANLDFSKYEHVTRWYKGLKDTAPAAAENWAGCLDYKKIM

>ScalXP_013101454.1 PREDICTED: glutathione S-transferase 1-1-like [Stomoxys calcitrans]
MDFYYQPGSTPCRAVLMTAAALGIELNKKLLDVQGGENKTPEFLKLNPQHTIPTLVDGDFSIWESRAIMT
YLVEQYGKDDDSLYPKCPKKRAIINQRLYFDMGTLYKSIAEYYLPQMMKKEAPNAEAYKKLETAFELLNT
FLEGEKFVAGNDLTLADLAMFAMVSSLVAIGFDVSKYANVSKWYDYLSVNAPGAKENWEGCLITKKFVEE
RMPKQ

>ScalXP_013101455.1 PREDICTED: glutathione S-transferase 1-1-like [Stomoxys calcitrans]
MDFYYQPGSAPCRSVLMTAAALGIELNKKLLDVRGGENRTPEFLKLNPQHTIPTLVDGDFSIWESRAIMT
YLIEKYGKNDDILYPKCPKKRAIINQRLYFDMGTLYKAFSDYYYPQLLKQEAPNPEMYKKLEAAVEFLNT
FLEGHKFVAGDELTVADLAIFANVSTMVAVDFDVSKFANVSKWYEYLTVHAPGAKENWEGCLLLKKYIEL
NAPKK

>ScalXP_013102564.1 PREDICTED: glutathione S-transferase theta-1-like [Stomoxys calcitrans]
MSLAYYYDFMSQPSRALYIILKMSGVQFEDCPVALRNGEHLTEEFKTNINRFQKVPCIIDDGFKLAESIA
VLRYLSAKGKIPEYLYPKYFVEQARVDEFLEWQHITLRITCALYFRTIWLEPLLSGKRPSPEKVETLKAH
MELNLDIVENVWLESTDFLCGNQMTVADIFAACEIEQTRMADYDVRIKHPKIRAWLKRVRAACNPHYDHA
HQYVYKISGTAPNSKL

>ScalXP_013102565.1 PREDICTED: glutathione S-transferase theta-1-like [Stomoxys calcitrans]
MSLAYYYDLMSQPSRALYIILKMSGVQFEDCPVALRKGAHLTEDFKTNINRFQKVPCINDGGFKLAESVA
ILRYLSAKGKIPEHLYPKNVVEQARVDEFLEWQHITLRITCALYFRAKWLDPMLTGKKPSEDKLASLKTH
METNLAIVENLWLESTDFLCGNQMTVADIFAACEIEQPRMADYDVRAHYPKIRAWLQRVREACGPHYDYA
HQFVYKICGSEPTN

>ScalXP_013102569.1 PREDICTED: glutathione S-transferase theta-1-like [Stomoxys calcitrans]
MVLPLNHCQLLKSKVRNNNNTTYKRKIIKMVNNLELYFDFISQPSRALYILLKQSGAKFEAKQINLLEAQ
NTNDDYKQINRFQKVPAIIDYESGEKFHLAESIAILRYLVTKGKILENFYPADFQQRARIDEFLCWQHNG
IRTSCSLYFRFLWVQAKVFGAPASDAKVAKYRKFMEADLQLMENQWLQSSQFLAGNNLSAADVFGACEIE
QIRVCGYEIKEKYPKVFAWIERVRRELDPYFDEAHKVVYAFEKESKSKL

>ScalXP_013102594.1 PREDICTED: glutathione S-transferase theta-1-like [Stomoxys calcitrans]
MSLAYYYDLLSPPARTLHIILKMSGVQFEDCPVALLKGEHMTEDYKNNINRFQKVPCIIDGGFKLAESIA
ILRYLSAQGKIPEHLYSKNLVEQARIDECLEWQQTTLASTCALYFRAKWLEPTLSGGKTQPSPEKLETLK
TRMETNLDLVEKLWLESSDFLCGNQMTVADIFAACVLEQTRIAEYDVRAQYPKIRAWLKRVREACNPYFD
YAHQTVYKIGGSEPN

>ScalXP_013103401.1 PREDICTED: glutathione S-transferase isoform X1 [Stomoxys calcitrans]
MADEAAPPAEAPAAPAEGEAPPPAEGEAAPPAEPVKNTYTLFYFNVKALAEPLRYLFAYGGIEYEDVRVT
RDEWPALKPTMPMGQMPVLEVNGKRVHQSISMARFLAKTVGLCGATPWEDLQIDIVVDTINDFRLSSEQF
VSYEPEDDIKEKKLVTLNNEVIPFYLEKLEQTVKDNDGHLALNKLTWADVYFAGILDYMNYMVKRDILEQ
YPALRGVVDSINALEPIKAWIEKRPQTEV

>ScalXP_013103620.1 PREDICTED: pyrimidodiazepine synthase_PDA_omega [Stomoxys calcitrans]
MSGGKHLATGSPKPEIPNDGKLRLYSMRFCPYAHRVHLVLDAKKIPYHSIFINLNDKPEWLTEYSPLGKV
PALHLVKEEGKPALIESLVIAEYLDERYPEPKLFPSDPLKKAQDKILIERFNAVIGPMYKIFVNNEVPGA
ITDVSTGLDIFEKELRARGTPFFGGDKPGMLDYMIWPWCERSAMLKYLLGDKYEMDKERFEKLLKWRDLM
GEDEAVKCFYLDGETHAKFMKTRREGKPNYDMLVNPSKRQRIC

>ScalXP_013104877.1 PREDICTED: glutathione S-transferase 1 [Stomoxys calcitrans]
MSKKPVLYYTPRSPPCRAVLLTAAALGVDLDLRLMNLKDGDHLTPEFLKLNPLHTIPVLDDDGVVVTDSH
VICSYLADKYSVDESLYPKDKLKRMQVDARLFFECGHLFPRVRIMVEPIIYFGEHEITPEKVSYMQKAYD
GLEKALTVHKYLCGDHLTIADLCCVSSVSTAMRFAPIEEDKFPNVKAWVQRLSELPYYQKNNQEGVDTLV
NFVKDKMVENKTAKESS

>ScalXP_013105376.1 PREDICTED: glutathione S-transferase theta-1-like [Stomoxys calcitrans]
MSKVKYFYDLMSQPSRALWIALQMGKVPYEDCPVALRKLEQRTEEYRKINRFQKVPCIVDGDFHLSESVA
ILRYLSDKGLFCDKLYPKDIKNRARADEFLEWHHLTIRYGCAFYFARLWLFPMNGLAEKPSPKETSHLLK
EMENNLKILEKIWLKNSDFVSGNSLTVADLFGACEIEQTRLCQYDVSEKFPKISAWLARVREESNPFYDK
GHAFIYKKSGSKPKH

>ScalXP_013105436_A.1 PREDICTED: glutathione S-transferase theta-1-like isoform X1 [Stomoxys calcitrans]
MCKVKFYYDLMSQPSRAMWIALKMSKIPYEDRPVALRKLEHRSEEFKKINRLQKLPCIVDGDFHLSESIA
ILRYLAKKGEFSEQLYPKDITNRAKVDEFLEWQHVGLRYGCSTYFVHLWLYPISGLAEVPSVKKLTKLQE
DMENSLKLVDKIWLKNSDFVSGSKLSVADLFGACEIEQIKLAKYDVSEKFPNISSWLARVREEANPFYDE
GHKYVNNFAKKL

>ScalXP_013105437_B.1 PREDICTED: glutathione S-transferase theta-1-like isoform X2 [Stomoxys calcitrans]
MEHRSEEFKKINRLQKLPCIVDGDFHLSESIAILRYLAKKGEFSEQLYPKDITNRAKVDEFLEWQHVGLR
YGCSTYFVHLWLYPISGLAEVPSVKKLTKLQEDMENSLKLVDKIWLKNSDFVSGSKLSVADLFGACEIEQ
IKLAKYDVSEKFPNISSWLARVREEANPFYDEGHKYVNNFAKKL

>ScalXP_013106811_A.1 PREDICTED: GDAP1_cytosolic GST isoform X1 [Stomoxys calcitrans]
MSDKCVPKMSGSNDIKVKSLRDFKAPAFRDDELVLYVHPYNFHSQKILLLLYEKNIEFTPYVVDLLNGEQ
YSQWFLNLNPKADVPVLQDGTFVVPDSGHIVNYVENKFRGGDYKSLKPKAGNKMENEKILLFDQIFSSLP
VGALSLGSFIHDDLKLVPKPPFIGPIRKTCLKNNEKVHALLKESIDKADDHKAALLRKLDLQERRKRLVY
SRLEYQKILDAVQNVLQFIEDDMNANSHREWLISNDFCMADVCFGLLLLRLYQLGFENYYWSYGKMARIE
SYFLRFKKRPSYDKLMPSNFEILKDIWQMTPSNYIIGAGAGVLGMAVFAAFAHK

>ScalXP_013106812_B.1 PREDICTED: GDAP1_cytosolic GST isoform X2 [Stomoxys calcitrans]
MKKTHSDQIKILLLLYEKNIEFTPYVVDLLNGEQYSQWFLNLNPKADVPVLQDGTFVVPDSGHIVNYVEN
KFRGGDYKSLKPKAGNKMENEKILLFDQIFSSLPVGALSLGSFIHDDLKLVPKPPFIGPIRKTCLKNNEK
VHALLKESIDKADDHKAALLRKLDLQERRKRLVYSRLEYQKILDAVQNVLQFIEDDMNANSHREWLISND
FCMADVCFGLLLLRLYQLGFENYYWSYGKMARIESYFLRFKKRPSYDKLMPSNFEILKDIWQMTPSNYII
GAGAGVLGMAVFAAFAHK

>ScalXP_013108646.1 PREDICTED: glutathione S-transferase 1-like [Stomoxys calcitrans]
MAKPILYMATLSPPSRAVMLTAKALDLDLEYKHINLLKGEHLTPEFIKMNPQHTIPTLVDGEAVLYDSHA
ICAYLVEKYGKEDTLYPKDLLQRAQVDARLHFDSGHLFARLRFLYEPILYFGSTDCSIDKIAYIQKCWEI
MESFLKDHPYLCGDNMTIADMCCVATITSVNDVAPIDEFKFPKFLAWLKRMAELPYYKDTNEEGAEELKR
IFKEKLAENRGAK

>ScalXP_013108647.1 PREDICTED: glutathione S-transferase 1-like [Stomoxys calcitrans]
MVKLVLYMDPLSAPSRAVIYLAKHIGVELEYRIVNLSKRETLKPEFIKLNPMHTVPTLVDGSEVIYDSHA
ICAYLVEKYTFNDDKLYPKDLVKRAMVNAILHFDSCDLFSPMRSMYVQVLYYDSHELCRTTIASIQQAWL
SMERLLAKHAYLCGEHMTIADICCVATISAVDSNAPIEEKAYPKLLDWLKRMRAMPFYNDDGAEALKKRI
VEKLAENRKAM

>ScalXP_013108648.1 PREDICTED: glutathione S-transferase 1-like [Stomoxys calcitrans]
MVKLILYMHPASAPSRAVIFVAKYIGVGLEYKIVDFLKRDTLKPDFLKMNPLHTLPTLIDGSAVIYDSHA
ICSYLVEKYAPNDDKLYPKDLIKRAFVDAILHFDSCDLFSPMRSMYAPIFYHGFHELRKETIATIQHTWL
TMERLLENHHFMCGDDMTIADICCIATTTAVLAFAPIDEKACPKLLAWVKRMRAMPFYSEDGAEGVKKIV
LEKIMENCKV

>ScalXP_013114785_A PREDICTED: probable maleylacetoacetate isomerase 2 isoform X1 [Stomoxys calcitrans]
MKNISFMWNRLFKSQLGGAFQTNKFFTQSFNLQTNTCKMSTANTVLSSSSPASGGDEKPILYSYWRSSCS
WRVRIALNLKEIPYDIKPISLIKSGGEQHCNEYREVNPMEQVPALQIDGHTLIESVAIMHYLEETRPQRP
LLPQDVHKRAKVREICEIICSGIQPLQNLIVLIHVGEEKKKEWAQHWITRGFRAVEKVLSTSAGKYCVGD
EISMADCCLVPQVFNARRFHVDLRPYPIILRIDRELESNPAFRAAHPSNQPDCPPELPNK
>ScalXP_013114786_B PREDICTED: probable maleylacetoacetate isomerase 2 isoform X2 [Stomoxys calcitrans]
MSLSAIAKPILYSYWRSSCSWRVRIALNLKEIPYDIKPISLIKSGGEQHCNEYREVNPMEQVPALQIDGH
TLIESVAIMHYLEETRPQRPLLPQDVHKRAKVREICEIICSGIQPLQNLIVLIHVGEEKKKEWAQHWITR
GFRAVEKVLSTSAGKYCVGDEISMADCCLVPQVFNARRFHVDLRPYPIILRIDRELESNPAFRAAHPSNQ
PDCPPELPNK

>ScalXP_013101403.1 PREDICTED: glutathione S-transferase 2-like [Stomoxys calcitrans]
MDFYYHPLSAPCRAVIMTAKALNIELNKKFLDLLNAGEHLKPEFLQINPQHCVPTLVDGNLKLWESRAIM
VYLVEKYGKDDDPLYPKCPKKRALVNQRLYFDMGTLYTAFGAYFYSQIYGKKPADAELLKKVENALEFLN
IFLAESKYVAGDTMTLADLSILATAVTMEVASIDLSKFEHVNRWYKELRDTAPAAEENVAGSLGYKKFM

#Stomoxys Cys-Loop Gated Ion Channel Sequences

>Scal_XP_013098372.1 PREDICTED: glutamate-gated chloride channel isoform X1 [Stomoxys calcitrans]
MGTGHFFWVIFYFASLCSASLANNAKINFREKEKKVLDQILGAGKYDARIRPSGLNGTENLPTYVYVNMF
LRSISKIDDYKMEYSVQLTFREQWTDERLKFDDIQGRLKYLTLTEANRVWMPDLFFSNEKEGHFHNIIMP
NVYIRIFPNGSVLYSIRISLTLACPMNLKLYPLDRQICSLRMASYGWTTNDLVFLWKEGDPVQVVKNLHL
PRFTLEKFLTDYCNSKTNTGEYSCLKVDLLFKREFSYYLIQIYIPCCMLVIVSWVSFWLDQGAVPARVSL
GVTTLLTMATQTSGINASLPPVSYTKAIDVWTGVCLTFVFGALLEFALVNYASRSGSNKANMHKENMKKK
RRDLEQASIDAASDLLDTDSNATFAMKPLVRHPGDPLALEKLRQCEVHMQAPKRPNCCKTWLSKFPTRQC
SRSKRIDVISRITFPLVFALFNLVYWSTYLFRDEEDETF

>Scal_XP_013118726.1 PREDICTED: gamma-aminobutyric acid receptor subunit alpha-2 [Stomoxys calcitrans]
MFICKRPLLILWCVIVLVGFLKLHCHGIPTTTWISLEQNWTNSNGIEASINTNDNEESSEENKRGYVDAG
TFRKRRFPGDYSTTQRSTVFQSSPNKNGTDPINMRKRTASTDMLSRNISMLLENLLKSYEQSQLPTHGQG
VPTVVRTNILIRSMGPVSELDMDYSMDCYFRQYWKDKRLSFQGPIKSLSLSIKMLERIWRPDTYFYNGKH
SHIHTITVPNKLLRLDQDGGILYSMRLTIKATCPMELKNFPMDRQSCPLIFGSYGYTSQQLVYEWKGGDE
AVSFVPGMTLNQFDLISMRSRNLTYARREGDFSTLHVAFNLKRHTGYFLIQVYVPCILIVVLSWVSFWIH
REATSDRVGLCVTAVLTLSTISLDSRTDLPKVKYATALDWFLLMSFLYCIATLLEFAGVHYFTKVGSGEV
PTISEDEWEDIEDEEIDEDIDKDIELPSMRESNESLATDVCQVQPGGFRKRNAMICPIYNDPTHIFQCPS
SHASTMERTTQTEPPVLSRARQMWLCFIGDVKFRKQRERDAAVQKGMRYVNSVSLIDRIARVAFPMSFAL
FNLLYWVAYGMFKKDFTWPKG

>Scal_XP_013118791.1 PREDICTED: gamma-aminobutyric acid receptor subunit beta-like [Stomoxys calcitrans]
MLRTVGPTIACSLVIMLVLHTTPVRCKRREMIAGRLENVTQTITKILKGYDIRLRPNFGGEPLHVGMDLT
IASFDAISEVNMDYTITMYLNQYWRDERLAFNAYGPYYDDDADDDGVNDVLTLSGDFAEKIWVPDTFFAN
DKNSFLHDVTERNKLVRLGGDGSVTYGMRFTTTLACMMDLHYYPLDSQNCTVEIESYGYTVSDVVMYWKP
TPVRGVEDAQLPQFTIIGYETNDRKERLATGVYQRLSLSFKLQRNIGYFIFQTYLPSILIVMLSWVSFWI
NHEATSARVALGITTVLTMTTISTGVRSSLPRISYVKAIDIYLVMCFVFVFAALLEYAAVNYTYWGKRAK
KKVKRGKDGDIKKSGKPDKSETCSTAEDIIELQDVRMSPIPSLRKGNYNSTLNSLGAETLDLAKFPPSFR
IARNYGTTSRSNLRYRGQRGNKPRVIHALKKGASAIKATIPKIKDVNIIDKYSRMIFPVSFMAFNLGYWL
FYILE

>Scal_XP_013119529.1 PREDICTED: glycine receptor subunit alpha-4 [Stomoxys calcitrans]
MMFMTSKQLKQHKFLIIITIYCYLLEKSILMCNCVHGYRTDSAESLQHLETSLSLPDILPIPSKSYDKNR
APKLLGQPTVVYFHVTVLSLDSINEESMTYVTDIFLAQSWRDPRLRLPENMSEEYRILDVDWLHSIWRPD
CFFKNAKKVTFHEMSIPNHYLWLYHDKTLLYMAKLTLVLSCAMKFESYPHDTQVCSMMIESLSHTVNDLV
FIWNMTDPLVVSSEIELPQLDISNNFTTDCTIEYSTGNFTCLAIVFNLRRRLGYHLLHTYIPSALIVVMS
WISFWIKPEAIPARVTLGVTSLLTLATQNTQSQQLLPPVSYVKAIDVWMSSCSVFVFLSLMEFAIVNNYM
GPVATKAMKGYSDENITDFDDIKNPHRASIIEPQYDTFCQGHATALFIDKFSRFFFPFSFFILNIVYWTT
FL

>Scal_XP_013098548.1 PREDICTED: glycine receptor subunit alpha-2 isoform X1 [Stomoxys calcitrans]
MLDRYTNLFFSFGFGVILMWLTESTEAHVNYTAKPRVVLPPNYVKEIRPPSKKGTPVIVDFSIFVVDINS
INVEDMDFRVDMFIHQRWLESRLEISDDIFEEGDDYVTLLPEFFDNLWQPDPYFLNSKIAEIATLTHKFT
SVTLYKNKTVRYAARMHAIIACQMEFQLYPMDIQVCPIYIESFSSNNQKVKLRWSDSGVTLNPELKLLQY
NLGQPLELEESDGYMPEKVGNFSRLTVYFRFERQIGHHLIQTFAPSSLVVMLSWFSFWLGLDAIPGRVTL
LVTCMLTLVTMFTGLRADIPPVAYVKALDLWMAGCMVSVFAALAEFVVVKVLDVQYQYQVNKVPKTLPMR
LSNMEKGQCATVASWEGGAVRSRKATQTPTTPGQTSLQGNGGPPKPARRQSLLSVAWTDDTTGVEKIMWR
EIDKVSRAVFPILFFVFVLLYWPILLMKSS

>Scal_XP_013102799.1 PREDICTED: glycine receptor subunit alpha-4 [Stomoxys calcitrans]
MGAQIVLFVLLSISLEHFAKGEFQHSLAITDILPEDIKRYDKMRPPKKEGQPCIVYFHVTVMGLDSIDEN
SMTYVADIFFAQTWKDHRLRLPENMTTEYRLLEVEWLKNVWRPDSFFKNAKSVTFQTMTIPNHYMWLYKD
KTILYMVKLTLKLSCIMNFAIYPHDTQECKLQMESLSHTTDDMIFQWDPTTPLVVDENIELPQVALIRNE
TADCTQVYSTGNFTCLEVVFTLKRRLVYYVFNTYIPTCMIVIMSWVSFWIKPEAAPARVTLGVTSLLTLS
TQHAKSQSSLPPVSYLKAVDAFMSVCTVFVFMALMEYCLINIVLSDTPIPKPIAYPPKPKPEEEKKEPEK
KPEPAPKPPLTDEKIEKIFDEMTRNKRVPHTHTRRVMRPPLDADGPWIPRQESRIILTPTIAPPPPPKPP
SPEPPKPKLTPQQERLKRAIYIDRTSRVLFPALFASLNGIYWIVFYEYL

>Scal_XP_013103137.1 PREDICTED: glycine receptor subunit alphaZ1, partial [Stomoxys calcitrans]
NLIRSHKEIESLVLLGKIGCIKFEWNRQKWATLICSLIRLPLFQFYFILTRFGVVSVRCGVFSKYFLKFA
FFFLILIMFKVVFIVILCLSLTNCADIECPSLVDADSLSQTQLLERLTHGCRYDRLERPVTFSESGSRLP
VDVYVRWYVYFMQNLEAHDLQFKIHALLQLRFLDPRLTFRKVAPKRKQPILGEKQLRDNLWVPHIFLANE
RDSSIMGTNEKDILTSISPDGTVIISSRIKATLYCWMNLQKFPFDEQHCSTYLESWMYNTSELVLHWEQK
RPITFDPDLHLTEYILQEAWSNESVINADLNDLRHGAFAGNYSSLDFTVGFSREVGFYLMDYFLPSMLIV
GISWVSFWLRADQAPPRIMLGTSTMLTFITLASAQGKTLPKVSYIKVSEVWFLGCTLFIFGSLLEFAFVN
TVIRRRRNVDVKSMSSKHILKSTIPPRISKRKIRSRSLSSATLGTDSISLTGAPTYNNYMTVHNFPINTI
KETESDTDSISKVTSFTTTTNNQKVDMGLLERRGFNNCHGDDDEDGWTTLTPEQLSQWIDVRARVLFPLT
FLVFNAFFWTFVYIF

>Scal_XP_013103747.1 PREDICTED: glycine receptor subunit alpha-1-like [Stomoxys calcitrans]
MNLQSIAVKVVLYSLAIAFTVTNNAYGQNLADGKSALDETLLALASEGVDESVGLKKNVENLHVAVSGTV
NKMSVNDTSYAISTDLNVTKSADEKCRSLEDAAHLTQTQLINRLTATCRYDRLERPYVVANGTIVNSPLD
VYARVYIYVLQNLDSSDLQFKMHGLLQLRFQDPRLAFDKYAPGRTKSILGESSLRDVIWVPHIFLANEHD
SSVLGTSEKDVLTSISPNGTVIISSRIQATLYCWMKLQKFPFDEQYCPTIFESWMYNASELLLHWEQNAP
VTFDPKMHLTEYALANAWTNETIINADLDDLRHGAFAGNYSSLGFTVHLVREVGYYVMDYFLPSIMIVAI
SWVSFWLQADQTPARTTLGCTTMLSFITLASSQENNLPKVSYIKVSEVWFLGCTVFIFGSLVEFAFVNTI
WRRNHSVEVKKLKSKYILKSTLTPRMKRHKMVDNAKQPERSNSERYLSVDTPSPVIITVGDDPMNRFTSS
ESIATMTTSLADNESEREKKPVENTSWSTMTPHEVSLWIDRKARFLFPIAFIIFNAFFWTFVYCL

>Scal_XP_013106364.1 PREDICTED: glutamate-gated chloride channel alpha-like, partial [Stomoxys calcitrans]
FDESSSDKEILDLLLEQKRYDKRLLPPVHDEDFCCGLSSPDMATEQNSRRPHKRGTLNVNVTVLLLSLAS
PDESSLKYEVEFLLNQFWVDPRLQYGNKSHYDFLNALHHHDSIWTPDTYFSMHGDFKDPIIPMHFALRIF
RNGTIMYSMRRHLILSCQGSLHIFPFDDPKCTFSMESISYEEPQIRYVWTNGEVTLLKSPSLTTLNAYLI
KNQTTACEQHSWRGKCCGCMQKLQKPTDF

>Scal_XP_013110246.1 PREDICTED: gamma-aminobutyric acid receptor subunit beta isoform X1 [Stomoxys calcitrans]
MCDSMLYQTLQTCLPKSRIITLWLAFNLAMLVQEPRRHAATVNAATAGGSMLGDVNISAILDSFSVSYDK
RVRPNYGGPPVEVGVTMYVLSISSLSEVKMDFTLDFYFRQFWTDPRLAYRKRPGVETLSVGSEFIKNIWV
PDTFFVNEKQSYFHIATTSNEFIRVHHSGSITRSIRLTITASCPMNLQYFPMDRQLCHIEIESFGYTMRD
IRYKWNEGPNSVGVSSEVSLPQFKVLGHRQRAMEISLTTGNYSRLACEIQFVRSMGYYLIQIYIPSGLIV
IISWVSFWLNRNATPARVALGVTTVLTMTTLMSSTNAALPKISYVKSIDVYLGTCFVMVFASLLEYATVG
YMAKRIQMRKQRFMTIQKMAEQKKQQQLDGVQPPPNPNPNTVVDHGGHGHGHGHHSHGHPHVPKQTVSNR
PIGFQNMQQNVGGRGCSIVGPLFQEVRFKVHDPKAHSKGGTLENTVNGGRGGPPVGPHGPGPQGPPGGPP
AGGGGGGGAPPEGGDAEAAVPAHLLHPGKVKKDINKLLGITPSDIDKYSRIVFPVCFVCFNLMYWIIYLH
VSDVVADDLVLLGEEK

>Scal_XP_013112856.1 PREDICTED: uncharacterized protein LOC106091012 [Stomoxys calcitrans]
MKNGLAEAMGNCVKIVESLLSRSNTNTTQCRKHCMGNKTSNQITNTHNHKDNNNKSEPYRGYCQRKHHTL
KPDFIPYTSTNSSCSLHDAISSKQIKQQQQHQQQYSNIKSNTNNNKVTLGKSCNNCHNATTTSTPTQTAA
FNYIGHNYYHFLRNSINFYTAYTASVILVLCYLTTTTSAATPKSDATSLDKHPIKGIDWSKFDESSSDKE
ILDLLLEQKRYDKRLLPPVHDEDFCCGLSSPDMATEQNSRRPHKRGTLNVNVTVLLLSLASPDESSLKYE
VEFLLNQFWVDPRLQYGNKSHYDFLNALHHHDSIWTPDTYFSMHGDFKDPIIPMHFALRIFRNGTIMYSM
RRHLILSCQGSLHIFPFDDPKCTFSMESISYEEPQIRYVWTNGEVTLLKSPSLTTLNAYLIKNQTTACEQ
HSWRGNYSCLQVDLTFTRDRAYYFTTVFIPGIILVTSSFITFWLEWNAVPARVMIGVTTMLNFFTTSNGF
RSTLPVVSNLTAMNVWDGVCMCFIYASLLEFVCVNYMGRKRPQHNVVYRPGENPVTQRLPAVLSRIGVIL
ASPLEIVEREFNAAMSSEKAAAGISSAGTSMVTTPRPGSPQTEAMPHLSLQRQQSSGIIASAVQNLRARS
VKRRNVKEREYKDPGCPLEQGNGVYEHIYAEPGGVTTFAAVPSVKTTTVTIETDIDEVVEPPKLKRSYSM
STNTPPLVCRGAEVKDGGLPQTAKTFEVGQDIKAAQTATQVEAAQMAMPIKPPRRKSSRSTSPINRMDEE
KRGQIERPPAGVIGEKKRDTGGPNEIVACTTCGGNSGTPCTHSANNGCATETCFVQVRKKEPPHPIRIAK
TIDVIARITFPTAYAIFLIFFFVHYKGFS

>Scal_XP_013113354.1 PREDICTED: gamma-aminobutyric acid receptor alpha-like isoform X1 [Stomoxys calcitrans]
MLMVNFHLQRHMGNFLIQVYGPCCLLVVLSWVSFWLNREATADRVSLGITTVLTMTFLGLEARTDLPKVP
YPTALDFFVFLSFAFIFATILQFAVVHYFTKYGSGECYFIIEELDSDTEAESAVRQTPKLGMTPDYTPTE
STESKIYEVIPLSMCSINIPNRREAKRRRSRYERRMGFMNCWRQLLNWSGGRQSRGRHKPHFESSDEDGE
EVHLRASEDITPKKYSGRRRMSYYRREELDARRKGKRTPQYNSVSKIDRASRIVFPILFLLINVFYWYGY
LSRSSRILAPSNTTT

>Scal_XP_013117647.1 PREDICTED: glycine receptor subunit alphaZ1 [Stomoxys calcitrans]
MTNVHFQIYTKVLLITLVLTITQKNTTALGATIDDEDCPSLENATSLQPSQLIQRLTHVCRYDRLERPIE
YSDSGERYPIKVKARIYIYYMQNLNSDLLQFKMHALLQLSFQDKRLAYSHYAPMKKDNILGQKHMSERLW
LPHIFFANERESNILGTDEKDVLTSISPEGHVIISTRLQATLYCWMNFKKFPFDEQSCSTILESWMYDNT
ELVLQWEDKSPISFDPDMRLTEYNMQRYWYNETVVVSNYEHLRHGAFYGNYSSLSFTVHLNREIGFYLMD
YFLPSMMIVAISWVSFWLQADASPPRIMLGTSTMLSFITLSSSQSKTLPKVSYIKVSEVWFLGCTFFIFG
SLVEFAFVNTIWRRKENIELKKVNSKYIIKSTLTPRPSRREIGLNNQSRTRSCSSLDNIVSSTESVMNGN
VNPGFNNYLTVHNLPIITTQSPDTVSITSNPNSAGHVINMDNNGKDNGENNKTAENTTFTTMTPQEIAMW
IDRRSRFIFPLMFLGFNALYWTFVYYF

#Stomoxys Nicotinic Acetylcholine Receptor subunits

>Scal_XP_013097312.1 PREDICTED: neuronal acetylcholine receptor subunit alpha-7-like isoform X1 [Stomoxys calcitrans]
MQIIDVDEKNQLLVTNVWLKLEWNDMNLRWNTSDYGGIKDLRIPPHRIWKPDVLMYNSADEGFDGTYQTN
VVVRNNGSCLYVPPGIFKSTCKIDITWFPFDDQRCEMKFGSWTYDGFQLDLQLQDETGGDISSYVLNGEW
ELLGVPGKRNEIYYNCCPEPYIDITFAIIIRRRTLYYFFNLIIPCVLIASMALLGFTLPPDSGEKLSLGV
TILLSLTVFLNMVAETMPATSDAVPLLGTYFNCIMFMVASSVVSTILILNYHHRNADTHEMSEWIRVVFL
CWLPWILRMHRPGRPIIMDFTSTPCSDTSSERKHQILSDVELKERSSKSLLANVLDIDDDFRNVRPMTPG
GTLPHNPAFYRTVYGYLENLQGDDGSIGPIGSTRMPDAVTHHTCIKTQTEYELSLILKEIRFITDQLRKE
DEENDIANDWKFAAMVVDRLCLIIFTMFTILATIAVLLSAPHIIVS

>Scal_XP_013098430.1 PREDICTED: neuronal acetylcholine receptor subunit alpha-7-like [Stomoxys calcitrans]
MQIIDVDEKNQLLITNIWLKLEWNDMNLRWNASDYGGVRDLRIPPHRLWKPDVLMYNSADEGFDGTYATN
VVVRNNGSCLYVPPGIFKSTCKIDITWFPFDDQRCEMKFGSWTYDGFQLDLQLQDEAGGDISSFITNGEW
DLLGMLTNEKRFYLHFMSLFS

>Scal_XP_013099122.1 PREDICTED: acetylcholine receptor subunit beta-like 2 isoform X2 [Stomoxys calcitrans]
MTKLSVVIIWLCISGTLCMPPLSFEANPDTKRLYDDLLSNYNRLIRPVVNNTETLTVWLGLKLSQLIEVN
LRNQVMTTNLWVKQRWFDYKLRWDPEEYGGVEQLYVPSEHIWVPDIVLYNNWDGNYEVTLMTKATLKYTG
EVFWEPPAIYKSSCEMNVEYFPYDEQICFMKFGSWTYNGAQVDLKHLDQVPGSNLVQIGIDLSEFYLSVE
WDILEVPATKNEEYYPDTLEPFSDITFKLTMRRKTLFYTVNLIIPCVALTFLTVLVFYLPSDSGEKVTLC
ISILVSLTVFFLLLAEIIPPTSLAVPLLGKYLLFTMILVSLSVWTTVCVLNIHFRSPSTHNMSPWVRTVF
ITFMPKIMFMQRSPIDMPDFVNLPEYNGYTNEIDVRDSISDYPCDFKDGQDTVYDNGVQAASIDSDNVIP
RRLTPEVLQALRAVRFIAQHIKDADKDNEIIEDWKFVSMVLDRFFLWTFTLSCIFGTFAIICQSPSLYDT
RLPIDRKLSEIPLRKNNFMLPPDIVRQIVN

>Scal_XP_013103245.1 PREDICTED: acetylcholine receptor subunit alpha-like isoform X1 [Stomoxys calcitrans]
MTTNLWVEQSWYDYKLRWEPKEYGGVHMLHVPSDHIWRPDIVLYNNADGNFEVTLATKATIYSEGLVEWK
PPAIYKSSCEIDVEYFPFDEQTCVLKFGSWTYDGFKVDLRHMDEQQGSNVVDVGVDLSEFYMSVEWDILE
VPAVRNEKFYTCCDEPYLDITFNITMRRKTLFYTVNIIIPCMGISFLTVLTFYLPSDSGEKVTLSISILI
SLHVFFLLVVEIIPPTSLVVPLLGKYLIFAMILVSISICVTVVVLNVHFRSPQTHRMAPWVKNVFIDYLP
KFLFIKRPKYNFDTSLTATGPFGGSCQIHGPIPPITQSESDDMTAVPDLEIGPSGIKSPILANPAFSHSK
CPPRVHRSCFCVQFIAEHTRLLEDSTKVKEDWKYVAMVLDRLFLWIFTLAVLAGTAGIILQAPTLYDDRI
PIIEQKDIDFSGNSAGRCRPPQ

>Scal_XP_013109455.1 PREDICTED: neuronal acetylcholine receptor subunit alpha-7 [Stomoxys calcitrans]
MDSSTLYLVLLIFVIIKESCQGPHEKRLLNHLLSTYNTLERPVANESDPLEVKFGLTLQQIIDVDEKNQL
LITNLWLSLEWTDYNLRWNDSEYGGVKDLRITPNKLWKPDVLMYNSADEGFDGTYHTNIVVKHNGNCLYV
PPGIFKSTCKIDITWFPFDDQHCEMKFGSWTYDGNQLDLVLNSEDGGDLSDFITNGEWYLIAMPGKKNTI
VYACCPEPYVDVTFTIQIRRRTLYYFFNLIVPCVLISSMALLGFTLPPDSGEKLTLGVTILLSLTVFLNL
VAESMPTTSDAVPLIGTYFNCIMFMVASSVVLTVVVLNYHHRTADIHEMPPWIRSVFLQWLPWILRMSRP
GRKITRKHILLTNRMKELELKERSSKSLLANVLDIDDDFRHTVSGSQTAIGSSASFGRPTTVEEHHNAIG
CNHKDLHLILKELQFITARMRKADDEAELISDWKFAAMVVDRFCLIVFTLFTIIATVTVLLSAPHIIVQ

>Scal_XP_013109561.1 PREDICTED: neuronal acetylcholine receptor subunit alpha-4 [Stomoxys calcitrans]
MYTSCLRATSTLIALGFWLLSSAPHVNSEETNESWNITTMDRLRLQLFTNYDKTAHPMVTPTQRTNVKLG
LSLHYIDINELEGKMTMHGWINMQWQDGSRTWKPEYFDNITSLQIRSREVWKPSITLFNAAGNDGDYVGD
TQTLLTHDGTFLWVPPVVYTAYCNLNLRLWPYDTQTCKLRIGTWTLTTIDSNHMGNFDMEDFTQSSEWSV
LDTGMTYGSEEFYNYAEYSFILKRSSTMFSAVIFTPASCIIMLSLSVFWLPPQMGEKILLNGVLIVIISA
FLMYFAQMLPILAENTPLIVLFYSSSLLLISLSTIISVVVLYLSTAKHKQRVPELLRKILNGNAGHFLLL
SQFSLEAEPHSLLNNGTKELGEHIYDNADQGETMADPTILNPTSSPSTRSLQFDWVLLATAFDRIWFLIY
CILFIILAIAYSV

>Scal_XP_013109581.1 PREDICTED: acetylcholine receptor subunit alpha-type acr-16-like [Stomoxys calcitrans]
MTFRSFVLGVVVVSLVYPAIATDNSTLTADDVRDLLMKTLLTNYHPSSKPGPSNEIIMVFVNIELQHFDY
RARDGAFHLVGILYARWRDPKLVWNPSNYGNMRHISIGQRYVWVPDLEFYNNAPDKFMRMHRNGFVTVKN
NGVVLWSDTIEANIFCSTNMKNWPHDSHDCKLTLGSWTFDGLELDILHINANASMNFSVTNRLNMEYKVT
KYNASHETKYYPCCPSPYVSMDYNITFERESSYVVIFRVPGILIIAFTLLGLNLEPSRCEMFWLNALSLW
VITGHLIYFANIGHHFSKETPNIVIFYSTSFILVTISQLVAVFSKYATRSQLKFKYPMPHMIDWMLYSTL
ALRLVPVEGTQNAFGRSMRHSKLVPLEGMDDVSNLIDQRYQPEIDWTRFAKLLQRLTFCSIAITYLIVST
VCFV

>Scal_XP_013110052.1 PREDICTED: acetylcholine receptor subunit alpha-like 1 [Stomoxys calcitrans]
MLHLQINSPCARAKRIISRTNCGPNTPRRSQCATKSVGITGSKHFENSNSLNRACRPCQFAAIIARARLH
CVRSHIRIRLRVCIRTQIGSRKRTTTVIVHRPQSFENVPNFRLLFEFIQHQDCAEFYTIPLNSKRLPTSC
GRGRRRWRRLGDLRGRLLDKQGSRRHIGARLPFVGDAPICGKSGWTWPKMGSVLFAAVFIALHFATGGLA
NPDAKRLYDDLLSNYNRLIRPVGNNSDRLTVKMGLRLSQLIDVNLKNQIMTTNVWVEQEWNDYKLKWNPD
DYGGVDTLHVPSEHIWLPDIVLYNNADGNYEVTIMTKAILHHTGKVVWKPPAIYKSFCEIDVEYFPFDEQ
TCFMKFGSWTYDGYMVDLRHLKQTPDSDNIEVGIDLQDYYISVEWDIMRVPAVRNEKFYSCCEEPYLDIV
FNLTLRRKTLFYTVNLIIPCVGISFLSVLVFYLPSDSGEKISLCISILLSLTVFFLLLAEIIPPTSLTVP
LLGKYLLFTMMLVTLSVVVTIAVLNVNFRSPVTHRMAPWVQRVFIEILPKLLCIERPKKDDPNDEEDDQP
QEVLTDVFHLPPDIDKFVNYDTKRFSGDYGIPAIPAQRFGEFVGTAGISPCFGDPPLPSALPLPGADDDL
FSPTTVNGDLSPSCCPADLSPTFDKPYLGEMEKTIEGSRFIAQHMKNKDKFESVEEDWKYVAMVLDRLFL
WIFAISCVVGTAWIILQAPSLYDQSQPIDILYSKIAKKKFELLKMGSENSL

>Scal_XP_013110053.1 PREDICTED: acetylcholine receptor subunit alpha-like 2 [Stomoxys calcitrans]
MAAIRCNCTLWSHFKWLCLLVVLILLCQSVQANPDAKRLYDDLLSNYNRLIRPVSNNTDTVLVKLGLRLS
QLIDLNLKDQILTTNVWLEHEWQDHKFKWDPSEYGGVTELYVPSEHIWLPDIVLYNNADGEYVVTTMTKA
ILHYTGKVVWTPPAIFKSSCEIDVRYFPFDQQTCFMKFGSWTYDGDQIDLKHINQKNDKDNKVEIGIDLR
EYYPSVEWDILGVPAERHEKYYPCCAEPYPDIFFNITLRRKTLFYTVNLIIPTVGISYLSVLVFYLPADS
GEKIALCISILLSQTMFFLLISEIIPSTSLALPLLGKYLLFTMLLVGLSVVITIIILNIHYRKPSTHRMA
PWVRSFFIKRLPKLLLMRVPKDLLRDLAANKVNYNMNFNKTKFGKALMDEMNISSGDSSPDSIRRMQGRV
GNGLHSASATNRFSGMMGVLGGGLSTLSGYNGLPSVLSGLDDSLSDVAPRKKYPFELEKAIHNVMFIQNH
MQRQDEFNAEDQDWGFVAMVLDRLFLWIFAIASLVGTFMILGEAPSLYDDTKPIDVELSIIAQQIYNLTE
KKS

>Scal_XP_013111149.1 PREDICTED: acetylcholine receptor subunit alpha-like [Stomoxys calcitrans]
MKWFQVALDMILVLSFISSSTSNPDAKRLYDDLLSNYNKLVRPVVNVTDALTVRIKLKLSQLIDVNLKNQ
IMTTNLWVEQSWYDYKLQWEPKEYGGVEMLHVPSDHIWRPDIVLYNNADGNFEVTLATKATLNYTGRVEW
RPPAIYKSSCEIDVEYFPFDEQTCVMKFGSWTYDGFQVDLRHIDELNGTNVVEVGVDLSEFYTSVEWDIL
EVPAVRNEKFYTCCDEPYLDITFNITMRRKTLFYTVNLIIPCMGISFLTILVFYLPSDSGEKVSLSISIL
LSLTVFFLLLAEIIPPTSLVVPLLGKFVLFTMILDTFSICVTVVVLNIHFRSPQTHTMAPWVRTVFINQL
PRFLVMRRPLYPISEMIKTSRQLMLRTCNGFELRDQIPPLPPPVALSRLHHSPHKTSRSTSPHLQHRVQS
LNLLDEVSAGGVGVSFGAPCALGAAGGGAATISGNFMYPGTVNQETSTTSSLVDTLHHSQYQQTGDSLLD
HPLTPTKFRQKTSTSVQTNGFGCVESSTSQYSGYGTIHHPPQHHQPLYHMGQPIGQSATKSSSTTTLHQQ
QQQHSHPYHLYRQQSTCSANFSPVPAPLHPHQQHQSTTTCDLIGNTNSNVIKSTTTVNSVATASTLAGSC
CSVSGAVQIHQGLGTGAACESAATAASANRQQQAAAVQTTTAARGGGEVYPECQREGGPHCCVVKENKLR
HRWHKCPELHKAFNGVTYIADQTRKEEESTRVKEDWKFVAMVLDRLFLWIFTIAVVVGTAGIILQAPTLY
DTRVPIDVRLSEIASTTAKPNVAKPVL

>Scal_XP_013115889.1 PREDICTED: acetylcholine receptor subunit beta-like 1 [Stomoxys calcitrans]
MEHLRLPYGLGVTLAIVLLSCSLLQVKASEDEERLVRDLFRGYNKLIRPVQNMTQKVGVGFGLAFVQLIN
VNEKNQIMKSNVWLRLVWYDYQLQWDEADYGGIGVLRLPPDKVWKPDIVLFNNADGNYEVRYKSNVLIYP
TGEVLWVPPAIYQSSCTIDVTYFPFDQQTCIMKFGSWTFNGDQVSLALYNNKNFVDLSDYWKSGTWDIIE
VPAYLNVYEGDGNHPTETDITFYIIIRRKTLFYTVNLILPTVLISFLCVLVFYLPAEAGEKVTLGISILL
SLVVFLLLVSKILPPTSLVLPLIAKYLLFTFIMNTVSILVTVVIINWNFRGPRTHRMPNWIRRAFLQYLP
AILLMKRPRKTRLRWMMEMPGTSAQTYPTSYGSPAEMPKQISAIGGKQSKMEVMELSDLHHPNCKINRKV
NSGAELGLGDHGRRESESSDSILLSPEASKATEAVEFIAEHLRNEDLYIQTREDWKYVAMVIDRLQLYLF
FIVTTAGTIGILMDAPHIFEYVDQDRIIEIYRGK

>Scal_XP_013103319.1 PREDICTED: neuronal acetylcholine receptor subunit alpha-7-like [Stomoxys calcitrans]
MQIIDVDEKNQLLITNIWLKLEWNDMNLRWNASDYGGVRDLRIPPHRLWKPDVLMYNSADEGFDGTYATN
VVVRNNGSCLYVPPGIFKSTCKIDITWFPFDDQRCEMKFGSWTYDGFQLDLQLQDEAGGDISSFITNGEW
DLLGVPGKRNEIYYNCCPEPYIDITFAILIRRKTLYYFFNLIVPCVLIASMALLGFTLPPDSGEKLSLGV
TILLSLTVFLNMVAETMPATSDAVPLLGTYFNCIMFMVASSVVSTILILNYHHRNPDTHEMSEWIRVIFL
YWLPCILRMQRPGQVGYECPPPPSSSSTSSNNGDKKQHIQNVELKERSSKSLLANVLDIDDDFRCNHRCA
SATLPHQPTYYRTMYRQGDDGSVGPVGPVGDTRMHEAISHTCLSSSAEYELALILKELRWITDQLKKEDE
TGDVTRDWKFAAMVVDRLCLIVFTLFTIIATLAVLFSAPHFIFP
