# Supplementary material for: The genome of the stable fly, Stomoxys calcitrans, reveals potential mechanisms underlying reproduction, host interactions, and novel targets for pest control
Source: BMC Biol. 2021 Mar 10;19:41. doi: 10.1186/s12915-021-00975-9 (PMC7944917; doi:10.1186/s12915-021-00975-9)
Supplement: Supplementary file 15 — Additional file 15. Stomoxys transcription factor expression analysis. [file 12915_2021_975_MOESM15_ESM.xlsx]

## Sheet: Sheet1
Stomoxys transcription factor expression analysis
Feature ID	Description	Drosophila ID	F - Female (GE) - Normalized expression values (TPM)	FH - Female_head (GE) - Normalized expression values (TPM)	FRS - Stomoxys_FRS (GE) - Normalized expression values (TPM)	Female _old - run1955_lane2_read1_indexD706=Sc_ff (GE) - Normalized expression values (TPM)	L - Stomoxys_larvae (GE) - Normalized expression values (TPM)	Male - Male (GE) - Normalized expression values (TPM)	MRS - Stomoxys_MRS (GE) - Normalized expression values (TPM)	MH - Male_head (GE) - Normalized expression values (TPM)	Male SG - SG_male (GE) - Normalized expression values (TPM)	Female_SG - SG_female (GE) - Normalized expression values (TPM)
XM_013248504.1	PREDICTED: Stomoxys calcitrans zinc finger protein sens (LOC106084650), mRNA	FBpp0075596	0.443041	0.210332	0.0132919	0.128855	1.00404	0.219805	0.0142895	0.444579	15.4434	18.7926
XM_013250373.1	PREDICTED: Stomoxys calcitrans uncharacterized LOC106085905 (LOC106085905), mRNA	FBpp0081462	0.211889	0.13873	0.0531675	0.644277	3.46221	0.375501	25.6853	0.340844	87.1671	71.9173
XM_013246742.1	PREDICTED: Stomoxys calcitrans enhancer of split m5 protein-like (LOC106083603), mRNA	FBpp0084352	0	0.0134254	0	0	0	0	0	0	0.0518235	0.0250234
XM_013260428.1	PREDICTED: Stomoxys calcitrans protein zerknuellt (LOC106093371), mRNA	FBpp0081170	0	0	0	0.0515422	0	0	0	0	0.103647	0.0500468
XM_013261672.1	PREDICTED: Stomoxys calcitrans protein Fer3-like (LOC106094457), mRNA	FBpp0081911	0.182995	0.751825	0	0	0.363532	0.274756	0.0285789	0.889158	1.03647	1.07601
XM_013258178.1	PREDICTED: Stomoxys calcitrans fork head domain transcription factor slp2 (LOC106091615), mRNA	FBpp0077189	1.81069	0.13873	0.0132919	0.103084	3.94692	1.64854	0	0.163012	748.746	211.373
XM_013244252.1	PREDICTED: Stomoxys calcitrans homeobox protein slou-like (LOC106081968), mRNA	FBpp0071889	1.04982	3.7636	0.166149	0.850446	0.744376	0.815111	0.464407	3.74434	3.3167	3.57835
XM_013261833.1	PREDICTED: Stomoxys calcitrans homeobox protein orthopedia-like (LOC106094607), mRNA	FBpp0309637	0	0.00447515	0.00664594	0.0773132	0	0.0183171	0	0	0	0.0250234
XM_013261230.1	PREDICTED: Stomoxys calcitrans homeobox protein orthopedia (LOC106094059), mRNA	FBpp0071485	0.500829	6.09067	0.00664594	0.257711	0.467399	0.686891	0.0142895	9.59303	4.76776	5.1298
XM_013241826.1	PREDICTED: Stomoxys calcitrans protein fork head-like (LOC106080434), mRNA	FBpp0312360	5.17203	3.34293	0.538321	1.44318	11.8408	5.44018	0	5.53254	4.81959	8.58303
XM_013251885.1	PREDICTED: Stomoxys calcitrans achaete-scute complex protein T8 (LOC106087013), mRNA	FBpp0070074	0.125207	0.00895029	0	0	3.47952	0.109903	0	0	14.3033	3.55332
XM_013245571.1	PREDICTED: Stomoxys calcitrans steroid receptor seven-up, isoforms B/C (LOC106082842), transcript variant X1, mRNA	FBpp0303610	31.7449	3.64724	0.159503	0.309253	14.8183	27.265	1.64329	2.1241	158.943	42.1394
XM_013255231.1	PREDICTED: Stomoxys calcitrans segmentation protein even-skipped (LOC106089397), mRNA	FBpp0087478	0.0770507	0.0179006	0.00664594	0	0.0346221	0.109903	0.0428684	0	0.310941	0.100094
XM_013250665.1	PREDICTED: Stomoxys calcitrans protein snail (LOC106086130), mRNA	FBpp0080298	0.231152	0.0447515	0.0132919	0.0257711	1.52337	0.0457927	0.0142895	0.0296386	0.984646	0.450421
XM_013261191.1	PREDICTED: Stomoxys calcitrans fork head domain-containing protein crocodile (LOC106094013), mRNA	FBpp0078049	0.365991	0.0268509	0	1.3401	0.432777	0.183171	0.0285789	0.138313	0.466411	0.450421
XM_013252765.1	PREDICTED: Stomoxys calcitrans homeobox protein unc-4 (LOC106087652), mRNA	FBpp0309491	0.799401	0.29536	0.17944	0.180398	0.605887	0.796794	0	0.227229	1.29559	0.525492
XM_013261668.1	PREDICTED: Stomoxys calcitrans DNA-binding protein RFX2 (LOC106094453), mRNA	FBpp0308018	0.154101	1.02033	0.106335	0	0.675131	0.109903	9.6954	0.928676	2.74665	1.82671
XM_013243938.1	PREDICTED: Stomoxys calcitrans homeotic protein Sex combs reduced (LOC106081754), transcript variant X1, mRNA	FBpp0089393	2.38857	1.22172	0.0598135	49.0939	2.40624	3.51688	0.80021	2.10928	36.3801	11.4857
XM_013248738.1	PREDICTED: Stomoxys calcitrans homeotic protein labial-like (LOC106084814), mRNA	FBpp0300396	0.192627	0.277459	0	0.438108	2.44086	0.0915855	0.250066	0.22229	0.570058	0.475445
XM_013246171.1	PREDICTED: Stomoxys calcitrans enhancer of split mdelta protein (LOC106083257), mRNA	FBpp0084328	0.192627	0.143205	0	0	0.415466	0.0366342	0	0.296386	0.15547	0.125117
XM_013257074.1	PREDICTED: Stomoxys calcitrans protein bric-a-brac 1 (LOC106090779), mRNA	FBpp0305467	1.01129	0.322211	0.265838	0.48965	0.934797	0.860904	0.0142895	0.602652	0.777352	0.525492
XM_013247104.1	PREDICTED: Stomoxys calcitrans T-box protein H15-like (LOC106083844), transcript variant X1, mRNA	FBpp0078710	3.25539	1.89299	3.76825	5.59232	1.86959	3.79164	1.17174	2.45506	1.34741	2.37722
XM_013246638.1	PREDICTED: Stomoxys calcitrans muscle segmentation homeobox (LOC106083550), mRNA	FBpp0309366	0.269677	0.335636	0	0.463879	1.29833	0.274756	1.26462	0.42976	0.725529	0.425398
XM_013246108.1	PREDICTED: Stomoxys calcitrans enhancer of split mgamma protein (LOC106083215), mRNA	FBpp0084329	0.0385253	0.179006	0	0.0773132	1.47144	0.0457927	0.0142895	0.197591	0.362764	0.175164
XM_013249551.1	PREDICTED: Stomoxys calcitrans LIM/homeobox protein Awh (LOC106085333), transcript variant X1, mRNA	FBpp0303103	0.963133	0.290885	0.0531675	0	1.48875	0.43961	0.614447	0.41494	0	0.300281
XM_013256917.1	PREDICTED: Stomoxys calcitrans homeobox protein slou (LOC106090643), mRNA	FBpp0303415	1.07871	1.39177	0.0863972	0.154626	1.22909	0.796794	0.0285789	1.25964	0.414588	0.450421
XM_013247409.1	PREDICTED: Stomoxys calcitrans homeobox protein goosecoid (LOC106084016), mRNA	FBpp0309909	0.028894	0.438564	0	0.0773132	0.0865553	0.0549513	0	0.656989	0.103647	0.100094
XM_013255091.1	PREDICTED: Stomoxys calcitrans homeobox protein Hmx (LOC106089271), mRNA	FBpp0303412	0.86682	2.26442	0.0265838	0.0257711	1.45413	1.13566	0.0857368	3.23061	0.673705	0.625585
XM_013251984.1	PREDICTED: Stomoxys calcitrans hairy/enhancer-of-split related with YRPW motif protein (LOC106087077), mRNA	FBpp0087945	10.1611	3.25343	2.17987	2.01014	6.63014	10.8712	1.92908	8.26423	3.00576	3.05286
XM_013251467.1	PREDICTED: Stomoxys calcitrans max-like protein X (LOC106086697), mRNA	FBpp0084543	2.35968	17.0458	9.42395	26.7761	1.60993	2.06983	10.6528	11.89	6.52976	5.50515
XM_013257630.1	PREDICTED: Stomoxys calcitrans uncharacterized protein DDB_G0283357 (LOC106091192), transcript variant X1, mRNA	FBpp0079432	8.56226	30.4937	16.7677	6.70048	9.03638	9.15855	19.8123	29.5299	11.5048	8.00749
XM_013250725.1	PREDICTED: Stomoxys calcitrans probable serine/threonine-protein kinase DDB_G0267686 (LOC106086170), mRNA	FBpp0288576	0.192627	2.3942	0.0398757	1.36587	0.519332	0.329708	1.12887	2.85025	0.570058	0.525492
XM_013245842.1	PREDICTED: Stomoxys calcitrans protein doublesex (LOC106083026), mRNA	FBpp0078776	0	0.13873	0	0.0257711	0.0173111	0	0.150039	0.0987954	0.466411	0.0500468
XM_013241806.1	PREDICTED: Stomoxys calcitrans homeobox protein B-H1 (LOC106080423), transcript variant X1, mRNA	FBpp0082993	0.105945	0.738399	0.305713	1.36587	0.259666	0.00915855	0.478697	1.75856	0.362764	0.300281
XM_013260756.1	PREDICTED: Stomoxys calcitrans ecdysone-induced protein 78C-like (LOC106093647), partial mRNA	FBpp0077963	0.712719	0.0805526	0.0199378	0.0515422	0	0.320549	0.364381	0.197591	0.0518235	0.100094
XM_013252793.1	PREDICTED: Stomoxys calcitrans homeobox protein OTX1 B (LOC106087664), mRNA	FBpp0077730	4.73862	28.5738	0.0930432	0.566964	0	5.80652	0.350092	34.6327	2.85029	4.25398
XM_013258557.1	PREDICTED: Stomoxys calcitrans retinal homeobox protein Rx-like (LOC106091870), mRNA	FBpp0309625	0.385253	1.30674	0.0332297	0.72159	1.86959	0.256439	0.128605	1.7882	0.103647	0.350328
XM_013255063.1	PREDICTED: Stomoxys calcitrans segmentation protein paired (LOC106089250), mRNA	FBpp0082986	7.09829	7.5988	1.78776	1.26278	4.91634	10.111	0.192908	12.2605	4.14588	2.52736
XM_013255264.1	PREDICTED: Stomoxys calcitrans homeobox protein bagpipe (LOC106089421), mRNA	FBpp0083486	0.231152	0.174531	0.225962	0.0257711	1.07329	0.0824269	0	0.113615	0.0518235	0.100094
XM_013250222.1	PREDICTED: Stomoxys calcitrans zinc finger protein 624 (LOC106085808), mRNA	FBpp0080299	0	0	0	0	1.28102	0	0	0	0.207294	0.0750702
XM_013252671.1	PREDICTED: Stomoxys calcitrans Krueppel-like factor 7 (LOC106087581), mRNA	FBpp0292301	0.443041	0.196906	0	0	0	1.14482	0.114316	0.0938556	0	0.100094
XM_013257883.1	PREDICTED: Stomoxys calcitrans cyclic AMP-dependent transcription factor ATF-4 (LOC106091381), mRNA	FBpp0304323	96.9297	572.604	456.025	250.237	142.366	130.867	655.865	543.078	117.898	140.957
XM_013258945.1	PREDICTED: Stomoxys calcitrans transcription factor AP-1 (LOC106092172), mRNA	FBpp0087499	26.5632	173.367	182.657	95.018	47.64	33.6943	206.29	187.766	83.384	47.6946
XM_013249476.1	PREDICTED: Stomoxys calcitrans protein dimmed (LOC106085289), mRNA	FBpp0305546	0.43341	1.41862	0.0797513	0.309253	0.294288	0.119061	0.471552	1.69434	0.103647	0.225211
XM_013256001.1	PREDICTED: Stomoxys calcitrans protein max (LOC106089981), mRNA	FBpp0301959	2.16705	30.431	19.6653	26.9823	1.57531	2.13394	19.105	30.0239	7.82535	6.38097
XM_013251962.1	PREDICTED: Stomoxys calcitrans nuclear hormone receptor HR78 (LOC106087068), transcript variant X1, mRNA	FBpp0089291	31.716	38.258	41.0586	144.344	52.089	24.2427	38.9888	58.2448	26.1709	20.1438
XM_013251179.1	PREDICTED: Stomoxys calcitrans homeotic protein proboscipedia (LOC106086489), transcript variant X1, mRNA	FBpp0088333	1.73364	2.87752	0	0.180398	0.380843	0.824269	0.114316	3.16639	1.03647	0.450421
XM_013244285.1	PREDICTED: Stomoxys calcitrans transcription factor Sp9 (LOC106081994), transcript variant X1, mRNA	FBpp0301973	28.9999	24.5999	12.6738	18.9675	20.5482	29.3074	4.66551	36.0356	11.2975	8.10758
XM_013255809.1	PREDICTED: Stomoxys calcitrans pituitary homeobox 1 (LOC106089817), mRNA	FBpp0309584	0.539355	0.0805526	0	0.0515422	0.415466	0.366342	0.0928815	0.118554	0.259117	0.0750702
XM_013247035.1	PREDICTED: Stomoxys calcitrans T-cell leukemia homeobox protein 3 (LOC106083785), mRNA	FBpp0083510	0.654931	0.60862	0.405402	0.154626	1.76573	1.07155	1.19317	0.736025	0.570058	0.275257
XM_013261388.1	PREDICTED: Stomoxys calcitrans pair-rule protein odd-paired (LOC106094158), mRNA	FBpp0078477	6.14479	6.70825	0.166149	0.180398	11.4253	5.87063	0.242921	9.3905	1.86565	1.57647
XM_013261334.1	PREDICTED: Stomoxys calcitrans transcription factor Adf-1 (LOC106094146), mRNA	FBpp0071502	2.32115	6.45764	4.57241	9.30336	0.519332	1.49284	6.52314	8.81255	1.65835	1.5014
XM_013250181.1	PREDICTED: Stomoxys calcitrans myb-like protein U (LOC106085770), mRNA	FBpp0070669	8.10958	2.55083	1.29596	4.74188	6.92443	9.99198	4.43688	3.7641	1.81382	1.55145
XM_013250699.1	PREDICTED: Stomoxys calcitrans uncharacterized LOC106086154 (LOC106086154), transcript variant X1, mRNA	FBpp0087054	4.96014	23.8212	24.2444	79.8646	4.10272	4.46937	43.5686	25.5781	10.8311	7.60712
XM_013257663.1	PREDICTED: Stomoxys calcitrans thyrotroph embryonic factor (LOC106091205), mRNA	FBpp0086334	0	0.0179006	0.00664594	0.0257711	0.0692443	0	0.557289	0.064217	0	0.0250234
XM_013258514.1	PREDICTED: Stomoxys calcitrans circadian locomoter output cycles protein kaput (LOC106091839), transcript variant X1, mRNA	FBpp0076500	10.4115	12.1858	3.86129	0.747361	0.0692443	8.16943	0.835933	7.97279	1.71018	1.55145
XM_013246695.1	PREDICTED: Stomoxys calcitrans zinc finger protein rotund (LOC106083577), mRNA	FBpp0288912	0.587511	0.223757	0.0664594	0.154626	4.08541	0.851745	0.235776	0.187711	0.570058	0.225211
XM_013255136.1	PREDICTED: Stomoxys calcitrans uncharacterized LOC106089317 (LOC106089317), mRNA	FBpp0084915	2.32115	5.63421	4.10719	8.06635	3.96423	1.33715	4.57977	6.81194	0.621882	1.20112
XM_013246116.1	PREDICTED: Stomoxys calcitrans cyclic AMP response element-binding protein B (LOC106083228), transcript variant X1, mRNA	FBpp0302023	68.3825	47.808	37.5762	52.6245	73.5201	57.4241	38.01	33.0866	17.1536	13.5126
XM_013250539.1	PREDICTED: Stomoxys calcitrans T-cell leukemia homeobox protein 3 (LOC106086034), mRNA	FBpp0083439	0.0385253	0.0268509	0	0.0773132	0.536643	0.0457927	0.0643026	0.0246988	0	0.0250234
XM_013261667.1	PREDICTED: Stomoxys calcitrans fork head domain-containing protein FD4-like (LOC106094452), mRNA	FBpp0084145	0.250415	0.384863	0.777575	0	0.415466	0	0.0428684	0.582893	0	0.0750702
XM_013246748.1	PREDICTED: Stomoxys calcitrans aryl hydrocarbon receptor nuclear translocator homolog (LOC106083611), mRNA	FBpp0307731	25.1089	39.4976	44.468	94.3479	26.5205	17.7951	31.251	48.5085	7.25529	10.2095
XM_013247461.1	PREDICTED: Stomoxys calcitrans homeotic protein deformed (LOC106084039), mRNA	FBpp0081138	0.780138	2.54636	0.0797513	0.128855	1.15984	0.421293	0.750197	2.24265	0.15547	0.250234
XM_013255092.1	PREDICTED: Stomoxys calcitrans uncharacterized LOC106089272 (LOC106089272), mRNA	FBpp0303487	12.2318	2.9894	0.618073	0.747361	13.2949	12.6754	1.07171	2.6329	1.14012	1.42633
XM_013246580.1	PREDICTED: Stomoxys calcitrans muscle-specific homeobox protein tinman (LOC106083503), mRNA	FBpp0083485	0.616405	0.183481	0	0.128855	1.05597	0.247281	2.03625	0.385302	0.362764	0.15014
XM_013250946.1	PREDICTED: Stomoxys calcitrans heart- and neural crest derivatives-expressed protein 2-like (LOC106086317), mRNA	FBpp0079662	1.27134	0.223757	0	0.592735	0.96942	1.75844	6.12303	0.128434	0.15547	0.325304
XM_013243980.1	PREDICTED: Stomoxys calcitrans zinc finger protein 184 (LOC106081781), mRNA	FBpp0081225	1.2906	4.81973	3.24987	11.8805	2.09464	0.686891	3.91531	5.8882	1.03647	0.950889
XM_013245686.1	PREDICTED: Stomoxys calcitrans homeobox protein Hmx (LOC106082926), mRNA	FBpp0309431	6.38557	2.10332	1.29596	6.70048	3.01213	5.99885	0.142895	8.16544	1.19194	0.925866
XM_013255642.1	PREDICTED: Stomoxys calcitrans transcription factor Adf-1-like (LOC106089689), mRNA	FBpp0089262	6.9153	3.69647	2.09347	6.67471	6.54358	5.87063	2.06483	5.37941	1.29559	1.05098
XM_013247208.1	PREDICTED: Stomoxys calcitrans protein ultraspiracle (LOC106083905), mRNA	FBpp0070332	16.1132	25.3159	20.2635	54.7893	30.4328	16.8884	21.5628	31.5898	4.35317	5.63027
XM_013259103.1	PREDICTED: Stomoxys calcitrans photoreceptor-specific nuclear receptor (LOC106092291), transcript variant X1, mRNA	FBpp0112948	0.452673	0.648896	0.0265838	0.463879	1.21177	0.155695	0.964539	1.00277	0.0518235	0.125117
XM_013259673.1	PREDICTED: Stomoxys calcitrans steroid hormone receptor ERR2 (LOC106092753), partial mRNA	FBpp0076447	12.9156	14.8441	11.7833	31.8531	6.23198	8.27017	40.0176	15.6393	3.47217	3.60337
XM_013249912.1	PREDICTED: Stomoxys calcitrans uncharacterized LOC106085599 (LOC106085599), mRNA	FBpp0271747	6.23147	11.2147	6.58613	8.78794	4.5355	5.44018	8.35933	12.3148	3.10941	1.65154
XM_013252893.1	PREDICTED: Stomoxys calcitrans serum response factor homolog (LOC106087752), mRNA	FBpp0288528	15.0056	12.7407	12.4213	33.4251	11.9966	14.3057	12.1603	14.6909	2.643	3.12793
XM_013261749.1	PREDICTED: Stomoxys calcitrans nuclear hormone receptor FTZ-F1-like (LOC106094529), partial mRNA	FBpp0074854	2.05147	3.51299	0.525029	2.16477	0.415466	1.80423	0.164329	4.59398	0.310941	0.375351
XM_013245692.1	PREDICTED: Stomoxys calcitrans uncharacterized LOC106082932 (LOC106082932), mRNA	FBpp0076465	0.28894	1.08746	0.451924	1.23701	0.121177	0.787635	1.37179	4.20374	0.829176	0.250234
XM_013255593.1	PREDICTED: Stomoxys calcitrans nuclear hormone receptor FTZ-F1-like (LOC106089667), partial mRNA	FBpp0074854	38.6024	5.74609	4.85818	66.7729	35.1761	39.1986	1.629	6.25375	6.32247	4.92961
XM_013245231.1	PREDICTED: Stomoxys calcitrans uncharacterized LOC106082612 (LOC106082612), mRNA	FBpp0083757	21.3623	0.205857	2.5454	0.438108	0.986731	27.8878	4.00819	0.736025	3.10941	1.45136
XM_013259748.1	PREDICTED: Stomoxys calcitrans transcription factor glial cells missing (LOC106092523), mRNA	FBpp0079451	0.500829	0.219282	0.0132919	0.0257711	2.94288	0.0183171	0	0.261808	0.310941	0.100094
XM_013261872.1	PREDICTED: Stomoxys calcitrans segmentation protein Runt (LOC106094636), transcript variant X1, mRNA	FBpp0076971	2.22484	2.57768	0.132919	0.283482	5.81652	0.934172	0	2.73169	0.414588	0.350328
XM_013247289.1	PREDICTED: Stomoxys calcitrans protein glass (LOC106083957), mRNA	FBpp0083005	24.2421	37.2959	3.66856	8.96833	7.72073	31.2398	0.757341	48.2121	3.73129	3.80356
XM_013261093.1	PREDICTED: Stomoxys calcitrans homeobox protein B-H2-like (LOC106093929), mRNA	FBpp0306534	0.606774	1.69608	0.0996891	0.0515422	0.934797	0.393818	0.0571578	1.70916	0.0518235	0.125117
XM_013260581.1	PREDICTED: Stomoxys calcitrans protein cycle (LOC106093521), mRNA	FBpp0074693	8.62004	16.5133	14.096	53.3461	3.70457	5.92558	11.9388	21.8041	3.73129	3.02783
XM_013251446.1	PREDICTED: Stomoxys calcitrans transcription factor Adf-1 (LOC106086683), transcript variant X1, mRNA	FBpp0089262	33.4978	47.3873	17.7845	17.2151	53.3181	29.1517	21.9415	58.9512	4.66411	6.08069
XM_013261671.1	PREDICTED: Stomoxys calcitrans protein Fer3-like (LOC106094456), mRNA	FBpp0081911	0	0.308785	0	0	0	0.0549513	6.40882	0.370483	0.0518235	0.15014
XM_013255754.1	PREDICTED: Stomoxys calcitrans trafficking protein particle complex subunit 3-like (LOC106089773), transcript variant X1, mRNA	FBpp0076232	6.39521	15.1439	12.1089	14.973	8.48242	4.57012	12.7962	19.7739	2.07294	1.95183
XM_013252409.1	PREDICTED: Stomoxys calcitrans T-box transcription factor TBX6-like (LOC106087383), mRNA	FBpp0076274	0.857189	0.0492266	0.0132919	0.979301	3.37566	0.421293	0.0500131	0.0987954	0.362764	0.125117
XM_013256272.1	PREDICTED: Stomoxys calcitrans uncharacterized LOC106090170 (LOC106090170), mRNA	FBpp0310182	31.244	11.8994	5.68228	20.1272	19.0768	27.9519	3.23656	15.4664	3.524	2.75257
XM_013244276.1	PREDICTED: Stomoxys calcitrans transcription factor btd (LOC106081986), mRNA	FBpp0071314	1.83958	0.966632	4.96452	0.48965	4.76054	1.83171	0.235776	1.23494	0.777352	0.325304
XM_013257891.1	PREDICTED: Stomoxys calcitrans zinc finger and SCAN domain-containing protein 22 (LOC106091386), mRNA	FBpp0078969	2.49452	0.44304	0.42534	0.23194	3.87768	2.10647	0	0.805182	0.15547	0.200187
XM_013245712.1	PREDICTED: Stomoxys calcitrans homeobox protein extradenticle (LOC106082942), mRNA	FBpp0073940	192.713	157.471	59.2419	92.1574	195.182	150.365	43.1042	185.335	17.2054	20.5692
XM_013243976.1	PREDICTED: Stomoxys calcitrans protein hunchback (LOC106081780), transcript variant X1, mRNA	FBpp0081431	35.8864	3.40559	12.0557	103.703	1.4022	35.407	1.35035	4.74712	10.8311	3.82858
XM_013242519.1	PREDICTED: Stomoxys calcitrans protein deadpan (LOC106080915), transcript variant X1, mRNA	FBpp0087879	1.11723	1.78111	0	0.257711	5.81652	1.02576	0.178618	3.28989	0.207294	0.250234
XM_013251368.1	PREDICTED: Stomoxys calcitrans protein trachealess (LOC106086623), partial mRNA	FBpp0293064	9.92027	2.71641	0.598135	0.180398	11.3387	12.245	0.214342	3.63073	1.60653	0.775726
XM_013243855.1	PREDICTED: Stomoxys calcitrans class E basic helix-loop-helix protein 22 (LOC106081702), mRNA	FBpp0080539	2.91829	11.1297	0.0398757	0.309253	4.79516	3.18718	0.0857368	15.8764	0.570058	0.700655
XM_013248524.1	PREDICTED: Stomoxys calcitrans uncharacterized LOC106084662 (LOC106084662), transcript variant X1, mRNA	FBpp0311662	130.572	15.7973	14.435	2.08746	10.6117	122.322	1.6933	10.4328	7.98082	5.53017
XM_013243274.1	PREDICTED: Stomoxys calcitrans uncharacterized protein DDB_G0286591 (LOC106081373), transcript variant X1, mRNA	FBpp0082577	39.9508	56.4674	35.27	42.4965	50.254	33.0624	34.5733	72.5652	7.30711	6.48106
XM_013246340.1	PREDICTED: Stomoxys calcitrans protein tailless (LOC106083389), mRNA	FBpp0085071	0	0.00895029	0	0	1.36757	0	0	0.00987954	0.0518235	0.0250234
XM_013245132.1	PREDICTED: Stomoxys calcitrans heat shock factor protein (LOC106082556), transcript variant X1, mRNA	FBpp0085961	87.1058	73.6609	55.374	88.2144	73.4682	79.9083	59.4227	102.051	11.2457	10.9352
XM_013245818.1	PREDICTED: Stomoxys calcitrans myb protein (LOC106083010), mRNA	FBpp0073961	43.4855	45.2169	25.7863	86.5393	64.1894	32.5128	32.6514	47.8021	5.80423	6.6312
XM_013257385.1	PREDICTED: Stomoxys calcitrans DNA-binding protein RFX7 (LOC106091001), mRNA	FBpp0081227	18.2995	3.95155	1.7213	7.11282	15.9781	14.6628	3.90102	3.39362	2.4357	1.22615
XM_013253017.1	PREDICTED: Stomoxys calcitrans protein bowel (LOC106087838), mRNA	FBpp0077181	8.29258	8.09554	11.976	5.66964	23.82	5.32112	3.74384	8.68411	1.5547	1.30122
XM_013249172.1	PREDICTED: Stomoxys calcitrans protein abrupt (LOC106085125), transcript variant X1, mRNA	FBpp0304816	2.48488	1.17696	0.292421	0.283482	14.8183	3.67258	0.292934	1.81783	0.518235	0.425398
XM_013244065.1	PREDICTED: Stomoxys calcitrans putative mediator of RNA polymerase II transcription subunit 26 (LOC106081845), mRNA	FBpp0271776	11.3361	16.0703	9.03184	40.5637	17.7958	8.26101	6.26593	18.5834	2.02112	2.15201
XM_013257260.1	PREDICTED: Stomoxys calcitrans myogenic-determination protein (LOC106090905), partial mRNA	FBpp0083863	4.83493	1.06956	0.957016	0.644277	2.6659	6.07212	0.843078	2.46988	0.466411	0.325304
XM_013258564.1	PREDICTED: Stomoxys calcitrans uncharacterized LOC106091877 (LOC106091877), mRNA	FBpp0085417	136.852	85.0681	78.2427	48.63	330.728	82.5918	39.4175	101.295	9.12094	14.7888
XM_013252829.1	PREDICTED: Stomoxys calcitrans circadian locomoter output cycles protein kaput (LOC106087691), mRNA	FBpp0297169	5.87511	0.738399	0.0598135	0.360795	3.4449	3.81912	0.235776	0.8447	0.362764	0.250234
XM_013247833.1	PREDICTED: Stomoxys calcitrans transcription factor 15 (LOC106084260), mRNA	FBpp0090974	6.49152	6.48449	33.6816	1.1597	3.15061	7.58328	4.65836	8.44206	0.932823	1.15108
XM_013251461.1	PREDICTED: Stomoxys calcitrans uncharacterized LOC106086690 (LOC106086690), mRNA	FBpp0072114	1.907	4.96294	2.0403	7.78287	2.11195	1.68517	2.28631	6.53037	0.673705	0.475445
XM_013247144.1	PREDICTED: Stomoxys calcitrans hormone receptor 4 (LOC106083868), mRNA	FBpp0305530	40.1338	1.33807	0.0664594	8.1952	3.80843	33.099	0.2715	0.750845	1.39923	1.40131
XM_013244419.1	PREDICTED: Stomoxys calcitrans protein sine oculis (LOC106082093), mRNA	FBpp0077932	4.10295	0.129779	0	1.41741	0.103866	0	0.357236	0.108675	0.15547	0.100094
XM_013253082.1	PREDICTED: Stomoxys calcitrans homeobox protein orthopedia (LOC106087882), mRNA	FBpp0309637	1.02092	0.0760775	0.00664594	0.0515422	5.3145	0.622781	0.66446	0.0790363	0.15547	0.125117
XM_013253114.1	PREDICTED: Stomoxys calcitrans Krueppel-like factor 9 (LOC106087906), mRNA	FBpp0070703	0.028894	0.179006	0	0.257711	0.65782	0.00915855	0.914525	0.820001	0.362764	0.0500468
XM_013254911.1	PREDICTED: Stomoxys calcitrans muscle segmentation homeobox-like (LOC106089134), mRNA	FBpp0084807	5.06608	3.32503	0.0398757	1.52049	6.35316	4.02976	9.01665	2.70205	1.34741	0.500468
XM_013250756.1	PREDICTED: Stomoxys calcitrans enhancer of split mgamma protein-like (LOC106086190), mRNA	FBpp0084329	1.91664	0.14768	0.0265838	0.0515422	0.346221	0.430452	0.185763	0.0889158	0.207294	0.0500468
XM_013254689.1	PREDICTED: Stomoxys calcitrans protein tramtrack, alpha isoform-like (LOC106088970), mRNA	FBpp0085186	77.3204	36.4859	28.6108	39.6617	71.3562	74.1018	21.3485	58.7091	5.75241	6.08069
XM_013257948.1	PREDICTED: Stomoxys calcitrans homeobox protein H17 (LOC106091428), partial mRNA	FBpp0084807	0.221521	0.45199	0.0398757	0.0257711	0.207733	0.0915855	1.9005	0.449519	0.0518235	0.0500468
XM_013246717.1	PREDICTED: Stomoxys calcitrans enhancer of split m8 protein-like (LOC106083593), mRNA	FBpp0084335	0	0.268509	0	0.0257711	2.31968	0.0366342	0.350092	0.459398	0	0.0500468
XM_013261764.1	PREDICTED: Stomoxys calcitrans LIM homeobox transcription factor 1-beta (LOC106094544), mRNA	FBpp0075685	0.934239	1.94221	0	0.0515422	1.66186	0.50372	0.157184	3.26025	0.207294	0.125117
XM_013258869.1	PREDICTED: Stomoxys calcitrans homeobox protein B-H2 (LOC106092106), mRNA	FBpp0073489	0.192627	2.9715	0.0265838	0.386566	0.32891	0.402976	1.41466	4.52977	0.259117	0.15014
XM_013259094.1	PREDICTED: Stomoxys calcitrans uncharacterized protein DDB_G0283357 (LOC106092282), mRNA	FBpp0298330	126.556	39.8691	58.5375	81.1531	106.965	93.115	30.1293	43.4304	5.59694	7.93242
XM_013259968.1	PREDICTED: Stomoxys calcitrans hybrid signal transduction histidine kinase M (LOC106093002), mRNA	FBpp0075976	33.1511	2.72536	0.219316	1.23701	42.1005	28.0801	1.18603	1.58073	1.81382	1.5014
XM_013245879.1	PREDICTED: Stomoxys calcitrans uncharacterized LOC106083055 (LOC106083055), transcript variant X1, mRNA	FBpp0310368	65.0211	36.9647	29.9599	189.134	93.9818	44.3549	35.8022	36.6333	7.66988	7.15669
XM_013247076.1	PREDICTED: Stomoxys calcitrans DNA-binding protein Ets97D (LOC106083821), mRNA	FBpp0084458	7.79175	9.9214	5.29017	37.5485	9.50377	3.6451	22.1558	12.3889	1.5547	1.40131
XM_013246216.1	PREDICTED: Stomoxys calcitrans protein WBSCR14 homolog (LOC106083289), transcript variant X1, mRNA	FBpp0290679	37.1577	37.6763	22.2373	54.0677	24.0278	30.2232	40.2105	36.2283	3.26488	3.32811
XM_013258098.1	PREDICTED: Stomoxys calcitrans putative uncharacterized protein DDB_G0271606 (LOC106091551), transcript variant X1, mRNA	FBpp0083950	14.1292	5.16879	6.73899	54.8924	19.5615	7.70234	37.7813	4.88049	3.62764	1.80169
XM_013258825.1	PREDICTED: Stomoxys calcitrans transcription factor AP-2-epsilon (LOC106092071), transcript variant X1, mRNA	FBpp0305657	2.87977	6.84697	0.0332297	0.128855	3.72188	3.38866	0.214342	12.058	0.777352	0.350328
XM_013244154.1	PREDICTED: Stomoxys calcitrans probable basic-leucine zipper transcription factor R (LOC106081900), transcript variant X1, mRNA	FBpp0084263	15.1308	16.934	5.57595	23.3744	8.51704	13.5547	13.3892	26.8229	1.19194	1.45136
XM_013254184.1	PREDICTED: Stomoxys calcitrans protein daughterless (LOC106088593), mRNA	FBpp0304505	52.067	55.6619	33.7813	130.015	57.3689	42.2301	49.4915	60.2701	5.49329	5.63027
XM_013247680.1	PREDICTED: Stomoxys calcitrans homeotic protein empty spiracles (LOC106084166), mRNA	FBpp0082343	1.907	1.48575	0.657948	0.180398	2.87364	1.97825	0.214342	1.57579	0	0.125117
XM_013258761.1	PREDICTED: Stomoxys calcitrans homeobox protein araucan-like (LOC106092022), mRNA	FBpp0075641	68.7196	31.8093	17.532	31.3376	52.3487	75.7595	15.7184	57.2717	4.09406	4.07882
XM_013255505.1	PREDICTED: Stomoxys calcitrans alpha-protein kinase 1 (LOC106089605), mRNA	FBpp0076468	6.47226	0.532542	0.0132919	2.06169	9.62495	4.3961	0.0285789	0.765664	0.207294	0.275257
XM_013255904.1	PREDICTED: Stomoxys calcitrans fork head domain-containing protein FD2-like (LOC106089915), mRNA	FBpp0073048	0.231152	0.0268509	2.85111	0.0257711	0.588576	0.338866	0.228631	0.0740965	0.0518235	0.0500468
XM_013244911.1	PREDICTED: Stomoxys calcitrans protein lin-54 homolog (LOC106082414), mRNA	FBpp0290602	5.9618	10.5927	4.37303	24.3021	10.0404	4.36863	51.292	12.715	1.19194	1.40131
XM_013256233.1	PREDICTED: Stomoxys calcitrans protein distal antenna-related (LOC106090140), transcript variant X1, mRNA	FBpp0084155	79.6993	64.9075	24.1447	51.3618	78.748	82.9948	32.9086	90.3187	5.02688	5.65529
XM_013251073.1	PREDICTED: Stomoxys calcitrans serine-rich adhesin for platelets (LOC106086408), transcript variant X1, mRNA	FBpp0082400	31.0418	9.0398	1.60167	2.57711	25.932	31.8718	3.97247	6.95025	1.5547	1.25117
XM_013246704.1	PREDICTED: Stomoxys calcitrans enhancer of split m7 protein (LOC106083582), mRNA	FBpp0084334	0.0674193	1.28437	0	0.0515422	2.19851	0.0183171	0.128605	0.874339	0.0518235	0.0500468
XM_013248400.1	PREDICTED: Stomoxys calcitrans probable nuclear hormone receptor HR3 (LOC106084589), transcript variant X1, mRNA	FBpp0297438	7.66654	2.90437	0.239254	6.13352	0.830931	7.49169	0.100026	3.12193	0.15547	0.300281
XM_013258047.1	PREDICTED: Stomoxys calcitrans suppressor of hairless protein (LOC106091510), mRNA	FBpp0080261	16.7296	11.443	3.86129	36.6722	13.6411	14.15	9.92403	11.89	1.19194	1.25117
XM_013251372.1	PREDICTED: Stomoxys calcitrans cell division cycle 5-like protein (LOC106086628), mRNA	FBpp0072468	29.077	23.7004	20.8417	61.5413	28.6325	15.5054	17.0545	30.4586	2.79847	2.40225
XM_013244894.1	PREDICTED: Stomoxys calcitrans paired mesoderm homeobox protein 2A (LOC106082407), transcript variant X1, mRNA	FBpp0072133	0.057788	0.818952	0.00664594	0.0515422	0	0.0366342	0.307223	1.10157	0.0518235	0.0250234
XM_013251422.1	PREDICTED: Stomoxys calcitrans zinc finger protein Xfin (LOC106086666), transcript variant X1, mRNA	FBpp0072062	11.7695	15.9628	12.3615	62.5464	13.6065	5.32112	21.5271	20.9002	1.5547	1.70159
XM_013252943.1	PREDICTED: Stomoxys calcitrans protein escargot (LOC106087775), mRNA	FBpp0080293	1.63733	0.152155	0	0	16.6359	0.989123	0.100026	0.182771	0.103647	0.200187
XM_013260739.1	PREDICTED: Stomoxys calcitrans probable serine/threonine-protein kinase DDB_G0282963 (LOC106093629), transcript variant X1, mRNA	FBpp0081723	36.1464	4.13951	2.25297	2.52557	41.3561	44.3823	0.671605	3.40844	1.91747	1.37629
XM_013247778.1	PREDICTED: Stomoxys calcitrans protein giant (LOC106084227), transcript variant X1, mRNA	FBpp0070444	0.404516	0.778676	0.199378	1.05661	0.346221	0.686891	18.712	1.16085	0.15547	0.225211
XM_013256318.1	PREDICTED: Stomoxys calcitrans adult enhancer factor 1 (LOC106090199), transcript variant X1, mRNA	FBpp0303189	18.2899	9.004	10.248	40.8472	11.1483	17.0532	7.23761	6.03146	0.466411	1.15108
XM_013248986.1	PREDICTED: Stomoxys calcitrans forkhead box protein O (LOC106084994), mRNA	FBpp0308010	85.6611	15.7973	12.8001	41.7234	20.981	78.2598	4.21539	15.4812	2.22841	2.55239
XM_013242809.1	PREDICTED: Stomoxys calcitrans GATA-binding factor A (LOC106081088), transcript variant X1, mRNA	FBpp0082674	13.9365	10.3868	6.65259	1.31432	10.6463	16.1282	1.3575	12.0777	0.984646	0.675632
XM_013249569.1	PREDICTED: Stomoxys calcitrans LIM/homeobox protein Lhx4 (LOC106085355), transcript variant X1, mRNA	FBpp0080713	8.79341	3.45481	0.963662	3.04099	7.56493	7.29021	0.843078	6.03146	0.621882	0.350328
XM_013245109.1	PREDICTED: Stomoxys calcitrans uncharacterized LOC106082540 (LOC106082540), transcript variant X1, mRNA	FBpp0085913	9.86249	12.9018	6.77221	69.6335	9.34797	8.27933	8.65941	16.4939	1.5547	1.30122
XM_013247679.1	PREDICTED: Stomoxys calcitrans homeotic protein empty spiracles (LOC106084165), mRNA	FBpp0082343	2.86051	1.80796	1.21621	0.360795	3.77381	2.47281	6.86609	2.47482	0.259117	0.200187
XM_013245539.1	PREDICTED: Stomoxys calcitrans ETS-like protein pointed, isoform P1 (LOC106082805), mRNA	FBpp0088656	12.0777	4.50647	1.0567	8.24674	20.4963	10.0652	0.635881	5.85856	0.880999	0.575538
XM_013248583.1	PREDICTED: Stomoxys calcitrans zinc finger protein squeeze (LOC106084706), transcript variant X1, mRNA	FBpp0083147	51.0942	3.84863	2.32608	15.7719	78.4711	47.7344	0.614447	5.52266	2.17659	1.82671
XM_013256839.1	PREDICTED: Stomoxys calcitrans zinc finger protein 615 (LOC106090599), transcript variant X1, mRNA	FBpp0072462	34.6343	7.18261	9.18469	2.24208	14.7317	28.2266	3.6581	9.84496	2.07294	0.975913
XM_013259891.1	PREDICTED: Stomoxys calcitrans zinc finger protein rotund (LOC106092941), transcript variant X1, mRNA	FBpp0290830	12.5207	0.349061	0.817451	0.695819	11.7542	13.3806	0.0428684	0.345784	0.362764	0.350328
XM_013242000.1	PREDICTED: Stomoxys calcitrans doublesex- and mab-3-related transcription factor A2 (LOC106080581), transcript variant X1, mRNA	FBpp0084820	0.385253	1.90194	0	0.0515422	8.55167	0.0183171	4.27969	1.85241	0.259117	0.15014
XM_013246341.1	PREDICTED: Stomoxys calcitrans segmentation protein cap'n'collar (LOC106083391), transcript variant X1, mRNA	FBpp0297678	310.245	197.309	155.183	130.814	491.201	317.664	100.219	206.675	17.8273	16.3153
XM_013249762.1	PREDICTED: Stomoxys calcitrans modifier of mdg4 (LOC106085491), transcript variant X1, mRNA	FBpp0070790	8.36	9.35753	4.93793	26.5958	13.191	6.74985	13.2749	12.6162	1.5547	0.800749
XM_013249595.1	PREDICTED: Stomoxys calcitrans transcription factor YY2 (LOC106085375), mRNA	FBpp0311669	12.0777	11.8054	7.72258	47.0064	36.4398	10.395	12.1961	12.5717	1.08829	1.22615
XM_013260072.1	PREDICTED: Stomoxys calcitrans optomotor-blind protein (LOC106093085), transcript variant X1, mRNA	FBpp0301040	28.7688	15.5198	2.11341	6.93242	63.0642	30.1499	2.40063	16.6865	1.60653	1.32624
XM_013257505.1	PREDICTED: Stomoxys calcitrans homeobox protein rough (LOC106091084), mRNA	FBpp0084461	0.626037	0.0447515	0.0265838	0	3.53146	1.08071	0.492986	0.064217	0.466411	0.0500468
XM_013255268.1	PREDICTED: Stomoxys calcitrans homeobox protein vnd (LOC106089426), mRNA	FBpp0083490	0.934239	0.590719	73.7367	0.386566	1.38489	1.29136	0.364381	0.592772	1.14012	0.625585
XM_013243608.1	PREDICTED: Stomoxys calcitrans helix-loop-helix protein 13 (LOC106081572), transcript variant X1, mRNA	FBpp0310462	0.356359	2.93122	0.0332297	0.592735	0.432777	0.558672	0.350092	4.59398	0	0.0750702
XM_013243277.1	PREDICTED: Stomoxys calcitrans brain-specific homeobox protein (LOC106081375), mRNA	FBpp0088920	0.365991	4.29614	0.0265838	0.128855	0.121177	0.183171	0.171474	7.34049	0.518235	0.100094
XM_013256162.1	PREDICTED: Stomoxys calcitrans zinc finger protein rotund-like (LOC106090087), partial mRNA	FBpp0303173	0.914977	0.0581769	0.0664594	0.180398	4.82979	0.558672	0	0.0592772	0.0518235	0.0500468
XM_013251405.1	PREDICTED: Stomoxys calcitrans GATA zinc finger domain-containing protein 14 (LOC106086654), mRNA	FBpp0087220	6.2411	12.7497	2.7049	27.6008	9.50377	4.82656	3.01508	15.4961	0.518235	0.600562
XM_013258177.1	PREDICTED: Stomoxys calcitrans fork head domain transcription factor slp1 (LOC106091614), mRNA	FBpp0077188	1.61806	11.4385	1.02348	0.48965	2.25044	2.09731	0.164329	16.8051	0.259117	0.250234
XM_013261192.1	PREDICTED: Stomoxys calcitrans forkhead box protein biniou (LOC106094014), mRNA	FBpp0076609	2.01295	0.0179006	0.498446	0.566964	6.09349	2.23469	2.75072	0.400121	0.103647	0.100094
XM_013242372.1	PREDICTED: Stomoxys calcitrans ets DNA-binding protein pokkuri (LOC106080808), transcript variant X1, mRNA	FBpp0303509	63.6535	25.0026	17.2927	75.1485	155.246	45.3623	7.05899	27.9591	2.33206	2.7776
XM_013259546.1	PREDICTED: Stomoxys calcitrans transcription factor HNF-4 homolog (LOC106092631), mRNA	FBpp0311113	52.0381	36.468	12.4412	39.3524	119.464	56.0045	22.5345	27.6034	1.45106	2.42727
XM_013260639.1	PREDICTED: Stomoxys calcitrans paired box pox-meso protein (LOC106093567), transcript variant X1, mRNA	FBpp0110325	9.58318	19.1134	2.22639	7.3963	8.20544	12.2358	3.97961	20.999	0.777352	0.550515
XM_013248182.1	PREDICTED: Stomoxys calcitrans DNA-binding protein D-ETS-4 (LOC106084478), transcript variant X1, mRNA	FBpp0084594	17.8758	2.89542	3.06378	0.180398	11.7542	21.9072	0.492986	2.28217	1.71018	0.400375
XM_013257713.1	PREDICTED: Stomoxys calcitrans sterol regulatory element-binding protein 1 (LOC106091237), transcript variant X1, mRNA	FBpp0074643	325.404	324.444	146.171	96.5385	414.427	305.722	167.987	330.243	12.2822	13.5377
XM_013248204.1	PREDICTED: Stomoxys calcitrans zinc finger protein 84 (LOC106084494), transcript variant X1, mRNA	FBpp0079845	236.94	118.457	84.1775	122.31	227.866	229.696	38.3243	137.563	7.30711	7.65716
XM_013242376.1	PREDICTED: Stomoxys calcitrans rho GTPase-activating protein gacU (LOC106080811), mRNA	FBpp0309715	141.07	85.9855	72.1018	13.8391	311.755	135.226	66.2459	141.149	6.32247	6.15576
XM_013251649.1	PREDICTED: Stomoxys calcitrans forkhead box protein K1 (LOC106086841), mRNA	FBpp0304898	199.677	126.432	60.817	52.3411	160.889	199.592	48.7271	159.831	7.15164	6.35595
XM_013253419.1	PREDICTED: Stomoxys calcitrans helix-loop-helix protein delilah (LOC106088104), mRNA	FBpp0084381	13.6669	2.58663	2.89763	0.876217	6.35316	14.3423	0.635881	3.19603	0.466411	0.275257
XM_013242840.1	PREDICTED: Stomoxys calcitrans protein odd-skipped (LOC106081107), mRNA	FBpp0077246	7.81101	0.845803	2.85776	0.979301	4.05079	6.53005	14.0537	1.25964	0.414588	0.225211
XM_013242835.1	PREDICTED: Stomoxys calcitrans GATA-binding factor 3-like (LOC106081105), transcript variant X1, mRNA	FBpp0292353	11.1146	0	0	2.01014	29.1345	9.68975	0.164329	0.326025	0.673705	0.300281
XM_013255265.1	PREDICTED: Stomoxys calcitrans homeobox protein B-H1-like (LOC106089423), transcript variant X1, mRNA	FBpp0304711	6.79972	0.890554	81.8248	1.1597	4.39701	7.42758	1.85763	1.74868	0.362764	0.600562
XM_013260735.1	PREDICTED: Stomoxys calcitrans iroquois-class homeodomain protein irx-5-like (LOC106093628), mRNA	FBpp0075640	18.4729	4.27377	7.01147	11.9836	5.66072	17.0899	5.55146	18.1882	0.777352	0.500468
XM_013252599.1	PREDICTED: Stomoxys calcitrans achaete-scute complex protein T3 (LOC106087541), mRNA	FBpp0070073	0	0	0	0	4.48357	0	0	0	0	0.0250234
XM_013259517.1	PREDICTED: Stomoxys calcitrans serine-rich adhesin for platelets (LOC106092615), mRNA	FBpp0292876	115.557	20.2724	16.03	22.2662	244.571	93.6736	4.46546	18.1932	3.78312	3.00281
XM_013255310.1	PREDICTED: Stomoxys calcitrans protein single-minded (LOC106089456), transcript variant X1, mRNA	FBpp0306680	3.78511	2.72089	12.388	2.80905	0.65782	1.502	15.0468	3.12687	0.207294	0.225211
XM_013253532.1	PREDICTED: Stomoxys calcitrans mothers against decapentaplegic homolog 4 (LOC106088154), transcript variant X1, mRNA	FBpp0085177	49.7362	37.5868	18.5023	79.0657	204.167	33.6668	32.9515	43.0896	1.71018	2.55239
XM_013251991.1	PREDICTED: Stomoxys calcitrans protein Optix (LOC106087085), mRNA	FBpp0087941	9.66023	22.868	0.00664594	0.644277	11.7715	8.54493	1.32892	28.5123	0.310941	0.400375
XM_013248697.1	PREDICTED: Stomoxys calcitrans transcription factor SPT20 homolog (LOC106084780), mRNA	FBpp0289845	7.05977	2.02277	25.2878	1.98437	4.13734	5.55008	0.350092	5.31519	1.03647	0.250234
XM_013245694.1	PREDICTED: Stomoxys calcitrans putative uncharacterized protein DDB_G0286901 (LOC106082934), transcript variant X1, mRNA	FBpp0076497	155.055	28.2248	14.7141	14.6895	35.1761	165.605	11.0386	41.7904	2.38388	2.20206
XM_013260181.1	PREDICTED: Stomoxys calcitrans putative transcription factor SOX-15 (LOC106093167), mRNA	FBpp0086702	5.08534	1.23962	0.717762	3.96875	4.3797	2.77504	1.65043	1.52145	0.0518235	0.100094
XM_013258632.1	PREDICTED: Stomoxys calcitrans myb-like protein A (LOC106091926), transcript variant X1, mRNA	FBpp0308361	0.086682	0.854753	0.126273	0.95353	0.588576	0.402976	44.6546	1.25964	0	0.225211
XM_013250679.1	PREDICTED: Stomoxys calcitrans homeobox protein unplugged-like (LOC106086138), partial mRNA	FBpp0087667	5.05645	0.31326	1.00354	0.283482	0.727065	2.80252	0.250066	0.449519	0	0.0500468
XM_013252860.1	PREDICTED: Stomoxys calcitrans box A-binding factor (LOC106087721), mRNA	FBpp0112047	7.85917	4.64073	2.42577	0.798903	4.3797	8.18774	0.235776	4.49519	0.414588	0.15014
XM_013247099.1	PREDICTED: Stomoxys calcitrans T-box protein H15 (LOC106083840), mRNA	FBpp0078726	7.78212	2.98492	6.02122	0.876217	8.32662	9.79965	0.0857368	2.82555	0.673705	0.175164
XM_013244829.1	PREDICTED: Stomoxys calcitrans basic helix-loop-helix neural transcription factor TAP (LOC106082369), mRNA	FBpp0074978	0.452673	0.0179006	0	0.103084	10.4732	0.576989	0.0142895	0	0.103647	0.0500468
XM_013250078.1	PREDICTED: Stomoxys calcitrans homeobox protein vnd (LOC106085710), mRNA	FBpp0110229	23.0093	0.0358012	0.0265838	2.03592	7.47838	14.1774	0.0500131	0.158073	0	0.200187
XM_013242347.1	PREDICTED: Stomoxys calcitrans myocyte-specific enhancer factor 2 (LOC106080789), transcript variant X1, mRNA	FBpp0303550	65.3004	4.91371	3.30968	11.5712	60.8138	66.7841	1.53612	4.51495	1.60653	0.925866
XM_013245829.1	PREDICTED: Stomoxys calcitrans homeotic protein ocelliless (LOC106083016), transcript variant X1, mRNA	FBpp0303737	6.75157	20.9482	0.166149	1.03084	5.19332	8.32512	2.3006	21.6214	0.15547	0.275257
XM_013251807.1	PREDICTED: Stomoxys calcitrans iroquois-class homeodomain protein IRX-1 (LOC106086964), transcript variant X1, mRNA	FBpp0077805	8.18663	2.77012	6.91843	1.03084	1.43682	7.49169	0.342947	2.36615	0.0518235	0.125117
XM_013252407.1	PREDICTED: Stomoxys calcitrans T-box transcription factor TBX2-A (LOC106087382), transcript variant X1, mRNA	FBpp0303938	1.70475	0.398288	0.0598135	0.0257711	6.56089	1.26388	2.53638	0.345784	0.0518235	0.0500468
XM_013248664.1	PREDICTED: Stomoxys calcitrans T-related protein (LOC106084756), transcript variant X1, mRNA	FBpp0304381	23.2211	3.21763	0.531675	1.1597	5.3145	20.0481	0.0857368	4.79651	0.362764	0.225211
XM_013251583.1	PREDICTED: Stomoxys calcitrans uncharacterized LOC106086784 (LOC106086784), transcript variant X1, mRNA	FBpp0304659	0.414147	0.944256	0.0265838	0.128855	0.276977	0.274756	16.54	1.50663	0	0.0750702
XM_013260045.1	PREDICTED: Stomoxys calcitrans homeobox protein B-H1-like (LOC106093064), mRNA	FBpp0074204	7.09829	7.83151	0.405402	0.309253	7.2014	3.40698	0	7.25158	0.15547	0.125117
XM_013242439.1	PREDICTED: Stomoxys calcitrans probable serine/threonine-protein kinase DDB_G0282963 (LOC106080848), transcript variant X1, mRNA	FBpp0298279	99.0005	18.9657	18.9941	44.2489	181.022	97.0165	15.4326	21.4732	2.74665	1.82671
XM_013242589.1	PREDICTED: Stomoxys calcitrans zinc finger protein 40 (LOC106080959), transcript variant X1, mRNA	FBpp0089118	265.767	30.5474	21.7056	14.8441	386.573	245.77	7.15187	29.1743	5.49329	3.62839
XM_013243433.1	PREDICTED: Stomoxys calcitrans transcription factor E2f (LOC106081464), mRNA	FBpp0311985	116.79	38.6563	24.8093	101.564	220.404	102.173	21.1055	39.938	2.22841	2.40225
XM_013258730.1	PREDICTED: Stomoxys calcitrans neurotrophin receptor-interacting factor 1 (LOC106092001), mRNA	FBpp0305342	12.0392	1.82138	0	0.850446	18.1074	20.8174	0	2.13892	0.310941	0.200187
XM_013254435.1	PREDICTED: Stomoxys calcitrans fork head domain-containing protein FD3 (LOC106088765), mRNA	FBpp0071809	1.20392	4.30957	0	0.0515422	1.558	0.979965	0.100026	5.76471	0.310941	0.0500468
XM_013258094.1	PREDICTED: Stomoxys calcitrans zinc finger protein 236 (LOC106091547), transcript variant X1, mRNA	FBpp0099653	74.4984	31.0844	22.7158	18.5552	293.873	78.269	28.2931	37.7299	2.38388	1.9268
XM_013244220.1	PREDICTED: Stomoxys calcitrans zinc finger protein GLIS2 homolog (LOC106081943), transcript variant X1, mRNA	FBpp0304310	3.95848	7.91653	0.199378	5.59232	5.93769	4.19462	6.9804	3.68013	0.259117	0.125117
XM_013242666.1	PREDICTED: Stomoxys calcitrans protein doublesex (LOC106081004), transcript variant X1, mRNA	FBpp0303106	40.7502	9.44703	3.90117	0.592735	13.9181	45.3165	10.4599	13.9005	3.3167	0.425398
XM_013242871.1	PREDICTED: Stomoxys calcitrans protein sister of odd and bowel (LOC106081124), transcript variant X1, mRNA	FBpp0077247	3.25539	2.05409	4.30657	0.670048	5.03752	4.96393	27.6787	2.21796	0.207294	0.15014
XM_013243006.1	PREDICTED: Stomoxys calcitrans homeobox protein cut (LOC106081202), transcript variant X1, mRNA	FBpp0293664	104.173	43.4223	10.3477	6.39123	79.4924	69.6233	2.58639	50.3017	1.03647	1.05098
XM_013253723.1	PREDICTED: Stomoxys calcitrans putative transcription factor capicua (LOC106088288), transcript variant X1, mRNA	FBpp0293563	131.217	22.9575	11.3911	54.7893	83.9067	116.597	14.5895	20.2728	2.4357	1.30122
XM_013249042.1	PREDICTED: Stomoxys calcitrans myeloid zinc finger 1 (LOC106085041), transcript variant X1, mRNA	FBpp0305414	39.6907	43.3015	4.65216	3.1183	85.8283	31.4047	5.98728	41.0396	0.725529	0.725679
XM_013244096.1	PREDICTED: Stomoxys calcitrans DNA-binding protein RFX2-like (LOC106081859), mRNA	FBpp0308020	1.7818	0.290885	0.0930432	0.0773132	3.89499	1.42873	27.3858	0.360603	0.15547	0.100094
XM_013252130.1	PREDICTED: Stomoxys calcitrans protein hairy (LOC106087171), mRNA	FBpp0076296	46.9913	138.546	62.3256	18.7356	140.323	45.6187	47.6196	96.039	3.57582	1.55145
XM_013245788.1	PREDICTED: Stomoxys calcitrans hypoxia-inducible factor 1-alpha-like (LOC106082999), transcript variant X1, mRNA	FBpp0292297	115.489	7.85388	2.40583	1.23701	18.1247	98.6193	26.3783	5.03362	1.45106	0.675632
XM_013259489.1	PREDICTED: Stomoxys calcitrans protein distal antenna (LOC106092598), mRNA	FBpp0303320	2.93756	13.5865	0.0664594	0.412337	9.48646	4.23125	0.100026	20.5988	0.103647	0.125117
XM_013246679.1	PREDICTED: Stomoxys calcitrans enhancer of split m3 protein (LOC106083567), mRNA	FBpp0084332	4.88309	5.01216	0.438632	2.11323	3.46221	4.47853	0.314368	11.5047	0.15547	0.0750702
XM_013257658.1	PREDICTED: Stomoxys calcitrans pancreas transcription factor 1 subunit alpha (LOC106091199), transcript variant X1, mRNA	FBpp0089410	7.28129	2.81039	0.0265838	0.670048	1.2464	5.12879	0.157184	4.81627	0.103647	0.0500468
XM_013259381.1	PREDICTED: Stomoxys calcitrans protein dead ringer (LOC106092498), mRNA	FBpp0071982	28.9133	36.5754	122.066	271.833	6.28392	18.0423	50.7276	40.921	2.17659	1.25117
XM_013246049.1	PREDICTED: Stomoxys calcitrans enhancer of split mbeta protein (LOC106083175), mRNA	FBpp0084355	0.712719	22.9844	2.65173	2.91213	1.35026	1.29136	0.66446	25.8794	0.103647	0.125117
XM_013247496.1	PREDICTED: Stomoxys calcitrans zinc finger protein 37 (LOC106084057), transcript variant X1, mRNA	FBpp0077539	4.85419	14.8933	0.0398757	0.23194	7.3572	4.69834	0.0142895	18.3809	0.15547	0.100094
XM_013261257.1	PREDICTED: Stomoxys calcitrans protein bric-a-brac 2-like (LOC106094084), partial mRNA	FBpp0305469	3.27465	0.948731	0.558259	0.206169	3.16792	3.48941	0.221487	1.10157	0.207294	0.0250234
XM_013256123.1	PREDICTED: Stomoxys calcitrans ecdysone-induced protein 74EF isoform B-like (LOC106090063), mRNA	FBpp0074967	5.73064	1.29332	0.651302	1.21124	138.09	6.85059	0.207197	1.03735	0.570058	0.275257
XM_013253866.1	PREDICTED: Stomoxys calcitrans myc protein (LOC106088374), mRNA	FBpp0070501	769.091	36.2308	31.9138	129.603	557.866	581.833	6.83751	29.5843	3.83494	3.57835
XM_013245669.1	PREDICTED: Stomoxys calcitrans paired box protein Pax-6 (LOC106082913), transcript variant X1, mRNA	FBpp0309767	0.72235	4.35432	66.8117	0.48965	0.796309	0.613623	0.285789	5.76471	0.103647	0.125117
XM_013256450.1	PREDICTED: Stomoxys calcitrans ecdysone-induced protein 75B, isoforms C/D (LOC106090298), transcript variant X1, mRNA	FBpp0074916	258.553	30.1759	28.0326	20.6684	316.931	244.341	25.6782	32.5679	1.86565	1.45136
XM_013254126.1	PREDICTED: Stomoxys calcitrans DNA-binding protein D-ETS-6-like (LOC106088546), mRNA	FBpp0310465	4.85419	1.64238	0.990245	2.44825	137.259	3.61763	2.14342	4.47049	0.310941	0.225211
XM_013259932.1	PREDICTED: Stomoxys calcitrans LIM/homeobox protein Lhx1 (LOC106092977), transcript variant X1, mRNA	FBpp0071216	2.51378	2.30918	41.8229	0.23194	2.87364	2.43617	35.7808	1.98085	0.310941	0.125117
XM_013260987.1	PREDICTED: Stomoxys calcitrans uncharacterized LOC106093824 (LOC106093824), mRNA	FBpp0303814	2.76419	9.17853	0.724408	0.23194	7.77267	2.60103	2.69356	11.6727	0	0.0500468
XM_013244449.1	PREDICTED: Stomoxys calcitrans homeobox protein homothorax (LOC106082115), transcript variant X1, mRNA	FBpp0081732	55.0623	10.4047	6.26048	0.515422	97.6171	49.1631	0.192908	9.50905	0.466411	0.300281
XM_013258891.1	PREDICTED: Stomoxys calcitrans uncharacterized LOC106092126 (LOC106092126), transcript variant X1, mRNA	FBpp0308008	43.158	0.358012	0.186086	159.446	39.4519	41.131	6.63031	0.42976	1.19194	0.350328
XM_013258264.1	PREDICTED: Stomoxys calcitrans rho GTPase-activating protein gacU (LOC106091664), transcript variant X1, mRNA	FBpp0078212	27.3241	32.0555	9.17805	21.5962	81.639	21.2478	14.5109	33.4076	0.103647	0.250234
XM_013253585.1	PREDICTED: Stomoxys calcitrans protein sine oculis (LOC106088193), transcript variant X1, mRNA	FBpp0089177	31.6678	8.23427	1.80105	0.438108	22.2793	31.0292	1.33606	11.0354	0.259117	0.100094
XM_013260519.1	PREDICTED: Stomoxys calcitrans homeotic protein bicoid (LOC106093463), mRNA	FBpp0081165	0.298571	0.00895029	0	131.561	0.0346221	0.0549513	1.32178	0.0197591	0.0518235	0.0750702
XM_013254579.1	PREDICTED: Stomoxys calcitrans protein extra-macrochaetae (LOC106088870), mRNA	FBpp0072477	62.4881	59.327	74.2019	8.14366	51.9332	60.8586	20.3053	79.1795	0.15547	0.225211
XM_013247117.1	PREDICTED: Stomoxys calcitrans achaete-scute complex protein T5 (LOC106083855), mRNA	FBpp0070071	0	0	0	0.0257711	0.311599	0	0	0	0.207294	0
XM_013246755.1	PREDICTED: Stomoxys calcitrans enhancer of split m5 protein-like (LOC106083614), mRNA	FBpp0084352	0	0.13873	0	0.0515422	0.225044	0	0.0142895	0.20747	0.207294	0
XM_013245598.1	PREDICTED: Stomoxys calcitrans transcription factor glial cells missing 2 (LOC106082591), mRNA	FBpp0079435	0	0.214807	0.166149	0.128855	0.605887	0.0457927	0.100026	0.326025	0.207294	0
XM_013255137.1	PREDICTED: Stomoxys calcitrans protein atonal (LOC106089318), mRNA	FBpp0081318	0	0.0581769	0	0.0257711	1.92153	0.0366342	0.0214342	0.113615	0.0518235	0
XM_013258660.1	PREDICTED: Stomoxys calcitrans protein snail (LOC106091946), mRNA	FBpp0073025	4.61341	0.196906	0	0	4.15466	3.14138	8.53081	0.0889158	0.15547	0
XM_013253612.1	PREDICTED: Stomoxys calcitrans homeotic protein ultrabithorax (LOC106088205), transcript variant X1, mRNA	FBpp0082797	3.39023	0.0179006	0.0199378	0.438108	10.075	2.94905	0.164329	0	0.0518235	0
XM_013261451.1	PREDICTED: Stomoxys calcitrans DNA-binding protein D-ETS-3 (LOC106094248), partial mRNA	FBpp0076763	1.33876	1.24409	0.0132919	0.0257711	1.05597	1.37378	0.0428684	1.38807	0	0
XM_013247970.1	PREDICTED: Stomoxys calcitrans zinc finger protein 697 (LOC106084354), mRNA	FBpp0078591	0.057788	0.00895029	0	0	0.207733	0	0	0.0197591	0	0
XM_013252735.1	PREDICTED: Stomoxys calcitrans homeobox protein B-H2-like (LOC106087618), mRNA	FBpp0306534	0.876451	3.52642	0.139565	0.128855	1.50606	0.430452	1.9005	2.98362	0	0
XM_013246730.1	PREDICTED: Stomoxys calcitrans enhancer of split m5 protein-like (LOC106083596), mRNA	FBpp0084352	0.0192627	0	0	0	0.623198	0	0.0285789	0	0	0
XM_013251821.1	PREDICTED: Stomoxys calcitrans retinal homeobox protein Rx-A (LOC106086975), mRNA	FBpp0303873	0.202258	3.64724	0	0.0773132	0.519332	0.283915	0.192908	5.81411	0	0
XM_013245053.1	PREDICTED: Stomoxys calcitrans helix-loop-helix protein 1 (LOC106082502), mRNA	FBpp0070659	0	0.179006	0	0.0257711	0	0.00915855	0.985973	0.20253	0	0
XM_013243937.1	PREDICTED: Stomoxys calcitrans segmentation protein fushi tarazu (LOC106081751), mRNA	FBpp0081139	0	0.0179006	0	0	0.0865553	0	0	0.00987954	0	0
XM_013252598.1	PREDICTED: Stomoxys calcitrans achaete-scute complex protein T4 (LOC106087540), mRNA	FBpp0070072	0	0	0	0	0.692443	0	0	0	0	0
XM_013257624.1	PREDICTED: Stomoxys calcitrans protein atonal homolog 1 (LOC106091184), mRNA	FBpp0086327	0	0	0	0	0.0173111	0	0	0	0	0
XM_013258708.1	PREDICTED: Stomoxys calcitrans basic helix-loop-helix transcription factor amos (LOC106091980), mRNA	FBpp0080631	0	0.00895029	0	0	0	0	0.00714473	0.00987954	0	0
XM_013260416.1	PREDICTED: Stomoxys calcitrans protein zerknuellt 2-like (LOC106093363), mRNA	FBpp0081171	0	0	0	0.0257711	0	0	0	0	0	0
