# Supplementary material for: The genome of the stable fly, Stomoxys calcitrans, reveals potential mechanisms underlying reproduction, host interactions, and novel targets for pest control
Source: BMC Biol. 2021 Mar 10;19:41. doi: 10.1186/s12915-021-00975-9 (PMC7944917; doi:10.1186/s12915-021-00975-9)
Supplement: Supplementary file 16 — Additional file 16. Prokaryote and eukaryote databases used for the lateral gene transfer prediction pipeline. [file 12915_2021_975_MOESM16_ESM.xlsx]

## Sheet: Eukaryotic Databases
Eukaryotic Databases Utilized in LGT Pipeline
	Assembly	Level	WGS	Chrs	BioSample	Taxonomy
Animal Databases
Aplysia_californica_rna.fas	GCF_000002075.1	Scaffold	AASC00000000	1	SAMN02953658	Aplysia californica
Celegans_GCF_000002985.6_WBcel235_rna.fas	GCF_000002985.6	Complete genome		7	SAMEA3138177	Caenorhabditis elegans
homo_rna.fas	GCA_000001405.28	Chromosome		25		Homo sapiens
Hydra_magnipapillata_rna.fas	GCF_000004095.1	Scaffold	ACZU00000000	2	SAMN00000081	Hydra vulgaris
mus_rna.fas	GCA_000001635.9	Chromosome		22		Mus musculus
GCF_000313135.1_Acastellanii.strNEFF_v1_rna.fas	GCA_000313135.1	Scaffold	AHJI00000000		SAMN02953809	Acanthamoeba castellanii str. Neff
Monosiga_GCF_000002865.3_V1.0_rna.fas	GCF_000002865.3	Scaffold	ABFJ00000000	1	SAMN02953695	Monosiga brevicollis MX1
Strongylocentrotus_purpuratus_rna.fas	GCF_000002235.5	Scaffold	AAGJ00000000	1	SAMN00829422	Strongylocentrotus purpuratus
xenopus_rna.fas	GCF_000004195.4	Chromosome	AAMC00000000	11	SAMN13041969	Xenopus tropicalis
Coleopteran Databases
trib_rna.das	GCA_000002335.3	Chromosome	AAJJ00000000	10	SAMN02953634	Tribolium castaneum
Dipteran Databases
dmel_genes_mt.fas	GCF_000001215.4	Chromosome		8	SAMN02803731	Drosophila melanogaster
anopheles_gambiae_transcripts_AgamP3.6.fas	GCF_000005575.2	Chromosome	AAAB00000000	6	SAMN02952903	Anopheles gambiae str. PEST
Hymneopteran Databases
nas_rna.fas	GCA_000002325.2	Chromosome	AAZX00000000	5	SAMN02902141	Nasonia vitripennis
apis_rna.fas	GCA_000002195.1	Chromosome	AADG00000000	16	SAMN00002455	Apis mellifera
Hemipteran Databases
Acyrthosiphon_pisum_rna.fa	GCA_000142985.2	Scaffold	ABLF00000000		SAMN00000061	Acyrthosiphon pisum
Lepidopteran Databases
Bombyx_mori_rna.fa	GCA_000151625.1	Scaffold	BABH00000000		SAMD00036537	Bombyx mori

## Sheet: Prokaryotic Databases
Prokaryotic Databases Utilized in LGT Pipeline
GenBank Accession Number	Bacteria
NC_009925.1	Acaryochloris marina
NC_009926.1	Acaryochloris marina
NC_009927.1	Acaryochloris marina
NC_009928.1	Acaryochloris marina
NC_009929.1	Acaryochloris marina
NC_009930.1	Acaryochloris marina
NC_009931.1	Acaryochloris marina
NC_009932.1	Acaryochloris marina
NC_009933.1	Acaryochloris marina
NC_009934.1	Acaryochloris marina
NC_013190.1	Candidatus Accumulibacter
NC_013191.1	Candidatus Accumulibacter
NC_013193.1	Candidatus Accumulibacter
NC_013194.1	Candidatus Accumulibacter
NC_013209.1	Acetobacter pasteurianus
NC_013210.1	Acetobacter pasteurianus
NC_013211.1	Acetobacter pasteurianus
NC_013212.1	Acetobacter pasteurianus
NC_013213.1	Acetobacter pasteurianus
NC_013214.1	Acetobacter pasteurianus
NC_013215.1	Acetobacter pasteurianus
NC_014378.1	Acetohalobium arabaticum
NC_010163.1	Acholeplasma laidlawii
NC_014640.1	Achromobacter xylosoxidans
NC_014641.1	Achromobacter xylosoxidans
NC_014642.1	Achromobacter xylosoxidans
NC_013740.1	Acidaminococcus fermentans
NC_016077.1	Acidaminococcus intestini
NC_015518.1	Acidianus hospitalis
NC_014374.1	Acidilobus saccharovorans
NC_013124.1	Acidimicrobium ferrooxidans
NC_009467.1	Acidiphilium cryptum
NC_009468.1	Acidiphilium cryptum
NC_009469.1	Acidiphilium cryptum
NC_009470.1	Acidiphilium cryptum
NC_009471.1	Acidiphilium cryptum
NC_009472.1	Acidiphilium cryptum
NC_009473.1	Acidiphilium cryptum
NC_009474.1	Acidiphilium cryptum
NC_009484.1	Acidiphilium cryptum
NC_015178.1	Acidiphilium multivorum
NC_015179.1	Acidiphilium multivorum
NC_015180.1	Acidiphilium multivorum
NC_015181.1	Acidiphilium multivorum
NC_015182.1	Acidiphilium multivorum
NC_015186.1	Acidiphilium multivorum
NC_015187.1	Acidiphilium multivorum
NC_015188.1	Acidiphilium multivorum
NC_015189.1	Acidiphilium multivorum
NC_015850.1	Acidithiobacillus caldus
NC_015851.1	Acidithiobacillus caldus
NC_015852.1	Acidithiobacillus caldus
NC_015853.1	Acidithiobacillus caldus
NC_015854.1	Acidithiobacillus caldus
NC_015942.1	Acidithiobacillus ferrivorans
NC_011761.1	Acidithiobacillus ferrooxidans
NC_012483.1	Acidobacterium capsulatum
NC_015057.1	Granulicella tundricola
NC_015058.1	Granulicella tundricola
NC_015059.1	Granulicella tundricola
NC_015060.1	Granulicella tundricola
NC_015064.1	Granulicella tundricola
NC_015065.1	Granulicella tundricola
NC_008578.1	Acidothermus cellulolyticus
NC_015138.1	Acidovorax avenae
NC_008752.1	Acidovorax citrulli
NC_011992.1	Acidovorax ebreus
NC_008765.1	Acidovorax sp
NC_008766.1	Acidovorax sp
NC_008782.1	Acidovorax sp
NC_013926.1	Aciduliprofundum boonei
NC_005966.1	Acinetobacter sp
NC_011585.1	Acinetobacter baumannii
NC_011586.1	Acinetobacter baumannii
NC_014259.1	Acinetobacter sp
NC_010278.1	Actinobacillus pleuropneumoniae
NC_009655.1	Actinobacillus succinogenes
NC_013093.1	Actinosynnema mirum
NC_015278.1	Aerococcus urinae
NC_008570.1	Aeromonas hydrophila
NC_004923.1	Aeromonas salmonicida
NC_004924.1	Aeromonas salmonicida
NC_004925.1	Aeromonas salmonicida
NC_009348.1	Aeromonas salmonicida
NC_009349.1	Aeromonas salmonicida
NC_009350.1	Aeromonas salmonicida
NC_015424.1	Aeromonas veronii
NC_000854.2	Aeropyrum pernix
NC_016513.1	Aggregatibacter actinomycetemcomitans
NC_012913.1	Aggregatibacter aphrophilus
NC_015183.1	Agrobacterium sp
NC_015184.1	Agrobacterium sp
NC_015508.1	Agrobacterium sp
NC_011983.1	Agrobacterium radiobacter
NC_011985.1	Agrobacterium radiobacter
NC_011987.1	Agrobacterium radiobacter
NC_011990.1	Agrobacterium radiobacter
NC_011994.1	Agrobacterium radiobacter
NC_003062.2	Agrobacterium tumefaciens
NC_003063.2	Agrobacterium tumefaciens
NC_003064.2	Agrobacterium tumefaciens
NC_003065.3	Agrobacterium tumefaciens
NC_011981.1	Agrobacterium vitis
NC_011982.1	Agrobacterium vitis
NC_011984.1	Agrobacterium vitis
NC_011986.1	Agrobacterium vitis
NC_011988.1	Agrobacterium vitis
NC_011989.1	Agrobacterium vitis
NC_011991.1	Agrobacterium vitis
NC_010655.1	Akkermansia muciniphila
NC_008260.1	Alcanivorax borkumensis
NC_014908.1	Alicycliphilus denitrificans
NC_014910.1	Alicycliphilus denitrificans
NC_014911.1	Alicycliphilus denitrificans
NC_013205.1	Alicyclobacillus acidocaldarius
NC_013206.1	Alicyclobacillus acidocaldarius
NC_013207.1	Alicyclobacillus acidocaldarius
NC_013208.1	Alicyclobacillus acidocaldarius
NC_011311.1	Aliivibrio salmonicida
NC_011312.1	Aliivibrio salmonicida
NC_011313.1	Aliivibrio salmonicida
NC_011314.1	Aliivibrio salmonicida
NC_011315.1	Aliivibrio salmonicida
NC_011316.1	Aliivibrio salmonicida
NC_008340.1	Alkalilimnicola ehrlichii
NC_009633.1	Alkaliphilus metalliredigens
NC_009922.1	Alkaliphilus oremlandii
NC_013851.1	Allochromatium vinosum
NC_013852.1	Allochromatium vinosum
NC_013862.1	Allochromatium vinosum
NC_011138.2	Alteromonas macleodii
NC_015554.1	Alteromonas sp
NC_014011.1	Aminobacterium colombiense
NC_013385.1	Ammonifex degensii
NC_013386.1	Ammonifex degensii
NC_010830.1	Candidatus Amoebophilus
NC_014318.1	Amycolatopsis mediterranei
NC_015560.1	Amycolicicoccus subflavus
NC_015561.1	Amycolicicoccus subflavus
NC_015564.1	Amycolicicoccus subflavus
NC_007410.1	Anabaena variabilis
NC_007411.1	Anabaena variabilis
NC_007412.1	Anabaena variabilis
NC_007413.1	Anabaena variabilis
NC_014000.1	Anabaena variabilis
NC_013164.1	Anaerococcus prevotii
NC_013171.1	Anaerococcus prevotii
NC_014960.1	Anaerolinea thermophila
NC_011891.1	Anaeromyxobacter dehalogenans
NC_009675.1	Anaeromyxobacter sp
NC_011145.1	Anaeromyxobacter sp
NC_013532.1	Anaplasma centrale
NC_012026.1	Anaplasma marginale
NC_007797.1	Anaplasma phagocytophilum
NC_011567.1	Anoxybacillus flavithermus
NC_000918.1	Aquifex aeolicus
NC_001880.1	Aquifex aeolicus
NC_014218.1	Arcanobacterium haemolyticum
NC_000917.1	Archaeoglobus fulgidus
NC_013741.1	Archaeoglobus profundus
NC_013742.1	Archaeoglobus profundus
NC_015320.1	Archaeoglobus veneficus
NC_009850.1	Arcobacter butzleri
NC_014166.1	Arcobacter nitrofigilis
NC_006513.1	Aromatoleum aromaticum
NC_006823.1	Azoarcus sp
NC_006824.1	Azoarcus sp
FN545284.1	Arsenophonus nasoniae
FN545282.1	Arsenophonus nasoniae
FN545280.1	Arsenophonus nasoniae
FN545278.1	Arsenophonus nasoniae
FN545276.1	Arsenophonus nasoniae
FN545274.1	Arsenophonus nasoniae
FN545272.1	Arsenophonus nasoniae
FN545270.1	Arsenophonus nasoniae
FN545268.1	Arsenophonus nasoniae
FN545266.1	Arsenophonus nasoniae
FN545264.1	Arsenophonus nasoniae
FN545262.1	Arsenophonus nasoniae
FN545260.1	Arsenophonus nasoniae
FN545258.1	Arsenophonus nasoniae
FN545256.1	Arsenophonus nasoniae
FN545254.1	Arsenophonus nasoniae
FN545252.1	Arsenophonus nasoniae
FN545250.1	Arsenophonus nasoniae
FN545248.1	Arsenophonus nasoniae
FN545246.1	Arsenophonus nasoniae
FN545244.1	Arsenophonus nasoniae
FN545242.1	Arsenophonus nasoniae
FN545240.1	Arsenophonus nasoniae
FN545238.1	Arsenophonus nasoniae
FN545236.1	Arsenophonus nasoniae
FN545234.1	Arsenophonus nasoniae
FN545232.1	Arsenophonus nasoniae
FN545230.1	Arsenophonus nasoniae
FN545228.1	Arsenophonus nasoniae
FN545226.1	Arsenophonus nasoniae
FN545224.1	Arsenophonus nasoniae
FN545222.1	Arsenophonus nasoniae
FN545220.1	Arsenophonus nasoniae
FN545218.1	Arsenophonus nasoniae
FN545216.1	Arsenophonus nasoniae
FN545214.1	Arsenophonus nasoniae
FN545212.1	Arsenophonus nasoniae
FN545210.1	Arsenophonus nasoniae
FN545208.1	Arsenophonus nasoniae
FN545206.1	Arsenophonus nasoniae
FN545204.1	Arsenophonus nasoniae
FN545202.1	Arsenophonus nasoniae
FN545200.1	Arsenophonus nasoniae
FN545198.1	Arsenophonus nasoniae
FN545196.1	Arsenophonus nasoniae
FN545194.1	Arsenophonus nasoniae
FN545192.1	Arsenophonus nasoniae
FN545190.1	Arsenophonus nasoniae
FN545188.1	Arsenophonus nasoniae
FN545186.1	Arsenophonus nasoniae
FN545184.1	Arsenophonus nasoniae
FN545182.1	Arsenophonus nasoniae
FN545180.1	Arsenophonus nasoniae
FN545178.1	Arsenophonus nasoniae
FN545176.1	Arsenophonus nasoniae
FN545174.1	Arsenophonus nasoniae
FN545172.1	Arsenophonus nasoniae
FN545170.1	Arsenophonus nasoniae
FN545168.1	Arsenophonus nasoniae
FN545166.1	Arsenophonus nasoniae
FN545164.1	Arsenophonus nasoniae
FN545162.1	Arsenophonus nasoniae
FN545160.1	Arsenophonus nasoniae
FN545158.1	Arsenophonus nasoniae
FN545156.1	Arsenophonus nasoniae
FN545154.1	Arsenophonus nasoniae
FN545152.1	Arsenophonus nasoniae
FN545150.1	Arsenophonus nasoniae
FN545148.1	Arsenophonus nasoniae
FN545146.1	Arsenophonus nasoniae
FN545144.1	Arsenophonus nasoniae
FN545142.1	Arsenophonus nasoniae
FN545283.1	Arsenophonus nasoniae
FN545281.1	Arsenophonus nasoniae
FN545279.1	Arsenophonus nasoniae
FN545277.1	Arsenophonus nasoniae
FN545275.1	Arsenophonus nasoniae
FN545273.1	Arsenophonus nasoniae
FN545271.1	Arsenophonus nasoniae
FN545269.1	Arsenophonus nasoniae
FN545267.1	Arsenophonus nasoniae
FN545265.1	Arsenophonus nasoniae
FN545263.1	Arsenophonus nasoniae
FN545261.1	Arsenophonus nasoniae
FN545259.1	Arsenophonus nasoniae
FN545257.1	Arsenophonus nasoniae
FN545255.1	Arsenophonus nasoniae
FN545253.1	Arsenophonus nasoniae
FN545251.1	Arsenophonus nasoniae
FN545249.1	Arsenophonus nasoniae
FN545247.1	Arsenophonus nasoniae
FN545245.1	Arsenophonus nasoniae
FN545243.1	Arsenophonus nasoniae
FN545241.1	Arsenophonus nasoniae
FN545239.1	Arsenophonus nasoniae
FN545237.1	Arsenophonus nasoniae
FN545235.1	Arsenophonus nasoniae
FN545233.1	Arsenophonus nasoniae
FN545231.1	Arsenophonus nasoniae
FN545229.1	Arsenophonus nasoniae
FN545227.1	Arsenophonus nasoniae
FN545225.1	Arsenophonus nasoniae
FN545223.1	Arsenophonus nasoniae
FN545221.1	Arsenophonus nasoniae
FN545219.1	Arsenophonus nasoniae
FN545217.1	Arsenophonus nasoniae
FN545215.1	Arsenophonus nasoniae
FN545213.1	Arsenophonus nasoniae
FN545211.1	Arsenophonus nasoniae
FN545209.1	Arsenophonus nasoniae
FN545207.1	Arsenophonus nasoniae
FN545205.1	Arsenophonus nasoniae
FN545203.1	Arsenophonus nasoniae
FN545201.1	Arsenophonus nasoniae
FN545199.1	Arsenophonus nasoniae
FN545197.1	Arsenophonus nasoniae
FN545195.1	Arsenophonus nasoniae
FN545193.1	Arsenophonus nasoniae
FN545191.1	Arsenophonus nasoniae
FN545189.1	Arsenophonus nasoniae
FN545187.1	Arsenophonus nasoniae
FN545185.1	Arsenophonus nasoniae
FN545183.1	Arsenophonus nasoniae
FN545181.1	Arsenophonus nasoniae
FN545179.1	Arsenophonus nasoniae
FN545177.1	Arsenophonus nasoniae
FN545175.1	Arsenophonus nasoniae
FN545173.1	Arsenophonus nasoniae
FN545171.1	Arsenophonus nasoniae
FN545169.1	Arsenophonus nasoniae
FN545167.1	Arsenophonus nasoniae
FN545165.1	Arsenophonus nasoniae
FN545163.1	Arsenophonus nasoniae
FN545161.1	Arsenophonus nasoniae
FN545159.1	Arsenophonus nasoniae
FN545157.1	Arsenophonus nasoniae
FN545155.1	Arsenophonus nasoniae
FN545153.1	Arsenophonus nasoniae
FN545151.1	Arsenophonus nasoniae
FN545149.1	Arsenophonus nasoniae
FN545147.1	Arsenophonus nasoniae
FN545145.1	Arsenophonus nasoniae
FN545143.1	Arsenophonus nasoniae
FN545141.1	Arsenophonus nasoniae
NC_014548.1	Arthrobacter arilaitensis
NC_014549.1	Arthrobacter arilaitensis
NC_014550.1	Arthrobacter arilaitensis
NC_008711.1	Arthrobacter aurescens
NC_008712.1	Arthrobacter aurescens
NC_008713.1	Arthrobacter aurescens
NC_011879.1	Arthrobacter chlorophenolicus
NC_011881.1	Arthrobacter chlorophenolicus
NC_011886.1	Arthrobacter chlorophenolicus
NC_008537.1	Arthrobacter sp
NC_008538.1	Arthrobacter sp
NC_008539.1	Arthrobacter sp
NC_008541.1	Arthrobacter sp
NC_015145.1	Arthrobacter phenanthrenivorans
NC_015146.1	Arthrobacter phenanthrenivorans
NC_015147.1	Arthrobacter phenanthrenivorans
NC_015913.1	Candidatus Arthromitus
NC_007716.1	Aster yellows
NC_007717.1	Aster yellows
NC_007718.1	Aster yellows
NC_007719.1	Aster yellows
NC_007720.1	Aster yellows
NC_014816.1	Asticcacaulis excentricus
NC_014817.1	Asticcacaulis excentricus
NC_014818.1	Asticcacaulis excentricus
NC_014819.1	Asticcacaulis excentricus
NC_013203.1	Atopobium parvulum
NC_008702.1	Azoarcus sp
NC_011561.1	Candidatus Azobacteroides
NC_011562.1	Candidatus Azobacteroides
NC_011563.1	Candidatus Azobacteroides
NC_011564.1	Candidatus Azobacteroides
NC_011565.1	Candidatus Azobacteroides
NC_009937.1	Azorhizobium caulinodans
NC_013854.1	Azospirillum sp
NC_013855.1	Azospirillum sp
NC_013856.1	Azospirillum sp
NC_013857.1	Azospirillum sp
NC_013858.1	Azospirillum sp
NC_013859.1	Azospirillum sp
NC_013860.1	Azospirillum sp
NC_012560.1	Azotobacter vinelandii
NC_014551.1	Bacillus amyloliquefaciens
NC_012655.1	Bacillus anthracis
NC_012656.1	Bacillus anthracis
NC_012659.1	Bacillus anthracis
NC_014639.1	Bacillus atrophaeus
NC_014829.1	Bacillus cellulosilyticus
NC_012472.1	Bacillus cereus
NC_012473.1	Bacillus cereus
NC_006582.1	Bacillus clausii
NC_015634.1	Bacillus coagulans
NC_009673.1	Bacillus cereus
NC_009674.1	Bacillus cytotoxicus
NC_002570.2	Bacillus halodurans
NC_006270.3	Bacillus licheniformis
NC_014103.1	Bacillus megaterium
NC_013791.2	Bacillus pseudofirmus
NC_013792.1	Bacillus pseudofirmus
NC_013793.1	Bacillus pseudofirmus
NC_009848.1	Bacillus pumilus
NC_014219.1	Bacillus selenitireducens
NC_000964.3	Bacillus subtilis
NC_008598.1	Bacillus thuringiensis
NC_008600.1	Bacillus thuringiensis
NC_010180.1	Bacillus weihenstephanensis
NC_010181.1	Bacillus weihenstephanensis
NC_010182.1	Bacillus weihenstephanensis
NC_010183.1	Bacillus weihenstephanensis
NC_010184.1	Bacillus weihenstephanensis
NC_003228.3	Bacteroides fragilis
NC_006873.1	Bacteroides fragilis
NC_014933.1	Bacteroides helcogenes
NC_015164.1	Bacteroides salanitronis
NC_015165.1	Bacteroides salanitronis
NC_015166.1	Bacteroides salanitronis
NC_015168.1	Bacteroides salanitronis
NC_004663.1	Bacteroides thetaiotaomicron
NC_004703.1	Bacteroides thetaiotaomicron
NC_009614.1	Bacteroides vulgatus
NC_008783.1	Bartonella bacilliformis
NC_014932.1	Bartonella clarridgeiae
NC_012846.1	Bartonella grahamii
NC_012847.1	Bartonella grahamii
NC_005956.1	Bartonella henselae
NC_005955.1	Bartonella quintana
NC_010160.1	Bartonella tribocorum
NC_010161.1	Bartonella tribocorum
NC_007984.1	Baumannia cicadellinicola
NC_005363.1	Bdellovibrio bacteriovorus
NC_010578.1	Beijerinckia indica
NC_010580.1	Beijerinckia indica
NC_010581.1	Beijerinckia indica
NC_012669.1	Beutenbergia cavernae
NC_008618.1	Bifidobacterium adolescentis
NC_011835.1	Bifidobacterium animalis
NC_014638.1	Bifidobacterium bifidum
NC_013714.1	Bifidobacterium dentium
NC_014656.1	Bifidobacterium longum
NC_013454.1	Blattabacterium sp
NC_015679.1	Blattabacterium sp
NC_005061.1	Candidatus Blochmannia
NC_010645.1	Bordetella avium
NC_002927.3	Bordetella bronchiseptica
NC_002928.3	Bordetella parapertussis
NC_002929.2	Bordetella pertussis
NC_010170.1	Bordetella petrii
NC_008273.1	Borrelia afzelii
NC_008274.1	Borrelia afzelii
NC_008277.1	Borrelia afzelii
NC_008564.1	Borrelia afzelii
NC_008565.1	Borrelia afzelii
NC_008566.1	Borrelia afzelii
NC_008567.1	Borrelia afzelii
NC_008568.1	Borrelia afzelii
NC_008569.1	Borrelia afzelii
NT_167350.1	Borrelia afzelii
NT_167351.1	Borrelia afzelii
NT_167352.1	Borrelia afzelii
NC_015903.1	Borrelia bissettii
NC_015904.1	Borrelia bissettii
NC_015905.1	Borrelia bissettii
NC_015906.1	Borrelia bissettii
NC_015907.1	Borrelia bissettii
NC_015908.1	Borrelia bissettii
NC_015909.1	Borrelia bissettii
NC_015910.1	Borrelia bissettii
NC_015911.1	Borrelia bissettii
NC_015915.1	Borrelia bissettii
NC_015916.1	Borrelia bissettii
NC_015917.1	Borrelia bissettii
NC_015918.1	Borrelia bissettii
NC_015919.1	Borrelia bissettii
NC_015920.1	Borrelia bissettii
NC_015921.1	Borrelia bissettii
NC_015922.1	Borrelia bissettii
NC_000948.1	Borrelia burgdorferi
NC_000949.1	Borrelia burgdorferi
NC_000950.1	Borrelia burgdorferi
NC_000951.1	Borrelia burgdorferi
NC_000952.1	Borrelia burgdorferi
NC_000953.1	Borrelia burgdorferi
NC_000954.1	Borrelia burgdorferi
NC_000955.2	Borrelia burgdorferi
NC_000956.1	Borrelia burgdorferi
NC_000957.1	Borrelia burgdorferi
NC_001318.1	Borrelia burgdorferi
NC_001849.2	Borrelia burgdorferi
NC_001850.1	Borrelia burgdorferi
NC_001851.2	Borrelia burgdorferi
NC_001852.1	Borrelia burgdorferi
NC_001853.1	Borrelia burgdorferi
NC_001854.1	Borrelia burgdorferi
NC_001855.1	Borrelia burgdorferi
NC_001856.1	Borrelia burgdorferi
NC_001857.2	Borrelia burgdorferi
NC_001903.1	Borrelia burgdorferi
NC_001904.1	Borrelia burgdorferi
NC_011224.1	Borrelia duttonii
NC_011226.1	Borrelia duttonii
NC_011229.1	Borrelia duttonii
NC_011245.1	Borrelia duttonii
NC_011247.1	Borrelia duttonii
NC_011248.1	Borrelia duttonii
NC_011249.1	Borrelia duttonii
NC_011250.1	Borrelia duttonii
NC_011251.1	Borrelia duttonii
NC_011254.1	Borrelia duttonii
NC_011256.1	Borrelia duttonii
NC_011257.1	Borrelia duttonii
NC_011259.1	Borrelia duttonii
NC_011261.1	Borrelia duttonii
NC_011262.1	Borrelia duttonii
NC_011264.1	Borrelia duttonii
NC_011265.1	Borrelia duttonii
NC_006128.1	Borrelia garinii
NC_006129.1	Borrelia garinii
NC_006156.1	Borrelia garinii
NC_010673.1	Borrelia hermsii
NC_011244.1	Borrelia recurrentis
NC_011246.1	Borrelia recurrentis
NC_011252.1	Borrelia recurrentis
NC_011253.1	Borrelia recurrentis
NC_011255.1	Borrelia recurrentis
NC_011258.1	Borrelia recurrentis
NC_011260.1	Borrelia recurrentis
NC_011263.1	Borrelia recurrentis
NC_008710.1	Borrelia turicatae
NC_013172.1	Brachybacterium faecium
NC_012225.1	Brachyspira hyodysenteriae
NC_012226.1	Brachyspira hyodysenteriae
NC_014150.1	Brachyspira murdochii
NC_014330.1	Brachyspira pilosicoli
NC_009475.1	Bradyrhizobium sp
NC_009485.1	Bradyrhizobium sp
NC_004463.1	Bradyrhizobium japonicum
NC_009445.1	Bradyrhizobium sp
NC_012491.1	Brevibacillus brevis
NC_014375.1	Brevundimonas subvibrioides
NC_006932.1	Brucella abortus
NC_006933.1	Brucella abortus
NC_010103.1	Brucella canis
NC_010104.1	Brucella canis
NC_012441.1	Brucella melitensis
NC_012442.1	Brucella melitensis
NC_013118.1	Brucella microti
NC_013119.1	Brucella microti
NC_009504.1	Brucella ovis
NC_009505.1	Brucella ovis
NC_015857.1	Brucella pinnipedialis
NC_015858.1	Brucella pinnipedialis
NC_004310.3	Brucella suis
NC_004311.2	Brucella suis
NC_011833.1	Buchnera aphidicola
NC_007509.1	Burkholderia sp
NC_007510.1	Burkholderia sp
NC_007511.1	Burkholderia sp
NC_008385.1	Burkholderia cepacia
NC_008390.1	Burkholderia ambifaria
NC_008391.1	Burkholderia ambifaria
NC_008392.1	Burkholderia ambifaria
NC_015136.1	Burkholderia sp
NC_015137.1	Burkholderia sp
NC_014117.1	Burkholderia sp
NC_014118.1	Burkholderia sp
NC_014119.1	Burkholderia sp
NC_014120.1	Burkholderia sp
NC_014539.1	Burkholderia sp
NC_014540.1	Burkholderia sp
NC_008060.1	Burkholderia cenocepacia
NC_008061.1	Burkholderia cenocepacia
NC_008062.1	Burkholderia cenocepacia
NC_015376.1	Burkholderia gladioli
NC_015377.1	Burkholderia gladioli
NC_015378.1	Burkholderia gladioli
NC_015381.1	Burkholderia gladioli
NC_015382.1	Burkholderia gladioli
NC_015383.1	Burkholderia gladioli
NC_012718.1	Burkholderia glumae
NC_012720.2	Burkholderia glumae
NC_012721.2	Burkholderia glumae
NC_012723.1	Burkholderia glumae
NC_012724.2	Burkholderia glumae
NC_012725.2	Burkholderia glumae
NC_006348.1	Burkholderia mallei
NC_006349.2	Burkholderia mallei
NC_010070.1	Burkholderia multivorans
NC_010084.1	Burkholderia multivorans
NC_010086.1	Burkholderia multivorans
NC_010087.1	Burkholderia multivorans
NC_010622.1	Burkholderia phymatum
NC_010623.1	Burkholderia phymatum
NC_010625.1	Burkholderia phymatum
NC_010627.1	Burkholderia phymatum
NC_010676.1	Burkholderia phytofirmans
NC_010679.1	Burkholderia phytofirmans
NC_010681.1	Burkholderia phytofirmans
NC_009076.1	Burkholderia pseudomallei
NC_009078.1	Burkholderia pseudomallei
NC_014718.1	Burkholderia rhizoxinica
NC_014722.1	Burkholderia rhizoxinica
NC_014723.1	Burkholderia rhizoxinica
NC_007650.1	Burkholderia thailandensis
NC_007651.1	Burkholderia thailandensis
NC_009226.1	Burkholderia vietnamiensis
NC_009227.1	Burkholderia vietnamiensis
NC_009228.1	Burkholderia vietnamiensis
NC_009229.1	Burkholderia vietnamiensis
NC_009230.1	Burkholderia vietnamiensis
NC_009254.1	Burkholderia vietnamiensis
NC_009255.1	Burkholderia vietnamiensis
NC_009256.1	Burkholderia vietnamiensis
NC_007951.1	Burkholderia xenovorans
NC_007952.1	Burkholderia xenovorans
NC_007953.1	Burkholderia xenovorans
NC_014387.1	Butyrivibrio proteoclasticus
NC_014388.1	Butyrivibrio proteoclasticus
NC_014389.1	Butyrivibrio proteoclasticus
NC_014390.1	Butyrivibrio proteoclasticus
NC_012034.1	Caldicellulosiruptor bescii
NC_012036.1	Caldicellulosiruptor bescii
NC_012037.1	Caldicellulosiruptor bescii
NC_014652.1	Caldicellulosiruptor hydrothermalis
NC_014719.1	Caldicellulosiruptor kristjanssonii
NC_014721.1	Caldicellulosiruptor kristjanssonii
NC_014720.1	Caldicellulosiruptor kronotskyensis
NC_015949.1	Caldicellulosiruptor lactoaceticus
NC_014392.1	Caldicellulosiruptor obsidiansis
NC_014657.1	Caldicellulosiruptor owensensis
NC_009437.1	Caldicellulosiruptor saccharolyticus
NC_014749.1	Calditerrivibrio nitroreducens
NC_014758.1	Calditerrivibrio nitroreducens
NC_009954.1	Caldivirga maquilingensis
NC_009795.1	Campylobacter concisus
NC_009796.1	Campylobacter concisus
NC_009802.1	Campylobacter concisus
NC_009715.1	Campylobacter curvus
NC_008599.1	Campylobacter fetus
NC_009713.1	Campylobacter hominis
NC_009714.1	Campylobacter hominis
NC_009839.1	Campylobacter jejuni
NC_012039.1	Campylobacter lari
NC_012040.1	Campylobacter lari
NC_015846.1	Capnocytophaga canimorsus
NC_013162.1	Capnocytophaga ochracea
NC_007503.1	Carboxydothermus hydrogenoformans
NC_015390.1	Carnobacterium sp
NC_015391.1	Carnobacterium sp
NC_008512.1	Candidatus Carsonella
NC_013131.1	Catenulispora acidiphila
NC_002696.2	Caulobacter crescentus
NC_010333.1	Caulobacter sp
NC_010335.1	Caulobacter sp
NC_010338.1	Caulobacter sp
NC_014100.1	Caulobacter segnis
NC_015514.1	Cellulomonas fimi
NC_014151.1	Cellulomonas flavigena
NC_014934.1	Cellulophaga algicola
NC_015167.1	Cellulophaga lytica
NC_015671.1	Cellvibrio gilvus
NC_010995.1	Cellvibrio japonicus
NC_014820.1	Cenarchaeum symbiosum
NC_008242.1	Mesorhizobium sp
NC_008243.1	Mesorhizobium sp
NC_008244.1	Chelativorans sp
NC_008254.1	Chelativorans sp
NC_013132.1	Chitinophaga pinensis
NC_002182.1	Chlamydia muridarum
NC_002620.2	Chlamydia muridarum
NC_010287.1	Chlamydia trachomatis
NC_004552.2	Chlamydophila abortus
NC_003361.3	Chlamydophila caviae
NC_004720.1	Chlamydophila caviae
NC_007899.1	Chlamydophila felis
NC_007900.1	Chlamydophila felis
NC_015408.1	Chlamydophila pecorum
NC_002179.2	Chlamydophila pneumoniae
NC_015217.1	Chlamydophila psittaci
NC_015470.1	Chlamydophila psittaci
NC_016024.1	Candidatus Chloracidobacterium
NC_016025.1	Candidatus Chloracidobacterium
NC_011027.1	Chlorobaculum parvum
NC_007514.1	Chlorobium chlorochromatii
NC_010803.1	Chlorobium limicola
NC_007512.1	Chlorobium luteolum
NC_010831.1	Chlorobium phaeobacteroides
NC_009337.1	Chlorobium phaeovibrioides
NC_002932.3	Chlorobium tepidum
NC_011831.1	Chloroflexus aggregans
NC_010175.1	Chloroflexus aurantiacus
NC_012032.1	Chloroflexus sp
NC_011026.1	Chloroherpeton thalassium
NC_005085.1	Chromobacterium violaceum
NC_007963.1	Chromohalobacter salexigens
NC_009792.1	Citrobacter koseri
NC_009793.1	Citrobacter koseri
NC_009794.1	Citrobacter koseri
NC_013716.1	Citrobacter rodentium
NC_013717.1	Citrobacter rodentium
NC_013718.1	Citrobacter rodentium
NC_013719.1	Citrobacter rodentium
NC_009478.1	Clavibacter michiganensis
NC_009479.1	Clavibacter michiganensis
NC_009480.1	Clavibacter michiganensis
NS_000195.1	Candidatus Cloacamonas
NC_013895.2	Clostridiales genomosp
NC_001988.2	Clostridium acetobutylicum
NC_003030.1	Clostridium acetobutylicum
NC_009617.1	Clostridium beijerinckii
NC_012563.1	Clostridium botulinum
NC_011898.1	Clostridium cellulolyticum
NC_014393.1	Clostridium cellulovorans
NC_008226.1	Clostridium difficile
NC_009089.1	Clostridium difficile
NC_009466.1	Clostridium kluyveri
NC_009706.1	Clostridium kluyveri
NC_015275.1	Clostridium lentocellum
NC_014328.1	Clostridium ljungdahlii
NC_008593.1	Clostridium novyi
NC_003042.1	Clostridium perfringens
NC_003366.1	Clostridium perfringens
NC_010001.1	Clostridium phytofermentans
NC_014376.1	Clostridium saccharolyticum
NC_014614.1	Clostridium sticklandii
NC_015737.1	Clostridium sp
NC_004557.1	Clostridium tetani
NC_004565.1	Clostridium tetani
NC_009012.1	Clostridium thermocellum
NC_015856.1	Collimonas fungivorans
NC_003910.7	Colwellia psychrerythraea
NC_010935.1	Comamonas testosteroni
NC_013446.1	Comamonas testosteroni
NC_013739.1	Conexibacter woesei
NC_011295.1	Coprothermobacter proteolyticus
NC_014008.1	Coraliomargarita akajimensis
NC_015389.1	Coriobacterium glomerans
NC_010813.1	Corynebacterium aurimucosum
NC_012590.1	Corynebacterium aurimucosum
NC_002935.2	Corynebacterium diphtheriae
NC_004319.1	Corynebacterium efficiens
NC_004320.1	Corynebacterium efficiens
NC_004369.1	Corynebacterium efficiens
NC_003450.3	Corynebacterium glutamicum
NC_003080.1	Corynebacterium jeikeium
NC_007164.1	Corynebacterium jeikeium
NC_012704.1	Corynebacterium kroppenstedtii
NC_014329.1	Corynebacterium pseudotuberculosis
NC_015673.1	Corynebacterium resistens
NC_015683.1	Corynebacterium ulcerans
NC_010545.1	Corynebacterium urealyticum
NC_015859.1	Corynebacterium variabile
NC_011527.1	Coxiella burnetii
NC_014230.1	Croceibacter atlanticus
NC_009778.1	Cronobacter sakazakii
NC_009779.1	Cronobacter sakazakii
NC_009780.1	Cronobacter sakazakii
NC_013282.2	Cronobacter turicensis
NC_013283.1	Cronobacter turicensis
NC_013284.1	Cronobacter turicensis
NC_013285.1	Cronobacter turicensis
NC_013170.1	Cryptobacterium curtum
NC_007971.2	Cupriavidus metallidurans
NC_007972.2	Cupriavidus metallidurans
NC_007973.1	Cupriavidus metallidurans
NC_007974.2	Cupriavidus metallidurans
NC_015723.1	Cupriavidus necator
NC_015724.1	Cupriavidus necator
NC_015726.1	Cupriavidus necator
NC_015727.1	Cupriavidus necator
NC_010528.1	Cupriavidus taiwanensis
NC_010529.1	Cupriavidus taiwanensis
NC_010530.1	Cupriavidus taiwanensis
NC_013771.1	Cyanobacterium UCYN-A
NC_010539.1	Cyanothece sp
NC_010541.1	Cyanothece sp
NC_010542.1	Cyanothece sp
NC_010543.1	Cyanothece sp
NC_010546.1	Cyanothece sp
NC_010547.1	Cyanothece sp
NC_011729.1	Cyanothece sp
NC_011730.1	Cyanothece sp
NC_011732.1	Cyanothece sp
NC_011733.1	Cyanothece sp
NC_011734.1	Cyanothece sp
NC_011737.1	Cyanothece sp
NC_011738.1	Cyanothece sp
NC_015914.1	Cyclobacterium marinum
NC_008255.1	Cytophaga hutchinsonii
NC_007298.1	Dechloromonas aromatica
NC_016616.1	Dechlorosoma suillum
NC_013939.1	Deferribacter desulfuricans
NC_013940.1	Deferribacter desulfuricans
NC_009455.1	Dehalococcoides sp
NC_007356.1	Dehalococcoides sp
NC_002936.3	Dehalococcoides ethenogenes
NC_013890.1	Dehalococcoides sp
NC_013552.1	Dehalococcoides sp
NC_014314.1	Dehalogenimonas lykanthroporepellens
NC_012526.1	Deinococcus deserti
NC_012527.1	Deinococcus deserti
NC_012528.1	Deinococcus deserti
NC_012529.1	Deinococcus deserti
NC_008010.2	Deinococcus geothermalis
NC_008025.1	Deinococcus geothermalis
NC_009939.1	Deinococcus geothermalis
NC_014958.1	Deinococcus maricopensis
NC_015161.1	Deinococcus proteolyticus
NC_015162.1	Deinococcus proteolyticus
NC_015163.1	Deinococcus proteolyticus
NC_015169.1	Deinococcus proteolyticus
NC_015170.1	Deinococcus proteolyticus
NC_000958.1	Deinococcus radiodurans
NC_000959.1	Deinococcus radiodurans
NC_001263.1	Deinococcus radiodurans
NC_001264.1	Deinococcus radiodurans
NC_010002.1	Delftia acidovorans
NC_015563.1	Delftia sp
NC_013943.1	Denitrovibrio acetiphilus
NC_014365.1	Desulfarculus baarsii
NC_011768.1	Desulfatibacillum alkenivorans
NC_011830.1	Desulfitobacterium hafniense
NC_015388.1	Desulfobacca acetoxidans
NC_012108.1	Desulfobacterium autotrophicum
NC_012109.1	Desulfobacterium autotrophicum
NC_014972.1	Desulfobulbus propionicus
NC_009943.1	Desulfococcus oleovorans
NC_013223.1	Desulfohalobium retbaense
NC_013224.1	Desulfohalobium retbaense
NC_013173.1	Desulfomicrobium baculatum
NC_010424.1	Candidatus Desulforudis
NC_006138.1	Desulfotalea psychrophila
NC_006139.1	Desulfotalea psychrophila
NC_006140.1	Desulfotalea psychrophila
NC_013216.1	Desulfotomaculum acetoxidans
NC_015565.1	Desulfotomaculum carboxydivorans
NC_015573.1	Desulfotomaculum kuznetsovii
NC_009253.1	Desulfotomaculum reducens
NC_015589.1	Desulfotomaculum ruminis
NC_014844.1	Desulfovibrio aespoeensis
NC_007519.1	Desulfovibrio alaskensis
NC_011883.1	Desulfovibrio desulfuricans
NC_012795.1	Desulfovibrio magneticus
NC_012796.1	Desulfovibrio magneticus
NC_012797.1	Desulfovibrio magneticus
NC_012881.1	Desulfovibrio salexigens
NC_008741.1	Desulfovibrio vulgaris
NC_008751.1	Desulfovibrio vulgaris
NC_014836.1	Desulfurispirillum indicum
NC_014216.1	Desulfurivibrio alkaliphilus
NC_015185.1	Desulfurobacterium thermolithotrophum
NC_011766.1	Desulfurococcus kamchatkensis
NC_014961.1	Desulfurococcus mucosus
NC_009446.1	Dichelobacter nodosus
NC_014500.1	Dickeya dadantii
NC_012912.1	Dickeya zeae
NC_011297.1	Dictyoglomus thermophilum
NC_011661.1	Dictyoglomus turgidum
NC_009952.1	Dinoroseobacter shibae
NC_009955.1	Dinoroseobacter shibae
NC_009956.1	Dinoroseobacter shibae
NC_009957.1	Dinoroseobacter shibae
NC_009958.1	Dinoroseobacter shibae
NC_009959.1	Dinoroseobacter shibae
NC_013037.1	Dyadobacter fermentans
NC_012779.1	Edwardsiella ictaluri
NC_013508.1	Edwardsiella tarda
NC_013509.1	Edwardsiella tarda
NC_013204.1	Eggerthella lenta
NC_015738.1	Eggerthella sp
NC_007354.1	Ehrlichia canis
NC_007799.1	Ehrlichia chaffeensis
NC_006831.1	Ehrlichia ruminantium
NC_010644.1	Elusimicrobium minutum
NC_009425.1	Enterobacter sp
NC_009436.1	Enterobacter sp
NC_015663.1	Enterobacter aerogenes
NC_015963.1	Enterobacter asburiae
NC_015968.1	Enterobacter asburiae
NC_015969.1	Enterobacter asburiae
NC_014107.1	Enterobacter cloacae
NC_014108.1	Enterobacter cloacae
NC_014121.1	Enterobacter cloacae
NC_004668.1	Enterococcus faecalis
NC_004669.1	Enterococcus faecalis
NC_004670.1	Enterococcus faecalis
NC_004671.1	Enterococcus faecalis
NC_013971.1	Erwinia amylovora
NC_013972.1	Erwinia amylovora
NC_013973.1	Erwinia amylovora
NC_014304.1	Erwinia billingiae
NC_014305.1	Erwinia billingiae
NC_014306.1	Erwinia billingiae
NC_012214.1	Erwinia pyrifoliae
NC_013263.1	Erwinia pyrifoliae
NC_013264.1	Erwinia pyrifoliae
NC_013265.1	Erwinia pyrifoliae
NC_013954.1	Erwinia pyrifoliae
NC_010693.1	Erwinia tasmaniensis
NC_010694.1	Erwinia tasmaniensis
NC_010695.1	Erwinia tasmaniensis
NC_010696.1	Erwinia tasmaniensis
NC_010697.1	Erwinia tasmaniensis
NC_010699.1	Erwinia tasmaniensis
NC_015601.1	Erysipelothrix rhusiopathiae
NC_007722.1	Erythrobacter litoralis
NC_008253.1	Escherichia coli
NC_011740.1	Escherichia fergusonii
NC_011743.1	Escherichia fergusonii
NC_014828.1	Ethanoligenens harbinense
NC_012778.1	Eubacterium eligens
NC_012780.1	Eubacterium eligens
NC_012782.1	Eubacterium eligens
NC_014624.2	Eubacterium limosum
NC_012781.1	Eubacterium rectale
NC_012673.1	Exiguobacterium sp
NC_010549.1	Exiguobacterium sibiricum
NC_010550.1	Exiguobacterium sibiricum
NC_010556.1	Exiguobacterium sibiricum
NC_014541.1	Ferrimonas balearica
NC_013849.1	Ferroglobus placidus
NC_009718.1	Fervidobacterium nodosum
NC_013410.1	Fibrobacter succinogenes
NC_010371.1	Finegoldia magna
NC_010376.1	Finegoldia magna
NC_013062.1	Flavobacteriaceae bacterium
NC_014472.1	Maribacter sp
NC_016001.1	Flavobacterium branchiophilum
NC_016510.1	Flavobacterium columnare
NC_009441.1	Flavobacterium johnsoniae
NC_009613.1	Flavobacterium psychrophilum
NC_015672.1	Flexistipes sinusarabici
NC_015321.1	Fluviicola taffensis
NC_008601.1	Francisella novicida
NC_010331.1	Francisella philomiragia
NC_010336.1	Francisella philomiragia
NC_008245.1	Francisella tularensis
NC_015696.1	Francisella sp
NC_008278.1	Frankia alni
NC_007777.1	Frankia sp
NC_009921.1	Frankia sp
NC_014666.1	Frankia sp
NC_015656.1	Frankia symbiont
NC_015657.1	Frankia symbiont
NC_015664.1	Frankia symbiont
NC_003454.1	Fusobacterium nucleatum
NC_015460.1	Gallibacterium anatis
NC_015461.1	Gallibacterium anatis
NC_014394.1	Gallionella capsiferriformans
NC_014366.1	Gamma proteobacterium
NC_013721.1	Gardnerella vaginalis
NC_012489.1	Gemmatimonas aurantiaca
NC_014206.1	Geobacillus sp
NC_006509.1	Geobacillus kaustophilus
NC_006510.1	Geobacillus kaustophilus
NC_009328.1	Geobacillus thermodenitrificans
NC_009329.1	Geobacillus thermodenitrificans
NC_015660.1	Geobacillus thermoglucosidasius
NC_015661.1	Geobacillus thermoglucosidasius
NC_015665.1	Geobacillus thermoglucosidasius
NC_012790.1	Geobacillus sp
NC_012793.1	Geobacillus sp
NC_012794.1	Geobacillus sp
NC_014915.1	Geobacillus sp
NC_014916.1	Geobacillus sp
NC_013411.1	Geobacillus sp
NC_013412.1	Geobacillus sp
NC_014650.1	Geobacillus sp
NC_014651.1	Geobacillus sp
NC_011146.1	Geobacter bemidjiensis
NC_011979.1	Geobacter sp
NC_010814.1	Geobacter lovleyi
NC_010815.1	Geobacter lovleyi
NC_014973.1	Geobacter sp
NC_012918.1	Geobacter sp
NC_007515.1	Geobacter metallireducens
NC_007517.1	Geobacter metallireducens
NC_002939.4	Geobacter sulfurreducens
NC_009483.1	Geobacter uraniireducens
NC_013757.1	Geodermatophilus obscurus
NC_015497.1	Glaciecola sp
NC_015498.1	Glaciecola sp
NC_016041.1	Glaciecola nitratireducens
NC_005125.1	Gloeobacter violaceus
NC_011365.1	Gluconacetobacter diazotrophicus
NC_011367.1	Gluconacetobacter diazotrophicus
NC_016021.1	Gluconacetobacter xylinus
NC_016022.1	Gluconacetobacter xylinus
NC_016027.1	Gluconacetobacter xylinus
NC_016028.1	Gluconacetobacter xylinus
NC_016029.1	Gluconacetobacter xylinus
NC_016030.1	Gluconacetobacter xylinus
NC_016037.1	Gluconacetobacter xylinus
NC_006672.1	Gluconobacter oxydans
NC_006673.1	Gluconobacter oxydans
NC_006674.1	Gluconobacter oxydans
NC_006675.1	Gluconobacter oxydans
NC_006676.1	Gluconobacter oxydans
NC_006677.1	Gluconobacter oxydans
NC_013441.1	Gordonia bronchialis
NC_013442.1	Gordonia bronchialis
NC_008571.1	Gramella forsetii
NC_008343.1	Granulibacter bethesdensis
NC_002940.2	Haemophilus ducreyi
NC_007146.2	Haemophilus influenzae
NC_015964.1	Haemophilus parainfluenzae
NC_011852.1	Haemophilus parasuis
NC_006298.1	Haemophilus somnus
NC_008309.1	Haemophilus somnus
NC_007645.1	Hahella chejuensis
NC_014297.1	Halalkalicoccus jeotgali
NC_014298.1	Halalkalicoccus jeotgali
NC_014299.1	Halalkalicoccus jeotgali
NC_014300.1	Halalkalicoccus jeotgali
NC_014301.1	Halalkalicoccus jeotgali
NC_014302.1	Halalkalicoccus jeotgali
NC_014303.1	Halalkalicoccus jeotgali
NC_014654.1	Halanaerobium hydrogeniformans
NC_013440.1	Haliangium ochraceum
NC_015510.1	Haliscomenobacter hydrossis
NC_015511.1	Haliscomenobacter hydrossis
NC_015512.1	Haliscomenobacter hydrossis
NC_015513.1	Haliscomenobacter hydrossis
NC_015943.1	Haloarcula hispanica
NC_015944.1	Haloarcula hispanica
NC_015948.1	Haloarcula hispanica
NC_006389.1	Haloarcula marismortui
NC_006390.1	Haloarcula marismortui
NC_006391.1	Haloarcula marismortui
NC_006392.1	Haloarcula marismortui
NC_006393.1	Haloarcula marismortui
NC_006394.1	Haloarcula marismortui
NC_006395.1	Haloarcula marismortui
NC_006396.1	Haloarcula marismortui
NC_006397.1	Haloarcula marismortui
NC_001869.1	Halobacterium sp
NC_002607.1	Halobacterium sp
NC_002608.1	Halobacterium sp
NC_010364.1	Halobacterium salinarum
NC_010366.1	Halobacterium salinarum
NC_010367.1	Halobacterium salinarum
NC_010368.1	Halobacterium salinarum
NC_010369.1	Halobacterium salinarum
NC_013964.1	Haloferax volcanii
NC_013965.1	Haloferax volcanii
NC_013966.1	Haloferax volcanii
NC_013967.1	Haloferax volcanii
NC_013968.1	Haloferax volcanii
NC_014729.1	Halogeometricum borinquense
NC_014731.1	Halogeometricum borinquense
NC_014732.1	Halogeometricum borinquense
NC_014735.1	Halogeometricum borinquense
NC_014736.1	Halogeometricum borinquense
NC_014737.1	Halogeometricum borinquense
NC_013201.1	Halomicrobium mukohataei
NC_013202.1	Halomicrobium mukohataei
NC_014532.1	Halomonas elongata
NC_015954.1	Halophilic archaeon
NC_015955.1	Halophilic archaeon
NC_015959.1	Halophilic archaeon
NC_015658.1	Halopiger xanaduensis
NC_015659.1	Halopiger xanaduensis
NC_015666.1	Halopiger xanaduensis
NC_015667.1	Halopiger xanaduensis
NC_008212.1	Haloquadratum walsbyi
NC_008213.1	Haloquadratum walsbyi
NC_013158.1	Halorhabdus utahensis
NC_008789.1	Halorhodospira halophila
NC_012028.1	Halorubrum lacusprofundi
NC_012029.1	Halorubrum lacusprofundi
NC_012030.1	Halorubrum lacusprofundi
NC_013743.1	Haloterrigena turkmenica
NC_013744.1	Haloterrigena turkmenica
NC_013745.1	Haloterrigena turkmenica
NC_013746.1	Haloterrigena turkmenica
NC_013747.1	Haloterrigena turkmenica
NC_013748.1	Haloterrigena turkmenica
NC_013749.1	Haloterrigena turkmenica
NC_011899.1	Halothermothrix orenii
NC_013422.1	Halothiobacillus neapolitanus
NC_012751.1	Candidatus Hamiltonella
NC_012752.1	Candidatus Hamiltonella
NC_008229.1	Helicobacter acinonychis
NC_008230.1	Helicobacter acinonychis
NC_015670.1	Helicobacter bizzozeronii
NC_015674.1	Helicobacter bizzozeronii
NC_014810.2	Helicobacter felis
NC_004917.1	Helicobacter hepaticus
NC_013949.1	Helicobacter mustelae
NC_000915.1	Helicobacter pylori
NC_010337.2	Heliobacterium modesticaldum
NC_014323.1	Herbaspirillum seropedicae
NC_009138.1	Herminiimonas arsenicoxydans
NC_009972.1	Herpetosiphon aurantiacus
NC_009973.1	Herpetosiphon aurantiacus
NC_009974.1	Herpetosiphon aurantiacus
NC_015318.1	Hippea maritima
NC_012982.1	Hirschia baltica
NC_012983.1	Hirschia baltica
NC_012960.1	Candidatus Hodgkinia
NC_013799.1	Hydrogenobacter thermophilus
NC_011126.1	Hydrogenobaculum sp
NC_008818.1	Hyperthermus butylicus
NC_014313.1	Hyphomicrobium denitrificans
NC_015717.1	Hyphomicrobium sp
NC_008358.1	Hyphomonas neptunium
NC_006512.1	Idiomarina loihiensis
NC_009776.1	Ignicoccus hospitalis
NC_014471.1	Ignisphaera aggregans
NC_014632.1	Ilyobacter polytropus
NC_014633.1	Ilyobacter polytropus
NC_014634.1	Ilyobacter polytropus
NC_014830.1	Intrasporangium calvum
NC_015588.1	Isoptericola variabilis
NC_014957.1	Isosphaera pallida
NC_014962.1	Isosphaera pallida
NC_007801.1	Jannaschia sp
NC_007802.1	Jannaschia sp
NC_009659.1	Janthinobacterium sp
NC_013174.1	Jonesia denitrificans
NC_013166.1	Kangiella koreensis
NC_014621.1	Ketogulonicigenium vulgare
NC_014625.1	Ketogulonicigenium vulgare
NC_014626.1	Ketogulonicigenium vulgare
NC_009660.1	Kineococcus radiotolerans
NC_009664.2	Kineococcus radiotolerans
NC_009806.1	Kineococcus radiotolerans
NC_016109.1	Kitasatospora setae
NC_011281.1	Klebsiella pneumoniae
NC_011282.1	Klebsiella pneumoniae
NC_011283.1	Klebsiella pneumoniae
NC_013850.1	Klebsiella variicola
NC_010617.1	Kocuria rhizophila
NC_010482.1	Candidatus Korarchaeum
NC_008009.1	Candidatus Koribacter
NC_012785.1	Kosmotoga olearia
NC_013729.1	Kribbella flavida
NC_015496.1	Krokinobacter sp
NC_014098.1	Kyrpidia tusciae
NC_013169.1	Kytococcus sedentarius
NC_015638.1	Lacinutrix sp
NC_015213.1	Lactobacillus acidophilus
NC_015214.1	Lactobacillus acidophilus
NC_015218.1	Lactobacillus acidophilus
NC_014724.1	Lactobacillus amylovorus
NC_015319.1	Lactobacillus amylovorus
NC_015322.1	Lactobacillus amylovorus
NC_008497.1	Lactobacillus brevis
NC_008498.1	Lactobacillus brevis
NC_008499.1	Lactobacillus brevis
NC_015420.1	Lactobacillus buchneri
NC_015421.1	Lactobacillus buchneri
NC_015428.1	Lactobacillus buchneri
NC_015429.1	Lactobacillus buchneri
NC_008502.1	Lactobacillus casei
NC_008526.1	Lactobacillus casei
NC_014106.1	Lactobacillus crispatus
NC_008054.1	Lactobacillus delbrueckii
NC_010610.1	Lactobacillus fermentum
NC_008530.1	Lactobacillus gasseri
NC_010080.1	Lactobacillus helveticus
NC_012552.1	Lactobacillus johnsonii
NC_013504.1	Lactobacillus johnsonii
NC_013505.1	Lactobacillus johnsonii
NC_015598.1	Lactobacillus kefiranofaciens
NC_015602.1	Lactobacillus kefiranofaciens
NC_015603.1	Lactobacillus kefiranofaciens
NC_012984.1	Lactobacillus plantarum
NC_009513.1	Lactobacillus reuteri
NC_013198.1	Lactobacillus rhamnosus
NC_015975.1	Lactobacillus ruminis
NC_007576.1	Lactobacillus sakei
NC_006529.1	Lactobacillus salivarius
NC_006530.1	Lactobacillus salivarius
NC_007929.1	Lactobacillus salivarius
NC_007930.1	Lactobacillus salivarius
NC_015978.1	Lactobacillus sanfranciscensis
NC_015979.1	Lactobacillus sanfranciscensis
NC_015980.1	Lactobacillus sanfranciscensis
NC_015930.1	Lactococcus garvieae
NC_009004.1	Lactococcus lactis
NC_012559.1	Laribacter hongkongensis
NC_008011.1	Lawsonia intracellularis
NC_008012.1	Lawsonia intracellularis
NC_008013.1	Lawsonia intracellularis
NC_008014.1	Lawsonia intracellularis
NC_014655.1	Leadbetterella byssophila
NC_013861.1	Legionella longbeachae
NC_014544.1	Legionella longbeachae
NC_014125.1	Legionella pneumophila
NC_006087.1	Leifsonia xyli
NC_010842.1	Leptospira biflexa
NC_010845.1	Leptospira biflexa
NC_010846.1	Leptospira biflexa
NC_008510.1	Leptospira borgpetersenii
NC_008511.1	Leptospira borgpetersenii
NC_005823.1	Leptospira interrogans
NC_005824.1	Leptospira interrogans
NC_010524.1	Leptothrix cholodnii
NC_013192.1	Leptotrichia buccalis
NC_015734.1	Leuconostoc sp
NC_010466.1	Leuconostoc citreum
NC_010467.1	Leuconostoc citreum
NC_010469.1	Leuconostoc citreum
NC_010470.1	Leuconostoc citreum
NC_010471.1	Leuconostoc citreum
NC_014319.1	Leuconostoc gasicomitatum
NC_014131.1	Leuconostoc kimchii
NC_014132.1	Leuconostoc kimchii
NC_014133.1	Leuconostoc kimchii
NC_014134.1	Leuconostoc kimchii
NC_014135.1	Leuconostoc kimchii
NC_014136.1	Leuconostoc kimchii
NC_008496.1	Leuconostoc mesenteroides
NC_008531.1	Leuconostoc mesenteroides
NC_012985.3	Candidatus Liberibacter
NC_003212.1	Listeria innocua
NC_003383.1	Listeria innocua
NC_016011.1	Listeria ivanovii
NC_013768.1	Listeria monocytogenes
NC_013891.1	Listeria seeligeri
NC_008555.1	Listeria welshimeri
NC_010381.1	Lysinibacillus sphaericus
NC_010382.1	Lysinibacillus sphaericus
NC_011995.1	Macrococcus caseolyticus
NC_011996.1	Macrococcus caseolyticus
NC_011997.1	Macrococcus caseolyticus
NC_011998.1	Macrococcus caseolyticus
NC_011999.1	Macrococcus caseolyticus
NC_012000.1	Macrococcus caseolyticus
NC_012001.1	Macrococcus caseolyticus
NC_012002.1	Macrococcus caseolyticus
NC_012003.1	Macrococcus caseolyticus
NC_008576.1	Magnetococcus sp
NC_007626.1	Magnetospirillum magneticum
NC_015520.1	Mahella australiensis
NC_006300.1	Mannheimia succiniciproducens
NC_008347.1	Maricaulis maris
NC_015387.1	Marinithermus hydrothermalis
NC_008738.1	Marinobacter aquaeolei
NC_008739.1	Marinobacter aquaeolei
NC_008740.1	Marinobacter aquaeolei
NC_015276.1	Marinomonas mediterranea
NC_009654.1	Marinomonas sp
NC_015559.1	Marinomonas posidonica
NC_014750.1	Marivirga tractuosa
NC_014759.1	Marivirga tractuosa
NC_015873.1	Megasphaera elsdenii
NC_013946.1	Meiothermus ruber
NC_014212.1	Meiothermus silvanus
NC_014213.1	Meiothermus silvanus
NC_014214.1	Meiothermus silvanus
NC_015516.1	Melissococcus plutonius
NC_015517.1	Melissococcus plutonius
NC_006055.1	Mesoplasma florum
NC_014918.1	Mesorhizobium ciceri
NC_014923.1	Mesorhizobium ciceri
NC_002678.2	Mesorhizobium loti
NC_002679.1	Mesorhizobium loti
NC_002682.1	Mesorhizobium loti
NC_015675.1	Mesorhizobium opportunistum
NC_015435.1	Metallosphaera cuprina
NC_009440.1	Metallosphaera sedula
NC_015216.1	Methanobacterium sp
NC_015574.1	Methanobacterium sp
NC_013790.1	Methanobrevibacter ruminantium
NC_009515.1	Methanobrevibacter smithii
NC_013156.1	Methanocaldococcus fervens
NC_013157.1	Methanocaldococcus fervens
NC_013887.1	Methanocaldococcus sp
NC_013888.1	Methanocaldococcus sp
NC_014122.1	Methanocaldococcus infernus
NC_000909.1	Methanocaldococcus jannaschii
NC_001732.1	Methanocaldococcus jannaschii
NC_001733.1	Methanocaldococcus jannaschii
NC_013407.1	Methanocaldococcus vulcanius
NC_013408.1	Methanocaldococcus vulcanius
NC_013409.1	Methanocaldococcus vulcanius
NC_013665.1	Methanocella paludicola
NC_007955.1	Methanococcoides burtonii
NC_009635.1	Methanococcus aeolicus
NC_009135.1	Methanococcus maripaludis
NC_009136.1	Methanococcus maripaludis
NC_009634.1	Methanococcus vannielii
NC_014222.1	Methanococcus voltae
NC_008942.1	Methanocorpusculum labreanum
NC_009051.1	Methanoculleus marisnigri
NC_014253.1	Methanohalobium evestigatum
NC_014254.1	Methanohalobium evestigatum
NC_014002.1	Methanohalophilus mahii
NC_014507.1	Methanoplanus petrolearius
NC_003551.1	Methanopyrus kandleri
NC_009712.1	Methanoregula boonei
NC_015416.1	Methanosaeta concilii
NC_015430.1	Methanosaeta concilii
NC_008553.1	Methanosaeta thermophila
NC_015676.1	Methanosalsum zhilinae
NC_003552.1	Methanosarcina acetivorans
NC_007349.1	Methanosarcina barkeri
NC_007355.1	Methanosarcina barkeri
NC_003901.1	Methanosarcina mazei
NC_007681.1	Methanosphaera stadtmanae
NC_011832.1	Methanosphaerula palustris
NC_007796.1	Methanospirillum hungatei
NC_014408.1	Methanothermobacter marburgensis
NC_014409.1	Methanothermobacter marburgensis
NC_000916.1	Methanothermobacter thermautotrophicus
NC_015632.1	Methanothermococcus okinawensis
NC_015636.1	Methanothermococcus okinawensis
NC_014658.1	Methanothermus fervidus
NC_015562.1	Methanotorris igneus
NC_010794.1	Methylacidiphilum infernorum
NC_008825.1	Methylibium petroleiphilum
NC_008826.1	Methylibium petroleiphilum
NC_007947.1	Methylobacillus flagellatus
NC_010373.1	Methylobacterium sp
NC_010374.1	Methylobacterium sp
NC_010511.1	Methylobacterium sp
NC_011757.1	Methylobacterium chloromethanicum
NC_011758.1	methylobacterium chloromethanicum
NC_011760.1	Methylobacterium chloromethanicum
NC_012807.1	Methylobacterium extorquens
NC_012808.1	Methylobacterium extorquens
NC_012809.1	Methylobacterium extorquens
NC_012810.1	Methylobacterium extorquens
NC_012811.1	Methylobacterium extorquens
NC_011887.1	Methylobacterium nodulans
NC_011888.1	Methylobacterium nodulans
NC_011889.1	Methylobacterium nodulans
NC_011890.1	Methylobacterium nodulans
NC_011892.1	Methylobacterium nodulans
NC_011893.1	Methylobacterium nodulans
NC_011894.1	Methylobacterium nodulans
NC_011895.1	Methylobacterium nodulans
NC_010721.1	Methylobacterium populi
NC_010725.1	Methylobacterium populi
NC_010727.1	Methylobacterium populi
NC_010502.1	Methylobacterium radiotolerans
NC_010504.1	Methylobacterium radiotolerans
NC_010505.1	Methylobacterium radiotolerans
NC_010507.1	Methylobacterium radiotolerans
NC_010509.1	Methylobacterium radiotolerans
NC_010510.1	Methylobacterium radiotolerans
NC_010514.1	Methylobacterium radiotolerans
NC_010517.1	Methylobacterium radiotolerans
NC_010518.1	Methylobacterium radiotolerans
NC_011666.1	Methylocella silvestris
NC_002977.6	Methylococcus capsulatus
NC_016112.1	Methylomicrobium alcaliphilum
NC_015572.1	Methylomonas methanica
NC_014207.1	Methylotenera versatilis
NC_012968.1	Methylotenera mobilis
NC_012969.1	Methylovorus glucosetrophus
NC_012970.1	Methylovorus glucosetrophus
NC_012972.1	Methylovorus glucosetrophus
NC_014733.1	Methylovorus sp
NC_016026.1	Micavibrio aeruginosavorus
NC_015125.1	Microbacterium testaceum
NC_012803.1	Micrococcus luteus
NC_010296.1	Microcystis aeruginosa
NC_015635.1	Microlunatus phosphovorus
NC_014391.1	Micromonospora aurantiaca
NC_014815.1	Micromonospora sp
NC_015722.1	Candidatus Midichloria
NC_014246.1	Mobiluncus curtisii
NC_007644.1	Moorella thermoacetica
NC_015735.1	Candidatus Moranella
NC_014147.1	Moraxella catarrhalis
NC_015945.1	Muricauda ruestringensis
NC_010394.1	Mycobacterium abscessus
NC_010397.1	Mycobacterium abscessus
NC_015758.1	Mycobacterium africanum
NC_008595.1	Mycobacterium avium
NC_002945.3	Mycobacterium bovis
NC_015848.1	Mycobacterium canettii
NC_009338.1	Mycobacterium gilvum
NC_009339.1	Mycobacterium gilvum
NC_009340.1	Mycobacterium gilvum
NC_009341.1	Mycobacterium gilvum
NC_015576.1	Mycobacterium sp
NC_009077.1	Mycobacterium sp
NC_008703.1	Mycobacterium sp
NC_008704.1	Mycobacterium sp
NC_008705.1	Mycobacterium sp
NC_011896.1	Mycobacterium leprae
NC_010604.1	Mycobacterium marinum
NC_010612.1	Mycobacterium marinum
NC_008146.1	Mycobacterium sp
NC_008147.1	Mycobacterium sp
NC_008596.1	Mycobacterium smegmatis
NC_014811.1	Mycobacterium sp
NC_014812.1	Mycobacterium sp
NC_014814.1	Mycobacterium sp
NC_002755.2	Mycobacterium tuberculosis
NC_005916.1	Mycobacterium ulcerans
NC_008611.1	Mycobacterium ulcerans
NC_008726.1	Mycobacterium vanbaalenii
NC_009497.1	Mycoplasma agalactiae
NC_011025.1	Mycoplasma arthritidis
NC_015725.1	Mycoplasma bovis
NC_007633.1	Mycoplasma capricolum
NC_012806.1	Mycoplasma conjunctivae
NC_014014.1	Mycoplasma crocodyli
NC_014552.1	Mycoplasma fermentans
NC_004829.2	Mycoplasma gallisepticum
NC_000908.2	Mycoplasma genitalium
NC_014970.1	Mycoplasma haemofelis
NC_013511.1	Mycoplasma hominis
NC_006360.1	Mycoplasma hyopneumoniae
NC_014448.1	Mycoplasma hyorhinis
NC_014751.1	Mycoplasma leachii
NC_006908.1	Mycoplasma mobile
NC_015407.1	Mycoplasma mycoides
NC_015431.1	Mycoplasma mycoides
NC_004432.1	Mycoplasma penetrans
NC_000912.1	Mycoplasma pneumoniae
NC_002771.1	Mycoplasma pulmonis
NC_015946.1	Mycoplasma putrefaciens
NC_015155.1	Mycoplasma suis
NC_007294.1	Mycoplasma synoviae
NC_015711.1	Myxococcus fulvus
NC_008095.1	Myxococcus xanthus
NC_013235.1	Nakamurella multipartita
NC_005213.1	Nanoarchaeum equitans
NC_010715.1	Natranaerobius thermophilus
NC_010718.1	Natranaerobius thermophilus
NC_010724.1	Natranaerobius thermophilus
NC_013922.1	Natrialba magadii
NC_013923.1	Natrialba magadii
NC_013924.1	Natrialba magadii
NC_013925.1	Natrialba magadii
NC_007426.1	Natronomonas pharaonis
NC_007427.1	Natronomonas pharaonis
NC_007428.1	Natronomonas pharaonis
NC_012115.1	Nautilia profundicola
NC_002946.2	Neisseria gonorrhoeae
NC_014752.1	Neisseria lactamica
NC_010120.1	Neisseria meningitidis
NC_013009.1	Neorickettsia risticii
NC_007798.1	Neorickettsia sennetsu
NC_014935.1	Nitratifractor salsuginis
NC_009662.1	Nitratiruptor sp
NC_007959.1	Nitrobacter hamburgensis
NC_007960.1	Nitrobacter hamburgensis
NC_007961.1	Nitrobacter hamburgensis
NC_007964.1	Nitrobacter hamburgensis
NC_007406.1	Nitrobacter winogradskyi
NC_013958.1	Nitrosococcus halophilus
NC_013960.1	Nitrosococcus halophilus
NC_007483.1	Nitrosococcus oceani
NC_007484.1	Nitrosococcus oceani
NC_014315.1	Nitrosococcus watsonii
NC_014316.1	Nitrosococcus watsoni
NC_014317.1	Nitrosococcus watsoni
NC_015221.1	Nitrosomonas sp
NC_015222.1	Nitrosomonas sp
NC_015223.1	Nitrosomonas sp
NC_004757.1	Nitrosomonas europaea
NC_008341.1	Nitrosomonas eutropha
NC_008342.1	Nitrosomonas eutropha
NC_008344.1	Nitrosomonas eutropha
NC_015731.1	Nitrosomonas sp
NC_010085.1	Nitrosopumilus maritimus
NC_007614.1	Nitrosospira multiformis
NC_007615.1	Nitrosospira multiformis
NC_007616.1	Nitrosospira multiformis
NC_007617.1	Nitrosospira multiformis
NC_014355.1	Candidatus Nitrospira
NC_006361.1	Nocardia farcinica
NC_006362.1	Nocardia farcinica
NC_006363.1	Nocardia farcinica
NC_008697.1	Nocardioides sp
NC_008699.1	Nocardioides sp
NC_014210.1	Nocardiopsis dassonvillei
NC_014211.1	Nocardiopsis dassonvillei
NC_014248.1	'Nostoc azollae'
NC_014249.1	'Nostoc azollae'
NC_014250.1	'Nostoc azollae'
NC_003240.1	Nostoc sp
NC_003241.1	Nostoc sp
NC_003267.1	Nostoc sp
NC_003270.1	Nostoc sp
NC_003272.1	Nostoc sp
NC_003273.1	Nostoc sp
NC_003276.1	Nostoc sp
NC_010628.1	Nostoc punctiforme
NC_010629.1	Nostoc punctiforme
NC_010630.1	Nostoc punctiforme
NC_010631.1	Nostoc punctiforme
NC_010632.1	Nostoc punctiforme
NC_010633.1	Nostoc punctiforme
NC_007794.1	Novosphingobium aromaticivorans
NC_009426.1	Novosphingobium aromaticivorans
NC_009427.1	Novosphingobium aromaticivorans
NC_015579.1	Novosphingobium sp
NC_015580.1	Novosphingobium sp
NC_015582.1	Novosphingobium sp
NC_015583.1	Novosphingobium sp
NC_014753.1	Oceanithermus profundus
NC_014761.1	Oceanithermus profundus
NC_004193.1	Oceanobacillus iheyensis
NC_009667.1	Ochrobactrum anthropi
NC_009668.1	Ochrobactrum anthropi
NC_009669.1	Ochrobactrum anthropi
NC_009670.1	Ochrobactrum anthropi
NC_009671.1	Ochrobactrum anthropi
NC_009672.1	Ochrobactrum anthropi
NC_015160.1	Odoribacter splanchnicus
NC_008528.1	Oenococcus oeni
NC_011386.1	Oligotropha carboxidovorans
NC_014363.1	Olsenella uli
NC_005303.2	Onion yellows
NC_010571.1	Opitutus terrae
NC_009488.1	Orientia tsutsugamushi
NC_016046.1	Oscillibacter valericigenes
NC_016048.1	Oscillibacter valericigenes
NC_012914.1	Paenibacillus sp
NC_015690.1	Paenibacillus mucilaginosus
NC_014483.1	Paenibacillus polymyxa
NC_013406.1	Paenibacillus sp
NC_014734.1	Paludibacter propionicigenes
NC_013956.2	Pantoea ananatis
NC_014837.1	Pantoea sp
NC_014838.1	Pantoea sp
NC_014839.1	Pantoea sp
NC_014840.1	Pantoea sp
NC_014841.1	Pantoea sp
NC_014842.1	Pantoea sp
NC_014258.1	Pantoea vagans
NC_014561.1	Pantoea vagans
NC_014562.1	Pantoea vagans
NC_014563.1	Pantoea vagans
NC_009615.1	Parabacteroides distasonis
NC_015702.1	Parachlamydia acanthamoebae
NC_008686.1	Paracoccus denitrificans
NC_008687.1	Paracoccus denitrificans
NC_008688.1	Paracoccus denitrificans
NC_009719.1	Parvibaculum lavamentivorans
NC_014414.1	Parvularcula bermudensis
NC_002663.1	Pasteurella multocida
NC_004547.2	Pectobacterium atrosepticum
NC_012917.1	Pectobacterium carotovorum
NC_013421.1	Pectobacterium wasabiae
NC_008525.1	Pediococcus pentosaceus
NC_013061.1	Pedobacter heparinus
NC_015177.1	Pedobacter saltans
NC_015380.1	Candidatus Pelagibacter
NC_016078.1	Pelagibacterium halotolerans
NC_016079.1	Pelagibacterium halotolerans
NC_007498.2	Pelobacter carbinolicus
NC_008607.1	Pelobacter propionicus
NC_008608.1	Pelobacter propionicus
NC_008609.1	Pelobacter propionicus
NC_011060.1	Pelodictyon phaeoclathratiforme
NC_009454.1	Pelotomaculum thermopropionicum
NC_012439.1	Persephonella marina
NC_012440.1	Persephonella marina
NC_010003.1	Petrotoga mobilis
NC_011143.1	Phenylobacterium zucineum
NC_011144.1	Phenylobacterium zucineum
NC_005871.1	Photobacterium profundum
NC_006370.1	Photobacterium profundum
NC_006371.1	Photobacterium profundum
NC_012961.1	Photorhabdus asymbiotica
NC_012962.1	Photorhabdus asymbiotica
NC_005126.1	Photorhabdus luminescens
NC_010544.1	Candidatus Phytoplasma
NC_005877.1	Picrophilus torridus
NC_013720.1	Pirellula staleyi
NC_015174.1	Planctomyces brasiliensis
NC_014148.1	Planctomyces limnophilus
NC_014149.1	Planctomyces limnophilus
NC_007948.1	Polaromonas sp
NC_007949.1	Polaromonas sp
NC_007950.1	Polaromonas sp
NC_008757.1	Polaromonas naphthalenivorans
NC_008758.1	Polaromonas naphthalenivorans
NC_008759.1	Polaromonas naphthalenivorans
NC_008760.1	Polaromonas naphthalenivorans
NC_008761.1	Polaromonas naphthalenivorans
NC_008762.1	Polaromonas naphthalenivorans
NC_008763.1	Polaromonas naphthalenivorans
NC_008764.1	Polaromonas naphthalenivorans
NC_008781.1	Polaromonas naphthalenivorans
NC_015258.1	Polymorphum gilvum
NC_015259.1	Polymorphum gilvum
NC_009379.1	Polynucleobacter necessarius
NC_015501.1	Porphyromonas asaccharolytica
NC_010729.1	Porphyromonas gingivalis
NC_015311.1	Prevotella denticola
NC_014370.1	Prevotella melaninogenica
NC_014371.1	Prevotella melaninogenica
NC_014033.1	Prevotella ruminicola
NC_008816.1	Prochlorococcus marinus
NC_006085.1	Propionibacterium acnes
NC_014215.1	Propionibacterium freudenreichii
NC_011059.1	Prosthecochloris aestuarii
NC_011061.1	Prosthecochloris aestuarii
NC_010554.1	Proteus mirabilis
NC_010555.1	Proteus mirabilis
NC_005861.1	Candidatus Protochlamydia
NC_008228.1	Pseudoalteromonas atlantica
NC_007481.1	Pseudoalteromonas haloplanktis
NC_007482.1	Pseudoalteromonas haloplanktis
NC_014800.1	Pseudoalteromonas sp
NC_014803.1	Pseudoalteromonas sp
NC_016002.1	Pseudogulbenkiania sp
NC_011770.1	Pseudomonas aeruginosa
NC_015379.1	Pseudomonas brassicacearum
NC_008027.1	Pseudomonas entomophila
NC_007492.2	Pseudomonas fluorescens
NC_015556.1	Pseudomonas fulva
NC_015410.1	Pseudomonas mendocina
NC_009512.1	Pseudomonas putida
NC_009434.1	Pseudomonas stutzeri
NC_007005.1	Pseudomonas syringae
NC_015312.1	Pseudonocardia dioxanivorans
NC_015313.1	Pseudonocardia dioxanivorans
NC_015314.1	Pseudonocardia dioxanivorans
NC_016147.2	Pseudoxanthomonas spadix
NC_014924.1	Pseudoxanthomonas suwonensis
NC_007204.1	Psychrobacter arcticus
NC_007968.1	Psychrobacter cryohalolentis
NC_007969.1	Psychrobacter cryohalolentis
NC_009516.1	Psychrobacter sp
NC_009517.1	Psychrobacter sp
NC_009524.1	Psychrobacter sp
NC_008709.1	Psychromonas ingrahamii
NC_014010.1	Candidatus Puniceispirillum
NC_015458.1	Pusillimonas sp
NC_015459.1	Pusillimonas sp
NC_003364.1	Pyrobaculum aerophilum
NC_009376.1	Pyrobaculum arsenaticum
NC_009073.1	Pyrobaculum calidifontis
NC_008701.1	Pyrobaculum islandicum
NC_000868.1	Pyrococcus abyssi
NC_001773.1	Pyrococcus abyssi
NC_003413.1	Pyrococcus furiosus
NC_000961.1	Pyrococcus horikoshii
NC_015474.1	Pyrococcus sp
NC_015680.1	Pyrococcus yayanosii
NC_015931.1	Pyrolobus fumarii
NC_015061.1	Rahnella sp
NC_015062.1	Rahnella sp
NC_015063.1	Rahnella sp
NC_005241.1	Ralstonia eutropha
NC_008313.1	Ralstonia eutropha
NC_008314.1	Ralstonia eutropha
NC_012849.1	Ralstonia pickettii
NC_012851.1	Ralstonia pickettii
NC_012855.1	Ralstonia pickettii
NC_012856.1	Ralstonia pickettii
NC_012857.1	Ralstonia pickettii
NC_014307.1	Ralstonia solanacearum
NC_015677.1	Ramlibacter tataouinensis
NC_010168.1	Renibacterium salmoninarum
NC_004041.2	Rhizobium etli
NC_007761.1	Rhizobium etli
NC_007762.1	Rhizobium etli
NC_007763.1	Rhizobium etli
NC_007764.1	Rhizobium etli
NC_007765.1	Rhizobium etli
NC_007766.1	Rhizobium etli
NC_012848.1	Rhizobium leguminosarum
NC_012850.1	Rhizobium leguminosarum
NC_012852.1	Rhizobium leguminosarum
NC_012853.1	Rhizobium leguminosarum
NC_012854.1	Rhizobium leguminosarum
NC_012858.1	Rhizobium leguminosarum
NC_000914.2	Sinorhizobium fredii
NC_012586.1	Sinorhizobium fredii
NC_012587.1	Sinorhizobium fredii
NC_014034.1	Rhodobacter capsulatus
NC_014035.1	Rhodobacter capsulatus
NC_007488.1	Rhodobacter sphaeroides
NC_007489.1	Rhodobacter sphaeroides
NC_007490.1	Rhodobacter sphaeroides
NC_007493.1	Rhodobacter sphaeroides
NC_007494.1	Rhodobacter sphaeroides
NC_009007.1	Rhodobacter sphaeroides
NC_009008.1	Rhodobacter sphaeroides
NC_014659.1	Rhodococcus equi
NC_007486.1	Rhodococcus erythropolis
NC_007487.1	Rhodococcus erythropolis
NC_007491.1	Rhodococcus erythropolis
NC_012490.1	Rhodococcus erythropolis
NC_008268.1	Rhodococcus jostii
NC_008269.1	Rhodococcus jostii
NC_008270.1	Rhodococcus jostii
NC_008271.1	Rhodococcus jostii
NC_006969.2	Rhodococcus opacus
NC_006970.2	Rhodococcus opacus
NC_012520.1	Rhodococcus opacus
NC_012521.1	Rhodococcus opacus
NC_012522.1	Rhodococcus opacus
NC_012523.1	Rhodococcus opacus
NC_007901.1	Rhodoferax ferrireducens
NC_007908.1	Rhodoferax ferrireducens
NC_014664.1	Rhodomicrobium vannielii
NC_005027.1	Rhodopirellula baltica
NC_008435.1	Rhodopseudomonas palustris
NC_011420.2	Rhodospirillum centenum
NC_007641.1	Rhodospirillum rubrum
NC_007643.1	Rhodospirillum rubrum
NC_013501.1	Rhodothermus marinus
NC_013502.1	Rhodothermus marinus
NC_012633.1	Rickettsia africae
NC_012634.1	Rickettsia africae
NC_009881.1	Rickettsia akari
NC_009883.1	Rickettsia bellii
NC_009879.1	Rickettsia canadensis
NC_003103.1	Rickettsia conorii
NC_007109.1	Rickettsia felis
NC_007110.1	Rickettsia felis
NC_007111.1	Rickettsia felis
NC_015866.1	Rickettsia heilongjiangensis
NC_016050.1	Rickettsia japonica
NC_009897.1	Rickettsia massiliae
NC_009900.1	Rickettsia massiliae
NC_012730.1	Rickettsia peacockii
NC_012732.1	Rickettsia peacockii
NC_000963.1	Rickettsia prowazekii
NC_010263.2	Rickettsia rickettsii
NC_006142.1	Rickettsia typhi
NC_014738.1	Riemerella anatipestifer
NC_013962.1	Candidatus Riesia
NC_014109.1	Candidatus Riesia
NC_013222.1	Robiginitalea biformata
NC_015977.1	Roseburia hominis
NC_009767.1	Roseiflexus castenholzii
NC_009523.1	Roseiflexus sp
NC_008209.1	Roseobacter denitrificans
NC_008386.1	Roseobacter denitrificans
NC_008387.1	Roseobacter denitrificans
NC_008388.1	Roseobacter denitrificans
NC_008389.1	Roseobacter denitrificans
NC_015728.1	Roseobacter litoralis
NC_015729.1	Roseobacter litoralis
NC_015730.1	Roseobacter litoralis
NC_015741.1	Roseobacter litoralis
NC_014643.1	Rothia dentocariosa
NC_013715.1	Rothia mucilaginosa
NC_008148.1	Rubrobacter xylanophilus
NC_003911.11	Ruegeria pomeroyi
NC_006569.1	Ruegeria pomeroyi
NC_008042.1	Ruegeria sp
NC_008043.1	Ruegeria sp
NC_008044.1	Ruegeria sp
NC_014824.1	Ruminococcus albus
NC_014825.1	Ruminococcus albus
NC_014826.1	Ruminococcus albus
NC_014827.1	Ruminococcus albus
NC_014833.1	Ruminococcus albus
NC_015693.1	Runella slithyformis
NC_015694.1	Runella slithyformis
NC_015695.1	Runella slithyformis
NC_015703.1	Runella slithyformis
NC_015704.1	Runella slithyformis
NC_015705.1	Runella slithyformis
NC_008610.1	Candidatus Ruthia
NC_013159.1	Saccharomonospora viridis
NC_007912.1	Saccharophagus degradans
NC_009142.1	Saccharopolyspora erythraea
NC_007677.1	Salinibacter ruber
NC_007678.1	Salinibacter ruber
NC_009953.1	Salinispora arenicola
NC_009380.1	Salinispora tropica
NC_015761.1	Salmonella bongori
NC_010067.1	Salmonella enterica
NC_013521.1	Sanguibacter keddieii
NC_013517.1	Sebaldella termitidis
NC_013518.1	Sebaldella termitidis
NC_013519.1	Sebaldella termitidis
NC_014168.1	Segniliparus rotundus
NC_015437.1	Selenomonas sputigena
NC_015566.1	Serratia sp
NC_015567.1	Serratia sp
NC_009829.1	Serratia proteamaculans
NC_009832.1	Serratia proteamaculans
NC_008700.1	Shewanella amazonensis
NC_008573.1	Shewanella sp
NC_008577.1	Shewanella sp
NC_009035.1	Shewanella baltica
NC_009036.1	Shewanella baltica
NC_009037.1	Shewanella baltica
NC_009038.1	Shewanella baltica
NC_009052.1	Shewanella baltica
NC_007954.1	Shewanella denitrificans
NC_008345.1	Shewanella frigidimarina
NC_010334.1	Shewanella halifaxensis
NC_009092.1	Shewanella loihica
NC_008321.1	Shewanella sp
NC_004347.1	Shewanella oneidensis
NC_004349.1	Shewanella oneidensis
NC_009901.1	Shewanella pealeana
NC_011566.1	Shewanella piezotolerans
NC_009438.1	Shewanella putrefaciens
NC_009831.1	Shewanella sediminis
NC_014012.1	Shewanella violacea
NC_008750.1	Shewanella sp
NC_010506.1	Shewanella woodyi
NC_010656.1	Shigella boydii
NC_010657.1	Shigella boydii
NC_010658.1	Shigella boydii
NC_010659.1	Shigella boydii
NC_010660.1	Shigella boydii
NC_010672.1	Shigella boydii
NC_007606.1	Shigella dysenteriae
NC_007607.1	Shigella dysenteriae
NC_009344.1	Shigella dysenteriae
NC_004741.1	Shigella flexneri
NC_007384.1	Shigella sonnei
NC_007385.1	Shigella sonnei
NC_009345.1	Shigella sonnei
NC_009346.1	Shigella sonnei
NC_009347.1	Shigella sonnei
NC_013959.1	Sideroxydans lithotrophicus
NC_015710.1	Simkania negevensis
NC_015713.1	Simkania negevensis
NC_009620.1	Sinorhizobium medicae
NC_009621.1	Sinorhizobium medicae
NC_009622.1	Sinorhizobium medicae
NC_009636.1	Sinorhizobium medicae
NC_003037.1	Sinorhizobium meliloti
NC_003047.1	Sinorhizobium meliloti
NC_003078.1	Sinorhizobium meliloti
NC_013165.1	Slackia heliotrinireducens
NC_007712.1	Sodalis glossinidius
NC_007713.1	Sodalis glossinidius
NC_007714.1	Sodalis glossinidius
NC_007715.1	Sodalis glossinidius
NC_008536.1	Candidatus Solibacter
NC_010162.1	Sorangium cellulosum
NC_013523.1	Sphaerobacter thermophilus
NC_013524.1	Sphaerobacter thermophilus
NC_015277.1	Sphingobacterium sp
NC_015593.1	Sphingobium chlorophenolicum
NC_015594.1	Sphingobium chlorophenolicum
NC_015595.1	Sphingobium chlorophenolicum
NC_014005.1	Sphingobium japonicum
NC_014006.1	Sphingobium japonicum
NC_014007.1	Sphingobium japonicum
NC_014009.1	Sphingobium japonicum
NC_014013.1	Sphingobium japonicum
NC_015974.1	Sphingobium sp
NC_015976.1	Sphingobium sp
NC_009507.1	Sphingomonas wittichii
NC_009508.1	Sphingomonas wittichii
NC_009511.1	Sphingomonas wittichii
NC_008036.1	Sphingopyxis alaskensis
NC_008048.1	Sphingopyxis alaskensis
NC_015152.1	Spirochaeta sp
NC_015732.1	Spirochaeta caldaria
NC_015436.1	Spirochaeta coccoides
NC_014364.1	Spirochaeta smaragdinae
NC_014484.1	Spirochaeta thermophila
NC_013730.1	Spirosoma linguale
NC_013731.1	Spirosoma linguale
NC_013732.1	Spirosoma linguale
NC_013733.1	Spirosoma linguale
NC_013734.1	Spirosoma linguale
NC_013735.1	Spirosoma linguale
NC_013736.1	Spirosoma linguale
NC_013737.1	Spirosoma linguale
NC_013738.1	Spirosoma linguale
NC_013947.1	Stackebrandtia nassauensis
NC_002951.2	Staphylococcus aureus
NC_006629.2	Staphylococcus aureus
NC_012121.1	Staphylococcus carnosus
NC_004461.1	Staphylococcus epidermidis
NC_005003.1	Staphylococcus epidermidis
NC_005004.1	Staphylococcus epidermidis
NC_005005.1	Staphylococcus epidermidis
NC_005006.1	Staphylococcus epidermidis
NC_005007.1	Staphylococcus epidermidis
NC_005008.1	Staphylococcus epidermidis
NC_007168.1	Staphylococcus haemolyticus
NC_007169.1	Staphylococcus haemolyticus
NC_007170.1	Staphylococcus haemolyticus
NC_007171.1	Staphylococcus haemolyticus
NC_013893.1	Staphylococcus lugdunensis
NC_014925.1	Staphylococcus pseudintermedius
NC_007350.1	Staphylococcus saprophyticus
NC_007351.1	Staphylococcus saprophyticus
NC_007352.1	Staphylococcus saprophyticus
NC_014205.1	Staphylothermus hellenicus
NC_009033.1	Staphylothermus marinus
NC_014217.1	Starkeya novella
NC_015947.1	Stenotrophomonas maltophilia
NC_013515.1	Streptobacillus moniliformis
NC_013516.1	Streptobacillus moniliformis
NC_004116.1	Streptococcus agalactiae
NC_012891.1	Streptococcus dysgalactiae
NC_012471.1	Streptococcus equi
NC_015215.1	Streptococcus gallolyticus
NC_015219.1	Streptococcus gallolyticus
NC_009785.1	Streptococcus gordonii
NC_013853.1	Streptococcus mitis
NC_013928.1	Streptococcus mutans
NC_015291.1	Streptococcus oralis
NC_015678.1	Streptococcus parasanguinis
NC_015558.1	Streptococcus parauberis
NC_015600.1	Streptococcus pasteurianus
NC_014498.1	Streptococcus pneumoniae
NC_015875.1	Streptococcus pseudopneumoniae
NC_015876.1	Streptococcus pseudopneumoniae
NC_002737.1	Streptococcus pyogenes
NC_015760.1	Streptococcus salivarius
NC_009009.1	Streptococcus sanguinis
NC_009442.1	Streptococcus suis
NC_006449.1	Streptococcus thermophilus
NC_012004.1	Streptococcus uberis
NC_003155.4	Streptomyces avermitilis
NC_004719.1	Streptomyces avermitilis
NC_016111.1	Streptomyces cattleya
NC_016113.1	Streptomyces cattleya
NC_003888.3	Streptomyces coelicolor
NC_003903.1	Streptomyces coelicolor
NC_003904.1	Streptomyces coelicolor
NC_016110.1	Streptomyces flavogriseus
NC_016114.1	Streptomyces flavogriseus
NC_016115.1	Streptomyces flavogriseus
NC_010572.1	Streptomyces griseus
NC_013929.1	Streptomyces scabiei
NC_015953.1	Streptomyces sp
NC_015951.1	Streptomyces violaceusniger
NC_015952.1	Streptomyces violaceusniger
NC_015957.1	Streptomyces violaceusniger
NC_013595.1	Streptosporangium roseum
NC_013596.1	Streptosporangium roseum
NC_014499.1	Candidatus Sulcia
NC_015757.1	Sulfobacillus acidophilus
NC_007181.1	Sulfolobus acidocaldarius
NC_013769.1	Sulfolobus islandicus
NC_013770.1	Sulfolobus islandicus
NC_002754.1	Sulfolobus solfataricus
NC_003106.2	Sulfolobus tokodaii
NC_014754.1	Sulfuricurvum kujiense
NC_014755.1	Sulfuricurvum kujiense
NC_014756.1	Sulfuricurvum kujiense
NC_014762.1	Sulfuricurvum kujiense
NC_014763.1	Sulfuricurvum kujiense
NC_012438.1	Sulfurihydrogenibium azorense
NC_010730.1	Sulfurihydrogenibium sp
NC_014506.1	Sulfurimonas autotrophica
NC_007575.1	Sulfurimonas denitrificans
NC_013512.1	Sulfurospirillum deleyianum
NC_009663.1	Sulfurovum sp
NC_006177.1	Symbiobacterium thermophilum
NC_008319.1	Synechococcus sp
NC_007516.1	Synechococcus sp
NC_007513.1	Synechococcus sp
NC_006576.1	Synechococcus elongatus
NC_007776.1	Synechococcus sp
NC_010474.1	Synechococcus sp
NC_010475.1	Synechococcus sp
NC_010476.1	Synechococcus sp
NC_010477.1	Synechococcus sp
NC_010478.1	Synechococcus sp
NC_010479.1	Synechococcus sp
NC_010480.1	Synechococcus sp
NC_009482.1	Synechococcus sp
NC_009481.1	Synechococcus sp
NC_000911.1	Synechocystis sp
NC_005229.1	Synechocystis sp
NC_005230.1	Synechocystis sp
NC_005231.1	Synechocystis sp
NC_005232.1	Synechocystis sp
NC_008554.1	Syntrophobacter fumaroxidans
NC_015172.1	Syntrophobotulus glycolicus
NC_008346.1	Syntrophomonas wolfei
NC_014220.1	Syntrophothermus lipocalidus
NC_007759.1	Syntrophus aciditrophicus
NC_016043.1	Taylorella asinigenitalis
NC_014914.1	Taylorella equigenitalis
NC_015519.1	Tepidanaerobacter sp
NC_012997.1	Teredinibacter turnerae
NC_014963.1	Terriglobus saanensis
NC_016052.1	Tetragenococcus halophilus
NC_011662.2	Thauera sp
NC_011667.1	Thauera sp
NC_014831.1	Thermaerobacter marianensis
NC_013522.1	Thermanaerovibrio acidaminovorans
NC_014152.1	Thermincola potens
NC_014964.1	Thermoanaerobacter brockii
NC_013921.1	Thermoanaerobacter italicus
NC_014410.1	Thermoanaerobacterium thermosaccharolyticum
NC_015555.1	Thermoanaerobacterium xylanolyticum
NC_014209.1	Thermoanaerobacter mathranii
NC_010321.1	Thermoanaerobacter pseudethanolicus
NC_003869.1	Thermoanaerobacter tengcongensis
NC_015958.1	Thermoanaerobacter wiegelii
NC_014538.1	Thermoanaerobacter sp
NC_010320.1	Thermoanaerobacter sp
NC_013525.1	Thermobaculum terrenum
NC_013526.1	Thermobaculum terrenum
NC_007333.1	Thermobifida fusca
NC_014165.1	Thermobispora bispora
NC_015865.1	Thermococcus sp
NC_016051.1	Thermococcus sp
NC_014804.1	Thermococcus barophilus
NC_015471.1	Thermococcus barophilus
NC_012804.1	Thermococcus gammatolerans
NC_006624.1	Thermococcus kodakarensis
NC_011529.1	Thermococcus onnurineus
NC_012883.1	Thermococcus sibiricus
NC_013894.1	Thermocrinis albus
NC_015681.1	Thermodesulfatator indicus
NC_015682.1	Thermodesulfobacterium sp
NC_015499.1	Thermodesulfobium narugense
NC_011296.1	Thermodesulfovibrio yellowstonii
NC_008696.1	Thermofilum pendens
NC_008698.1	Thermofilum pendens
NC_011959.1	Thermomicrobium roseum
NC_011961.1	Thermomicrobium roseum
NC_013510.1	Thermomonospora curvata
NC_002578.1	Thermoplasma acidophilum
NC_002689.2	Thermoplasma volcanium
NC_010525.1	Thermoproteus neutrophilus
NC_016070.1	Thermoproteus tenax
NC_015315.1	Thermoproteus uzoniensis
NC_014377.1	Thermosediminibacter oceani
NC_011653.1	Thermosipho africanus
NC_009616.1	Thermosipho melanesiensis
NC_014160.1	Thermosphaera aggregans
NC_004113.1	Thermosynechococcus elongatus
NC_009828.1	Thermotoga lettingae
NC_000853.1	Thermotoga maritima
[truncated: 119 more rows]
